# Supplementary material for: A novel integrated extraction protocol for multi-omic studies in heavily degraded samples
Source: Sci Rep. 2024 Jul 30;14:17477. doi: 10.1038/s41598-024-67104-8 (PMC11289452; doi:10.1038/s41598-024-67104-8)
Supplement: Supplementary file 1 — Supplementary Information 1. [file 41598_2024_67104_MOESM1_ESM.xlsx]

## Sheet: Summary
Sample	Experiment	Enzyme	Enzyme mode	Use enzyme first search	Variable modifications	Fixed modifications	Use variable modifications first search	Requantify	Multiplicity	Max. missed cleavages	Labels0	LC-MS run type	Time-dependent recalibration	MS	MS/MS	MS3	MS/MS submitted	MS/MS submitted (SIL)	MS/MS submitted (ISO)	MS/MS submitted (PEAK)	MS/MS identified	MS/MS identified (SIL)	MS/MS identified (ISO)	MS/MS identified (PEAK)	MS/MS identified [%]	MS/MS identified (SIL) [%]	MS/MS identified (ISO) [%]	MS/MS identified (PEAK) [%]	Peptide sequences identified	Peaks	Peaks sequenced	Peaks sequenced [%]	Peaks repeatedly sequenced	Peaks repeatedly sequenced [%]	Isotope patterns	Isotope patterns sequenced	Isotope patterns sequenced (z>1)	Isotope patterns sequenced [%]	Isotope patterns sequenced (z>1) [%]	Isotope patterns repeatedly sequenced	Isotope patterns repeatedly sequenced [%]	Recalibrated	Av. absolute mass deviation [ppm]	Mass standard deviation [ppm]	Av. absolute mass deviation [mDa]	Mass standard deviation [mDa]
SA_SS1	1	Trypsin/P	Specific	FALSE	Oxidation (M);Deamidation (N);Acetyl (N-term)	Carbamidomethyl (C)	FALSE	FALSE	1	2		Standard		6293	45162	0	47475	42849	0	4626	135	125	0	10	0.28	0.29	0	0.22	169	909401	38286	4.2	4904	13	132118	34581	34327	26	28	5930	17	+	1.609	2.0155	1.5205	1.8936
SA_SS2	2	Trypsin/P	Specific	FALSE	Oxidation (M);Deamidation (N);Acetyl (N-term)	Carbamidomethyl (C)	FALSE	FALSE	1	2		Standard		6372	44771	0	46970	42572	0	4398	158	145	0	13	0.34	0.34	0	0.3	177	922170	38316	4.2	4729	12	134648	34780	34492	26	28	5776	17	+	2.367	2.6504	2.2591	2.6374
SA_SS3	3	Trypsin/P	Specific	FALSE	Oxidation (M);Deamidation (N);Acetyl (N-term)	Carbamidomethyl (C)	FALSE	FALSE	1	2		Standard		6200	45650	0	48203	43097	0	5106	162	143	0	19	0.34	0.33	0	0.37	186	951408	38459	4	4860	13	136054	34631	34367	25	27	5872	17	+	2.4608	2.7517	2.4563	2.8425
INTG_SS1	4	Trypsin/P	Specific	FALSE	Oxidation (M);Deamidation (N);Acetyl (N-term)	Carbamidomethyl (C)	FALSE	FALSE	1	2		Standard		6303	45053	0	46949	43157	0	3792	198	182	0	16	0.42	0.42	0	0.42	220	873122	38127	4.4	4911	13	131204	34746	34547	26	28	5945	17	+	2.0594	2.3841	2.0044	2.3826
INTG_SS2	5	Trypsin/P	Specific	FALSE	Oxidation (M);Deamidation (N);Acetyl (N-term)	Carbamidomethyl (C)	FALSE	FALSE	1	2		Standard		6508	43704	0	45559	41849	0	3710	53	49	0	4	0.12	0.12	0	0.11	101	880318	37818	4.3	4525	12	132262	34705	34477	26	28	5524	16	+	1.7485	2.0981	1.4501	1.7412
INTG_SS3	6	Trypsin/P	Specific	FALSE	Oxidation (M);Deamidation (N);Acetyl (N-term)	Carbamidomethyl (C)	FALSE	FALSE	1	2		Standard		6230	45573	0	47614	43532	0	4082	256	240	0	16	0.54	0.55	0	0.39	251	937546	38723	4.1	4872	13	139592	35378	35109	25	27	5844	17	+	1.4656	1.8201	1.3466	1.66
SA_SS4	7	Trypsin/P	Specific	FALSE	Oxidation (M);Deamidation (N);Acetyl (N-term)	Carbamidomethyl (C)	FALSE	FALSE	1	2		Standard		5967	47148	0	49720	44576	0	5144	371	344	0	27	0.75	0.77	0	0.52	355	1043048	39129	3.8	5355	14	144759	35172	34897	24	26	6405	18	+	2.0438	2.3974	1.9021	2.2767
INTG_SS4	8	Trypsin/P	Specific	FALSE	Oxidation (M);Deamidation (N);Acetyl (N-term)	Carbamidomethyl (C)	FALSE	FALSE	1	2		Standard		6336	44680	0	46487	42873	0	3614	132	124	0	8	0.28	0.29	0	0.22	145	925271	38259	4.1	4752	12	136593	35028	34785	26	27	5769	16	+	1.9983	2.3594	1.7564	2.1052
														50209	361741	0	378977	344505	0	34472	1465	1352	0	113	0.39	0.39	0	0.33	1006	7442284					1087230	279021	277001	26	27	47065	17		1.9657	2.3261	1.8479	2.2396
	Protocol/Timepoint	Total Peptides	Av. No. Peptides	Av. Modifications	%Modified	%Deamidation
	INTG	208	52	7.25	16.2213	48.2759
	SA	250	62.5	8.25	13.1832	54.5455
	28 Days (SS1-SS3)	337	56.1667	6.83333	13.3953	56.446
	60 Days (SS4)	121	60.5	10.5	18.6232	42.8571
		Post-Mortem Modifications

## Sheet: Parameters
Parameter	Value
Version	2.2.0.0
Include contaminants	TRUE
PSM FDR	0.01
PSM FDR Crosslink	0.01
Protein FDR	0.01
Site FDR	0.01
Use Normalized Ratios For Occupancy	TRUE
Min. peptide Length	6
Min. score for unmodified peptides	0
Min. score for modified peptides	40
Min. delta score for unmodified peptides	0
Min. delta score for modified peptides	6
Min. unique peptides	0
Min. razor peptides	1
Min. peptides	1
Use only unmodified peptides and	TRUE
Modifications included in protein quantification	Oxidation (M);Acetyl (Protein N-term)
Peptides used for protein quantification	Razor
Discard unmodified counterpart peptides	TRUE
Label min. ratio count	2
Use delta score	FALSE
iBAQ	FALSE
iBAQ log fit	FALSE
Match between runs	FALSE
Find dependent peptides	FALSE
Fasta file	/home/jack/Documents/Combined_BMS_INTG/UP000008227.fasta
Decoy mode	revert
Include contaminants	TRUE
Advanced ratios	TRUE
Fixed andromeda index folder
Combined folder location
Second peptides	TRUE
Stabilize large LFQ ratios	TRUE
Separate LFQ in parameter groups	FALSE
Require MS/MS for LFQ comparisons	TRUE
Calculate peak properties	FALSE
Main search max. combinations	200
Advanced site intensities	TRUE
Write msScans table	FALSE
Write msmsScans table	TRUE
Write ms3Scans table	TRUE
Write allPeptides table	TRUE
Write mzRange table	TRUE
Write DIA fragments table	FALSE
Write DIA fragments quant table	FALSE
Write pasefMsmsScans table	TRUE
Write accumulatedMsmsScans table	TRUE
Max. peptide mass [Da]	5000
Min. peptide length for unspecific search	8
Max. peptide length for unspecific search	25
Razor protein FDR	TRUE
Disable MD5	FALSE
Max mods in site table	3
Match unidentified features	FALSE
Epsilon score for mutations
Evaluate variant peptides separately	TRUE
Variation mode	None
MS/MS tol. (FTMS)	20 Da
Top MS/MS peaks per Da interval. (FTMS)	12
Da interval. (FTMS)	100
MS/MS deisotoping (FTMS)	TRUE
MS/MS deisotoping tolerance (FTMS)	7
MS/MS deisotoping tolerance unit (FTMS)	ppm
MS/MS higher charges (FTMS)	TRUE
MS/MS water loss (FTMS)	TRUE
MS/MS water loss (FTMS for cross link)	FALSE
MS/MS ammonia loss (FTMS)	TRUE
MS/MS ammonia loss (FTMS for cross link)	FALSE
MS/MS dependent losses (FTMS)	TRUE
MS/MS recalibration (FTMS)	FALSE
MS/MS tol. (ITMS)	0.5 Da
Top MS/MS peaks per Da interval. (ITMS)	8
Da interval. (ITMS)	100
MS/MS deisotoping (ITMS)	FALSE
MS/MS deisotoping tolerance (ITMS)	0.15
MS/MS deisotoping tolerance unit (ITMS)	Da
MS/MS higher charges (ITMS)	TRUE
MS/MS water loss (ITMS)	TRUE
MS/MS water loss (ITMS for cross link)	FALSE
MS/MS ammonia loss (ITMS)	TRUE
MS/MS ammonia loss (ITMS for cross link)	FALSE
MS/MS dependent losses (ITMS)	TRUE
MS/MS recalibration (ITMS)	FALSE
MS/MS tol. (TOF)	40 ppm
Top MS/MS peaks per Da interval. (TOF)	10
Da interval. (TOF)	100
MS/MS deisotoping (TOF)	TRUE
MS/MS deisotoping tolerance (TOF)	0.01
MS/MS deisotoping tolerance unit (TOF)	Da
MS/MS higher charges (TOF)	TRUE
MS/MS water loss (TOF)	TRUE
MS/MS water loss (TOF for cross link)	FALSE
MS/MS ammonia loss (TOF)	TRUE
MS/MS ammonia loss (TOF for cross link)	FALSE
MS/MS dependent losses (TOF)	TRUE
MS/MS recalibration (TOF)	FALSE
MS/MS tol. (Unknown)	20 ppm
Top MS/MS peaks per Da interval. (Unknown)	12
Da interval. (Unknown)	100
MS/MS deisotoping (Unknown)	TRUE
MS/MS deisotoping tolerance (Unknown)	7
MS/MS deisotoping tolerance unit (Unknown)	ppm
MS/MS higher charges (Unknown)	TRUE
MS/MS water loss (Unknown)	TRUE
MS/MS water loss (Unknown for cross link)	FALSE
MS/MS ammonia loss (Unknown)	TRUE
MS/MS ammonia loss (Unknown for cross link)	FALSE
MS/MS dependent losses (Unknown)	TRUE
MS/MS recalibration (Unknown)	FALSE
Site tables	Deamidation (N)Sites.txt;Oxidation (M)Sites.txt

## Sheet: Protein_Groups
Protein IDs	Majority protein IDs	Peptide counts (all)	Peptide counts (razor+unique)	Peptide counts (unique)	Fasta headers	Number of proteins	Peptides	Razor + unique peptides	Unique peptides	Peptides 1	Peptides 2	Peptides 3	Peptides 4	Peptides 5	Peptides 6	Peptides 7	Peptides 8	Razor + unique peptides 1	Razor + unique peptides 2	Razor + unique peptides 3	Razor + unique peptides 4	Razor + unique peptides 5	Razor + unique peptides 6	Razor + unique peptides 7	Razor + unique peptides 8	Unique peptides 1	Unique peptides 2	Unique peptides 3	Unique peptides 4	Unique peptides 5	Unique peptides 6	Unique peptides 7	Unique peptides 8	Sequence coverage [%]	Unique + razor sequence coverage [%]	Unique sequence coverage [%]	Mol. weight [kDa]	Sequence length	Sequence lengths	Q-value	Score	Sequence coverage 1 [%]	Sequence coverage 2 [%]	Sequence coverage 3 [%]	Sequence coverage 4 [%]	Sequence coverage 5 [%]	Sequence coverage 6 [%]	Sequence coverage 7 [%]	Sequence coverage 8 [%]
CON__P00761;sp|P00761|TRYP_PIG;tr|A0A287B5W2|A0A287B5W2_PIG	CON__P00761;sp|P00761|TRYP_PIG;tr|A0A287B5W2|A0A287B5W2_PIG	2;2;2	2;2;2	2;2;2	;sp|P00761|TRYP_PIG Trypsin OS=Sus scrofa OX=9823 PE=1 SV=1;tr|A0A287B5W2|A0A287B5W2_PIG Trypsinogen isoform X1 OS=Sus scrofa OX=9823 GN=LOC100302368 PE=4 SV=1	3	2	2	2	2	1	1	2	2	2	2	1	2	1	1	2	2	2	2	1	2	1	1	2	2	2	2	1	17.3	17.3	17.3	24.409	231	231;231;246	0	12.883	17.3	8.7	8.7	17.3	17.3	17.3	17.3	8.7
CON__P04264	CON__P04264	1	1	1		1	1	1	1	0	0	0	0	0	1	0	0	0	0	0	0	0	1	0	0	0	0	0	0	0	1	0	0	2.5	2.5	2.5	66.017	644	644	0.0081301	6.1845	0	0	0	0	0	2.5	0	0
CON__P13645	CON__P13645	1	1	1		1	1	1	1	0	0	0	0	0	0	0	1	0	0	0	0	0	0	0	1	0	0	0	0	0	0	0	1	2.7	2.7	2.7	59.51	593	593	0.010373	5.9069	0	0	0	0	0	0	0	2.7
tr|I3LCB9|I3LCB9_PIG;tr|A0A8W4FDZ8|A0A8W4FDZ8_PIG;sp|P62895|CYC_PIG;CON__P62894	tr|I3LCB9|I3LCB9_PIG;tr|A0A8W4FDZ8|A0A8W4FDZ8_PIG;sp|P62895|CYC_PIG;CON__P62894	1;1;1;1	1;1;1;1	1;1;1;1	tr|I3LCB9|I3LCB9_PIG Cytochrome c domain-containing protein OS=Sus scrofa OX=9823 PE=3 SV=1;tr|A0A8W4FDZ8|A0A8W4FDZ8_PIG Uncharacterized protein OS=Sus scrofa OX=9823 PE=4 SV=1;sp|P62895|CYC_PIG Cytochrome c OS=Sus scrofa OX=9823 GN=CYCS PE=1 SV=2;	4	1	1	1	0	0	0	0	0	0	1	0	0	0	0	0	0	0	1	0	0	0	0	0	0	0	1	0	17.1	17.1	17.1	11.766	105	105;105;105;105	0.01073	5.9129	0	0	0	0	0	0	17.1	0
CON__Q29443;sp|P09571|TRFE_PIG;CON__Q0IIK2;tr|A0A5G2R5N9|A0A5G2R5N9_PIG;tr|A0A288CFV5|A0A288CFV5_PIG	CON__Q29443;sp|P09571|TRFE_PIG;CON__Q0IIK2;tr|A0A5G2R5N9|A0A5G2R5N9_PIG;tr|A0A288CFV5|A0A288CFV5_PIG	1;1;1;1;1	1;1;1;1;1	1;1;1;1;1	;sp|P09571|TRFE_PIG Serotransferrin OS=Sus scrofa OX=9823 GN=TF PE=1 SV=2;;tr|A0A5G2R5N9|A0A5G2R5N9_PIG Serotransferrin OS=Sus scrofa OX=9823 GN=TF PE=3 SV=2;tr|A0A288CFV5|A0A288CFV5_PIG Serotransferrin OS=Sus scrofa OX=9823 GN=TF PE=3 SV=3	5	1	1	1	0	0	0	0	0	0	1	0	0	0	0	0	0	0	1	0	0	0	0	0	0	0	1	0	2	2	2	75.829	685	685;696;704;714;740	0.0046083	6.2836	0	0	0	0	0	0	2	0
CON__Q2UVX4	CON__Q2UVX4	1	1	1		1	1	1	1	0	0	0	0	0	0	1	0	0	0	0	0	0	0	1	0	0	0	0	0	0	0	1	0	0.8	0.8	0.8	187.37	1662	1662	0.00883	5.9195	0	0	0	0	0	0	0.8	0
tr|F1RNV1|F1RNV1_PIG;CON__Q3ZBD7;sp|P08059|G6PI_PIG	tr|F1RNV1|F1RNV1_PIG;CON__Q3ZBD7;sp|P08059|G6PI_PIG	1;1;1	1;1;1	1;1;1	tr|F1RNV1|F1RNV1_PIG Glucose-6-phosphate isomerase OS=Sus scrofa OX=9823 GN=GPI PE=1 SV=3;;sp|P08059|G6PI_PIG Glucose-6-phosphate isomerase OS=Sus scrofa OX=9823 GN=GPI PE=1 SV=3	3	1	1	1	1	1	1	1	1	1	1	0	1	1	1	1	1	1	1	0	1	1	1	1	1	1	1	0	4.9	4.9	4.9	62.679	555	555;557;558	0.0062893	7.0098	4.9	4.9	4.9	4.9	4.9	4.9	4.9	0
CON__Q9BYQ5	CON__Q9BYQ5	1	1	1		1	1	1	1	1	0	0	1	0	0	0	0	1	0	0	1	0	0	0	0	1	0	0	1	0	0	0	0	10.2	10.2	10.2	21.825	205	205	0.010118	5.8803	10.2	0	0	10.2	0	0	0	0
REV__sp|A5GFY4|NELFD_PIG;REV__tr|K7GPN5|K7GPN5_PIG	REV__sp|A5GFY4|NELFD_PIG;REV__tr|K7GPN5|K7GPN5_PIG	1;1	1;1	1;1	sp|A5GFY4|NELFD_PIG Negative elongation factor D OS=Sus scrofa OX=9823 GN=NELFCD PE=3 SV=1;tr|K7GPN5|K7GPN5_PIG Negative elongation factor D OS=Sus scrofa OX=9823 GN=NELFCD PE=3 SV=2	2	1	1	1	0	0	0	0	0	0	1	0	0	0	0	0	0	0	1	0	0	0	0	0	0	0	1	0	0	0	0	66.217	590	590;591	0.010989	5.919	0	0	0	0	0	0	0	0
REV__tr|A0A2C9F3E9|A0A2C9F3E9_PIG;REV__sp|Q8WNW3|PLAK_PIG	REV__tr|A0A2C9F3E9|A0A2C9F3E9_PIG;REV__sp|Q8WNW3|PLAK_PIG	1;1	1;1	1;1	tr|A0A2C9F3E9|A0A2C9F3E9_PIG Junction plakoglobin OS=Sus scrofa OX=9823 GN=JUP PE=3 SV=1;sp|Q8WNW3|PLAK_PIG Junction plakoglobin OS=Sus scrofa OX=9823 GN=Jup PE=2 SV=1	2	1	1	1	0	0	1	0	0	0	0	0	0	0	1	0	0	0	0	0	0	0	1	0	0	0	0	0	0	0	0	81.736	744	744;745	1	-2	0	0	0	0	0	0	0	0
REV__tr|A0A8W4FJ19|A0A8W4FJ19_PIG;REV__tr|A0A286ZIR4|A0A286ZIR4_PIG;REV__tr|A0A287B0D3|A0A287B0D3_PIG	REV__tr|A0A8W4FJ19|A0A8W4FJ19_PIG;REV__tr|A0A286ZIR4|A0A286ZIR4_PIG;REV__tr|A0A287B0D3|A0A287B0D3_PIG	1;1;1	1;1;1	1;1;1	tr|A0A8W4FJ19|A0A8W4FJ19_PIG Glutamate ionotropic receptor NMDA type subunit 1 OS=Sus scrofa OX=9823 GN=GRIN1 PE=4 SV=1;tr|A0A286ZIR4|A0A286ZIR4_PIG Glutamate receptor OS=Sus scrofa OX=9823 GN=GRIN1 PE=3 SV=1;tr|A0A287B0D3|A0A287B0D3_PIG Glutamate receptor	3	1	1	1	0	0	1	0	0	0	0	0	0	0	1	0	0	0	0	0	0	0	1	0	0	0	0	0	0	0	0	101.29	901	901;938;959	1	-2	0	0	0	0	0	0	0	0
REV__tr|A0A287BPW6|A0A287BPW6_PIG;REV__tr|A0A286ZKV6|A0A286ZKV6_PIG;REV__tr|A0A287AD71|A0A287AD71_PIG;REV__tr|A0A287ATL9|A0A287ATL9_PIG;REV__tr|A0A287A2Q0|A0A287A2Q0_PIG;REV__tr|A0A287BRY4|A0A287BRY4_PIG;REV__tr|A0A481C303|A0A481C303_PIG;REV__tr|F1RWI7|F1RWI7_PIG;REV__tr|A0A287A6A7|A0A287A6A7_PIG	REV__tr|A0A287BPW6|A0A287BPW6_PIG;REV__tr|A0A286ZKV6|A0A286ZKV6_PIG;REV__tr|A0A287AD71|A0A287AD71_PIG;REV__tr|A0A287ATL9|A0A287ATL9_PIG;REV__tr|A0A287A2Q0|A0A287A2Q0_PIG;REV__tr|A0A287BRY4|A0A287BRY4_PIG;REV__tr|A0A481C303|A0A481C303_PIG;REV__tr|F1RWI7|F1RWI7_PIG;REV__tr|A0A287A6A7|A0A287A6A7_PIG	1;1;1;1;1;1;1;1;1	1;1;1;1;1;1;1;1;1	1;1;1;1;1;1;1;1;1	tr|A0A287BPW6|A0A287BPW6_PIG Double-stranded RNA-binding protein Staufen homolog 2 OS=Sus scrofa OX=9823 GN=STAU2 PE=1 SV=3;tr|A0A286ZKV6|A0A286ZKV6_PIG Double-stranded RNA-binding protein Staufen homolog 2 OS=Sus scrofa OX=9823 GN=STAU2 PE=1 SV=2;tr|A0A28	9	1	1	1	0	0	0	0	0	1	0	0	0	0	0	0	0	1	0	0	0	0	0	0	0	1	0	0	0	0	0	51.461	469	469;479;486;491;530;534;538;594;632	1	-2	0	0	0	0	0	0	0	0
REV__tr|A0A287B5L5|A0A287B5L5_PIG;REV__tr|A0A287A4H3|A0A287A4H3_PIG;REV__tr|A0A287BBL5|A0A287BBL5_PIG;REV__tr|A0A287A3X7|A0A287A3X7_PIG;REV__tr|A0A286ZXD9|A0A286ZXD9_PIG	REV__tr|A0A287B5L5|A0A287B5L5_PIG;REV__tr|A0A287A4H3|A0A287A4H3_PIG;REV__tr|A0A287BBL5|A0A287BBL5_PIG;REV__tr|A0A287A3X7|A0A287A3X7_PIG;REV__tr|A0A286ZXD9|A0A286ZXD9_PIG	1;1;1;1;1	1;1;1;1;1	1;1;1;1;1	tr|A0A287B5L5|A0A287B5L5_PIG Microtubule-associated protein OS=Sus scrofa OX=9823 GN=MAP4 PE=1 SV=2;tr|A0A287A4H3|A0A287A4H3_PIG Microtubule-associated protein OS=Sus scrofa OX=9823 GN=MAP4 PE=1 SV=2;tr|A0A287BBL5|A0A287BBL5_PIG Microtubule-associated prot	5	1	1	1	0	0	0	0	0	0	1	0	0	0	0	0	0	0	1	0	0	0	0	0	0	0	1	0	0	0	0	228.62	2148	2148;2151;2175;2182;2220	0.0088889	6.2674	0	0	0	0	0	0	0	0
REV__tr|F1RYL5|F1RYL5_PIG;REV__tr|A0A8W4FCH8|A0A8W4FCH8_PIG;REV__tr|A0A287ALX0|A0A287ALX0_PIG;REV__tr|A0A480VPL1|A0A480VPL1_PIG;REV__tr|A0A287A001|A0A287A001_PIG	REV__tr|F1RYL5|F1RYL5_PIG;REV__tr|A0A8W4FCH8|A0A8W4FCH8_PIG;REV__tr|A0A287ALX0|A0A287ALX0_PIG;REV__tr|A0A480VPL1|A0A480VPL1_PIG;REV__tr|A0A287A001|A0A287A001_PIG	1;1;1;1;1	1;1;1;1;1	1;1;1;1;1	tr|F1RYL5|F1RYL5_PIG DnaJ homolog subfamily C member 10 OS=Sus scrofa OX=9823 GN=DNAJC10 PE=1 SV=4;tr|A0A8W4FCH8|A0A8W4FCH8_PIG DnaJ heat shock protein family (Hsp40) member C10 OS=Sus scrofa OX=9823 GN=DNAJC10 PE=4 SV=1;tr|A0A287ALX0|A0A287ALX0_PIG DnaJ h	5	1	1	1	0	0	0	1	0	0	0	0	0	0	0	1	0	0	0	0	0	0	0	1	0	0	0	0	0	0	0	72.126	627	627;757;765;794;803	1	-2	0	0	0	0	0	0	0	0
REV__tr|A0A287A5J1|A0A287A5J1_PIG;REV__tr|I3L7J1|I3L7J1_PIG	REV__tr|A0A287A5J1|A0A287A5J1_PIG;REV__tr|I3L7J1|I3L7J1_PIG	1;1	1;1	1;1	tr|A0A287A5J1|A0A287A5J1_PIG Transmembrane anterior posterior transformation 1 OS=Sus scrofa OX=9823 GN=TAPT1 PE=1 SV=1;tr|I3L7J1|I3L7J1_PIG Transmembrane anterior posterior transformation 1 OS=Sus scrofa OX=9823 GN=TAPT1 PE=1 SV=3	2	1	1	1	0	0	0	0	0	1	0	0	0	0	0	0	0	1	0	0	0	0	0	0	0	1	0	0	0	0	0	58.058	505	505;779	1	-2	0	0	0	0	0	0	0	0
REV__tr|I3LEU7|I3LEU7_PIG;REV__tr|A0A5G2R7B5|A0A5G2R7B5_PIG;REV__tr|A0A5G2Q9K3|A0A5G2Q9K3_PIG;REV__tr|F1RL46|F1RL46_PIG;REV__tr|A0A287AAT1|A0A287AAT1_PIG	REV__tr|I3LEU7|I3LEU7_PIG;REV__tr|A0A5G2R7B5|A0A5G2R7B5_PIG;REV__tr|A0A5G2Q9K3|A0A5G2Q9K3_PIG;REV__tr|F1RL46|F1RL46_PIG;REV__tr|A0A287AAT1|A0A287AAT1_PIG	1;1;1;1;1	1;1;1;1;1	1;1;1;1;1	tr|I3LEU7|I3LEU7_PIG Citron Rho-interacting kinase OS=Sus scrofa OX=9823 GN=CIT PE=3 SV=3;tr|A0A5G2R7B5|A0A5G2R7B5_PIG Citron Rho-interacting kinase OS=Sus scrofa OX=9823 GN=CIT PE=3 SV=2;tr|A0A5G2Q9K3|A0A5G2Q9K3_PIG Citron Rho-interacting kinase OS=Sus sc	5	1	1	1	0	0	0	0	0	1	0	0	0	0	0	0	0	1	0	0	0	0	0	0	0	1	0	0	0	0	0	179.51	1564	1564;2013;2025;2084;2093	1	-2	0	0	0	0	0	0	0	0
REV__tr|A0A5G2Q965|A0A5G2Q965_PIG;REV__tr|A0A5G2QYI3|A0A5G2QYI3_PIG;REV__tr|A0A287BET2|A0A287BET2_PIG;REV__tr|I3LPD4|I3LPD4_PIG;REV__tr|A0A481AE05|A0A481AE05_PIG;REV__tr|A0A480T7V4|A0A480T7V4_PIG	REV__tr|A0A5G2Q965|A0A5G2Q965_PIG;REV__tr|A0A5G2QYI3|A0A5G2QYI3_PIG;REV__tr|A0A287BET2|A0A287BET2_PIG;REV__tr|I3LPD4|I3LPD4_PIG;REV__tr|A0A481AE05|A0A481AE05_PIG;REV__tr|A0A480T7V4|A0A480T7V4_PIG	1;1;1;1;1;1	1;1;1;1;1;1	1;1;1;1;1;1	tr|A0A5G2Q965|A0A5G2Q965_PIG Tumor protein 63 (p63) OS=Sus scrofa OX=9823 GN=TP63 PE=3 SV=2;tr|A0A5G2QYI3|A0A5G2QYI3_PIG Tumor protein 63 (p63) OS=Sus scrofa OX=9823 GN=TP63 PE=3 SV=1;tr|A0A287BET2|A0A287BET2_PIG Cellular tumor antigen p53 OS=Sus scrofa OX	6	1	1	1	0	0	0	0	0	0	1	0	0	0	0	0	0	0	1	0	0	0	0	0	0	0	1	0	0	0	0	53.104	466	466;501;510;555;586;680	0.0082645	5.9716	0	0	0	0	0	0	0	0
REV__tr|A0A480QZY2|A0A480QZY2_PIG;REV__tr|A0A8W4FK96|A0A8W4FK96_PIG;REV__tr|A0A8W4FAE8|A0A8W4FAE8_PIG	REV__tr|A0A480QZY2|A0A480QZY2_PIG;REV__tr|A0A8W4FK96|A0A8W4FK96_PIG;REV__tr|A0A8W4FAE8|A0A8W4FAE8_PIG	1;1;1	1;1;1	1;1;1	tr|A0A480QZY2|A0A480QZY2_PIG Zinc finger protein 256 OS=Sus scrofa OX=9823 GN=LOC100516085 PE=4 SV=1;tr|A0A8W4FK96|A0A8W4FK96_PIG Uncharacterized protein OS=Sus scrofa OX=9823 GN=LOC100737756 PE=4 SV=1;tr|A0A8W4FAE8|A0A8W4FAE8_PIG Uncharacterized protein O	3	1	1	1	0	0	0	0	1	0	0	0	0	0	0	0	1	0	0	0	0	0	0	0	1	0	0	0	0	0	0	75.288	659	659;961;1038	0.0093458	5.8644	0	0	0	0	0	0	0	0
REV__tr|A0A5G2QPQ0|A0A5G2QPQ0_PIG;REV__tr|F1SLE7|F1SLE7_PIG;REV__tr|A0A5G2QZY1|A0A5G2QZY1_PIG;REV__tr|A0A5G2R7H9|A0A5G2R7H9_PIG;REV__tr|A0A5G2QU72|A0A5G2QU72_PIG	REV__tr|A0A5G2QPQ0|A0A5G2QPQ0_PIG;REV__tr|F1SLE7|F1SLE7_PIG;REV__tr|A0A5G2QZY1|A0A5G2QZY1_PIG;REV__tr|A0A5G2R7H9|A0A5G2R7H9_PIG;REV__tr|A0A5G2QU72|A0A5G2QU72_PIG	1;1;1;1;1	1;1;1;1;1	1;1;1;1;1	tr|A0A5G2QPQ0|A0A5G2QPQ0_PIG Dysferlin OS=Sus scrofa OX=9823 GN=DYSF PE=1 SV=2;tr|F1SLE7|F1SLE7_PIG Dysferlin OS=Sus scrofa OX=9823 GN=DYSF PE=1 SV=5;tr|A0A5G2QZY1|A0A5G2QZY1_PIG Dysferlin OS=Sus scrofa OX=9823 GN=DYSF PE=1 SV=2;tr|A0A5G2R7H9|A0A5G2R7H9_PI	5	1	1	1	0	0	0	1	0	0	0	0	0	0	0	1	0	0	0	0	0	0	0	1	0	0	0	0	0	0	0	239.22	2098	2098;2102;2103;2112;2119	1	-2	0	0	0	0	0	0	0	0
REV__tr|A0A8W4FNJ1|A0A8W4FNJ1_PIG;REV__tr|F2Z594|F2Z594_PIG;REV__tr|A0A8W4F6P8|A0A8W4F6P8_PIG	REV__tr|A0A8W4FNJ1|A0A8W4FNJ1_PIG;REV__tr|F2Z594|F2Z594_PIG;REV__tr|A0A8W4F6P8|A0A8W4F6P8_PIG	2;2;2	2;2;2	2;2;2	tr|A0A8W4FNJ1|A0A8W4FNJ1_PIG High mobility group protein B1 OS=Sus scrofa OX=9823 GN=HMGB1 PE=4 SV=1;tr|F2Z594|F2Z594_PIG High mobility group protein B1 OS=Sus scrofa OX=9823 GN=HMGB1 PE=1 SV=3;tr|A0A8W4F6P8|A0A8W4F6P8_PIG High mobility group protein B1 OS	3	2	2	2	0	1	1	0	0	0	0	0	0	1	1	0	0	0	0	0	0	1	1	0	0	0	0	0	0	0	0	25.269	218	218;220;241	0.0087719	11.726	0	0	0	0	0	0	0	0
REV__tr|F1RZP8|F1RZP8_PIG;REV__tr|A0A8W4FDC7|A0A8W4FDC7_PIG	REV__tr|F1RZP8|F1RZP8_PIG;REV__tr|A0A8W4FDC7|A0A8W4FDC7_PIG	1;1	1;1	1;1	tr|F1RZP8|F1RZP8_PIG Peptidylprolyl isomerase like 6 OS=Sus scrofa OX=9823 GN=PPIL6 PE=4 SV=2;tr|A0A8W4FDC7|A0A8W4FDC7_PIG Peptidyl-prolyl cis-trans isomerase-like 6 isoform 1 OS=Sus scrofa OX=9823 GN=PPIL6 PE=4 SV=1	2	1	1	1	1	0	0	0	0	0	0	0	1	0	0	0	0	0	0	0	1	0	0	0	0	0	0	0	0	0	0	30.876	274	274;307	0.010025	5.9442	0	0	0	0	0	0	0	0
REV__tr|A0A8W4FNR8|A0A8W4FNR8_PIG;REV__tr|F1RFB3|F1RFB3_PIG	REV__tr|A0A8W4FNR8|A0A8W4FNR8_PIG;REV__tr|F1RFB3|F1RFB3_PIG	1;1	1;1	1;1	tr|A0A8W4FNR8|A0A8W4FNR8_PIG Nth like DNA glycosylase 1 OS=Sus scrofa OX=9823 GN=NTHL1 PE=4 SV=1;tr|F1RFB3|F1RFB3_PIG Endonuclease III-like protein 1 OS=Sus scrofa OX=9823 GN=NTHL1 PE=3 SV=4	2	1	1	1	0	0	0	1	0	0	0	0	0	0	0	1	0	0	0	0	0	0	0	1	0	0	0	0	0	0	0	33.984	312	312;336	0.011364	5.8942	0	0	0	0	0	0	0	0
tr|A0A8W4FFS9|A0A8W4FFS9_PIG;tr|A0A5S6IFU7|A0A5S6IFU7_PIG;tr|A0A8W4FDF7|A0A8W4FDF7_PIG;tr|A0A5S6GDS9|A0A5S6GDS9_PIG;sp|A0FIN4|IRF1_PIG	tr|A0A8W4FFS9|A0A8W4FFS9_PIG;tr|A0A5S6IFU7|A0A5S6IFU7_PIG;tr|A0A8W4FDF7|A0A8W4FDF7_PIG;tr|A0A5S6GDS9|A0A5S6GDS9_PIG;sp|A0FIN4|IRF1_PIG	1;1;1;1;1	1;1;1;1;1	1;1;1;1;1	tr|A0A8W4FFS9|A0A8W4FFS9_PIG Interferon regulatory factor 1 OS=Sus scrofa OX=9823 GN=IRF1 PE=4 SV=1;tr|A0A5S6IFU7|A0A5S6IFU7_PIG Interferon regulatory factor 1 OS=Sus scrofa OX=9823 GN=IRF1 PE=3 SV=2;tr|A0A8W4FDF7|A0A8W4FDF7_PIG Interferon regulatory facto	5	1	1	1	0	0	0	0	0	0	1	0	0	0	0	0	0	0	1	0	0	0	0	0	0	0	1	0	9.3	9.3	9.3	29.096	258	258;279;320;320;322	0.00894	5.8629	0	0	0	0	0	0	9.3	0
tr|A0A286ZU14|A0A286ZU14_PIG;sp|A5A763|SOX10_PIG;tr|A0A287ASS7|A0A287ASS7_PIG;sp|O18896|SOX9_PIG;tr|F1RV30|F1RV30_PIG	tr|A0A286ZU14|A0A286ZU14_PIG;sp|A5A763|SOX10_PIG;tr|A0A287ASS7|A0A287ASS7_PIG;sp|O18896|SOX9_PIG;tr|F1RV30|F1RV30_PIG	1;1;1;1;1	1;1;1;1;1	1;1;1;1;1	tr|A0A286ZU14|A0A286ZU14_PIG SRY-box transcription factor 8 OS=Sus scrofa OX=9823 GN=SOX8 PE=4 SV=2;sp|A5A763|SOX10_PIG Transcription factor SOX-10 OS=Sus scrofa OX=9823 GN=SOX10 PE=2 SV=1;tr|A0A287ASS7|A0A287ASS7_PIG Transcription factor SOX-10 OS=Sus scr	5	1	1	1	0	0	0	1	0	0	0	1	0	0	0	1	0	0	0	1	0	0	0	1	0	0	0	1	3.1	3.1	3.1	48.761	458	458;469;470;509;511	0.0076923	8.9189	0	0	0	3.1	0	0	0	3.1
tr|A0A287AZ36|A0A287AZ36_PIG;sp|C0HL13|LRP2_PIG	tr|A0A287AZ36|A0A287AZ36_PIG;sp|C0HL13|LRP2_PIG	1;1	1;1	1;1	tr|A0A287AZ36|A0A287AZ36_PIG Low-density lipoprotein receptor-related protein 2 OS=Sus scrofa OX=9823 GN=LRP2 PE=3 SV=2;sp|C0HL13|LRP2_PIG Low-density lipoprotein receptor-related protein 2 OS=Sus scrofa OX=9823 GN=LRP2 PE=1 SV=1	2	1	1	1	0	0	0	0	0	0	0	1	0	0	0	0	0	0	0	1	0	0	0	0	0	0	0	1	0.5	0.5	0.5	518.98	4626	4626;4652	0.0060976	6.8557	0	0	0	0	0	0	0	0.5
tr|A0A8W4FRC9|A0A8W4FRC9_PIG;tr|A0A287BCY9|A0A287BCY9_PIG;tr|A0A286ZRG2|A0A286ZRG2_PIG;sp|D2WKD8|AT1A2_PIG;tr|A0A5S6G1Z7|A0A5S6G1Z7_PIG;tr|A0A287AVW1|A0A287AVW1_PIG;tr|I3LT88|I3LT88_PIG;tr|A0A8W4F8G6|A0A8W4F8G6_PIG	tr|A0A8W4FRC9|A0A8W4FRC9_PIG;tr|A0A287BCY9|A0A287BCY9_PIG;tr|A0A286ZRG2|A0A286ZRG2_PIG;sp|D2WKD8|AT1A2_PIG;tr|A0A5S6G1Z7|A0A5S6G1Z7_PIG;tr|A0A287AVW1|A0A287AVW1_PIG;tr|I3LT88|I3LT88_PIG;tr|A0A8W4F8G6|A0A8W4F8G6_PIG	3;3;3;3;3;3;2;2	2;2;2;2;2;2;1;1	2;2;2;2;2;2;1;1	tr|A0A8W4FRC9|A0A8W4FRC9_PIG Sodium/potassium-transporting ATPase subunit alpha-2 OS=Sus scrofa OX=9823 GN=ATP1A2 PE=4 SV=1;tr|A0A287BCY9|A0A287BCY9_PIG Sodium/potassium-transporting ATPase subunit alpha OS=Sus scrofa OX=9823 GN=ATP1A2 PE=3 SV=2;tr|A0A286Z	8	3	2	2	2	2	2	1	1	2	1	2	1	1	1	0	0	1	0	1	1	1	1	0	0	1	0	1	5.8	3.5	3.5	106.98	976	976;986;1019;1020;1021;1023;944;945	0	11.971	4.5	3.7	4.5	2.4	2.4	4.5	2.4	4.5
tr|A0A5G2QT96|A0A5G2QT96_PIG;tr|A0A5G2QC86|A0A5G2QC86_PIG;tr|A0A287AN76|A0A287AN76_PIG;sp|F1RFX9|M2OM_PIG	tr|A0A5G2QT96|A0A5G2QT96_PIG;tr|A0A5G2QC86|A0A5G2QC86_PIG;tr|A0A287AN76|A0A287AN76_PIG;sp|F1RFX9|M2OM_PIG	1;1;1;1	1;1;1;1	1;1;1;1	tr|A0A5G2QT96|A0A5G2QT96_PIG Mitochondrial 2-oxoglutarate/malate carrier protein OS=Sus scrofa OX=9823 GN=SLC25A11 PE=1 SV=1;tr|A0A5G2QC86|A0A5G2QC86_PIG Mitochondrial 2-oxoglutarate/malate carrier protein OS=Sus scrofa OX=9823 GN=SLC25A11 PE=1 SV=2;tr|A0A	4	1	1	1	0	1	0	0	0	0	0	0	0	1	0	0	0	0	0	0	0	1	0	0	0	0	0	0	5.3	5.3	5.3	28.511	263	263;293;314;333	0.010657	5.8859	0	5.3	0	0	0	0	0	0
sp|F1SC07|DYH11_PIG;tr|A0A5G2RAR8|A0A5G2RAR8_PIG;tr|A0A5G2QIH3|A0A5G2QIH3_PIG	sp|F1SC07|DYH11_PIG;tr|A0A5G2RAR8|A0A5G2RAR8_PIG;tr|A0A5G2QIH3|A0A5G2QIH3_PIG	1;1;1	1;1;1	1;1;1	sp|F1SC07|DYH11_PIG Dynein axonemal heavy chain 11 OS=Sus scrofa OX=9823 GN=DNAH11 PE=1 SV=4;tr|A0A5G2RAR8|A0A5G2RAR8_PIG Dynein axonemal heavy chain 11 OS=Sus scrofa OX=9823 GN=DNAH11 PE=3 SV=1;tr|A0A5G2QIH3|A0A5G2QIH3_PIG Dynein axonemal heavy chain 11 O	3	1	1	1	0	0	0	0	0	1	0	0	0	0	0	0	0	1	0	0	0	0	0	0	0	1	0	0	0.2	0.2	0.2	519.61	4518	4518;4524;4525	0.0076923	6.1181	0	0	0	0	0	0.2	0	0
tr|A0A5G2R027|A0A5G2R027_PIG;tr|A0A5G2RB41|A0A5G2RB41_PIG;tr|A0A5G2R0J3|A0A5G2R0J3_PIG;tr|A0A5S8KLP7|A0A5S8KLP7_PIG;sp|M3TYT0|ROCK2_PIG;tr|A0A5G2QP74|A0A5G2QP74_PIG	tr|A0A5G2R027|A0A5G2R027_PIG;tr|A0A5G2RB41|A0A5G2RB41_PIG;tr|A0A5G2R0J3|A0A5G2R0J3_PIG;tr|A0A5S8KLP7|A0A5S8KLP7_PIG;sp|M3TYT0|ROCK2_PIG;tr|A0A5G2QP74|A0A5G2QP74_PIG	1;1;1;1;1;1	1;1;1;1;1;1	1;1;1;1;1;1	tr|A0A5G2R027|A0A5G2R027_PIG Rho-associated protein kinase 2 OS=Sus scrofa OX=9823 GN=ROCK2 PE=3 SV=1;tr|A0A5G2RB41|A0A5G2RB41_PIG Rho-associated protein kinase 2 OS=Sus scrofa OX=9823 GN=ROCK2 PE=3 SV=1;tr|A0A5G2R0J3|A0A5G2R0J3_PIG Rho-associated protein	6	1	1	1	0	1	0	0	0	0	0	0	0	1	0	0	0	0	0	0	0	1	0	0	0	0	0	0	2.3	2.3	2.3	155.14	1338	1338;1349;1369;1387;1388;1397	0.0075377	5.9459	0	2.3	0	0	0	0	0	0
tr|A0A287B8J5|A0A287B8J5_PIG;tr|A0A287AQK7|A0A287AQK7_PIG;sp|O02705|HS90A_PIG;tr|A0A8I8C3K7|A0A8I8C3K7_PIG	tr|A0A287B8J5|A0A287B8J5_PIG;tr|A0A287AQK7|A0A287AQK7_PIG;sp|O02705|HS90A_PIG;tr|A0A8I8C3K7|A0A8I8C3K7_PIG	1;1;1;1	1;1;1;1	1;1;1;1	tr|A0A287B8J5|A0A287B8J5_PIG Heat shock protein HSP 90-alpha OS=Sus scrofa OX=9823 GN=HSP90AA1 PE=3 SV=3;tr|A0A287AQK7|A0A287AQK7_PIG Heat shock protein HSP 90-alpha OS=Sus scrofa OX=9823 GN=HSP90AA1 PE=3 SV=2;sp|O02705|HS90A_PIG Heat shock protein HSP 90-	4	1	1	1	0	0	0	0	0	0	0	1	0	0	0	0	0	0	0	1	0	0	0	0	0	0	0	1	2.1	2.1	2.1	82.611	714	714;730;733;814	0.0093168	5.8717	0	0	0	0	0	0	0	2.1
tr|A0A5S6HL78|A0A5S6HL78_PIG;sp|O18866|KCMA1_PIG;tr|A0A287AT80|A0A287AT80_PIG;tr|A0A286ZQY0|A0A286ZQY0_PIG;tr|A0A5G2R3K3|A0A5G2R3K3_PIG;tr|F1S2E7|F1S2E7_PIG;tr|A0A287AK34|A0A287AK34_PIG;tr|A0A286ZMQ0|A0A286ZMQ0_PIG	tr|A0A5S6HL78|A0A5S6HL78_PIG;sp|O18866|KCMA1_PIG;tr|A0A287AT80|A0A287AT80_PIG;tr|A0A286ZQY0|A0A286ZQY0_PIG;tr|A0A5G2R3K3|A0A5G2R3K3_PIG;tr|F1S2E7|F1S2E7_PIG;tr|A0A287AK34|A0A287AK34_PIG;tr|A0A286ZMQ0|A0A286ZMQ0_PIG	2;2;2;2;2;2;2;2	2;2;2;2;2;2;2;2	2;2;2;2;2;2;2;2	tr|A0A5S6HL78|A0A5S6HL78_PIG Calcium-activated potassium channel subunit alpha-1 OS=Sus scrofa OX=9823 GN=KCNMA1 PE=3 SV=1;sp|O18866|KCMA1_PIG Calcium-activated potassium channel subunit alpha-1 (Fragment) OS=Sus scrofa OX=9823 GN=KCNMA1 PE=2 SV=2;tr|A0A28	8	2	2	2	0	0	2	0	0	0	0	0	0	0	2	0	0	0	0	0	0	0	2	0	0	0	0	0	2.5	2.5	2.5	125.78	1128	1128;1152;1207;1236;1240;1242;1246;1288	0	11.818	0	0	2.5	0	0	0	0	0
sp|O19074|CMAH_PIG;tr|F1RUD5|F1RUD5_PIG;tr|A0A5G2Q829|A0A5G2Q829_PIG	sp|O19074|CMAH_PIG;tr|F1RUD5|F1RUD5_PIG;tr|A0A5G2Q829|A0A5G2Q829_PIG	1;1;1	1;1;1	1;1;1	sp|O19074|CMAH_PIG Cytidine monophosphate-N-acetylneuraminic acid hydroxylase (Fragment) OS=Sus scrofa OX=9823 PE=2 SV=1;tr|F1RUD5|F1RUD5_PIG Cytidine monophosphate-N-acetylneuraminic acid hydroxylase OS=Sus scrofa OX=9823 GN=CMAH PE=2 SV=2;tr|A0A5G2Q829|A	3	1	1	1	0	0	0	0	0	0	1	1	0	0	0	0	0	0	1	1	0	0	0	0	0	0	1	1	3.9	3.9	3.9	50.628	435	435;577;596	0.0078431	6.1339	0	0	0	0	0	0	3.9	3.9
tr|F1RK10|F1RK10_PIG;tr|A0A8W4FIK8|A0A8W4FIK8_PIG;sp|O97580|SUCB1_PIG;tr|A0A287AR48|A0A287AR48_PIG	tr|F1RK10|F1RK10_PIG;tr|A0A8W4FIK8|A0A8W4FIK8_PIG;sp|O97580|SUCB1_PIG;tr|A0A287AR48|A0A287AR48_PIG	1;1;1;1	1;1;1;1	1;1;1;1	tr|F1RK10|F1RK10_PIG Succinate--CoA ligase [ADP-forming] subunit beta, mitochondrial OS=Sus scrofa OX=9823 GN=SUCLA2 PE=1 SV=3;tr|A0A8W4FIK8|A0A8W4FIK8_PIG Succinate--CoA ligase [ADP-forming] subunit beta, mitochondrial OS=Sus scrofa OX=9823 GN=SUCLA2 PE=4	4	1	1	1	0	0	0	0	0	1	0	0	0	0	0	0	0	1	0	0	0	0	0	0	0	1	0	0	4.7	4.7	4.7	43.811	405	405;422;425;504	0.0069444	6.065	0	0	0	0	0	4.7	0	0
tr|F1SR05|F1SR05_PIG;sp|P00336|LDHB_PIG;tr|A0A5G2QHL7|A0A5G2QHL7_PIG	tr|F1SR05|F1SR05_PIG;sp|P00336|LDHB_PIG;tr|A0A5G2QHL7|A0A5G2QHL7_PIG	2;2;1	2;2;1	2;2;1	tr|F1SR05|F1SR05_PIG L-lactate dehydrogenase OS=Sus scrofa OX=9823 GN=LDHB PE=3 SV=3;sp|P00336|LDHB_PIG L-lactate dehydrogenase B chain OS=Sus scrofa OX=9823 GN=LDHB PE=1 SV=3;tr|A0A5G2QHL7|A0A5G2QHL7_PIG L-lactate dehydrogenase OS=Sus scrofa OX=9823 GN=LD	3	2	2	2	1	0	1	1	0	2	1	0	1	0	1	1	0	2	1	0	1	0	1	1	0	2	1	0	8.2	8.2	8.2	41.416	377	377;334;334	0	11.91	3.7	0	3.7	4.5	0	8.2	4.5	0
tr|A0A8W4F6V3|A0A8W4F6V3_PIG;tr|I3LP41|I3LP41_PIG;tr|A0A480KJB8|A0A480KJB8_PIG;sp|P00346|MDHM_PIG	tr|A0A8W4F6V3|A0A8W4F6V3_PIG;tr|I3LP41|I3LP41_PIG;tr|A0A480KJB8|A0A480KJB8_PIG;sp|P00346|MDHM_PIG	1;1;1;1	1;1;1;1	1;1;1;1	tr|A0A8W4F6V3|A0A8W4F6V3_PIG Malate dehydrogenase, mitochondrial OS=Sus scrofa OX=9823 GN=MDH2 PE=4 SV=1;tr|I3LP41|I3LP41_PIG Malate dehydrogenase OS=Sus scrofa OX=9823 GN=MDH2 PE=3 SV=4;tr|A0A480KJB8|A0A480KJB8_PIG Malate dehydrogenase OS=Sus scrofa OX=98	4	1	1	1	0	0	1	1	0	1	1	1	0	0	1	1	0	1	1	1	0	0	1	1	0	1	1	1	7.4	7.4	7.4	30.957	296	296;330;338;338	0.0062112	6.9602	0	0	7.4	7.4	0	7.4	7.4	7.4
tr|A0A286ZQE4|A0A286ZQE4_PIG;sp|P00355|G3P_PIG;tr|A0A5S8K8F1|A0A5S8K8F1_PIG;tr|F1RM74|F1RM74_PIG	tr|A0A286ZQE4|A0A286ZQE4_PIG;sp|P00355|G3P_PIG;tr|A0A5S8K8F1|A0A5S8K8F1_PIG	4;4;4;1	4;4;4;1	4;4;4;1	tr|A0A286ZQE4|A0A286ZQE4_PIG Glyceraldehyde-3-phosphate dehydrogenase OS=Sus scrofa OX=9823 GN=GAPDH PE=3 SV=3;sp|P00355|G3P_PIG Glyceraldehyde-3-phosphate dehydrogenase OS=Sus scrofa OX=9823 GN=GAPDH PE=1 SV=4;tr|A0A5S8K8F1|A0A5S8K8F1_PIG Glyceraldehyde-3	4	4	4	4	0	0	0	0	0	2	2	0	0	0	0	0	0	2	2	0	0	0	0	0	0	2	2	0	24.9	24.9	24.9	35.809	333	333;333;354;387	0	23.663	0	0	0	0	0	13.5	11.4	0
sp|P00503|AATC_PIG	sp|P00503|AATC_PIG	4	4	4	sp|P00503|AATC_PIG Aspartate aminotransferase, cytoplasmic OS=Sus scrofa OX=9823 GN=GOT1 PE=1 SV=3	1	4	4	4	2	3	1	2	0	2	2	1	2	3	1	2	0	2	2	1	2	3	1	2	0	2	2	1	19.1	19.1	19.1	46.474	413	413	0	24.998	10.7	15.3	5.6	10.7	0	10.7	9	5.1
tr|A0A5G2Q7P6|A0A5G2Q7P6_PIG;tr|A0A5S6HCM2|A0A5S6HCM2_PIG;sp|P00506|AATM_PIG;tr|A0A287BH33|A0A287BH33_PIG	tr|A0A5G2Q7P6|A0A5G2Q7P6_PIG;tr|A0A5S6HCM2|A0A5S6HCM2_PIG;sp|P00506|AATM_PIG;tr|A0A287BH33|A0A287BH33_PIG	4;4;4;4	4;4;4;4	4;4;4;4	tr|A0A5G2Q7P6|A0A5G2Q7P6_PIG Aspartate aminotransferase OS=Sus scrofa OX=9823 GN=GOT2 PE=1 SV=1;tr|A0A5S6HCM2|A0A5S6HCM2_PIG Aspartate aminotransferase OS=Sus scrofa OX=9823 GN=GOT2 PE=1 SV=2;sp|P00506|AATM_PIG Aspartate aminotransferase, mitochondrial OS=	4	4	4	4	0	1	1	2	0	3	2	0	0	1	1	2	0	3	2	0	0	1	1	2	0	3	2	0	23.3	23.3	23.3	42.661	387	387;410;430;442	0	24.3	0	4.4	5.9	11.9	0	17.3	10.3	0
tr|A0A5S6G079|A0A5S6G079_PIG;sp|P00571|KAD1_PIG;tr|A0A286ZQ79|A0A286ZQ79_PIG	tr|A0A5S6G079|A0A5S6G079_PIG;sp|P00571|KAD1_PIG;tr|A0A286ZQ79|A0A286ZQ79_PIG	1;1;1	1;1;1	1;1;1	tr|A0A5S6G079|A0A5S6G079_PIG Adenylate kinase isoenzyme 1 OS=Sus scrofa OX=9823 GN=AK1 PE=3 SV=1;sp|P00571|KAD1_PIG Adenylate kinase isoenzyme 1 OS=Sus scrofa OX=9823 GN=AK1 PE=1 SV=1;tr|A0A286ZQ79|A0A286ZQ79_PIG Adenylate kinase isoenzyme 1 OS=Sus scrofa	3	1	1	1	0	0	1	0	0	0	0	0	0	0	1	0	0	0	0	0	0	0	1	0	0	0	0	0	11.9	11.9	11.9	21.51	193	193;194;211	0.0094044	5.8723	0	0	11.9	0	0	0	0	0
sp|P00889|CISY_PIG	sp|P00889|CISY_PIG	1	1	1	sp|P00889|CISY_PIG Citrate synthase, mitochondrial OS=Sus scrofa OX=9823 GN=CS PE=1 SV=2	1	1	1	1	0	1	1	0	0	0	0	0	0	1	1	0	0	0	0	0	0	1	1	0	0	0	0	0	4.5	4.5	4.5	51.629	464	464	0.0051546	6.4479	0	4.5	4.5	0	0	0	0	0
sp|P01846|LAC_PIG;tr|A0A0A0MY58|A0A0A0MY58_PIG	sp|P01846|LAC_PIG;tr|A0A0A0MY58|A0A0A0MY58_PIG	1;1	1;1	1;1	sp|P01846|LAC_PIG Ig lambda chain C region OS=Sus scrofa OX=9823 PE=1 SV=1;tr|A0A0A0MY58|A0A0A0MY58_PIG Immunoglobulin heavy constant mu OS=Sus scrofa OX=9823 PE=4 SV=3	2	1	1	1	0	0	0	0	0	1	1	0	0	0	0	0	0	1	1	0	0	0	0	0	0	1	1	0	17.1	17.1	17.1	11.003	105	105;312	0.0053191	6.5078	0	0	0	0	0	17.1	17.1	0
sp|P01965|HBA_PIG;tr|F1RGX4|F1RGX4_PIG	sp|P01965|HBA_PIG;tr|F1RGX4|F1RGX4_PIG	1;1	1;1	1;1	sp|P01965|HBA_PIG Hemoglobin subunit alpha OS=Sus scrofa OX=9823 GN=HBA PE=1 SV=1;tr|F1RGX4|F1RGX4_PIG GLOBIN domain-containing protein OS=Sus scrofa OX=9823 GN=LOC110259958 PE=1 SV=1	2	1	1	1	0	0	0	0	0	0	1	0	0	0	0	0	0	0	1	0	0	0	0	0	0	0	1	0	15.6	15.6	15.6	15.039	141	141;142	0.0086957	6.2517	0	0	0	0	0	0	15.6	0
sp|P02067|HBB_PIG	sp|P02067|HBB_PIG	1	1	1	sp|P02067|HBB_PIG Hemoglobin subunit beta OS=Sus scrofa OX=9823 GN=HBB PE=1 SV=3	1	1	1	1	0	0	0	0	0	0	0	1	0	0	0	0	0	0	0	1	0	0	0	0	0	0	0	1	10.2	10.2	10.2	16.165	147	147	0.011215	5.8918	0	0	0	0	0	0	0	10.2
tr|A0A5G2QE62|A0A5G2QE62_PIG;sp|P02543|VIME_PIG;tr|A0A5S6H025|A0A5S6H025_PIG	tr|A0A5G2QE62|A0A5G2QE62_PIG;sp|P02543|VIME_PIG;tr|A0A5S6H025|A0A5S6H025_PIG	1;1;1	1;1;1	1;1;1	tr|A0A5G2QE62|A0A5G2QE62_PIG Vimentin OS=Sus scrofa OX=9823 GN=VIM PE=1 SV=1;sp|P02543|VIME_PIG Vimentin OS=Sus scrofa OX=9823 GN=VIM PE=1 SV=2;tr|A0A5S6H025|A0A5S6H025_PIG Vimentin OS=Sus scrofa OX=9823 GN=VIM PE=1 SV=1	3	1	1	1	0	0	0	0	0	0	1	0	0	0	0	0	0	0	1	0	0	0	0	0	0	0	1	0	4.4	4.4	4.4	50.186	435	435;466;469	0.0090226	5.8701	0	0	0	0	0	0	4.4	0
sp|P02547|NFL_PIG;tr|F1RJU4|F1RJU4_PIG;tr|A0A287BNA7|A0A287BNA7_PIG	sp|P02547|NFL_PIG;tr|F1RJU4|F1RJU4_PIG;tr|A0A287BNA7|A0A287BNA7_PIG	3;3;3	3;3;3	3;3;3	sp|P02547|NFL_PIG Neurofilament light polypeptide OS=Sus scrofa OX=9823 GN=NEFL PE=1 SV=3;tr|F1RJU4|F1RJU4_PIG Neurofilament light polypeptide OS=Sus scrofa OX=9823 GN=NEFL PE=1 SV=1;tr|A0A287BNA7|A0A287BNA7_PIG Neurofilament light polypeptide OS=Sus scrof	3	3	3	3	2	1	0	2	1	0	1	1	2	1	0	2	1	0	1	1	2	1	0	2	1	0	1	1	5.1	5.1	5.1	62.071	549	549;552;563	0	32.94	5.1	5.1	0	5.1	5.1	0	4	5.1
tr|A0A287AEI4|A0A287AEI4_PIG;tr|A0A287AHL4|A0A287AHL4_PIG;sp|P02554|TBB_PIG;tr|A0A287A6Y9|A0A287A6Y9_PIG;tr|A0A287A0J1|A0A287A0J1_PIG;tr|A0A287B5H7|A0A287B5H7_PIG;tr|A0A5G2QHG1|A0A5G2QHG1_PIG;tr|A0A287AMG3|A0A287AMG3_PIG;tr|A0A286ZIQ8|A0A286ZIQ8_PIG;tr|A0A286ZN27|A0A286ZN27_PIG;tr|A0A287AZ37|A0A287AZ37_PIG;tr|A0A5G2QDX3|A0A5G2QDX3_PIG	tr|A0A287AEI4|A0A287AEI4_PIG;tr|A0A287AHL4|A0A287AHL4_PIG;sp|P02554|TBB_PIG;tr|A0A287A6Y9|A0A287A6Y9_PIG;tr|A0A287A0J1|A0A287A0J1_PIG;tr|A0A287B5H7|A0A287B5H7_PIG;tr|A0A5G2QHG1|A0A5G2QHG1_PIG;tr|A0A287AMG3|A0A287AMG3_PIG;tr|A0A286ZIQ8|A0A286ZIQ8_PIG;tr|A0A286ZN27|A0A286ZN27_PIG;tr|A0A287AZ37|A0A287AZ37_PIG	9;9;9;9;9;8;8;8;8;8;8;1	2;2;2;2;2;2;1;2;1;1;1;1	2;2;2;2;2;2;1;2;1;1;1;1	tr|A0A287AEI4|A0A287AEI4_PIG Tubulin, beta 2B class IIb OS=Sus scrofa OX=9823 GN=TUBB2B PE=4 SV=1;tr|A0A287AHL4|A0A287AHL4_PIG Tubulin beta chain OS=Sus scrofa OX=9823 GN=TUBB2A PE=1 SV=2;sp|P02554|TBB_PIG Tubulin beta chain OS=Sus scrofa OX=9823 PE=1 SV=1	12	9	2	2	5	5	5	5	4	6	8	4	2	2	2	2	1	2	2	1	2	2	2	2	1	2	2	1	36.7	13.6	13.6	49.483	442	442;445;445;463;477;412;423;426;468;538;553;105	0	12.8	29.2	29.2	29.2	29.2	23.1	31.9	33.9	23.1
sp|P02587|TNNC2_PIG;tr|A1XQV5|A1XQV5_PIG;tr|A0A287A4C5|A0A287A4C5_PIG;tr|A0A287B1R0|A0A287B1R0_PIG	sp|P02587|TNNC2_PIG;tr|A1XQV5|A1XQV5_PIG;tr|A0A287A4C5|A0A287A4C5_PIG;tr|A0A287B1R0|A0A287B1R0_PIG	1;1;1;1	1;1;1;1	1;1;1;1	sp|P02587|TNNC2_PIG Troponin C, skeletal muscle OS=Sus scrofa OX=9823 GN=TNNC2 PE=1 SV=2;tr|A1XQV5|A1XQV5_PIG Fast skeletal muscle troponin C OS=Sus scrofa OX=9823 GN=TNNC2 PE=2 SV=2;tr|A0A287A4C5|A0A287A4C5_PIG Troponin C, skeletal muscle OS=Sus scrofa OX	4	1	1	1	0	0	0	1	0	0	1	0	0	0	0	1	0	0	1	0	0	0	0	1	0	0	1	0	20.1	20.1	20.1	18.025	159	159;160;172;211	0.009542	5.8953	0	0	0	20.1	0	0	20.1	0
tr|A0A286ZUM8|A0A286ZUM8_PIG;tr|A0A286ZSB5|A0A286ZSB5_PIG;sp|P03974|TERA_PIG;tr|A0A5G2R0Y0|A0A5G2R0Y0_PIG;tr|F1SIH8|F1SIH8_PIG;tr|A0A5G2RLZ5|A0A5G2RLZ5_PIG	tr|A0A286ZUM8|A0A286ZUM8_PIG;tr|A0A286ZSB5|A0A286ZSB5_PIG;sp|P03974|TERA_PIG;tr|A0A5G2R0Y0|A0A5G2R0Y0_PIG;tr|F1SIH8|F1SIH8_PIG;tr|A0A5G2RLZ5|A0A5G2RLZ5_PIG	1;1;1;1;1;1	1;1;1;1;1;1	1;1;1;1;1;1	tr|A0A286ZUM8|A0A286ZUM8_PIG Transitional endoplasmic reticulum ATPase OS=Sus scrofa OX=9823 GN=VCP PE=1 SV=2;tr|A0A286ZSB5|A0A286ZSB5_PIG Transitional endoplasmic reticulum ATPase OS=Sus scrofa OX=9823 GN=VCP PE=1 SV=3;sp|P03974|TERA_PIG Transitional endo	6	1	1	1	0	0	0	0	0	0	1	0	0	0	0	0	0	0	1	0	0	0	0	0	0	0	1	0	3.5	3.5	3.5	79.102	716	716;737;806;817;820;829	0.0067568	6.0501	0	0	0	0	0	0	3.5	0
sp|P04178|SODC_PIG	sp|P04178|SODC_PIG	1	1	1	sp|P04178|SODC_PIG Superoxide dismutase [Cu-Zn] OS=Sus scrofa OX=9823 GN=SOD1 PE=1 SV=2	1	1	1	1	1	0	0	0	0	0	1	0	1	0	0	0	0	0	1	0	1	0	0	0	0	0	1	0	21.6	21.6	21.6	15.892	153	153	0.007326	6.0943	21.6	0	0	0	0	0	21.6	0
tr|A0A5G2QG93|A0A5G2QG93_PIG;tr|A0A5G2QRQ1|A0A5G2QRQ1_PIG;tr|F1SAX3|F1SAX3_PIG;tr|A0A5G2R8S7|A0A5G2R8S7_PIG;tr|A0A5G2QZU7|A0A5G2QZU7_PIG;sp|P05024|AT1A1_PIG;tr|A0A287A4M8|A0A287A4M8_PIG;tr|A0A5G2QLD6|A0A5G2QLD6_PIG	tr|A0A5G2QG93|A0A5G2QG93_PIG;tr|A0A5G2QRQ1|A0A5G2QRQ1_PIG;tr|F1SAX3|F1SAX3_PIG;tr|A0A5G2R8S7|A0A5G2R8S7_PIG;tr|A0A5G2QZU7|A0A5G2QZU7_PIG;sp|P05024|AT1A1_PIG;tr|A0A287A4M8|A0A287A4M8_PIG;tr|A0A5G2QLD6|A0A5G2QLD6_PIG	3;3;3;3;3;3;3;2	2;2;2;2;2;2;2;1	2;2;2;2;2;2;2;1	tr|A0A5G2QG93|A0A5G2QG93_PIG Sodium/potassium-transporting ATPase subunit alpha OS=Sus scrofa OX=9823 GN=ATP1A1 PE=1 SV=2;tr|A0A5G2QRQ1|A0A5G2QRQ1_PIG Sodium/potassium-transporting ATPase subunit alpha OS=Sus scrofa OX=9823 GN=ATP1A1 PE=1 SV=1;tr|F1SAX3|F1	8	3	2	2	1	2	2	2	2	3	2	2	0	1	1	1	1	2	1	1	0	1	1	1	1	2	1	1	5.9	3.4	3.4	97.757	893	893;1005;1021;1021;1021;1021;1028;941	0	12.532	2.6	4	4	4	4	5.9	4	4
sp|P05027|AT1B1_PIG	sp|P05027|AT1B1_PIG	2	2	2	sp|P05027|AT1B1_PIG Sodium/potassium-transporting ATPase subunit beta-1 OS=Sus scrofa OX=9823 GN=ATP1B1 PE=1 SV=2	1	2	2	2	0	0	2	0	0	0	0	1	0	0	2	0	0	0	0	1	0	0	2	0	0	0	0	1	7.3	7.3	7.3	35.158	303	303	0	11.968	0	0	7.3	0	0	0	0	7.3
tr|A0A8W4FAX8|A0A8W4FAX8_PIG;tr|A0A287AMK0|A0A287AMK0_PIG;sp|P08835|ALBU_PIG;tr|F1RUN2|F1RUN2_PIG;tr|A0A286ZT13|A0A286ZT13_PIG;tr|A0A8W4FBS3|A0A8W4FBS3_PIG;tr|A0A287BAY9|A0A287BAY9_PIG;tr|A0A8W4F9M4|A0A8W4F9M4_PIG;tr|A0A287AFS2|A0A287AFS2_PIG;CON__P02769;tr|A0A8W4FBE9|A0A8W4FBE9_PIG	tr|A0A8W4FAX8|A0A8W4FAX8_PIG;tr|A0A287AMK0|A0A287AMK0_PIG;sp|P08835|ALBU_PIG;tr|F1RUN2|F1RUN2_PIG;tr|A0A286ZT13|A0A286ZT13_PIG;tr|A0A8W4FBS3|A0A8W4FBS3_PIG;tr|A0A287BAY9|A0A287BAY9_PIG;tr|A0A8W4F9M4|A0A8W4F9M4_PIG;tr|A0A287AFS2|A0A287AFS2_PIG;CON__P02769	3;3;3;3;3;3;3;2;2;2;1	3;3;3;3;3;3;3;2;2;2;1	3;3;3;3;3;3;3;2;2;2;1	tr|A0A8W4FAX8|A0A8W4FAX8_PIG Albumin OS=Sus scrofa OX=9823 GN=ALB PE=4 SV=1;tr|A0A287AMK0|A0A287AMK0_PIG Albumin OS=Sus scrofa OX=9823 GN=ALB PE=1 SV=2;sp|P08835|ALBU_PIG Albumin OS=Sus scrofa OX=9823 GN=ALB PE=1 SV=2;tr|F1RUN2|F1RUN2_PIG Albumin OS=Sus sc	11	3	3	3	0	0	0	1	0	1	3	0	0	0	0	1	0	1	3	0	0	0	0	1	0	1	3	0	7.3	7.3	7.3	69.425	603	603;607;607;608;608;646;659;417;493;607;395	0	19.181	0	0	0	3.2	0	3.2	7.3	0
tr|I3LPP1|I3LPP1_PIG;sp|P10173|FUMH_PIG	tr|I3LPP1|I3LPP1_PIG;sp|P10173|FUMH_PIG	1;1	1;1	1;1	tr|I3LPP1|I3LPP1_PIG Fumarate hydratase, mitochondrial OS=Sus scrofa OX=9823 GN=FH PE=3 SV=3;sp|P10173|FUMH_PIG Fumarate hydratase, mitochondrial OS=Sus scrofa OX=9823 GN=FH PE=1 SV=2	2	1	1	1	0	0	0	0	0	0	1	0	0	0	0	0	0	0	1	0	0	0	0	0	0	0	1	0	3.1	3.1	3.1	45.055	423	423;512	0.0082079	5.8654	0	0	0	0	0	0	3.1	0
sp|P11493|PP2AB_PIG;tr|M3VK32|M3VK32_PIG;tr|F1RX68|F1RX68_PIG;sp|P67776|PP2AA_PIG	sp|P11493|PP2AB_PIG;tr|M3VK32|M3VK32_PIG;tr|F1RX68|F1RX68_PIG;sp|P67776|PP2AA_PIG	1;1;1;1	1;1;1;1	1;1;1;1	sp|P11493|PP2AB_PIG Serine/threonine-protein phosphatase 2A catalytic subunit beta isoform (Fragment) OS=Sus scrofa OX=9823 GN=PPP2CB PE=2 SV=2;tr|M3VK32|M3VK32_PIG Serine/threonine-protein phosphatase OS=Sus scrofa OX=9823 GN=PPP4C PE=2 SV=1;tr|F1RX68|F1R	4	1	1	1	0	0	0	0	0	0	1	0	0	0	0	0	0	0	1	0	0	0	0	0	0	0	1	0	4.8	4.8	4.8	33.61	293	293;307;309;309	0.0076336	6.1178	0	0	0	0	0	0	4.8	0
tr|A0A5G2QP84|A0A5G2QP84_PIG;tr|A0A8W4FBF0|A0A8W4FBF0_PIG;tr|A0A5G2QP21|A0A5G2QP21_PIG;tr|A0A5G2QFC2|A0A5G2QFC2_PIG;sp|P11708|MDHC_PIG;tr|A0A5G2QPX2|A0A5G2QPX2_PIG;tr|A0A5S8KKT9|A0A5S8KKT9_PIG	tr|A0A5G2QP84|A0A5G2QP84_PIG;tr|A0A8W4FBF0|A0A8W4FBF0_PIG;tr|A0A5G2QP21|A0A5G2QP21_PIG;tr|A0A5G2QFC2|A0A5G2QFC2_PIG;sp|P11708|MDHC_PIG;tr|A0A5G2QPX2|A0A5G2QPX2_PIG;tr|A0A5S8KKT9|A0A5S8KKT9_PIG	1;1;1;1;1;1;1	1;1;1;1;1;1;1	1;1;1;1;1;1;1	tr|A0A5G2QP84|A0A5G2QP84_PIG Malate dehydrogenase, cytoplasmic OS=Sus scrofa OX=9823 GN=MDH1 PE=1 SV=1;tr|A0A8W4FBF0|A0A8W4FBF0_PIG Malate dehydrogenase, cytoplasmic OS=Sus scrofa OX=9823 GN=MDH1 PE=4 SV=1;tr|A0A5G2QP21|A0A5G2QP21_PIG Malate dehydrogenase,	7	1	1	1	1	0	0	0	0	1	1	0	1	0	0	0	0	1	1	0	1	0	0	0	0	1	1	0	11.8	11.8	11.8	18.687	169	169;195;210;301;334;346;354	0.0072464	6.0869	11.8	0	0	0	0	11.8	11.8	0
sp|P12026|ACBP_PIG;tr|A0A5S6I0G9|A0A5S6I0G9_PIG	sp|P12026|ACBP_PIG;tr|A0A5S6I0G9|A0A5S6I0G9_PIG	1;1	1;1	1;1	sp|P12026|ACBP_PIG Acyl-CoA-binding protein OS=Sus scrofa OX=9823 GN=DBI PE=1 SV=2;tr|A0A5S6I0G9|A0A5S6I0G9_PIG Acyl-CoA-binding protein OS=Sus scrofa OX=9823 GN=DBI PE=4 SV=1	2	1	1	1	1	0	0	1	0	1	0	1	1	0	0	1	0	1	0	1	1	0	0	1	0	1	0	1	20.7	20.7	20.7	9.8962	87	87;88	0.004717	6.3211	20.7	0	0	20.7	0	20.7	0	20.7
tr|K7GLE1|K7GLE1_PIG;tr|F1SJB5|F1SJB5_PIG;sp|P19619|ANXA1_PIG	tr|K7GLE1|K7GLE1_PIG;tr|F1SJB5|F1SJB5_PIG;sp|P19619|ANXA1_PIG	1;1;1	1;1;1	1;1;1	tr|K7GLE1|K7GLE1_PIG Annexin OS=Sus scrofa OX=9823 GN=ANXA1 PE=1 SV=2;tr|F1SJB5|F1SJB5_PIG Annexin OS=Sus scrofa OX=9823 GN=ANXA1 PE=1 SV=3;sp|P19619|ANXA1_PIG Annexin A1 OS=Sus scrofa OX=9823 GN=ANXA1 PE=1 SV=3	3	1	1	1	1	0	0	0	0	0	0	0	1	0	0	0	0	0	0	0	1	0	0	0	0	0	0	0	5.1	5.1	5.1	33.264	297	297;346;346	0.0096154	5.9348	5.1	0	0	0	0	0	0	0
tr|A0A287A4L1|A0A287A4L1_PIG;tr|F1SPZ5|F1SPZ5_PIG;sp|P23220|AT2B1_PIG;tr|F1SPZ4|F1SPZ4_PIG;tr|A0A286ZTB3|A0A286ZTB3_PIG;tr|A0A287BTK2|A0A287BTK2_PIG;tr|A0A8X9AEX2|A0A8X9AEX2_PIG;tr|A0A287APC7|A0A287APC7_PIG;tr|A0A287B705|A0A287B705_PIG;tr|A0A8W4F9N1|A0A8W4F9N1_PIG;tr|F1SQA7|F1SQA7_PIG;tr|A0A8W4FK99|A0A8W4FK99_PIG;tr|A0A287A881|A0A287A881_PIG;tr|F1S2B2|F1S2B2_PIG;tr|F1S2B3|F1S2B3_PIG;tr|A0A286ZVU9…	tr|A0A287A4L1|A0A287A4L1_PIG;tr|F1SPZ5|F1SPZ5_PIG;sp|P23220|AT2B1_PIG;tr|F1SPZ4|F1SPZ4_PIG;tr|A0A286ZTB3|A0A286ZTB3_PIG;tr|A0A287BTK2|A0A287BTK2_PIG;tr|A0A8X9AEX2|A0A8X9AEX2_PIG;tr|A0A287APC7|A0A287APC7_PIG;tr|A0A287B705|A0A287B705_PIG;tr|A0A8W4F9N1|A0A8W4F9N1_PIG;tr|F1SQA7|F1SQA7_PIG;tr|A0A8W4FK99|A0A8W4FK99_PIG;tr|A0A287A881|A0A287A881_PIG;tr|F1S2B2|F1S2B2_PIG;tr|F1S2B3|F1S2B3_PIG;tr|A0A286ZVU9…	2;2;2;2;2;2;2;1;1;1;1;1;1;1;1;1;1;1;1;1;1;1;1;1	2;2;2;2;2;2;2;1;1;1;1;1;1;1;1;1;1;1;1;1;1;1;1;1	2;2;2;2;2;2;2;1;1;1;1;1;1;1;1;1;1;1;1;1;1;1;1;1	tr|A0A287A4L1|A0A287A4L1_PIG Calcium-transporting ATPase OS=Sus scrofa OX=9823 GN=ATP2B1 PE=3 SV=3;tr|F1SPZ5|F1SPZ5_PIG Calcium-transporting ATPase OS=Sus scrofa OX=9823 GN=ATP2B1 PE=1 SV=2;sp|P23220|AT2B1_PIG Plasma membrane calcium-transporting ATPase 1	24	2	2	2	0	0	0	1	0	0	1	0	0	0	0	1	0	0	1	0	0	0	0	1	0	0	1	0	5.2	5.2	5.2	106.83	963	963;1213;1220;1220;1215;1206;1249;1171;1243;1236;1235;1222;1122;1154;1159;1168;1212;1207;1117;1191;1188;1180;1176;1159	0	12.43	0	0	0	3.3	0	0	1.9	0
tr|A0A287AG29|A0A287AG29_PIG;tr|A0A287B0P6|A0A287B0P6_PIG;tr|A0A8W4F9P2|A0A8W4F9P2_PIG;tr|A0A8W4FAL9|A0A8W4FAL9_PIG;sp|P28491|CALR_PIG	tr|A0A287AG29|A0A287AG29_PIG;tr|A0A287B0P6|A0A287B0P6_PIG;tr|A0A8W4F9P2|A0A8W4F9P2_PIG;tr|A0A8W4FAL9|A0A8W4FAL9_PIG;sp|P28491|CALR_PIG	1;1;1;1;1	1;1;1;1;1	1;1;1;1;1	tr|A0A287AG29|A0A287AG29_PIG Calreticulin OS=Sus scrofa OX=9823 GN=CALR PE=1 SV=3;tr|A0A287B0P6|A0A287B0P6_PIG Calreticulin OS=Sus scrofa OX=9823 GN=CALR PE=1 SV=1;tr|A0A8W4F9P2|A0A8W4F9P2_PIG Calreticulin OS=Sus scrofa OX=9823 GN=CALR PE=4 SV=1;tr|A0A8W4F	5	1	1	1	1	1	1	1	0	1	1	0	1	1	1	1	0	1	1	0	1	1	1	1	0	1	1	0	6.6	6.6	6.6	40.641	349	349;369;378;383;417	0.0050251	6.414	6.6	6.6	6.6	6.6	0	6.6	6.6	0
sp|P28839|AMPL_PIG;tr|A0A5G2R3A2|A0A5G2R3A2_PIG;tr|A0A5G2QA84|A0A5G2QA84_PIG;tr|A0A5G2QAG3|A0A5G2QAG3_PIG	sp|P28839|AMPL_PIG;tr|A0A5G2R3A2|A0A5G2R3A2_PIG;tr|A0A5G2QA84|A0A5G2QA84_PIG;tr|A0A5G2QAG3|A0A5G2QAG3_PIG	1;1;1;1	1;1;1;1	1;1;1;1	sp|P28839|AMPL_PIG Cytosol aminopeptidase OS=Sus scrofa OX=9823 GN=LAP3 PE=1 SV=2;tr|A0A5G2R3A2|A0A5G2R3A2_PIG Cytosol aminopeptidase OS=Sus scrofa OX=9823 GN=LAP3 PE=1 SV=2;tr|A0A5G2QA84|A0A5G2QA84_PIG Cytosol aminopeptidase OS=Sus scrofa OX=9823 GN=LAP3	4	1	1	1	0	0	0	1	0	0	0	0	0	0	0	1	0	0	0	0	0	0	0	1	0	0	0	0	2.9	2.9	2.9	56.046	519	519;526;534;545	0.010288	5.9054	0	0	0	2.9	0	0	0	0
tr|A0A8W4FD91|A0A8W4FD91_PIG;tr|A0A5G2QMB8|A0A5G2QMB8_PIG;tr|I3LCI2|I3LCI2_PIG;sp|P29804|ODPA_PIG;tr|A0A5K1VBH1|A0A5K1VBH1_PIG	tr|A0A8W4FD91|A0A8W4FD91_PIG;tr|A0A5G2QMB8|A0A5G2QMB8_PIG;tr|I3LCI2|I3LCI2_PIG;sp|P29804|ODPA_PIG;tr|A0A5K1VBH1|A0A5K1VBH1_PIG	1;1;1;1;1	1;1;1;1;1	1;1;1;1;1	tr|A0A8W4FD91|A0A8W4FD91_PIG Pyruvate dehydrogenase E1 component subunit alpha, somatic form, mitochondrial OS=Sus scrofa OX=9823 GN=PDHA1 PE=4 SV=1;tr|A0A5G2QMB8|A0A5G2QMB8_PIG Pyruvate dehydrogenase E1 component subunit alpha, somatic form, mitochondrial	5	1	1	1	0	0	0	0	0	0	1	0	0	0	0	0	0	0	1	0	0	0	0	0	0	0	1	0	7.2	7.2	7.2	31.127	276	276;359;376;389;396	0.0071685	6.0836	0	0	0	0	0	0	7.2	0
tr|F1SK00|F1SK00_PIG;tr|A0A287BL23|A0A287BL23_PIG;sp|P33198|IDHP_PIG;tr|A0A286ZYE6|A0A286ZYE6_PIG	tr|F1SK00|F1SK00_PIG;tr|A0A287BL23|A0A287BL23_PIG;sp|P33198|IDHP_PIG;tr|A0A286ZYE6|A0A286ZYE6_PIG	1;1;1;1	1;1;1;1	1;1;1;1	tr|F1SK00|F1SK00_PIG isocitrate dehydrogenase (NADP(+)) OS=Sus scrofa OX=9823 GN=IDH2 PE=3 SV=4;tr|A0A287BL23|A0A287BL23_PIG Isocitrate dehydrogenase [NADP] OS=Sus scrofa OX=9823 GN=IDH2 PE=3 SV=2;sp|P33198|IDHP_PIG Isocitrate dehydrogenase [NADP], mitocho	4	1	1	1	1	1	1	0	0	1	0	1	1	1	1	0	0	1	0	1	1	1	1	0	0	1	0	1	5.1	5.1	5.1	35.33	312	312;421;421;452	0.0049505	6.3966	5.1	5.1	5.1	0	0	5.1	0	5.1
tr|Q5I921|Q5I921_PIG;sp|P36393|SRY_PIG	tr|Q5I921|Q5I921_PIG;sp|P36393|SRY_PIG	1;1	1;1	1;1	tr|Q5I921|Q5I921_PIG Sex-determining region Y protein OS=Sus scrofa OX=9823 GN=SRY PE=3 SV=1;sp|P36393|SRY_PIG Sex-determining region Y protein OS=Sus scrofa OX=9823 GN=SRY PE=2 SV=3	2	1	1	1	0	1	0	0	0	0	0	0	0	1	0	0	0	0	0	0	0	1	0	0	0	0	0	0	3	3	3	27.131	236	236;236	0.0095785	5.8956	0	3	0	0	0	0	0	0
tr|A0A287ATW3|A0A287ATW3_PIG;tr|A0A5G2R3R8|A0A5G2R3R8_PIG;tr|A0A8W4FHT0|A0A8W4FHT0_PIG;tr|A0A8W4FNG9|A0A8W4FNG9_PIG;tr|F1SEN2|F1SEN2_PIG;sp|P42174|DHE3_PIG	tr|A0A287ATW3|A0A287ATW3_PIG;tr|A0A5G2R3R8|A0A5G2R3R8_PIG;tr|A0A8W4FHT0|A0A8W4FHT0_PIG;tr|A0A8W4FNG9|A0A8W4FNG9_PIG;tr|F1SEN2|F1SEN2_PIG;sp|P42174|DHE3_PIG	2;2;2;2;2;2	2;2;2;2;2;2	2;2;2;2;2;2	tr|A0A287ATW3|A0A287ATW3_PIG glutamate dehydrogenase [NAD(P)(+)] OS=Sus scrofa OX=9823 GN=GLUD1 PE=1 SV=1;tr|A0A5G2R3R8|A0A5G2R3R8_PIG Glutamate dehydrogenase OS=Sus scrofa OX=9823 GN=GLUD1 PE=1 SV=1;tr|A0A8W4FHT0|A0A8W4FHT0_PIG Glutamate dehydrogenase 1,	6	2	2	2	0	0	1	1	0	0	0	0	0	0	1	1	0	0	0	0	0	0	1	1	0	0	0	0	6.9	6.9	6.9	57.398	523	523;531;532;538;558;558	0	12.058	0	0	3.8	3.1	0	0	0	0
tr|A0A8W4FIF9|A0A8W4FIF9_PIG;tr|D0G6X5|D0G6X5_PIG;sp|P46410|GLNA_PIG;tr|A0A8W4F712|A0A8W4F712_PIG;tr|A0A287AFJ1|A0A287AFJ1_PIG	tr|A0A8W4FIF9|A0A8W4FIF9_PIG;tr|D0G6X5|D0G6X5_PIG;sp|P46410|GLNA_PIG;tr|A0A8W4F712|A0A8W4F712_PIG;tr|A0A287AFJ1|A0A287AFJ1_PIG	1;1;1;1;1	1;1;1;1;1	1;1;1;1;1	tr|A0A8W4FIF9|A0A8W4FIF9_PIG Uncharacterized protein OS=Sus scrofa OX=9823 PE=4 SV=1;tr|D0G6X5|D0G6X5_PIG Glutamine synthetase OS=Sus scrofa OX=9823 GN=GLUL PE=2 SV=1;sp|P46410|GLNA_PIG Glutamine synthetase OS=Sus scrofa OX=9823 GN=GLUL PE=2 SV=3;tr|A0A8W4	5	1	1	1	0	0	1	1	0	1	1	0	0	0	1	1	0	1	1	0	0	0	1	1	0	1	1	0	5.6	5.6	5.6	40.134	358	358;373;373;381;509	0.0056497	6.7709	0	0	5.6	5.6	0	5.6	5.6	0
tr|A0A5G2RAG2|A0A5G2RAG2_PIG;sp|P60982|DEST_PIG	tr|A0A5G2RAG2|A0A5G2RAG2_PIG;sp|P60982|DEST_PIG	1;1	1;1	1;1	tr|A0A5G2RAG2|A0A5G2RAG2_PIG Destrin OS=Sus scrofa OX=9823 GN=DSTN PE=1 SV=2;sp|P60982|DEST_PIG Destrin OS=Sus scrofa OX=9823 GN=DSTN PE=1 SV=3	2	1	1	1	0	0	0	0	0	0	1	0	0	0	0	0	0	0	1	0	0	0	0	0	0	0	1	0	6.7	6.7	6.7	18.488	165	165;165	0.0089629	5.863	0	0	0	0	0	0	6.7	0
tr|A0A8W4F8W5|A0A8W4F8W5_PIG;tr|A0A8W4FDU7|A0A8W4FDU7_PIG;tr|A0A5G2Q7T5|A0A5G2Q7T5_PIG;tr|A0A8W4FH57|A0A8W4FH57_PIG;tr|A0A5G2RCE9|A0A5G2RCE9_PIG;tr|Q2EHH8|Q2EHH8_PIG;sp|P61292|PP1B_PIG;tr|A0A5G2QI00|A0A5G2QI00_PIG;tr|Q2EHH7|Q2EHH7_PIG;tr|A0A8W4FNW5|A0A8W4FNW5_PIG;tr|A0A8W4FN73|A0A8W4FN73_PIG;tr|A0A8W4FMF1|A0A8W4FMF1_PIG;tr|A0A5G2QM39|A0A5G2QM39_PIG;tr|A0A5G2QYQ0|A0A5G2QYQ0_PIG;tr|F1RNL4|F1RNL4_PI…	tr|A0A8W4F8W5|A0A8W4F8W5_PIG;tr|A0A8W4FDU7|A0A8W4FDU7_PIG;tr|A0A5G2Q7T5|A0A5G2Q7T5_PIG;tr|A0A8W4FH57|A0A8W4FH57_PIG;tr|A0A5G2RCE9|A0A5G2RCE9_PIG;tr|Q2EHH8|Q2EHH8_PIG;sp|P61292|PP1B_PIG;tr|A0A5G2QI00|A0A5G2QI00_PIG;tr|Q2EHH7|Q2EHH7_PIG;tr|A0A8W4FNW5|A0A8W4FNW5_PIG;tr|A0A8W4FN73|A0A8W4FN73_PIG;tr|A0A8W4FMF1|A0A8W4FMF1_PIG;tr|A0A5G2QM39|A0A5G2QM39_PIG;tr|A0A5G2QYQ0|A0A5G2QYQ0_PIG;tr|F1RNL4|F1RNL4_PI…	1;1;1;1;1;1;1;1;1;1;1;1;1;1;1;1;1;1;1;1;1	1;1;1;1;1;1;1;1;1;1;1;1;1;1;1;1;1;1;1;1;1	1;1;1;1;1;1;1;1;1;1;1;1;1;1;1;1;1;1;1;1;1	tr|A0A8W4F8W5|A0A8W4F8W5_PIG Serine/threonine-protein phosphatase PP1-beta catalytic subunit OS=Sus scrofa OX=9823 GN=PPP1CB PE=4 SV=1;tr|A0A8W4FDU7|A0A8W4FDU7_PIG Protein phosphatase 1 catalytic subunit alpha OS=Sus scrofa OX=9823 GN=PPP1CA PE=4 SV=1;tr|A	21	1	1	1	0	0	0	0	0	0	1	0	0	0	0	0	0	0	1	0	0	0	0	0	0	0	1	0	32.2	32.2	32.2	6.5865	59	59;315;369;347;332;330;327;325;323;322;311;275;309;305;304;303;303;292;290;286;389	0.0084034	6.2041	0	0	0	0	0	0	32.2	0
tr|A0A5G2QIR3|A0A5G2QIR3_PIG;sp|P62936|PPIA_PIG;tr|A0A5G2QWG7|A0A5G2QWG7_PIG;tr|A0A5S6GHG5|A0A5S6GHG5_PIG	tr|A0A5G2QIR3|A0A5G2QIR3_PIG;sp|P62936|PPIA_PIG;tr|A0A5G2QWG7|A0A5G2QWG7_PIG;tr|A0A5S6GHG5|A0A5S6GHG5_PIG	2;2;1;1	2;2;1;1	2;2;1;1	tr|A0A5G2QIR3|A0A5G2QIR3_PIG Peptidyl-prolyl cis-trans isomerase OS=Sus scrofa OX=9823 GN=PPIA PE=3 SV=1;sp|P62936|PPIA_PIG Peptidyl-prolyl cis-trans isomerase A OS=Sus scrofa OX=9823 GN=PPIA PE=1 SV=2;tr|A0A5G2QWG7|A0A5G2QWG7_PIG Peptidyl-prolyl cis-trans	4	2	2	2	1	1	0	1	0	2	1	0	1	1	0	1	0	2	1	0	1	1	0	1	0	2	1	0	37.2	37.2	37.2	13.194	121	121;164;104;160	0	12.598	22.3	22.3	0	22.3	0	37.2	22.3	0
tr|A0A5G2QIZ5|A0A5G2QIZ5_PIG;tr|B6VNT8|B6VNT8_PIG;tr|A0A5S6IE01|A0A5S6IE01_PIG;tr|A0A5S6G831|A0A5S6G831_PIG;tr|A0A8W4F696|A0A8W4F696_PIG;tr|A0A8W4FG68|A0A8W4FG68_PIG;tr|A0A5G2QKZ4|A0A5G2QKZ4_PIG;sp|P68137|ACTS_PIG;tr|A0A286ZWJ1|A0A286ZWJ1_PIG;tr|A0A8W4FCZ8|A0A8W4FCZ8_PIG;tr|F1SLG5|F1SLG5_PIG;tr|F6Q364|F6Q364_PIG;tr|A0A8W4FFT2|A0A8W4FFT2_PIG;tr|A0A8W4FNX1|A0A8W4FNX1_PIG;tr|A0A287ANW0|A0A287ANW0_PI…	tr|A0A5G2QIZ5|A0A5G2QIZ5_PIG;tr|B6VNT8|B6VNT8_PIG;tr|A0A5S6IE01|A0A5S6IE01_PIG;tr|A0A5S6G831|A0A5S6G831_PIG;tr|A0A8W4F696|A0A8W4F696_PIG;tr|A0A8W4FG68|A0A8W4FG68_PIG;tr|A0A5G2QKZ4|A0A5G2QKZ4_PIG;sp|P68137|ACTS_PIG;tr|A0A286ZWJ1|A0A286ZWJ1_PIG;tr|A0A8W4FCZ8|A0A8W4FCZ8_PIG;tr|F1SLG5|F1SLG5_PIG;tr|F6Q364|F6Q364_PIG;tr|A0A8W4FFT2|A0A8W4FFT2_PIG;tr|A0A8W4FNX1|A0A8W4FNX1_PIG;tr|A0A287ANW0|A0A287ANW0_PI…	4;4;4;4;4;4;4;4;3;3;3;3;3;3;3;3;3;3;3;3;3;3;3;2;2;2;1;1	3;3;3;3;3;3;3;3;2;2;2;2;2;2;2;2;2;2;2;2;2;2;2;1;1;1;1;1	3;3;3;3;3;3;3;3;2;2;2;2;2;2;2;2;2;2;2;2;2;2;2;1;1;1;1;1	tr|A0A5G2QIZ5|A0A5G2QIZ5_PIG Actin alpha cardiac muscle 1 OS=Sus scrofa OX=9823 GN=ACTC1 PE=3 SV=1;tr|B6VNT8|B6VNT8_PIG Actin alpha cardiac muscle 1 OS=Sus scrofa OX=9823 GN=ACTC1 PE=1 SV=1;tr|A0A5S6IE01|A0A5S6IE01_PIG Actin, alpha skeletal muscle OS=Sus s	28	4	3	3	2	0	2	2	1	1	4	2	1	0	1	1	1	0	3	1	1	0	1	1	1	0	3	1	17.9	14.4	14.4	34.749	313	313;377;404;340;385;384;361;377;404;397;390;386;386;379;378;376;314;372;362;360;351;340;417;343;341;340;334;333	0	18.543	8.6	0	12.1	8.6	5.1	3.5	17.9	8.6
tr|A0A5G2QNP6|A0A5G2QNP6_PIG;tr|I3LPP5|I3LPP5_PIG;tr|A0A287BIF0|A0A287BIF0_PIG;tr|A0A287ASW3|A0A287ASW3_PIG;sp|P79304|CP193_PIG;tr|I3LP12|I3LP12_PIG;sp|Q29624|CP19A_PIG;sp|P79430|CP192_PIG;tr|A0A5S6HC39|A0A5S6HC39_PIG	tr|A0A5G2QNP6|A0A5G2QNP6_PIG;tr|I3LPP5|I3LPP5_PIG;tr|A0A287BIF0|A0A287BIF0_PIG;tr|A0A287ASW3|A0A287ASW3_PIG;sp|P79304|CP193_PIG;tr|I3LP12|I3LP12_PIG;sp|Q29624|CP19A_PIG;sp|P79430|CP192_PIG;tr|A0A5S6HC39|A0A5S6HC39_PIG	1;1;1;1;1;1;1;1;1	1;1;1;1;1;1;1;1;1	1;1;1;1;1;1;1;1;1	tr|A0A5G2QNP6|A0A5G2QNP6_PIG Aromatase 3 OS=Sus scrofa OX=9823 GN=CYP19A1 PE=3 SV=1;tr|I3LPP5|I3LPP5_PIG Aromatase 1 OS=Sus scrofa OX=9823 GN=CYP19A1 PE=3 SV=2;tr|A0A287BIF0|A0A287BIF0_PIG Aromatase 2 OS=Sus scrofa OX=9823 GN=CYP19A2 PE=3 SV=2;tr|A0A287ASW	9	1	1	1	0	0	1	0	0	0	1	0	0	0	1	0	0	0	1	0	0	0	1	0	0	0	1	0	6.5	6.5	6.5	40.752	352	352;354;354;501;501;503;503;503;520	0.0072202	6.0858	0	0	6.5	0	0	0	6.5	0
tr|A0A286ZMX6|A0A286ZMX6_PIG;sp|P79376|MT1C_PIG	tr|A0A286ZMX6|A0A286ZMX6_PIG;sp|P79376|MT1C_PIG	1;1	1;1	1;1	tr|A0A286ZMX6|A0A286ZMX6_PIG Metallothionein OS=Sus scrofa OX=9823 GN=MT1D PE=3 SV=1;sp|P79376|MT1C_PIG Metallothionein-1C OS=Sus scrofa OX=9823 GN=MT1C PE=3 SV=1	2	1	1	1	0	0	1	0	0	1	0	1	0	0	1	0	0	1	0	1	0	0	1	0	0	1	0	1	34.4	34.4	34.4	5.9451	61	61;61	0.01049	5.8845	0	0	34.4	0	0	34.4	0	34.4
tr|A0A287AYB5|A0A287AYB5_PIG;tr|A0A5G2QDD7|A0A5G2QDD7_PIG;sp|P79401|CP3AT_PIG;tr|I3LEX8|I3LEX8_PIG	tr|A0A287AYB5|A0A287AYB5_PIG;tr|A0A5G2QDD7|A0A5G2QDD7_PIG;sp|P79401|CP3AT_PIG;tr|I3LEX8|I3LEX8_PIG	1;1;1;1	1;1;1;1	1;1;1;1	tr|A0A287AYB5|A0A287AYB5_PIG Cytochrome P450 3A OS=Sus scrofa OX=9823 GN=CYP3A22 PE=1 SV=3;tr|A0A5G2QDD7|A0A5G2QDD7_PIG Cytochrome P450 3A OS=Sus scrofa OX=9823 GN=CYP3A22 PE=1 SV=1;sp|P79401|CP3AT_PIG Cytochrome P450 3A29 OS=Sus scrofa OX=9823 GN=CYP3A29	4	1	1	1	0	1	0	0	0	0	1	0	0	1	0	0	0	0	1	0	0	1	0	0	0	0	1	0	4	4	4	51.75	454	454;503;503;892	0.0070671	6.0769	0	4	0	0	0	0	4	0
tr|F1RPS8|F1RPS8_PIG;tr|A0A287AGU2|A0A287AGU2_PIG;sp|P80021|ATPA_PIG;tr|A0A287BBS4|A0A287BBS4_PIG	tr|F1RPS8|F1RPS8_PIG;tr|A0A287AGU2|A0A287AGU2_PIG;sp|P80021|ATPA_PIG;tr|A0A287BBS4|A0A287BBS4_PIG	1;1;1;1	1;1;1;1	1;1;1;1	tr|F1RPS8|F1RPS8_PIG ATP synthase subunit alpha OS=Sus scrofa OX=9823 GN=ATP5F1A PE=1 SV=3;tr|A0A287AGU2|A0A287AGU2_PIG ATP synthase subunit alpha OS=Sus scrofa OX=9823 GN=ATP5F1A PE=1 SV=1;sp|P80021|ATPA_PIG ATP synthase subunit alpha, mitochondrial OS=Su	4	1	1	1	0	0	0	1	0	1	1	1	0	0	0	1	0	1	1	1	0	0	0	1	0	1	1	1	3.5	3.5	3.5	58.254	539	539;550;553;555	0.0074074	6.1063	0	0	0	3.5	0	3.5	3.5	3.5
sp|P81076|AIF1_PIG	sp|P81076|AIF1_PIG	1	1	1	sp|P81076|AIF1_PIG Allograft inflammatory factor 1 OS=Sus scrofa OX=9823 GN=AIF1 PE=1 SV=1	1	1	1	1	1	0	0	0	0	0	0	0	1	0	0	0	0	0	0	0	1	0	0	0	0	0	0	0	15.8	15.8	15.8	16.56	146	146	0.0091954	5.9245	15.8	0	0	0	0	0	0	0
sp|P83686|NB5R3_PIG;tr|A0A5G2QPB6|A0A5G2QPB6_PIG	sp|P83686|NB5R3_PIG;tr|A0A5G2QPB6|A0A5G2QPB6_PIG	1;1	1;1	1;1	sp|P83686|NB5R3_PIG NADH-cytochrome b5 reductase 3 (Fragment) OS=Sus scrofa OX=9823 GN=CYB5R3 PE=1 SV=1;tr|A0A5G2QPB6|A0A5G2QPB6_PIG NADH-cytochrome b5 reductase OS=Sus scrofa OX=9823 GN=CYB5R3 PE=1 SV=1	2	1	1	1	0	0	0	0	0	1	0	0	0	0	0	0	0	1	0	0	0	0	0	0	0	1	0	0	8.1	8.1	8.1	30.83	272	272;300	0.0090703	5.9222	0	0	0	0	0	8.1	0	0
sp|Q06AU3|RAB3A_PIG;tr|A0A287B419|A0A287B419_PIG	sp|Q06AU3|RAB3A_PIG;tr|A0A287B419|A0A287B419_PIG	1;1	1;1	1;1	sp|Q06AU3|RAB3A_PIG Ras-related protein Rab-3A OS=Sus scrofa OX=9823 GN=RAB3A PE=2 SV=1;tr|A0A287B419|A0A287B419_PIG Ras-related protein Rab-3A OS=Sus scrofa OX=9823 GN=RAB3A PE=4 SV=3	2	1	1	1	1	1	1	0	1	1	1	1	1	1	1	0	1	1	1	1	1	1	1	0	1	1	1	1	7.3	7.3	7.3	24.97	220	220;254	0.005	6.4065	7.3	7.3	7.3	0	7.3	7.3	7.3	7.3
sp|Q06AU7|RAB1B_PIG;tr|A0A287BCC0|A0A287BCC0_PIG;tr|A0A287BPN2|A0A287BPN2_PIG;tr|A0A287B013|A0A287B013_PIG;tr|A0A8W4F6G6|A0A8W4F6G6_PIG	sp|Q06AU7|RAB1B_PIG;tr|A0A287BCC0|A0A287BCC0_PIG;tr|A0A287BPN2|A0A287BPN2_PIG;tr|A0A287B013|A0A287B013_PIG;tr|A0A8W4F6G6|A0A8W4F6G6_PIG	1;1;1;1;1	1;1;1;1;1	1;1;1;1;1	sp|Q06AU7|RAB1B_PIG Ras-related protein Rab-1B OS=Sus scrofa OX=9823 GN=RAB1B PE=2 SV=1;tr|A0A287BCC0|A0A287BCC0_PIG Ras-related protein Rab-1B OS=Sus scrofa OX=9823 GN=RAB1B PE=4 SV=3;tr|A0A287BPN2|A0A287BPN2_PIG Ras-related protein Rab-1B OS=Sus scrofa O	5	1	1	1	0	0	0	0	0	0	1	0	0	0	0	0	0	0	1	0	0	0	0	0	0	0	1	0	8.5	8.5	8.5	22.112	201	201;209;223;349;350	0.0096154	5.8958	0	0	0	0	0	0	8.5	0
tr|A0A8W4FGH1|A0A8W4FGH1_PIG;sp|Q1KYT0|ENOB_PIG;tr|A0A287AVF3|A0A287AVF3_PIG;tr|A0A287ANH6|A0A287ANH6_PIG;tr|A0A5G2R7R6|A0A5G2R7R6_PIG;tr|A0A5G2RCS9|A0A5G2RCS9_PIG;tr|A0A286ZSQ1|A0A286ZSQ1_PIG;tr|A0A287AZR0|A0A287AZR0_PIG;tr|A0A5G2R1M2|A0A5G2R1M2_PIG;tr|A0A287B6S5|A0A287B6S5_PIG;tr|A0A8W4FE43|A0A8W4FE43_PIG;tr|A0A480WPU1|A0A480WPU1_PIG;tr|A0A287A8S8|A0A287A8S8_PIG;tr|A0A8W4F8Y9|A0A8W4F8Y9_PIG;tr|…	tr|A0A8W4FGH1|A0A8W4FGH1_PIG;sp|Q1KYT0|ENOB_PIG;tr|A0A287AVF3|A0A287AVF3_PIG;tr|A0A287ANH6|A0A287ANH6_PIG;tr|A0A5G2R7R6|A0A5G2R7R6_PIG;tr|A0A5G2RCS9|A0A5G2RCS9_PIG;tr|A0A286ZSQ1|A0A286ZSQ1_PIG;tr|A0A287AZR0|A0A287AZR0_PIG;tr|A0A5G2R1M2|A0A5G2R1M2_PIG;tr|A0A287B6S5|A0A287B6S5_PIG;tr|A0A8W4FE43|A0A8W4FE43_PIG;tr|A0A480WPU1|A0A480WPU1_PIG;tr|A0A287A8S8|A0A287A8S8_PIG;tr|A0A8W4F8Y9|A0A8W4F8Y9_PIG;tr|…	1;1;1;1;1;1;1;1;1;1;1;1;1;1;1;1;1;1;1	1;1;1;1;1;1;1;1;1;1;1;1;1;1;1;1;1;1;1	1;1;1;1;1;1;1;1;1;1;1;1;1;1;1;1;1;1;1	tr|A0A8W4FGH1|A0A8W4FGH1_PIG Enolase 2 OS=Sus scrofa OX=9823 GN=ENO2 PE=4 SV=1;sp|Q1KYT0|ENOB_PIG Beta-enolase OS=Sus scrofa OX=9823 GN=ENO3 PE=2 SV=1;tr|A0A287AVF3|A0A287AVF3_PIG phosphopyruvate hydratase OS=Sus scrofa OX=9823 GN=ENO2 PE=1 SV=3;tr|A0A287A	19	1	1	1	0	1	0	0	0	0	0	0	0	1	0	0	0	0	0	0	0	1	0	0	0	0	0	0	5.7	5.7	5.7	34.704	315	315;434;531;503;499;486;476;460;456;434;369;434;412;412;411;401;398;390;546	0.0081081	5.9677	0	5.7	0	0	0	0	0	0
sp|Q28832|LDLR_PIG	sp|Q28832|LDLR_PIG	1	1	1	sp|Q28832|LDLR_PIG Low-density lipoprotein receptor (Fragment) OS=Sus scrofa OX=9823 GN=LDLR PE=1 SV=2	1	1	1	1	0	0	0	0	0	1	0	0	0	0	0	0	0	1	0	0	0	0	0	0	0	1	0	0	3.2	3.2	3.2	89.919	811	811	0.0054945	6.6082	0	0	0	0	0	3.2	0	0
tr|A0A287A034|A0A287A034_PIG;tr|Q95N22|Q95N22_PIG;sp|Q28942|FCG3A_PIG	tr|A0A287A034|A0A287A034_PIG;tr|Q95N22|Q95N22_PIG;sp|Q28942|FCG3A_PIG	1;1;1	1;1;1	1;1;1	tr|A0A287A034|A0A287A034_PIG Low affinity immunoglobulin gamma Fc region receptor III-A OS=Sus scrofa OX=9823 GN=FCGR3A PE=4 SV=2;tr|Q95N22|Q95N22_PIG Fc gamma receptor III OS=Sus scrofa OX=9823 GN=FCGR3A PE=2 SV=1;sp|Q28942|FCG3A_PIG Low affinity immunogl	3	1	1	1	0	0	0	0	0	0	1	0	0	0	0	0	0	0	1	0	0	0	0	0	0	0	1	0	4.4	4.4	4.4	28.244	249	249;256;257	0.0097466	5.8974	0	0	0	0	0	0	4.4	0
tr|A0A5G2R7S5|A0A5G2R7S5_PIG;tr|F1SP93|F1SP93_PIG;sp|Q29048|VATA_PIG;tr|A0A287B673|A0A287B673_PIG	tr|A0A5G2R7S5|A0A5G2R7S5_PIG;tr|F1SP93|F1SP93_PIG;sp|Q29048|VATA_PIG;tr|A0A287B673|A0A287B673_PIG	2;2;2;2	2;2;2;2	2;2;2;2	tr|A0A5G2R7S5|A0A5G2R7S5_PIG H(+)-transporting two-sector ATPase OS=Sus scrofa OX=9823 GN=ATP6V1A PE=1 SV=1;tr|F1SP93|F1SP93_PIG H(+)-transporting two-sector ATPase OS=Sus scrofa OX=9823 GN=ATP6V1A PE=1 SV=2;sp|Q29048|VATA_PIG V-type proton ATPase catalyti	4	2	2	2	0	0	1	1	0	1	0	0	0	0	1	1	0	1	0	0	0	0	1	1	0	1	0	0	6.2	6.2	6.2	65.8	594	594;603;617;618	0	12.478	0	0	3.5	2.7	0	2.7	0	0
sp|Q29116|TENA_PIG;tr|A0A286ZR70|A0A286ZR70_PIG;tr|A0A287AVF2|A0A287AVF2_PIG;tr|I3LJU9|I3LJU9_PIG;tr|I3LDR6|I3LDR6_PIG;tr|A0A287AIY5|A0A287AIY5_PIG;tr|F1SMI5|F1SMI5_PIG;tr|A0A287BR78|A0A287BR78_PIG;tr|A0A287BQB6|A0A287BQB6_PIG;tr|A0A287AKU7|A0A287AKU7_PIG;tr|I3LUI4|I3LUI4_PIG	sp|Q29116|TENA_PIG;tr|A0A286ZR70|A0A286ZR70_PIG;tr|A0A287AVF2|A0A287AVF2_PIG;tr|I3LJU9|I3LJU9_PIG;tr|I3LDR6|I3LDR6_PIG;tr|A0A287AIY5|A0A287AIY5_PIG;tr|F1SMI5|F1SMI5_PIG;tr|A0A287BR78|A0A287BR78_PIG;tr|A0A287BQB6|A0A287BQB6_PIG;tr|A0A287AKU7|A0A287AKU7_PIG;tr|I3LUI4|I3LUI4_PIG	1;1;1;1;1;1;1;1;1;1;1	1;1;1;1;1;1;1;1;1;1;1	1;1;1;1;1;1;1;1;1;1;1	sp|Q29116|TENA_PIG Tenascin OS=Sus scrofa OX=9823 GN=TNC PE=1 SV=1;tr|A0A286ZR70|A0A286ZR70_PIG Tenascin OS=Sus scrofa OX=9823 GN=TNC PE=1 SV=2;tr|A0A287AVF2|A0A287AVF2_PIG Tenascin OS=Sus scrofa OX=9823 GN=TNC PE=1 SV=2;tr|I3LJU9|I3LJU9_PIG Tenascin OS=Su	11	1	1	1	0	0	0	0	0	0	1	0	0	0	0	0	0	0	1	0	0	0	0	0	0	0	1	0	1.5	1.5	1.5	191.4	1746	1746;1908;2055;2101;2126;2127;2217;2309;2309;2328;2400	0.010345	5.8833	0	0	0	0	0	0	1.5	0
sp|Q29228|AL9A1_PIG;tr|F1S232|F1S232_PIG	sp|Q29228|AL9A1_PIG;tr|F1S232|F1S232_PIG	2;2	2;2	2;2	sp|Q29228|AL9A1_PIG 4-trimethylaminobutyraldehyde dehydrogenase OS=Sus scrofa OX=9823 GN=ALDH9A1 PE=2 SV=2;tr|F1S232|F1S232_PIG 4-trimethylaminobutyraldehyde dehydrogenase OS=Sus scrofa OX=9823 GN=ALDH9A1 PE=1 SV=3	2	2	2	2	0	0	0	0	0	2	0	0	0	0	0	0	0	2	0	0	0	0	0	0	0	2	0	0	5.1	5.1	5.1	53.941	494	494;596	0	11.976	0	0	0	0	0	5.1	0	0
sp|Q29236|TCPZ_PIG;tr|I3LT97|I3LT97_PIG;tr|I3L9J4|I3L9J4_PIG;tr|F1RIU3|F1RIU3_PIG	sp|Q29236|TCPZ_PIG;tr|I3LT97|I3LT97_PIG;tr|I3L9J4|I3L9J4_PIG;tr|F1RIU3|F1RIU3_PIG	1;1;1;1	1;1;1;1	1;1;1;1	sp|Q29236|TCPZ_PIG T-complex protein 1 subunit zeta (Fragment) OS=Sus scrofa OX=9823 GN=CCT6 PE=2 SV=1;tr|I3LT97|I3LT97_PIG Chaperonin containing TCP1 subunit 6B OS=Sus scrofa OX=9823 GN=CCT6B PE=3 SV=4;tr|I3L9J4|I3L9J4_PIG Chaperonin containing TCP1 subun	4	1	1	1	0	0	0	1	0	0	0	0	0	0	0	1	0	0	0	0	0	0	0	1	0	0	0	0	20.2	20.2	20.2	10.826	104	104;494;531;531	0.0059524	5.9964	0	0	0	20.2	0	0	0	0
tr|D0G7F6|D0G7F6_PIG;sp|Q29371|TPIS_PIG;tr|A0A286ZRV2|A0A286ZRV2_PIG;tr|A0A288CFT0|A0A288CFT0_PIG	tr|D0G7F6|D0G7F6_PIG;sp|Q29371|TPIS_PIG;tr|A0A286ZRV2|A0A286ZRV2_PIG;tr|A0A288CFT0|A0A288CFT0_PIG	2;2;2;2	2;2;2;2	2;2;2;2	tr|D0G7F6|D0G7F6_PIG Triosephosphate isomerase OS=Sus scrofa OX=9823 GN=TPI1 PE=1 SV=1;sp|Q29371|TPIS_PIG Triosephosphate isomerase OS=Sus scrofa OX=9823 GN=TPI1 PE=2 SV=4;tr|A0A286ZRV2|A0A286ZRV2_PIG Triosephosphate isomerase OS=Sus scrofa OX=9823 GN=TPI1	4	2	2	2	2	1	1	2	0	1	1	0	2	1	1	2	0	1	1	0	2	1	1	2	0	1	1	0	11.7	11.7	11.7	26.667	248	248;248;260;285	0	12.299	11.7	6	6	11.7	0	6	6	0
tr|I3LPB5|I3LPB5_PIG;sp|Q29594|KCRB_PIG	tr|I3LPB5|I3LPB5_PIG;sp|Q29594|KCRB_PIG	2;2	2;2	2;2	tr|I3LPB5|I3LPB5_PIG creatine kinase OS=Sus scrofa OX=9823 GN=CKB PE=3 SV=2;sp|Q29594|KCRB_PIG Creatine kinase B-type OS=Sus scrofa OX=9823 GN=CKB PE=2 SV=2	2	2	2	2	1	0	1	1	0	1	2	0	1	0	1	1	0	1	2	0	1	0	1	1	0	1	2	0	11.5	11.5	11.5	42.687	381	381;381	0	12.833	6.6	0	6.6	6.6	0	6.6	11.5	0
sp|Q2EN76|NDKB_PIG;tr|A0A5G2Q9S0|A0A5G2Q9S0_PIG	sp|Q2EN76|NDKB_PIG;tr|A0A5G2Q9S0|A0A5G2Q9S0_PIG	1;1	1;1	1;1	sp|Q2EN76|NDKB_PIG Nucleoside diphosphate kinase B OS=Sus scrofa OX=9823 GN=NME2 PE=2 SV=1;tr|A0A5G2Q9S0|A0A5G2Q9S0_PIG Nucleoside diphosphate kinase OS=Sus scrofa OX=9823 GN=NME2 PE=1 SV=1	2	1	1	1	0	0	0	0	0	0	1	0	0	0	0	0	0	0	1	0	0	0	0	0	0	0	1	0	12.5	12.5	12.5	17.176	152	152;404	0.005848	5.9897	0	0	0	0	0	0	12.5	0
tr|A0A5G2QT81|A0A5G2QT81_PIG;tr|F1SJC6|F1SJC6_PIG;tr|K7GPY4|K7GPY4_PIG;sp|Q2QLE0|MET_PIG	tr|A0A5G2QT81|A0A5G2QT81_PIG;tr|F1SJC6|F1SJC6_PIG;tr|K7GPY4|K7GPY4_PIG;sp|Q2QLE0|MET_PIG	2;2;2;2	2;2;2;2	2;2;2;2	tr|A0A5G2QT81|A0A5G2QT81_PIG Hepatocyte growth factor receptor OS=Sus scrofa OX=9823 GN=MET PE=1 SV=1;tr|F1SJC6|F1SJC6_PIG Hepatocyte growth factor receptor OS=Sus scrofa OX=9823 GN=MET PE=1 SV=4;tr|K7GPY4|K7GPY4_PIG Hepatocyte growth factor receptor OS=Su	4	2	2	2	1	0	1	0	0	0	0	0	1	0	1	0	0	0	0	0	1	0	1	0	0	0	0	0	6.5	6.5	6.5	85.914	764	764;1317;1334;1381	0	11.815	3.5	0	3	0	0	0	0	0
sp|Q2VIU1|ID2_PIG	sp|Q2VIU1|ID2_PIG	1	1	1	sp|Q2VIU1|ID2_PIG DNA-binding protein inhibitor ID-2 OS=Sus scrofa OX=9823 GN=ID2 PE=2 SV=1	1	1	1	1	0	0	1	0	0	0	0	0	0	0	1	0	0	0	0	0	0	0	1	0	0	0	0	0	15.7	15.7	15.7	14.863	134	134	0.010101	5.9023	0	0	15.7	0	0	0	0	0
tr|F1SHQ8|F1SHQ8_PIG;tr|A0A8W4FL25|A0A8W4FL25_PIG;tr|A0A5G2QLU5|A0A5G2QLU5_PIG;tr|F2Z5T5|F2Z5T5_PIG;tr|A0A8W4FAR4|A0A8W4FAR4_PIG;tr|A0A8X9AEM2|A0A8X9AEM2_PIG;tr|A0A8W4FK55|A0A8W4FK55_PIG;sp|Q2XVP4|TBA1B_PIG;tr|A0A8W4FJY5|A0A8W4FJY5_PIG;tr|F1RK98|F1RK98_PIG;tr|F1RYV9|F1RYV9_PIG;tr|A0A5G2R278|A0A5G2R278_PIG;tr|I3LDR2|I3LDR2_PIG;tr|A0A8X9AEM1|A0A8X9AEM1_PIG;tr|A0A8W4F953|A0A8W4F953_PIG;tr|A0A288CFV7…	tr|F1SHQ8|F1SHQ8_PIG;tr|A0A8W4FL25|A0A8W4FL25_PIG;tr|A0A5G2QLU5|A0A5G2QLU5_PIG;tr|F2Z5T5|F2Z5T5_PIG;tr|A0A8W4FAR4|A0A8W4FAR4_PIG;tr|A0A8X9AEM2|A0A8X9AEM2_PIG;tr|A0A8W4FK55|A0A8W4FK55_PIG;sp|Q2XVP4|TBA1B_PIG;tr|A0A8W4FJY5|A0A8W4FJY5_PIG;tr|F1RK98|F1RK98_PIG;tr|F1RYV9|F1RYV9_PIG;tr|A0A5G2R278|A0A5G2R278_PIG;tr|I3LDR2|I3LDR2_PIG;tr|A0A8X9AEM1|A0A8X9AEM1_PIG;tr|A0A8W4F953|A0A8W4F953_PIG;tr|A0A288CFV7…	6;6;6;6;6;6;6;6;6;5;5;5;5;5;5;5;5;5;5;5;5;5;5;5;4;4;4	6;6;6;6;6;6;6;6;6;5;5;5;5;5;5;5;5;5;5;5;5;5;5;5;4;4;4	6;6;6;6;6;6;6;6;6;5;5;5;5;5;5;5;5;5;5;5;5;5;5;5;4;4;4	tr|F1SHQ8|F1SHQ8_PIG Tubulin alpha-1B chain OS=Sus scrofa OX=9823 GN=TUBA1B PE=3 SV=4;tr|A0A8W4FL25|A0A8W4FL25_PIG Tubulin alpha-1B chain OS=Sus scrofa OX=9823 GN=TUBA1B PE=4 SV=1;tr|A0A5G2QLU5|A0A5G2QLU5_PIG Tubulin alpha-1A chain OS=Sus scrofa OX=9823 GN	27	6	6	6	2	0	2	2	1	2	4	1	2	0	2	2	1	2	4	1	2	0	2	2	1	2	4	1	30.1	30.1	30.1	48.004	428	428;565;439;495;468;451;465;451;460;461;474;473;469;469;462;455;451;450;449;448;447;443;437;618;431;449;497	0	36.944	8.6	0	8.9	8.9	3.3	8.9	22.2	4
tr|I3LA65|I3LA65_PIG;sp|Q3BDI7|DSG1_PIG	tr|I3LA65|I3LA65_PIG;sp|Q3BDI7|DSG1_PIG	1;1	1;1	1;1	tr|I3LA65|I3LA65_PIG Desmoglein-1 OS=Sus scrofa OX=9823 GN=DSG1 PE=4 SV=1;sp|Q3BDI7|DSG1_PIG Desmoglein-1 OS=Sus scrofa OX=9823 GN=DSG1 PE=2 SV=1	2	1	1	1	0	0	1	0	0	0	0	0	0	0	1	0	0	0	0	0	0	0	1	0	0	0	0	0	3.1	3.1	3.1	113.29	1045	1045;1045	0.010582	5.8853	0	0	3.1	0	0	0	0	0
tr|A0A287BPB8|A0A287BPB8_PIG;sp|Q52NJ6|RAB14_PIG	tr|A0A287BPB8|A0A287BPB8_PIG;sp|Q52NJ6|RAB14_PIG	1;1	1;1	1;1	tr|A0A287BPB8|A0A287BPB8_PIG Ras-related protein Rab-14 OS=Sus scrofa OX=9823 GN=RAB14 PE=4 SV=1;sp|Q52NJ6|RAB14_PIG Ras-related protein Rab-14 OS=Sus scrofa OX=9823 GN=RAB14 PE=2 SV=3	2	1	1	1	0	0	0	0	0	0	0	1	0	0	0	0	0	0	0	1	0	0	0	0	0	0	0	1	8.1	8.1	8.1	21.888	197	197;215	0.01087	5.8871	0	0	0	0	0	0	0	8.1
tr|A0A8W4FE76|A0A8W4FE76_PIG;sp|Q5GN48|DMD_PIG	tr|A0A8W4FE76|A0A8W4FE76_PIG;sp|Q5GN48|DMD_PIG	1;1	1;1	1;1	tr|A0A8W4FE76|A0A8W4FE76_PIG Uncharacterized protein OS=Sus scrofa OX=9823 PE=4 SV=1;sp|Q5GN48|DMD_PIG Dystrophin OS=Sus scrofa OX=9823 GN=DMD PE=1 SV=1	2	1	1	1	0	1	0	0	0	0	0	0	0	1	0	0	0	0	0	0	0	1	0	0	0	0	0	0	2.2	2.2	2.2	89.023	773	773;3674	0.010684	5.9119	0	2.2	0	0	0	0	0	0
tr|I3LEH4|I3LEH4_PIG;tr|K7GKH7|K7GKH7_PIG;sp|Q6PLK3|AOFB_PIG	tr|I3LEH4|I3LEH4_PIG;tr|K7GKH7|K7GKH7_PIG;sp|Q6PLK3|AOFB_PIG	1;1;1	1;1;1	1;1;1	tr|I3LEH4|I3LEH4_PIG Amine oxidase OS=Sus scrofa OX=9823 GN=MAOB PE=1 SV=4;tr|K7GKH7|K7GKH7_PIG Amine oxidase OS=Sus scrofa OX=9823 GN=MAOB PE=1 SV=2;sp|Q6PLK3|AOFB_PIG Amine oxidase [flavin-containing] B OS=Sus scrofa OX=9823 GN=MAOB PE=2 SV=3	3	1	1	1	0	0	0	0	0	1	0	0	0	0	0	0	0	1	0	0	0	0	0	0	0	1	0	0	5.8	5.8	5.8	54.197	485	485;504;520	0.010331	5.9059	0	0	0	0	0	5.8	0	0
tr|A0A5G2QZX1|A0A5G2QZX1_PIG;tr|I3LVD5|I3LVD5_PIG;sp|Q6QAQ1|ACTB_PIG;tr|A0A287A5G1|A0A287A5G1_PIG;tr|A0A287AA77|A0A287AA77_PIG;tr|A0A287AAR4|A0A287AAR4_PIG;tr|A0A287A4R1|A0A287A4R1_PIG	tr|A0A5G2QZX1|A0A5G2QZX1_PIG;tr|I3LVD5|I3LVD5_PIG;sp|Q6QAQ1|ACTB_PIG;tr|A0A287A5G1|A0A287A5G1_PIG;tr|A0A287AA77|A0A287AA77_PIG;tr|A0A287AAR4|A0A287AAR4_PIG	5;5;5;5;5;4;2	5;5;5;5;5;4;2	4;4;4;4;4;3;1	tr|A0A5G2QZX1|A0A5G2QZX1_PIG Actin gamma 1 OS=Sus scrofa OX=9823 GN=ACTG1 PE=1 SV=1;tr|I3LVD5|I3LVD5_PIG Actin gamma 1 OS=Sus scrofa OX=9823 GN=ACTG1 PE=1 SV=1;sp|Q6QAQ1|ACTB_PIG Actin, cytoplasmic 1 OS=Sus scrofa OX=9823 GN=ACTB PE=1 SV=2;tr|A0A287A5G1|A0	7	5	5	4	2	2	2	3	2	3	3	3	2	2	2	3	2	3	3	3	1	2	1	2	2	2	2	2	27.9	27.9	24.8	40.103	359	359;375;375;378;381;332;385	0	30.67	6.7	8.6	10.9	15	8.6	11.7	15	11.7
sp|Q6SEG5|UCHL1_PIG;tr|A0A5G2QRS7|A0A5G2QRS7_PIG;tr|A0A5G2RGW1|A0A5G2RGW1_PIG	sp|Q6SEG5|UCHL1_PIG;tr|A0A5G2QRS7|A0A5G2QRS7_PIG;tr|A0A5G2RGW1|A0A5G2RGW1_PIG	5;5;3	5;5;3	5;5;3	sp|Q6SEG5|UCHL1_PIG Ubiquitin carboxyl-terminal hydrolase isozyme L1 OS=Sus scrofa OX=9823 GN=UCHL1 PE=2 SV=1;tr|A0A5G2QRS7|A0A5G2QRS7_PIG Ubiquitin carboxyl-terminal hydrolase OS=Sus scrofa OX=9823 GN=UCHL1 PE=1 SV=1;tr|A0A5G2RGW1|A0A5G2RGW1_PIG Ubiquitin	3	5	5	5	2	2	2	4	1	2	4	2	2	2	2	4	1	2	4	2	2	2	2	4	1	2	4	2	48.9	48.9	48.9	24.859	223	223;219;207	0	33.121	23.8	25.6	23.8	37.7	14.3	23.8	43	23.8
tr|A0A5G2Q7X1|A0A5G2Q7X1_PIG;sp|Q710C4|SAHH_PIG;tr|A0A287B4J2|A0A287B4J2_PIG	tr|A0A5G2Q7X1|A0A5G2Q7X1_PIG;sp|Q710C4|SAHH_PIG;tr|A0A287B4J2|A0A287B4J2_PIG	1;1;1	1;1;1	1;1;1	tr|A0A5G2Q7X1|A0A5G2Q7X1_PIG Adenosylhomocysteinase OS=Sus scrofa OX=9823 GN=AHCY PE=3 SV=1;sp|Q710C4|SAHH_PIG Adenosylhomocysteinase OS=Sus scrofa OX=9823 GN=AHCY PE=3 SV=3;tr|A0A287B4J2|A0A287B4J2_PIG Adenosylhomocysteinase OS=Sus scrofa OX=9823 GN=AHCY	3	1	1	1	0	0	0	0	0	1	0	0	0	0	0	0	0	1	0	0	0	0	0	0	0	1	0	0	3.5	3.5	3.5	46.76	424	424;432;481	0.0078125	5.9573	0	0	0	0	0	3.5	0	0
sp|Q712P7|MYPR_PIG;tr|K7GML6|K7GML6_PIG;tr|A0A287BR21|A0A287BR21_PIG;tr|A0A5S6GB55|A0A5S6GB55_PIG	sp|Q712P7|MYPR_PIG;tr|K7GML6|K7GML6_PIG;tr|A0A287BR21|A0A287BR21_PIG;tr|A0A5S6GB55|A0A5S6GB55_PIG	2;2;2;2	2;2;2;2	2;2;2;2	sp|Q712P7|MYPR_PIG Myelin proteolipid protein OS=Sus scrofa OX=9823 GN=PLP1 PE=2 SV=1;tr|K7GML6|K7GML6_PIG Myelin proteolipid protein OS=Sus scrofa OX=9823 GN=PLP1 PE=3 SV=3;tr|A0A287BR21|A0A287BR21_PIG Myelin proteolipid protein OS=Sus scrofa OX=9823 GN=P	4	2	2	2	1	1	0	1	0	0	0	0	1	1	0	1	0	0	0	0	1	1	0	1	0	0	0	0	9.4	9.4	9.4	30.077	277	277;291;300;329	0	12.213	4.7	4.7	0	4.7	0	0	0	0
tr|F2Z5B2|F2Z5B2_PIG;sp|Q767L7|TBB5_PIG	tr|F2Z5B2|F2Z5B2_PIG;sp|Q767L7|TBB5_PIG	11;11	2;2	2;2	tr|F2Z5B2|F2Z5B2_PIG Tubulin beta chain OS=Sus scrofa OX=9823 GN=TUBB PE=1 SV=3;sp|Q767L7|TBB5_PIG Tubulin beta chain OS=Sus scrofa OX=9823 GN=TUBB PE=1 SV=1	2	11	2	2	4	6	6	6	4	6	7	5	0	1	1	1	0	1	0	0	0	1	1	1	0	1	0	0	42.4	10.6	10.6	47.635	425	425;444	0	12.073	24	28.2	30.4	30.4	24	33.2	28.9	24
tr|A0A5G2R4C4|A0A5G2R4C4_PIG;tr|A0A8W4F8A2|A0A8W4F8A2_PIG;tr|K7GKJ8|K7GKJ8_PIG;tr|A0A5G2QJC3|A0A5G2QJC3_PIG;tr|F1RPH0|F1RPH0_PIG;sp|Q7SIB7|PGK1_PIG	tr|A0A5G2R4C4|A0A5G2R4C4_PIG;tr|A0A8W4F8A2|A0A8W4F8A2_PIG;tr|K7GKJ8|K7GKJ8_PIG;tr|A0A5G2QJC3|A0A5G2QJC3_PIG;tr|F1RPH0|F1RPH0_PIG;sp|Q7SIB7|PGK1_PIG	2;2;2;2;2;2	2;2;2;2;2;2	2;2;2;2;2;2	tr|A0A5G2R4C4|A0A5G2R4C4_PIG Phosphoglycerate kinase OS=Sus scrofa OX=9823 GN=PGK1 PE=1 SV=1;tr|A0A8W4F8A2|A0A8W4F8A2_PIG Phosphoglycerate kinase 1 OS=Sus scrofa OX=9823 GN=PGK1 PE=4 SV=1;tr|K7GKJ8|K7GKJ8_PIG Phosphoglycerate kinase OS=Sus scrofa OX=9823 G	6	2	2	2	0	1	0	1	0	0	0	0	0	1	0	1	0	0	0	0	0	1	0	1	0	0	0	0	9.8	9.8	9.8	42.385	398	398;399;400;406;417;417	0	12.106	0	5.3	0	4.5	0	0	0	0
tr|A0A5G2QR17|A0A5G2QR17_PIG;tr|A0A5G2R2G9|A0A5G2R2G9_PIG;sp|Q8MJ49|OSTF1_PIG;tr|A0A5S6I0Y5|A0A5S6I0Y5_PIG;tr|A0A2C9F365|A0A2C9F365_PIG	tr|A0A5G2QR17|A0A5G2QR17_PIG;tr|A0A5G2R2G9|A0A5G2R2G9_PIG;sp|Q8MJ49|OSTF1_PIG;tr|A0A5S6I0Y5|A0A5S6I0Y5_PIG;tr|A0A2C9F365|A0A2C9F365_PIG	1;1;1;1;1	1;1;1;1;1	1;1;1;1;1	tr|A0A5G2QR17|A0A5G2QR17_PIG Osteoclast-stimulating factor 1 OS=Sus scrofa OX=9823 GN=OSTF1 PE=1 SV=1;tr|A0A5G2R2G9|A0A5G2R2G9_PIG Osteoclast-stimulating factor 1 OS=Sus scrofa OX=9823 GN=OSTF1 PE=1 SV=1;sp|Q8MJ49|OSTF1_PIG Osteoclast-stimulating factor 1	5	1	1	1	0	0	0	0	0	0	1	0	0	0	0	0	0	0	1	0	0	0	0	0	0	0	1	0	9.8	9.8	9.8	21.159	193	193;202;214;232;234	0.010204	5.8816	0	0	0	0	0	0	9.8	0
tr|A0A286ZZK2|A0A286ZZK2_PIG;tr|A0A5G2QDD1|A0A5G2QDD1_PIG;tr|A0A5S8KS44|A0A5S8KS44_PIG;sp|Q9GKE8|CD47_PIG;tr|A0A287BNV5|A0A287BNV5_PIG;tr|A0A287BQR8|A0A287BQR8_PIG;tr|A0A8W4FKM0|A0A8W4FKM0_PIG;tr|A0A286ZQ17|A0A286ZQ17_PIG;tr|A0A5G2QX00|A0A5G2QX00_PIG;tr|A0A5G2R5L9|A0A5G2R5L9_PIG	tr|A0A286ZZK2|A0A286ZZK2_PIG;tr|A0A5G2QDD1|A0A5G2QDD1_PIG;tr|A0A5S8KS44|A0A5S8KS44_PIG;sp|Q9GKE8|CD47_PIG;tr|A0A287BNV5|A0A287BNV5_PIG;tr|A0A287BQR8|A0A287BQR8_PIG;tr|A0A8W4FKM0|A0A8W4FKM0_PIG;tr|A0A286ZQ17|A0A286ZQ17_PIG;tr|A0A5G2QX00|A0A5G2QX00_PIG;tr|A0A5G2R5L9|A0A5G2R5L9_PIG	1;1;1;1;1;1;1;1;1;1	1;1;1;1;1;1;1;1;1;1	1;1;1;1;1;1;1;1;1;1	tr|A0A286ZZK2|A0A286ZZK2_PIG Leukocyte surface antigen CD47 OS=Sus scrofa OX=9823 GN=CD47 PE=1 SV=2;tr|A0A5G2QDD1|A0A5G2QDD1_PIG Leukocyte surface antigen CD47 OS=Sus scrofa OX=9823 GN=CD47 PE=1 SV=1;tr|A0A5S8KS44|A0A5S8KS44_PIG Leukocyte surface antigen C	10	1	1	1	1	0	0	0	0	0	0	0	1	0	0	0	0	0	0	0	1	0	0	0	0	0	0	0	4.8	4.8	4.8	31.801	291	291;298;299;303;308;310;321;321;330;340	0.010676	5.8863	4.8	0	0	0	0	0	0	0
tr|A0A5G2R686|A0A5G2R686_PIG;sp|Q9GMB0|RPN1_PIG;tr|A0A480VU46|A0A480VU46_PIG	tr|A0A5G2R686|A0A5G2R686_PIG;sp|Q9GMB0|RPN1_PIG;tr|A0A480VU46|A0A480VU46_PIG	1;1;1	1;1;1	1;1;1	tr|A0A5G2R686|A0A5G2R686_PIG Dolichyl-diphosphooligosaccharide--protein glycosyltransferase subunit 1 OS=Sus scrofa OX=9823 GN=RPN1 PE=3 SV=2;sp|Q9GMB0|RPN1_PIG Dolichyl-diphosphooligosaccharide--protein glycosyltransferase subunit 1 OS=Sus scrofa OX=9823	3	1	1	1	0	0	0	0	0	1	0	0	0	0	0	0	0	1	0	0	0	0	0	0	0	1	0	0	3.6	3.6	3.6	57.777	506	506;608;639	0.010453	5.8844	0	0	0	0	0	3.6	0	0
tr|F1S2F6|F1S2F6_PIG;sp|Q9MZ15|VDAC2_PIG	tr|F1S2F6|F1S2F6_PIG;sp|Q9MZ15|VDAC2_PIG	1;1	1;1	1;1	tr|F1S2F6|F1S2F6_PIG Voltage-dependent anion-selective channel protein 2 OS=Sus scrofa OX=9823 GN=VDAC2 PE=1 SV=3;sp|Q9MZ15|VDAC2_PIG Voltage-dependent anion-selective channel protein 2 OS=Sus scrofa OX=9823 GN=VDAC2 PE=2 SV=1	2	1	1	1	1	0	0	1	0	1	1	0	1	0	0	1	0	1	1	0	1	0	0	1	0	1	1	0	7.8	7.8	7.8	31.604	294	294;294	0.0052083	6.4617	7.8	0	0	7.8	0	7.8	7.8	0
sp|Q9MZ16|VDAC1_PIG;tr|A0A2C9F3B2|A0A2C9F3B2_PIG;tr|A0A5S6HVC8|A0A5S6HVC8_PIG	sp|Q9MZ16|VDAC1_PIG;tr|A0A2C9F3B2|A0A2C9F3B2_PIG;tr|A0A5S6HVC8|A0A5S6HVC8_PIG	2;2;2	2;2;2	2;2;2	sp|Q9MZ16|VDAC1_PIG Voltage-dependent anion-selective channel protein 1 OS=Sus scrofa OX=9823 GN=VDAC1 PE=2 SV=3;tr|A0A2C9F3B2|A0A2C9F3B2_PIG Voltage-dependent anion-selective channel protein 1 OS=Sus scrofa OX=9823 GN=VDAC1 PE=1 SV=2;tr|A0A5S6HVC8|A0A5S6H	3	2	2	2	0	0	0	1	0	1	0	0	0	0	0	1	0	1	0	0	0	0	0	1	0	1	0	0	13.4	13.4	13.4	30.726	283	283;286;302	0	12.147	0	0	0	6.7	0	6.7	0	0
tr|A0A5G2QV56|A0A5G2QV56_PIG;tr|A0A5S6FV10|A0A5S6FV10_PIG;tr|A0A5G2QIZ1|A0A5G2QIZ1_PIG;sp|Q9N0F1|ODO2_PIG	tr|A0A5G2QV56|A0A5G2QV56_PIG;tr|A0A5S6FV10|A0A5S6FV10_PIG;tr|A0A5G2QIZ1|A0A5G2QIZ1_PIG;sp|Q9N0F1|ODO2_PIG	1;1;1;1	1;1;1;1	1;1;1;1	tr|A0A5G2QV56|A0A5G2QV56_PIG Dihydrolipoyllysine-residue succinyltransferase component of 2-oxoglutarate dehydrogenase complex, mitochondrial OS=Sus scrofa OX=9823 GN=DLST PE=4 SV=1;tr|A0A5S6FV10|A0A5S6FV10_PIG Dihydrolipoyllysine-residue succinyltransfera	4	1	1	1	0	0	0	0	0	1	0	0	0	0	0	0	0	1	0	0	0	0	0	0	0	1	0	0	16.9	16.9	16.9	9.1423	83	83;432;446;455	0.0076726	5.9506	0	0	0	0	0	16.9	0	0
sp|Q9N1U3|GCR_PIG	sp|Q9N1U3|GCR_PIG	1	1	1	sp|Q9N1U3|GCR_PIG Glucocorticoid receptor OS=Sus scrofa OX=9823 GN=NR3C1 PE=2 SV=3	1	1	1	1	0	0	0	1	0	0	0	0	0	0	0	1	0	0	0	0	0	0	0	1	0	0	0	0	3.6	3.6	3.6	85.639	782	782	0.010707	5.912	0	0	0	3.6	0	0	0	0
tr|A0A287BCH4|A0A287BCH4_PIG;tr|F1SS65|F1SS65_PIG;sp|Q9TV61|MYH1_PIG	tr|A0A287BCH4|A0A287BCH4_PIG;tr|F1SS65|F1SS65_PIG;sp|Q9TV61|MYH1_PIG	1;1;1	1;1;1	1;1;1	tr|A0A287BCH4|A0A287BCH4_PIG Myosin-1 OS=Sus scrofa OX=9823 GN=MYH1 PE=3 SV=3;tr|F1SS65|F1SS65_PIG Myosin-1 OS=Sus scrofa OX=9823 GN=MYH1 PE=3 SV=5;sp|Q9TV61|MYH1_PIG Myosin-1 OS=Sus scrofa OX=9823 GN=MYH1 PE=2 SV=1	3	1	1	1	0	0	0	0	0	0	1	0	0	0	0	0	0	0	1	0	0	0	0	0	0	0	1	0	1.1	1.1	1.1	223.2	1938	1938;1939;1939	0.0091864	5.8639	0	0	0	0	0	0	1.1	0
sp|Q9XT10|GLUT4_PIG;tr|A0A5G2QJI3|A0A5G2QJI3_PIG;tr|A0A5G2QQW8|A0A5G2QQW8_PIG;tr|I3LED1|I3LED1_PIG;tr|A0A5G2RJI5|A0A5G2RJI5_PIG;tr|F1RF44|F1RF44_PIG	sp|Q9XT10|GLUT4_PIG;tr|A0A5G2QJI3|A0A5G2QJI3_PIG;tr|A0A5G2QQW8|A0A5G2QQW8_PIG;tr|I3LED1|I3LED1_PIG;tr|A0A5G2RJI5|A0A5G2RJI5_PIG;tr|F1RF44|F1RF44_PIG	1;1;1;1;1;1	1;1;1;1;1;1	1;1;1;1;1;1	sp|Q9XT10|GLUT4_PIG Solute carrier family 2, facilitated glucose transporter member 4 (Fragment) OS=Sus scrofa OX=9823 GN=SLC2A4 PE=2 SV=1;tr|A0A5G2QJI3|A0A5G2QJI3_PIG Solute carrier family 2, facilitated glucose transporter member 4 OS=Sus scrofa OX=9823	6	1	1	1	0	0	1	0	0	0	0	0	0	0	1	0	0	0	0	0	0	0	1	0	0	0	0	0	12.6	12.6	12.6	18.208	174	174;453;463;492;506;509	0.0091047	5.8705	0	0	12.6	0	0	0	0	0
tr|A0A076KXE7|A0A076KXE7_PIG	tr|A0A076KXE7|A0A076KXE7_PIG	1	1	1	tr|A0A076KXE7|A0A076KXE7_PIG C-type lectin domain family 12 member A OS=Sus scrofa OX=9823 GN=CLEC12A PE=2 SV=1	1	1	1	1	0	1	0	0	0	0	0	0	0	1	0	0	0	0	0	0	0	1	0	0	0	0	0	0	10.3	10.3	10.3	30.148	263	263	0.0098039	5.8751	0	10.3	0	0	0	0	0	0
tr|A0A0H5ANC0|A0A0H5ANC0_PIG	tr|A0A0H5ANC0|A0A0H5ANC0_PIG	1	1	1	tr|A0A0H5ANC0|A0A0H5ANC0_PIG Mimecan OS=Sus scrofa OX=9823 GN=OGN PE=1 SV=1	1	1	1	1	1	0	0	0	0	0	0	0	1	0	0	0	0	0	0	0	1	0	0	0	0	0	0	0	6.4	6.4	6.4	33.986	298	298	0.0087336	6.2591	6.4	0	0	0	0	0	0	0
tr|A0A286ZI36|A0A286ZI36_PIG;tr|A0A287AQJ5|A0A287AQJ5_PIG;tr|A0A287A7R4|A0A287A7R4_PIG	tr|A0A286ZI36|A0A286ZI36_PIG;tr|A0A287AQJ5|A0A287AQJ5_PIG;tr|A0A287A7R4|A0A287A7R4_PIG	5;4;4	5;4;4	5;4;4	tr|A0A286ZI36|A0A286ZI36_PIG Pyruvate kinase OS=Sus scrofa OX=9823 GN=PKM PE=1 SV=2;tr|A0A287AQJ5|A0A287AQJ5_PIG Multifunctional fusion protein OS=Sus scrofa OX=9823 GN=PKM PE=1 SV=2;tr|A0A287A7R4|A0A287A7R4_PIG Multifunctional fusion protein OS=Sus scrofa	3	5	5	5	3	2	2	2	0	2	2	1	3	2	2	2	0	2	2	1	3	2	2	2	0	2	2	1	16.1	16.1	16.1	71.43	657	657;579;644	0	31.084	11.3	6.5	6.5	6.5	0	6.5	5.5	2.4
tr|A0A5G2RGU3|A0A5G2RGU3_PIG;tr|A0A286ZI49|A0A286ZI49_PIG;tr|A0A287B9T8|A0A287B9T8_PIG;tr|F1RS34|F1RS34_PIG;tr|A0A287BGJ0|A0A287BGJ0_PIG;tr|A0A286ZLR7|A0A286ZLR7_PIG;tr|A0A286ZIP1|A0A286ZIP1_PIG	tr|A0A5G2RGU3|A0A5G2RGU3_PIG;tr|A0A286ZI49|A0A286ZI49_PIG;tr|A0A287B9T8|A0A287B9T8_PIG;tr|F1RS34|F1RS34_PIG;tr|A0A287BGJ0|A0A287BGJ0_PIG;tr|A0A286ZLR7|A0A286ZLR7_PIG;tr|A0A286ZIP1|A0A286ZIP1_PIG	1;1;1;1;1;1;1	1;1;1;1;1;1;1	1;1;1;1;1;1;1	tr|A0A5G2RGU3|A0A5G2RGU3_PIG GTPase activating protein and VPS9 domains 1 OS=Sus scrofa OX=9823 GN=GAPVD1 PE=1 SV=1;tr|A0A286ZI49|A0A286ZI49_PIG GTPase activating protein and VPS9 domains 1 OS=Sus scrofa OX=9823 GN=GAPVD1 PE=1 SV=1;tr|A0A287B9T8|A0A287B9T8	7	1	1	1	0	0	0	0	1	0	0	0	0	0	0	0	1	0	0	0	0	0	0	0	1	0	0	0	1.4	1.4	1.4	154.4	1385	1385;1392;1398;1406;1416;1443;1491	0.0080645	5.8649	0	0	0	0	1.4	0	0	0
tr|A0A286ZIP3|A0A286ZIP3_PIG;tr|F1SDM8|F1SDM8_PIG	tr|A0A286ZIP3|A0A286ZIP3_PIG;tr|F1SDM8|F1SDM8_PIG	1;1	1;1	1;1	tr|A0A286ZIP3|A0A286ZIP3_PIG Erythroid differentiation regulatory factor 1 OS=Sus scrofa OX=9823 GN=EDRF1 PE=4 SV=1;tr|F1SDM8|F1SDM8_PIG Erythroid differentiation regulatory factor 1 OS=Sus scrofa OX=9823 GN=EDRF1 PE=4 SV=1	2	1	1	1	1	0	0	0	0	0	0	0	1	0	0	0	0	0	0	0	1	0	0	0	0	0	0	0	1.1	1.1	1.1	135.24	1202	1202;1236	0.0080429	5.9664	1.1	0	0	0	0	0	0	0
tr|A0A286ZIQ6|A0A286ZIQ6_PIG;tr|F1SLJ0|F1SLJ0_PIG;tr|A0A287B923|A0A287B923_PIG;tr|A0A5G2RDW4|A0A5G2RDW4_PIG	tr|A0A286ZIQ6|A0A286ZIQ6_PIG;tr|F1SLJ0|F1SLJ0_PIG;tr|A0A287B923|A0A287B923_PIG;tr|A0A5G2RDW4|A0A5G2RDW4_PIG	1;1;1;1	1;1;1;1	1;1;1;1	tr|A0A286ZIQ6|A0A286ZIQ6_PIG Ras-related protein Rab-3 OS=Sus scrofa OX=9823 GN=RAB3C PE=1 SV=2;tr|F1SLJ0|F1SLJ0_PIG Ras-related protein Rab-3 OS=Sus scrofa OX=9823 GN=RAB3C PE=1 SV=4;tr|A0A287B923|A0A287B923_PIG Ras-related protein Rab-3 OS=Sus scrofa OX=	4	1	1	1	1	1	1	0	0	1	0	0	1	1	1	0	0	1	0	0	1	1	1	0	0	1	0	0	8.1	8.1	8.1	25.398	223	223;225;227;235	0.005291	6.501	8.1	8.1	8.1	0	0	8.1	0	0
tr|A0A8W4FJ19|A0A8W4FJ19_PIG;tr|A0A286ZIR4|A0A286ZIR4_PIG;tr|A0A287B0D3|A0A287B0D3_PIG	tr|A0A8W4FJ19|A0A8W4FJ19_PIG;tr|A0A286ZIR4|A0A286ZIR4_PIG;tr|A0A287B0D3|A0A287B0D3_PIG	1;1;1	1;1;1	1;1;1	tr|A0A8W4FJ19|A0A8W4FJ19_PIG Glutamate ionotropic receptor NMDA type subunit 1 OS=Sus scrofa OX=9823 GN=GRIN1 PE=4 SV=1;tr|A0A286ZIR4|A0A286ZIR4_PIG Glutamate receptor OS=Sus scrofa OX=9823 GN=GRIN1 PE=3 SV=1;tr|A0A287B0D3|A0A287B0D3_PIG Glutamate receptor	3	1	1	1	0	1	0	0	0	0	0	0	0	1	0	0	0	0	0	0	0	1	0	0	0	0	0	0	1.6	1.6	1.6	101.29	901	901;938;959	0.007722	6.1222	0	1.6	0	0	0	0	0	0
tr|F1SIK3|F1SIK3_PIG;tr|A0A287BDV0|A0A287BDV0_PIG;tr|A0A5G2QS39|A0A5G2QS39_PIG;tr|F1SIK2|F1SIK2_PIG;tr|A0A286ZIV6|A0A286ZIV6_PIG;tr|A0A5G2QN37|A0A5G2QN37_PIG;tr|A0A5G2QCY6|A0A5G2QCY6_PIG;tr|A0A5G2R0L7|A0A5G2R0L7_PIG	tr|F1SIK3|F1SIK3_PIG;tr|A0A287BDV0|A0A287BDV0_PIG;tr|A0A5G2QS39|A0A5G2QS39_PIG;tr|F1SIK2|F1SIK2_PIG;tr|A0A286ZIV6|A0A286ZIV6_PIG;tr|A0A5G2QN37|A0A5G2QN37_PIG;tr|A0A5G2QCY6|A0A5G2QCY6_PIG;tr|A0A5G2R0L7|A0A5G2R0L7_PIG	1;1;1;1;1;1;1;1	1;1;1;1;1;1;1;1	1;1;1;1;1;1;1;1	tr|F1SIK3|F1SIK3_PIG Phosphodiesterase OS=Sus scrofa OX=9823 GN=PDE1C PE=1 SV=4;tr|A0A287BDV0|A0A287BDV0_PIG Phosphodiesterase OS=Sus scrofa OX=9823 GN=PDE1C PE=1 SV=3;tr|A0A5G2QS39|A0A5G2QS39_PIG Phosphodiesterase OS=Sus scrofa OX=9823 GN=PDE1C PE=1 SV=1;	8	1	1	1	0	0	0	0	0	0	1	0	0	0	0	0	0	0	1	0	0	0	0	0	0	0	1	0	3.2	3.2	3.2	69.963	618	618;635;647;687;704;710;770;787	0.0069204	6.0649	0	0	0	0	0	0	3.2	0
tr|I3LL86|I3LL86_PIG;tr|F1RT73|F1RT73_PIG;tr|A0A287AK67|A0A287AK67_PIG;tr|F1RRQ6|F1RRQ6_PIG;tr|A0A286ZIV7|A0A286ZIV7_PIG;tr|A0A287B9V6|A0A287B9V6_PIG	tr|I3LL86|I3LL86_PIG;tr|F1RT73|F1RT73_PIG;tr|A0A287AK67|A0A287AK67_PIG;tr|F1RRQ6|F1RRQ6_PIG;tr|A0A286ZIV7|A0A286ZIV7_PIG;tr|A0A287B9V6|A0A287B9V6_PIG	1;1;1;1;1;1	1;1;1;1;1;1	1;1;1;1;1;1	tr|I3LL86|I3LL86_PIG LRRC37AB_C domain-containing protein OS=Sus scrofa OX=9823 PE=4 SV=4;tr|F1RT73|F1RT73_PIG LRRC37AB_C domain-containing protein OS=Sus scrofa OX=9823 PE=4 SV=5;tr|A0A287AK67|A0A287AK67_PIG LRRC37AB_C domain-containing protein OS=Sus scr	6	1	1	1	0	0	0	0	1	0	0	0	0	0	0	0	1	0	0	0	0	0	0	0	1	0	0	0	1.4	1.4	1.4	79.987	718	718;720;799;860;862;1493	0.0091265	5.8636	0	0	0	0	1.4	0	0	0
tr|A0A287B4J7|A0A287B4J7_PIG;tr|A0A286ZIX8|A0A286ZIX8_PIG;tr|F1SU61|F1SU61_PIG	tr|A0A287B4J7|A0A287B4J7_PIG;tr|A0A286ZIX8|A0A286ZIX8_PIG;tr|F1SU61|F1SU61_PIG	1;1;1	1;1;1	1;1;1	tr|A0A287B4J7|A0A287B4J7_PIG Prominin 2 OS=Sus scrofa OX=9823 GN=PROM2 PE=1 SV=1;tr|A0A286ZIX8|A0A286ZIX8_PIG Prominin 2 OS=Sus scrofa OX=9823 GN=PROM2 PE=1 SV=1;tr|F1SU61|F1SU61_PIG Prominin 2 OS=Sus scrofa OX=9823 GN=PROM2 PE=1 SV=3	3	1	1	1	0	0	0	0	0	0	1	0	0	0	0	0	0	0	1	0	0	0	0	0	0	0	1	0	2	2	2	88.925	805	805;833;835	0.0067114	6.0446	0	0	0	0	0	0	2	0
tr|A0A286ZJ13|A0A286ZJ13_PIG;tr|F1SSZ2|F1SSZ2_PIG	tr|A0A286ZJ13|A0A286ZJ13_PIG;tr|F1SSZ2|F1SSZ2_PIG	1;1	1;1	1;1	tr|A0A286ZJ13|A0A286ZJ13_PIG DNA helicase OS=Sus scrofa OX=9823 GN=CHD5 PE=3 SV=2;tr|F1SSZ2|F1SSZ2_PIG DNA helicase OS=Sus scrofa OX=9823 GN=CHD5 PE=3 SV=4	2	1	1	1	0	0	0	0	0	1	0	0	0	0	0	0	0	1	0	0	0	0	0	0	0	1	0	0	1.7	1.7	1.7	220.36	1929	1929;1950	0.010823	5.9157	0	0	0	0	0	1.7	0	0
tr|A0A8W4FJI0|A0A8W4FJI0_PIG;tr|F1S300|F1S300_PIG;tr|A0A286ZJ74|A0A286ZJ74_PIG	tr|A0A8W4FJI0|A0A8W4FJI0_PIG;tr|F1S300|F1S300_PIG;tr|A0A286ZJ74|A0A286ZJ74_PIG	1;1;1	1;1;1	1;1;1	tr|A0A8W4FJI0|A0A8W4FJI0_PIG Translocated promoter region, nuclear basket protein OS=Sus scrofa OX=9823 GN=TPR PE=4 SV=1;tr|F1S300|F1S300_PIG Nucleoprotein TPR OS=Sus scrofa OX=9823 GN=TPR PE=1 SV=4;tr|A0A286ZJ74|A0A286ZJ74_PIG Nucleoprotein TPR OS=Sus scr	3	1	1	1	0	0	0	0	0	1	0	0	0	0	0	0	0	1	0	0	0	0	0	0	0	1	0	0	0.7	0.7	0.7	91.52	802	802;2363;2518	0.0083916	5.8662	0	0	0	0	0	0.7	0	0
tr|A0A286ZJ76|A0A286ZJ76_PIG	tr|A0A286ZJ76|A0A286ZJ76_PIG	1	1	1	tr|A0A286ZJ76|A0A286ZJ76_PIG Angiopoietin like 1 OS=Sus scrofa OX=9823 GN=ANGPTL1 PE=4 SV=1	1	1	1	1	0	0	0	0	0	0	1	0	0	0	0	0	0	0	1	0	0	0	0	0	0	0	1	0	1.4	1.4	1.4	58.003	502	502	0.0099338	5.8767	0	0	0	0	0	0	1.4	0
tr|A0A286ZJB0|A0A286ZJB0_PIG	tr|A0A286ZJB0|A0A286ZJB0_PIG	1	1	1	tr|A0A286ZJB0|A0A286ZJB0_PIG LIM and senescent cell antigen-like-containing domain protein OS=Sus scrofa OX=9823 GN=LIMS2 PE=1 SV=1	1	1	1	1	0	0	0	0	0	0	1	0	0	0	0	0	0	0	1	0	0	0	0	0	0	0	1	0	5	5	5	38.974	341	341	0.0090634	5.8702	0	0	0	0	0	0	5	0
tr|A0A5G2QH42|A0A5G2QH42_PIG;tr|A0A5G2R713|A0A5G2R713_PIG;tr|A0A286ZJQ4|A0A286ZJQ4_PIG;tr|A0A287BL20|A0A287BL20_PIG	tr|A0A5G2QH42|A0A5G2QH42_PIG;tr|A0A5G2R713|A0A5G2R713_PIG;tr|A0A286ZJQ4|A0A286ZJQ4_PIG;tr|A0A287BL20|A0A287BL20_PIG	1;1;1;1	1;1;1;1	1;1;1;1	tr|A0A5G2QH42|A0A5G2QH42_PIG Microtubule associated protein 1B OS=Sus scrofa OX=9823 GN=MAP1B PE=1 SV=1;tr|A0A5G2R713|A0A5G2R713_PIG Microtubule associated protein 1B OS=Sus scrofa OX=9823 GN=MAP1B PE=1 SV=1;tr|A0A286ZJQ4|A0A286ZJQ4_PIG Microtubule associa	4	1	1	1	1	0	0	0	0	1	0	0	1	0	0	0	0	1	0	0	1	0	0	0	0	1	0	0	14.5	14.5	14.5	12.073	110	110;118;2469;2474	0.0045872	6.2822	14.5	0	0	0	0	14.5	0	0
tr|A0A5G2QGD3|A0A5G2QGD3_PIG;tr|A0A286ZJR3|A0A286ZJR3_PIG;tr|A0A286ZVL0|A0A286ZVL0_PIG;tr|F1S8L9|F1S8L9_PIG;tr|A0A286ZP67|A0A286ZP67_PIG	tr|A0A5G2QGD3|A0A5G2QGD3_PIG;tr|A0A286ZJR3|A0A286ZJR3_PIG;tr|A0A286ZVL0|A0A286ZVL0_PIG;tr|F1S8L9|F1S8L9_PIG;tr|A0A286ZP67|A0A286ZP67_PIG	2;2;2;2;2	2;2;2;2;2	2;2;2;2;2	tr|A0A5G2QGD3|A0A5G2QGD3_PIG Heterogeneous nuclear ribonucleoprotein U OS=Sus scrofa OX=9823 GN=HNRNPU PE=1 SV=1;tr|A0A286ZJR3|A0A286ZJR3_PIG Heterogeneous nuclear ribonucleoprotein U OS=Sus scrofa OX=9823 GN=HNRNPU PE=1 SV=2;tr|A0A286ZVL0|A0A286ZVL0_PIG H	5	2	2	2	1	0	1	0	0	0	1	0	1	0	1	0	0	0	1	0	1	0	1	0	0	0	1	0	8.4	8.4	8.4	61.706	548	548;693;744;804;806	0	11.942	3.6	0	3.6	0	0	0	4.7	0
tr|A0A286ZJS0|A0A286ZJS0_PIG	tr|A0A286ZJS0|A0A286ZJS0_PIG	1	1	1	tr|A0A286ZJS0|A0A286ZJS0_PIG Chromosome 9 C11orf71 homolog OS=Sus scrofa OX=9823 GN=C9H11orf71 PE=4 SV=1	1	1	1	1	0	0	0	0	1	0	0	0	0	0	0	0	1	0	0	0	0	0	0	0	1	0	0	0	16	16	16	13.495	125	125	0.0096618	5.9354	0	0	0	0	16	0	0	0
tr|A0A287B0Z9|A0A287B0Z9_PIG;tr|A0A286ZJT9|A0A286ZJT9_PIG	tr|A0A287B0Z9|A0A287B0Z9_PIG;tr|A0A286ZJT9|A0A286ZJT9_PIG	1;1	1;1	1;1	tr|A0A287B0Z9|A0A287B0Z9_PIG LIM domain binding 2 OS=Sus scrofa OX=9823 GN=LDB2 PE=4 SV=2;tr|A0A286ZJT9|A0A286ZJT9_PIG LIM domain binding 2 OS=Sus scrofa OX=9823 GN=LDB2 PE=4 SV=2	2	1	1	1	0	0	0	0	1	0	0	0	0	0	0	0	1	0	0	0	0	0	0	0	1	0	0	0	6.7	6.7	6.7	36.051	313	313;330	0.0081191	5.865	0	0	0	0	6.7	0	0	0
tr|A0A287A9T4|A0A287A9T4_PIG;tr|F1RQU2|F1RQU2_PIG;tr|A0A287BDM6|A0A287BDM6_PIG;tr|A0A286ZKC5|A0A286ZKC5_PIG	tr|A0A287A9T4|A0A287A9T4_PIG;tr|F1RQU2|F1RQU2_PIG;tr|A0A287BDM6|A0A287BDM6_PIG;tr|A0A286ZKC5|A0A286ZKC5_PIG	1;1;1;1	1;1;1;1	1;1;1;1	tr|A0A287A9T4|A0A287A9T4_PIG Heat shock protein 90 alpha family class B member 1 OS=Sus scrofa OX=9823 GN=HSP90AB1 PE=1 SV=1;tr|F1RQU2|F1RQU2_PIG Heat shock protein 90 alpha family class B member 1 OS=Sus scrofa OX=9823 GN=HSP90AB1 PE=1 SV=2;tr|A0A287BDM6|	4	1	1	1	0	1	0	0	0	1	1	0	0	1	0	0	0	1	1	0	0	1	0	0	0	1	1	0	2.7	2.7	2.7	81.42	709	709;722;735;825	0.0051282	6.4461	0	2.7	0	0	0	2.7	2.7	0
tr|F1SPR6|F1SPR6_PIG;tr|I3LFZ7|I3LFZ7_PIG;tr|A0A287BNV4|A0A287BNV4_PIG;tr|A0A5G2QSZ2|A0A5G2QSZ2_PIG;tr|A0A286ZKD3|A0A286ZKD3_PIG	tr|F1SPR6|F1SPR6_PIG;tr|I3LFZ7|I3LFZ7_PIG;tr|A0A287BNV4|A0A287BNV4_PIG;tr|A0A5G2QSZ2|A0A5G2QSZ2_PIG;tr|A0A286ZKD3|A0A286ZKD3_PIG	1;1;1;1;1	1;1;1;1;1	1;1;1;1;1	tr|F1SPR6|F1SPR6_PIG Ring finger protein 123 OS=Sus scrofa OX=9823 GN=RNF123 PE=1 SV=2;tr|I3LFZ7|I3LFZ7_PIG Ring finger protein 123 OS=Sus scrofa OX=9823 GN=RNF123 PE=1 SV=4;tr|A0A287BNV4|A0A287BNV4_PIG Ring finger protein 123 OS=Sus scrofa OX=9823 GN=RNF1	5	1	1	1	0	0	0	0	0	0	1	0	0	0	0	0	0	0	1	0	0	0	0	0	0	0	1	0	1	1	1	137.17	1211	1211;1247;1286;1320;1349	0.00978	5.939	0	0	0	0	0	0	1	0
tr|A0A287BR13|A0A287BR13_PIG;tr|A0A480F0X7|A0A480F0X7_PIG;tr|A0A287AKY6|A0A287AKY6_PIG;tr|A0A286ZKH5|A0A286ZKH5_PIG;tr|A0A287ASM3|A0A287ASM3_PIG;tr|F1RJV2|F1RJV2_PIG;tr|A0A287ATD2|A0A287ATD2_PIG;tr|A0A287BNG5|A0A287BNG5_PIG	tr|A0A287BR13|A0A287BR13_PIG;tr|A0A480F0X7|A0A480F0X7_PIG;tr|A0A287AKY6|A0A287AKY6_PIG;tr|A0A286ZKH5|A0A286ZKH5_PIG;tr|A0A287ASM3|A0A287ASM3_PIG;tr|F1RJV2|F1RJV2_PIG;tr|A0A287ATD2|A0A287ATD2_PIG;tr|A0A287BNG5|A0A287BNG5_PIG	1;1;1;1;1;1;1;1	1;1;1;1;1;1;1;1	1;1;1;1;1;1;1;1	tr|A0A287BR13|A0A287BR13_PIG RAD50 double strand break repair protein OS=Sus scrofa OX=9823 GN=RAD50 PE=1 SV=3;tr|A0A480F0X7|A0A480F0X7_PIG DNA repair protein RAD50 OS=Sus scrofa OX=9823 GN=RAD50 PE=1 SV=1;tr|A0A287AKY6|A0A287AKY6_PIG RAD50 double strand b	8	1	1	1	0	0	0	0	0	0	0	1	0	0	0	0	0	0	0	1	0	0	0	0	0	0	0	1	0.7	0.7	0.7	138.75	1185	1185;1192;1256;1260;1263;1291;1323;1358	0.011342	5.8942	0	0	0	0	0	0	0	0.7
tr|A0A287BD54|A0A287BD54_PIG;tr|A0A286ZKK0|A0A286ZKK0_PIG;tr|A0A287BQR7|A0A287BQR7_PIG;tr|F1RJT3|F1RJT3_PIG;tr|I3LJE2|I3LJE2_PIG	tr|A0A287BD54|A0A287BD54_PIG;tr|A0A286ZKK0|A0A286ZKK0_PIG;tr|A0A287BQR7|A0A287BQR7_PIG;tr|F1RJT3|F1RJT3_PIG;tr|I3LJE2|I3LJE2_PIG	7;7;7;7;6	7;7;7;7;6	7;7;7;7;6	tr|A0A287BD54|A0A287BD54_PIG Dihydropyrimidinase-related protein 2 OS=Sus scrofa OX=9823 GN=DPYSL2 PE=1 SV=2;tr|A0A286ZKK0|A0A286ZKK0_PIG Dihydropyrimidinase-related protein 2 OS=Sus scrofa OX=9823 GN=DPYSL2 PE=1 SV=1;tr|A0A287BQR7|A0A287BQR7_PIG Dihydropy	5	7	7	7	2	1	3	2	0	4	6	2	2	1	3	2	0	4	6	2	2	1	3	2	0	4	6	2	22.6	22.6	22.6	62.061	571	571;572;635;677;549	0	43.815	6.7	3.9	9.6	6.8	0	12.4	20.1	6.3
tr|A0A286ZKS7|A0A286ZKS7_PIG	tr|A0A286ZKS7|A0A286ZKS7_PIG	1	1	1	tr|A0A286ZKS7|A0A286ZKS7_PIG Beta_elim_lyase domain-containing protein OS=Sus scrofa OX=9823 GN=THA1 PE=3 SV=1	1	1	1	1	0	1	0	0	0	0	0	0	0	1	0	0	0	0	0	0	0	1	0	0	0	0	0	0	2.6	2.6	2.6	42.224	392	392	0.0095847	5.8736	0	2.6	0	0	0	0	0	0
tr|I3LG34|I3LG34_PIG;tr|A0A287A0N9|A0A287A0N9_PIG;tr|A0A8W4FMY0|A0A8W4FMY0_PIG;tr|A0A286ZKU3|A0A286ZKU3_PIG	tr|I3LG34|I3LG34_PIG;tr|A0A287A0N9|A0A287A0N9_PIG;tr|A0A8W4FMY0|A0A8W4FMY0_PIG;tr|A0A286ZKU3|A0A286ZKU3_PIG	1;1;1;1	1;1;1;1	1;1;1;1	tr|I3LG34|I3LG34_PIG RB1 inducible coiled-coil 1 OS=Sus scrofa OX=9823 GN=RB1CC1 PE=1 SV=4;tr|A0A287A0N9|A0A287A0N9_PIG RB1 inducible coiled-coil 1 OS=Sus scrofa OX=9823 GN=RB1CC1 PE=1 SV=2;tr|A0A8W4FMY0|A0A8W4FMY0_PIG RB1 inducible coiled-coil 1 OS=Sus sc	4	1	1	1	0	0	0	1	0	0	0	0	0	0	0	1	0	0	0	0	0	0	0	1	0	0	0	0	0.6	0.6	0.6	181.48	1591	1591;1594;1606;1608	0.0090791	5.8634	0	0	0	0.6	0	0	0	0
tr|A0A8W4FEJ9|A0A8W4FEJ9_PIG;tr|A0A286ZKY6|A0A286ZKY6_PIG;tr|A0A8W4FKI9|A0A8W4FKI9_PIG;tr|A0A8W4FDK2|A0A8W4FDK2_PIG;tr|A0A8W4F9S7|A0A8W4F9S7_PIG;tr|A0A287BHD4|A0A287BHD4_PIG;tr|A0A8W4FBL6|A0A8W4FBL6_PIG;sp|P81558|MBP_PIG;tr|A0A287AYH7|A0A287AYH7_PIG;tr|A0A5G2QCT5|A0A5G2QCT5_PIG	tr|A0A8W4FEJ9|A0A8W4FEJ9_PIG;tr|A0A286ZKY6|A0A286ZKY6_PIG;tr|A0A8W4FKI9|A0A8W4FKI9_PIG;tr|A0A8W4FDK2|A0A8W4FDK2_PIG;tr|A0A8W4F9S7|A0A8W4F9S7_PIG;tr|A0A287BHD4|A0A287BHD4_PIG;tr|A0A8W4FBL6|A0A8W4FBL6_PIG;sp|P81558|MBP_PIG;tr|A0A287AYH7|A0A287AYH7_PIG;tr|A0A5G2QCT5|A0A5G2QCT5_PIG	2;2;2;2;2;2;1;1;1;1	2;2;2;2;2;2;1;1;1;1	2;2;2;2;2;2;1;1;1;1	tr|A0A8W4FEJ9|A0A8W4FEJ9_PIG Myelin basic protein OS=Sus scrofa OX=9823 GN=MBP PE=4 SV=1;tr|A0A286ZKY6|A0A286ZKY6_PIG Myelin basic protein OS=Sus scrofa OX=9823 GN=MBP PE=1 SV=3;tr|A0A8W4FKI9|A0A8W4FKI9_PIG Myelin basic protein OS=Sus scrofa OX=9823 GN=MBP	10	2	2	2	1	1	0	2	0	0	0	0	1	1	0	2	0	0	0	0	1	1	0	2	0	0	0	0	16.9	16.9	16.9	18.618	172	172;198;222;242;253;305;72;171;181;295	0	11.983	9.9	7	0	16.9	0	0	0	0
tr|A0A287BEM2|A0A287BEM2_PIG;tr|F1SSH3|F1SSH3_PIG;tr|A0A286ZTV0|A0A286ZTV0_PIG;tr|A0A5G2QQK7|A0A5G2QQK7_PIG;tr|A0A287AGQ9|A0A287AGQ9_PIG;tr|A0A286ZL03|A0A286ZL03_PIG;tr|A0A5G2QK95|A0A5G2QK95_PIG;tr|A0A5G2QVX7|A0A5G2QVX7_PIG;tr|A0A5G2RLI5|A0A5G2RLI5_PIG;tr|A0A5G2R2W2|A0A5G2R2W2_PIG;tr|A0A287BCC5|A0A287BCC5_PIG;tr|F6QB57|F6QB57_PIG;tr|A0A5K1UJ76|A0A5K1UJ76_PIG;tr|A0A286ZVC8|A0A286ZVC8_PIG;tr|A0A286…	tr|A0A287BEM2|A0A287BEM2_PIG;tr|F1SSH3|F1SSH3_PIG;tr|A0A286ZTV0|A0A286ZTV0_PIG;tr|A0A5G2QQK7|A0A5G2QQK7_PIG;tr|A0A287AGQ9|A0A287AGQ9_PIG;tr|A0A286ZL03|A0A286ZL03_PIG;tr|A0A5G2QK95|A0A5G2QK95_PIG;tr|A0A5G2QVX7|A0A5G2QVX7_PIG;tr|A0A5G2RLI5|A0A5G2RLI5_PIG;tr|A0A5G2R2W2|A0A5G2R2W2_PIG;tr|A0A287BCC5|A0A287BCC5_PIG;tr|F6QB57|F6QB57_PIG;tr|A0A5K1UJ76|A0A5K1UJ76_PIG;tr|A0A286ZVC8|A0A286ZVC8_PIG;tr|A0A286…	2;2;2;2;2;2;2;2;1;1;1;1;1;1;1;1;1;1;1;1;1	1;1;1;1;1;1;1;1;1;0;1;1;1;1;1;1;1;1;0;1;0	1;1;1;1;1;1;1;1;1;0;1;1;1;1;1;1;1;1;0;1;0	tr|A0A287BEM2|A0A287BEM2_PIG calcium/calmodulin-dependent protein kinase OS=Sus scrofa OX=9823 GN=CAMK2B PE=1 SV=2;tr|F1SSH3|F1SSH3_PIG calcium/calmodulin-dependent protein kinase OS=Sus scrofa OX=9823 GN=CAMK2B PE=1 SV=2;tr|A0A286ZTV0|A0A286ZTV0_PIG calci	21	2	1	1	0	1	1	0	0	1	0	0	0	0	1	0	0	1	0	0	0	0	1	0	0	1	0	0	10	4.8	4.8	64.601	582	582;645;629;621;542;618;610;597;502;660;595;575;507;572;570;547;538;538;532;528;670	0.010352	5.9067	0	5.2	4.8	0	0	4.8	0	0
tr|A0A286ZL32|A0A286ZL32_PIG;tr|F1SM86|F1SM86_PIG;tr|A0A287BL90|A0A287BL90_PIG;tr|A0A287A181|A0A287A181_PIG;tr|A0A287AV71|A0A287AV71_PIG;tr|A0A287A9A8|A0A287A9A8_PIG;tr|A0A287APA5|A0A287APA5_PIG	tr|A0A286ZL32|A0A286ZL32_PIG;tr|F1SM86|F1SM86_PIG;tr|A0A287BL90|A0A287BL90_PIG;tr|A0A287A181|A0A287A181_PIG;tr|A0A287AV71|A0A287AV71_PIG;tr|A0A287A9A8|A0A287A9A8_PIG;tr|A0A287APA5|A0A287APA5_PIG	1;1;1;1;1;1;1	1;1;1;1;1;1;1	1;1;1;1;1;1;1	tr|A0A286ZL32|A0A286ZL32_PIG Erythrocyte membrane protein band 4.1 like 3 OS=Sus scrofa OX=9823 GN=EPB41L3 PE=1 SV=2;tr|F1SM86|F1SM86_PIG Erythrocyte membrane protein band 4.1 like 3 OS=Sus scrofa OX=9823 GN=EPB41L3 PE=1 SV=4;tr|A0A287BL90|A0A287BL90_PIG E	7	1	1	1	0	0	0	0	0	0	1	0	0	0	0	0	0	0	1	0	0	0	0	0	0	0	1	0	2	2	2	105.31	948	948;964;1033;1094;1095;1101;1198	0.0075949	5.9484	0	0	0	0	0	0	2	0
tr|A0A5G2QSS5|A0A5G2QSS5_PIG;tr|F1RT22|F1RT22_PIG;tr|A0A286ZL72|A0A286ZL72_PIG	tr|A0A5G2QSS5|A0A5G2QSS5_PIG;tr|F1RT22|F1RT22_PIG;tr|A0A286ZL72|A0A286ZL72_PIG	1;1;1	1;1;1	1;1;1	tr|A0A5G2QSS5|A0A5G2QSS5_PIG Armadillo repeat containing 2 OS=Sus scrofa OX=9823 GN=ARMC2 PE=4 SV=1;tr|F1RT22|F1RT22_PIG Armadillo repeat containing 2 OS=Sus scrofa OX=9823 GN=ARMC2 PE=4 SV=4;tr|A0A286ZL72|A0A286ZL72_PIG Armadillo repeat containing 2 OS=Su	3	1	1	1	0	0	0	0	0	0	1	0	0	0	0	0	0	0	1	0	0	0	0	0	0	0	1	0	2.1	2.1	2.1	94.168	845	845;861;879	0.0094877	5.895	0	0	0	0	0	0	2.1	0
tr|A0A5G2QP34|A0A5G2QP34_PIG;tr|A0A287AAF5|A0A287AAF5_PIG;tr|A0A5G2QQR2|A0A5G2QQR2_PIG;tr|A0A5G2Q9R6|A0A5G2Q9R6_PIG;tr|A0A286ZLB3|A0A286ZLB3_PIG;tr|F1SFG7|F1SFG7_PIG	tr|A0A5G2QP34|A0A5G2QP34_PIG;tr|A0A287AAF5|A0A287AAF5_PIG;tr|A0A5G2QQR2|A0A5G2QQR2_PIG;tr|A0A5G2Q9R6|A0A5G2Q9R6_PIG;tr|A0A286ZLB3|A0A286ZLB3_PIG;tr|F1SFG7|F1SFG7_PIG	1;1;1;1;1;1	1;1;1;1;1;1	1;1;1;1;1;1	tr|A0A5G2QP34|A0A5G2QP34_PIG Dynamin-like 120 kDa protein, mitochondrial OS=Sus scrofa OX=9823 GN=OPA1 PE=1 SV=2;tr|A0A287AAF5|A0A287AAF5_PIG Dynamin-like 120 kDa protein, mitochondrial OS=Sus scrofa OX=9823 GN=OPA1 PE=1 SV=2;tr|A0A5G2QQR2|A0A5G2QQR2_PIG D	6	1	1	1	0	1	0	0	0	0	0	0	0	1	0	0	0	0	0	0	0	1	0	0	0	0	0	0	1.5	1.5	1.5	110.44	950	950;979;997;999;1015;1020	0.0074349	6.1069	0	1.5	0	0	0	0	0	0
tr|A0A287A7K3|A0A287A7K3_PIG;tr|F1SSS6|F1SSS6_PIG;tr|A0A286ZLW8|A0A286ZLW8_PIG	tr|A0A287A7K3|A0A287A7K3_PIG;tr|F1SSS6|F1SSS6_PIG;tr|A0A286ZLW8|A0A286ZLW8_PIG	1;1;1	1;1;1	1;1;1	tr|A0A287A7K3|A0A287A7K3_PIG Microtubule-associated protein OS=Sus scrofa OX=9823 GN=MAP2 PE=1 SV=1;tr|F1SSS6|F1SSS6_PIG Microtubule-associated protein OS=Sus scrofa OX=9823 GN=MAP2 PE=1 SV=3;tr|A0A286ZLW8|A0A286ZLW8_PIG Microtubule-associated protein OS=S	3	1	1	1	0	1	0	0	0	0	0	0	0	1	0	0	0	0	0	0	0	1	0	0	0	0	0	0	1.7	1.7	1.7	216.88	1999	1999;2007;2056	0.0091533	5.9233	0	1.7	0	0	0	0	0	0
tr|A0A286ZMH7|A0A286ZMH7_PIG;tr|A0A287AXA8|A0A287AXA8_PIG;tr|F1S557|F1S557_PIG;tr|A0A287B3F4|A0A287B3F4_PIG	tr|A0A286ZMH7|A0A286ZMH7_PIG;tr|A0A287AXA8|A0A287AXA8_PIG;tr|F1S557|F1S557_PIG;tr|A0A287B3F4|A0A287B3F4_PIG	1;1;1;1	1;1;1;1	1;1;1;1	tr|A0A286ZMH7|A0A286ZMH7_PIG Glycogen debranching enzyme OS=Sus scrofa OX=9823 GN=AGL PE=1 SV=2;tr|A0A287AXA8|A0A287AXA8_PIG Glycogen debranching enzyme OS=Sus scrofa OX=9823 GN=AGL PE=1 SV=3;tr|F1S557|F1S557_PIG Glycogen debranching enzyme OS=Sus scrofa O	4	1	1	1	0	0	0	1	0	0	0	0	0	0	0	1	0	0	0	0	0	0	0	1	0	0	0	0	0.9	0.9	0.9	170.98	1501	1501;1507;1540;1541	0.0087912	5.9194	0	0	0	0.9	0	0	0	0
tr|A0A287A818|A0A287A818_PIG;tr|A0A286ZMI9|A0A286ZMI9_PIG	tr|A0A287A818|A0A287A818_PIG;tr|A0A286ZMI9|A0A286ZMI9_PIG	1;1	1;1	1;1	tr|A0A287A818|A0A287A818_PIG Sacsin molecular chaperone OS=Sus scrofa OX=9823 GN=SACS PE=4 SV=1;tr|A0A286ZMI9|A0A286ZMI9_PIG Sacsin isoform X1 OS=Sus scrofa OX=9823 GN=SACS PE=4 SV=1	2	1	1	1	0	0	1	0	0	0	0	0	0	0	1	0	0	0	0	0	0	0	1	0	0	0	0	0	0.7	0.7	0.7	518.2	4579	4579;4588	0.010381	5.884	0	0	0.7	0	0	0	0	0
tr|A0A8W4F9P4|A0A8W4F9P4_PIG;tr|A0A8W4FNP0|A0A8W4FNP0_PIG;tr|A0A8W4FQ63|A0A8W4FQ63_PIG;tr|A0A8W4F8P6|A0A8W4F8P6_PIG;tr|F1SAD7|F1SAD7_PIG;tr|A0A8W4FNR0|A0A8W4FNR0_PIG;tr|A0A480K353|A0A480K353_PIG;tr|A0A286ZMM6|A0A286ZMM6_PIG	tr|A0A8W4F9P4|A0A8W4F9P4_PIG;tr|A0A8W4FNP0|A0A8W4FNP0_PIG;tr|A0A8W4FQ63|A0A8W4FQ63_PIG;tr|A0A8W4F8P6|A0A8W4F8P6_PIG;tr|F1SAD7|F1SAD7_PIG;tr|A0A8W4FNR0|A0A8W4FNR0_PIG;tr|A0A480K353|A0A480K353_PIG;tr|A0A286ZMM6|A0A286ZMM6_PIG	1;1;1;1;1;1;1;1	1;1;1;1;1;1;1;1	1;1;1;1;1;1;1;1	tr|A0A8W4F9P4|A0A8W4F9P4_PIG Cullin 1 OS=Sus scrofa OX=9823 GN=CUL1 PE=4 SV=1;tr|A0A8W4FNP0|A0A8W4FNP0_PIG Cullin 1 OS=Sus scrofa OX=9823 GN=CUL1 PE=4 SV=1;tr|A0A8W4FQ63|A0A8W4FQ63_PIG Cullin 1 OS=Sus scrofa OX=9823 GN=CUL1 PE=4 SV=1;tr|A0A8W4F8P6|A0A8W4F8	8	1	1	1	0	0	0	0	0	0	1	0	0	0	0	0	0	0	1	0	0	0	0	0	0	0	1	0	1.6	1.6	1.6	78.356	678	678;720;732;732;755;759;776;802	0.0090772	5.8705	0	0	0	0	0	0	1.6	0
tr|A0A5G2RAM1|A0A5G2RAM1_PIG;tr|I3LAY5|I3LAY5_PIG;tr|I3L7Q7|I3L7Q7_PIG;tr|A0A286ZNK3|A0A286ZNK3_PIG;tr|A0A5K1V2H7|A0A5K1V2H7_PIG	tr|A0A5G2RAM1|A0A5G2RAM1_PIG;tr|I3LAY5|I3LAY5_PIG;tr|I3L7Q7|I3L7Q7_PIG;tr|A0A286ZNK3|A0A286ZNK3_PIG;tr|A0A5K1V2H7|A0A5K1V2H7_PIG	1;1;1;1;1	1;1;1;1;1	1;1;1;1;1	tr|A0A5G2RAM1|A0A5G2RAM1_PIG E3 ubiquitin-protein ligase CBL OS=Sus scrofa OX=9823 GN=CBLB PE=4 SV=2;tr|I3LAY5|I3LAY5_PIG E3 ubiquitin-protein ligase CBL OS=Sus scrofa OX=9823 GN=CBLB PE=4 SV=3;tr|I3L7Q7|I3L7Q7_PIG E3 ubiquitin-protein ligase CBL OS=Sus sc	5	1	1	1	1	0	0	0	0	0	0	0	1	0	0	0	0	0	0	0	1	0	0	0	0	0	0	0	6.9	6.9	6.9	28.429	246	246;771;886;935;979	0.0084746	10.234	6.9	0	0	0	0	0	0	0
tr|A0A286ZNL6|A0A286ZNL6_PIG	tr|A0A286ZNL6|A0A286ZNL6_PIG	1	1	1	tr|A0A286ZNL6|A0A286ZNL6_PIG Olfactory receptor OS=Sus scrofa OX=9823 GN=LOC106507272 PE=3 SV=1	1	1	1	1	0	0	0	0	0	1	1	0	0	0	0	0	0	1	1	0	0	0	0	0	0	1	1	0	8.1	8.1	8.1	35.098	307	307	0.0080321	6.156	0	0	0	0	0	8.1	8.1	0
tr|A0A287ANI5|A0A287ANI5_PIG;tr|A0A286ZNT3|A0A286ZNT3_PIG	tr|A0A287ANI5|A0A287ANI5_PIG;tr|A0A286ZNT3|A0A286ZNT3_PIG	1;1	1;1	1;1	tr|A0A287ANI5|A0A287ANI5_PIG Mesoderm specific transcript OS=Sus scrofa OX=9823 GN=MEST PE=4 SV=2;tr|A0A286ZNT3|A0A286ZNT3_PIG Mesoderm specific transcript OS=Sus scrofa OX=9823 GN=MEST PE=4 SV=2	2	1	1	1	0	0	0	1	0	0	0	0	0	0	0	1	0	0	0	0	0	0	0	1	0	0	0	0	6	6	6	38.566	334	334;335	0.0084388	5.8665	0	0	0	6	0	0	0	0
tr|A0A286ZNW1|A0A286ZNW1_PIG	tr|A0A286ZNW1|A0A286ZNW1_PIG	1	1	1	tr|A0A286ZNW1|A0A286ZNW1_PIG EMAP like 2 OS=Sus scrofa OX=9823 GN=EML2 PE=1 SV=1	1	1	1	1	0	0	0	0	1	0	0	0	0	0	0	0	1	0	0	0	0	0	0	0	1	0	0	0	2.2	2.2	2.2	91.866	849	849	0.0097879	5.8749	0	0	0	0	2.2	0	0	0
tr|A0A287B0V2|A0A287B0V2_PIG;tr|A0A286ZNW7|A0A286ZNW7_PIG;tr|F1RP11|F1RP11_PIG;tr|A0A5G2QHY5|A0A5G2QHY5_PIG;tr|A0A287B0H9|A0A287B0H9_PIG;tr|A0A8W4FC49|A0A8W4FC49_PIG;tr|A0A287A0I3|A0A287A0I3_PIG	tr|A0A287B0V2|A0A287B0V2_PIG;tr|A0A286ZNW7|A0A286ZNW7_PIG;tr|F1RP11|F1RP11_PIG;tr|A0A5G2QHY5|A0A5G2QHY5_PIG;tr|A0A287B0H9|A0A287B0H9_PIG;tr|A0A8W4FC49|A0A8W4FC49_PIG;tr|A0A287A0I3|A0A287A0I3_PIG	1;1;1;1;1;1;1	1;1;1;1;1;1;1	1;1;1;1;1;1;1	tr|A0A287B0V2|A0A287B0V2_PIG dolichyl-phosphate-mannose--protein mannosyltransferase OS=Sus scrofa OX=9823 GN=TMTC4 PE=1 SV=2;tr|A0A286ZNW7|A0A286ZNW7_PIG dolichyl-phosphate-mannose--protein mannosyltransferase OS=Sus scrofa OX=9823 GN=TMTC4 PE=1 SV=1;tr|F	7	1	1	1	1	0	0	0	1	1	1	0	1	0	0	0	1	1	1	0	1	0	0	0	1	1	1	0	2.6	2.6	2.6	73.024	651	651;664;709;759;759;762;762	0.0077519	9.2772	2.6	0	0	0	2.6	2.6	2.6	0
tr|A0A8W4F6X4|A0A8W4F6X4_PIG;tr|A0A286ZP11|A0A286ZP11_PIG;tr|A0A8W4FCZ9|A0A8W4FCZ9_PIG	tr|A0A8W4F6X4|A0A8W4F6X4_PIG;tr|A0A286ZP11|A0A286ZP11_PIG;tr|A0A8W4FCZ9|A0A8W4FCZ9_PIG	1;1;1	1;1;1	1;1;1	tr|A0A8W4F6X4|A0A8W4F6X4_PIG Uncharacterized protein OS=Sus scrofa OX=9823 GN=S100B PE=4 SV=1;tr|A0A286ZP11|A0A286ZP11_PIG Protein S100 OS=Sus scrofa OX=9823 GN=LOC110258323 PE=1 SV=1;tr|A0A8W4FCZ9|A0A8W4FCZ9_PIG Uncharacterized protein OS=Sus scrofa OX=98	3	1	1	1	0	0	1	0	0	1	1	0	0	0	1	0	0	1	1	0	0	0	1	0	0	1	1	0	18.3	18.3	18.3	13.656	120	120;133;151	0.0064516	7.0611	0	0	18.3	0	0	18.3	18.3	0
tr|A0A286ZPC8|A0A286ZPC8_PIG;tr|A0A287APM9|A0A287APM9_PIG;tr|A0A286ZPN4|A0A286ZPN4_PIG;tr|F1S9Q3|F1S9Q3_PIG;tr|A0A5G2R717|A0A5G2R717_PIG;sp|Q04967|HSP76_PIG;tr|F1S9Q1|F1S9Q1_PIG;tr|A0A286ZWK2|A0A286ZWK2_PIG	tr|A0A286ZPC8|A0A286ZPC8_PIG;tr|A0A287APM9|A0A287APM9_PIG;tr|A0A286ZPN4|A0A286ZPN4_PIG;tr|F1S9Q3|F1S9Q3_PIG;tr|A0A5G2R717|A0A5G2R717_PIG;sp|Q04967|HSP76_PIG;tr|F1S9Q1|F1S9Q1_PIG;tr|A0A286ZWK2|A0A286ZWK2_PIG	2;2;2;2;1;1;1;1	2;2;2;2;1;1;1;1	2;2;2;2;1;1;1;1	tr|A0A286ZPC8|A0A286ZPC8_PIG Heat shock protein family A (Hsp70) member 8 OS=Sus scrofa OX=9823 GN=HSPA8 PE=1 SV=2;tr|A0A287APM9|A0A287APM9_PIG Heat shock protein family A (Hsp70) member 8 OS=Sus scrofa OX=9823 GN=HSPA8 PE=1 SV=3;tr|A0A286ZPN4|A0A286ZPN4_P	8	2	2	2	0	0	0	0	0	1	1	0	0	0	0	0	0	1	1	0	0	0	0	0	0	1	1	0	8.7	8.7	8.7	57.108	527	527;534;652;655;643;643;661;693	0	12.289	0	0	0	0	0	4.2	4.6	0
tr|A0A286ZPF9|A0A286ZPF9_PIG;tr|I3L9C5|I3L9C5_PIG	tr|A0A286ZPF9|A0A286ZPF9_PIG;tr|I3L9C5|I3L9C5_PIG	1;1	1;1	1;1	tr|A0A286ZPF9|A0A286ZPF9_PIG PR/SET domain 16 OS=Sus scrofa OX=9823 GN=PRDM16 PE=4 SV=3;tr|I3L9C5|I3L9C5_PIG PR/SET domain 16 OS=Sus scrofa OX=9823 GN=PRDM16 PE=4 SV=3	2	1	1	1	0	1	0	0	0	0	0	0	0	1	0	0	0	0	0	0	0	1	0	0	0	0	0	0	0.6	0.6	0.6	128.97	1179	1179;1278	0.0088889	5.869	0	0.6	0	0	0	0	0	0
tr|I3LUM5|I3LUM5_PIG;tr|A0A8W4FJ91|A0A8W4FJ91_PIG;tr|F1S5J6|F1S5J6_PIG;tr|A0A286ZPN0|A0A286ZPN0_PIG;tr|A0A286ZWQ6|A0A286ZWQ6_PIG;tr|A0A287BE89|A0A287BE89_PIG;tr|A0A287A661|A0A287A661_PIG;tr|A0A287A160|A0A287A160_PIG;tr|A0A5G2QUV3|A0A5G2QUV3_PIG;tr|A0A5G2QWT7|A0A5G2QWT7_PIG;tr|A0A287A5Q5|A0A287A5Q5_PIG;tr|A0A287BMK1|A0A287BMK1_PIG;tr|A0A287BMW2|A0A287BMW2_PIG;tr|A0A287A2I4|A0A287A2I4_PIG;tr|F6PZW3…	tr|I3LUM5|I3LUM5_PIG;tr|A0A8W4FJ91|A0A8W4FJ91_PIG;tr|F1S5J6|F1S5J6_PIG;tr|A0A286ZPN0|A0A286ZPN0_PIG;tr|A0A286ZWQ6|A0A286ZWQ6_PIG;tr|A0A287BE89|A0A287BE89_PIG;tr|A0A287A661|A0A287A661_PIG;tr|A0A287A160|A0A287A160_PIG;tr|A0A5G2QUV3|A0A5G2QUV3_PIG;tr|A0A5G2QWT7|A0A5G2QWT7_PIG;tr|A0A287A5Q5|A0A287A5Q5_PIG;tr|A0A287BMK1|A0A287BMK1_PIG;tr|A0A287BMW2|A0A287BMW2_PIG;tr|A0A287A2I4|A0A287A2I4_PIG;tr|F6PZW3…	1;1;1;1;1;1;1;1;1;1;1;1;1;1;1;1;1;1;1;1;1	1;1;1;1;1;1;1;1;1;1;1;1;1;1;1;1;1;1;1;1;1	1;1;1;1;1;1;1;1;1;1;1;1;1;1;1;1;1;1;1;1;1	tr|I3LUM5|I3LUM5_PIG Transcription factor 7 OS=Sus scrofa OX=9823 GN=TCF7 PE=3 SV=3;tr|A0A8W4FJ91|A0A8W4FJ91_PIG Transcription factor 7 like 2 OS=Sus scrofa OX=9823 GN=TCF7L2 PE=4 SV=1;tr|F1S5J6|F1S5J6_PIG Transcription factor 7 like 2 OS=Sus scrofa OX=982	21	1	1	1	0	0	1	0	0	0	0	0	0	0	1	0	0	0	0	0	0	0	1	0	0	0	0	0	3.3	3.3	3.3	33.55	302	302;455;646;642;583;580;507;489;479;476;418;303;414;403;401;400;398;393;385;382;652	0.011194	5.8916	0	0	3.3	0	0	0	0	0
tr|A0A287B9J3|A0A287B9J3_PIG;tr|A0A287BAP9|A0A287BAP9_PIG;tr|A0A287A7G6|A0A287A7G6_PIG;tr|A0A287AHQ7|A0A287AHQ7_PIG;tr|A0A287ARN2|A0A287ARN2_PIG;tr|A0A287A0I5|A0A287A0I5_PIG;tr|A0A287A2M3|A0A287A2M3_PIG;tr|A0A287A6B6|A0A287A6B6_PIG;tr|A0A286ZPP2|A0A286ZPP2_PIG	tr|A0A287B9J3|A0A287B9J3_PIG;tr|A0A287BAP9|A0A287BAP9_PIG;tr|A0A287A7G6|A0A287A7G6_PIG;tr|A0A287AHQ7|A0A287AHQ7_PIG;tr|A0A287ARN2|A0A287ARN2_PIG;tr|A0A287A0I5|A0A287A0I5_PIG;tr|A0A287A2M3|A0A287A2M3_PIG;tr|A0A287A6B6|A0A287A6B6_PIG;tr|A0A286ZPP2|A0A286ZPP2_PIG	1;1;1;1;1;1;1;1;1	1;1;1;1;1;1;1;1;1	1;1;1;1;1;1;1;1;1	tr|A0A287B9J3|A0A287B9J3_PIG Dystonin OS=Sus scrofa OX=9823 GN=DST PE=1 SV=2;tr|A0A287BAP9|A0A287BAP9_PIG Dystonin OS=Sus scrofa OX=9823 GN=DST PE=1 SV=3;tr|A0A287A7G6|A0A287A7G6_PIG Dystonin OS=Sus scrofa OX=9823 GN=DST PE=1 SV=2;tr|A0A287AHQ7|A0A287AHQ7_	9	1	1	1	0	0	1	0	0	0	0	0	0	0	1	0	0	0	0	0	0	0	1	0	0	0	0	0	0.2	0.2	0.2	811.06	7234	7234;7600;7605;7651;7740;7764;7776;7797;7797	0.011257	5.8925	0	0	0.2	0	0	0	0	0
tr|A0A5G2QE47|A0A5G2QE47_PIG;tr|A0A5G2R3B3|A0A5G2R3B3_PIG;tr|A0A286ZPQ4|A0A286ZPQ4_PIG	tr|A0A5G2QE47|A0A5G2QE47_PIG;tr|A0A5G2R3B3|A0A5G2R3B3_PIG;tr|A0A286ZPQ4|A0A286ZPQ4_PIG	1;1;1	1;1;1	1;1;1	tr|A0A5G2QE47|A0A5G2QE47_PIG DENN domain containing 4C OS=Sus scrofa OX=9823 GN=DENND4C PE=4 SV=1;tr|A0A5G2R3B3|A0A5G2R3B3_PIG DENN domain containing 4C OS=Sus scrofa OX=9823 GN=DENND4C PE=4 SV=1;tr|A0A286ZPQ4|A0A286ZPQ4_PIG DENN domain containing 4C OS=Su	3	1	1	1	0	0	0	1	0	0	0	0	0	0	0	1	0	0	0	0	0	0	0	1	0	0	0	0	0.5	0.5	0.5	203.73	1844	1844;1905;1954	0.010526	5.8851	0	0	0	0.5	0	0	0	0
tr|A0A287AGU3|A0A287AGU3_PIG;tr|A0A5G2QBQ2|A0A5G2QBQ2_PIG;tr|A0A5G2R231|A0A5G2R231_PIG;tr|A0A286ZPQ9|A0A286ZPQ9_PIG;tr|K7GMH0|K7GMH0_PIG;tr|A0A286ZXE3|A0A286ZXE3_PIG;tr|A0A5G2R2R6|A0A5G2R2R6_PIG	tr|A0A287AGU3|A0A287AGU3_PIG;tr|A0A5G2QBQ2|A0A5G2QBQ2_PIG;tr|A0A5G2R231|A0A5G2R231_PIG;tr|A0A286ZPQ9|A0A286ZPQ9_PIG;tr|K7GMH0|K7GMH0_PIG;tr|A0A286ZXE3|A0A286ZXE3_PIG;tr|A0A5G2R2R6|A0A5G2R2R6_PIG	1;1;1;1;1;1;1	1;1;1;1;1;1;1	1;1;1;1;1;1;1	tr|A0A287AGU3|A0A287AGU3_PIG Myosin heavy chain 6 OS=Sus scrofa OX=9823 GN=MYH6 PE=1 SV=3;tr|A0A5G2QBQ2|A0A5G2QBQ2_PIG Myosin heavy chain 6 OS=Sus scrofa OX=9823 GN=MYH6 PE=1 SV=1;tr|A0A5G2R231|A0A5G2R231_PIG Myosin heavy chain 6 OS=Sus scrofa OX=9823 GN=M	7	1	1	1	0	0	0	0	0	1	0	0	0	0	0	0	0	1	0	0	0	0	0	0	0	1	0	0	0.9	0.9	0.9	214.84	1867	1867;1889;1934;1938;1939;1965;2052	0.0057971	5.9887	0	0	0	0	0	0.9	0	0
tr|A0A286ZPR1|A0A286ZPR1_PIG;tr|I3LL07|I3LL07_PIG;tr|A0A286ZU22|A0A286ZU22_PIG	tr|A0A286ZPR1|A0A286ZPR1_PIG;tr|I3LL07|I3LL07_PIG;tr|A0A286ZU22|A0A286ZU22_PIG	1;1;1	1;1;1	1;1;1	tr|A0A286ZPR1|A0A286ZPR1_PIG AP-2 complex subunit mu OS=Sus scrofa OX=9823 GN=AP2M1 PE=1 SV=2;tr|I3LL07|I3LL07_PIG AP-2 complex subunit mu OS=Sus scrofa OX=9823 GN=AP2M1 PE=1 SV=4;tr|A0A286ZU22|A0A286ZU22_PIG AP-2 complex subunit mu OS=Sus scrofa OX=9823 G	3	1	1	1	0	0	0	0	0	1	1	0	0	0	0	0	0	1	1	0	0	0	0	0	0	1	1	0	3.7	3.7	3.7	49.526	434	434;435;435	0.006993	6.0736	0	0	0	0	0	3.7	3.7	0
tr|A0A287AUF6|A0A287AUF6_PIG;tr|A0A286ZPS2|A0A286ZPS2_PIG;tr|A0A287B5M6|A0A287B5M6_PIG;tr|I3LA98|I3LA98_PIG	tr|A0A287AUF6|A0A287AUF6_PIG;tr|A0A286ZPS2|A0A286ZPS2_PIG;tr|A0A287B5M6|A0A287B5M6_PIG;tr|I3LA98|I3LA98_PIG	1;1;1;1	1;1;1;1	1;1;1;1	tr|A0A287AUF6|A0A287AUF6_PIG Unc-51 like kinase 4 OS=Sus scrofa OX=9823 GN=ULK4 PE=4 SV=3;tr|A0A286ZPS2|A0A286ZPS2_PIG Unc-51 like kinase 4 OS=Sus scrofa OX=9823 GN=ULK4 PE=4 SV=3;tr|A0A287B5M6|A0A287B5M6_PIG Unc-51 like kinase 4 OS=Sus scrofa OX=9823 GN=U	4	1	1	1	0	0	1	0	0	0	0	0	0	0	1	0	0	0	0	0	0	0	1	0	0	0	0	0	2	2	2	129.43	1160	1160;1232;1244;1304	0.0083682	5.8661	0	0	2	0	0	0	0	0
tr|A0A286ZPW6|A0A286ZPW6_PIG	tr|A0A286ZPW6|A0A286ZPW6_PIG	1	1	1	tr|A0A286ZPW6|A0A286ZPW6_PIG Si:dkey-288a3.2 OS=Sus scrofa OX=9823 PE=4 SV=2	1	1	1	1	0	0	0	0	1	0	0	0	0	0	0	0	1	0	0	0	0	0	0	0	1	0	0	0	11.4	11.4	11.4	20.799	184	184	0.0082645	5.8657	0	0	0	0	11.4	0	0	0
tr|A0A5G2RIP1|A0A5G2RIP1_PIG;tr|A0A287AZ62|A0A287AZ62_PIG;tr|A0A286ZQA6|A0A286ZQA6_PIG;tr|F1S8V6|F1S8V6_PIG	tr|A0A5G2RIP1|A0A5G2RIP1_PIG;tr|A0A287AZ62|A0A287AZ62_PIG;tr|A0A286ZQA6|A0A286ZQA6_PIG;tr|F1S8V6|F1S8V6_PIG	1;1;1;1	1;1;1;1	1;1;1;1	tr|A0A5G2RIP1|A0A5G2RIP1_PIG Cytochrome P450 2C23-like OS=Sus scrofa OX=9823 GN=LOC100739741 PE=1 SV=2;tr|A0A287AZ62|A0A287AZ62_PIG Cytochrome P450 family 2 subfamily C member 33 OS=Sus scrofa OX=9823 GN=CYP2C33 PE=1 SV=2;tr|A0A286ZQA6|A0A286ZQA6_PIG Cytoc	4	1	1	1	1	0	0	0	0	0	1	0	1	0	0	0	0	0	1	0	1	0	0	0	0	0	1	0	4.8	4.8	4.8	47.558	413	413;426;464;494	0.0092348	5.864	4.8	0	0	0	0	0	4.8	0
tr|A0A286ZQB4|A0A286ZQB4_PIG	tr|A0A286ZQB4|A0A286ZQB4_PIG	1	1	1	tr|A0A286ZQB4|A0A286ZQB4_PIG Protein ZIP4 homolog OS=Sus scrofa OX=9823 GN=TEX11 PE=4 SV=3	1	1	1	1	1	0	0	0	0	0	0	0	1	0	0	0	0	0	0	0	1	0	0	0	0	0	0	0	2.5	2.5	2.5	103.06	896	896	0.006135	6.0081	2.5	0	0	0	0	0	0	0
tr|A0A287AW83|A0A287AW83_PIG;tr|A0A286ZQE3|A0A286ZQE3_PIG	tr|A0A287AW83|A0A287AW83_PIG;tr|A0A286ZQE3|A0A286ZQE3_PIG	1;1	1;1	1;1	tr|A0A287AW83|A0A287AW83_PIG Calmodulin binding transcription activator 1 OS=Sus scrofa OX=9823 GN=CAMTA1 PE=3 SV=3;tr|A0A286ZQE3|A0A286ZQE3_PIG Calmodulin binding transcription activator 1 OS=Sus scrofa OX=9823 GN=CAMTA1 PE=3 SV=2	2	1	1	1	0	0	0	0	0	0	0	1	0	0	0	0	0	0	0	1	0	0	0	0	0	0	0	1	1	1	1	117.64	1082	1082;1682	0.010183	5.9032	0	0	0	0	0	0	0	1
tr|A0A286ZQI2|A0A286ZQI2_PIG;tr|A0A287B8J4|A0A287B8J4_PIG	tr|A0A286ZQI2|A0A286ZQI2_PIG;tr|A0A287B8J4|A0A287B8J4_PIG	1;1	1;1	1;1	tr|A0A286ZQI2|A0A286ZQI2_PIG SH3 and multiple ankyrin repeat domains 2 OS=Sus scrofa OX=9823 GN=SHANK2 PE=4 SV=2;tr|A0A287B8J4|A0A287B8J4_PIG SH3 and multiple ankyrin repeat domains 2 OS=Sus scrofa OX=9823 GN=SHANK2 PE=4 SV=3	2	1	1	1	0	1	0	0	0	0	0	0	0	1	0	0	0	0	0	0	0	1	0	0	0	0	0	0	1.9	1.9	1.9	131.16	1231	1231;1238	0.0091146	5.8635	0	1.9	0	0	0	0	0	0
tr|A0A5G2QF38|A0A5G2QF38_PIG;tr|A0A287AKF6|A0A287AKF6_PIG;tr|A0A286ZQM3|A0A286ZQM3_PIG	tr|A0A5G2QF38|A0A5G2QF38_PIG;tr|A0A287AKF6|A0A287AKF6_PIG;tr|A0A286ZQM3|A0A286ZQM3_PIG	1;1;1	1;1;1	1;1;1	tr|A0A5G2QF38|A0A5G2QF38_PIG Cell adhesion molecule 3 OS=Sus scrofa OX=9823 GN=CADM3 PE=1 SV=1;tr|A0A287AKF6|A0A287AKF6_PIG Cell adhesion molecule 3 OS=Sus scrofa OX=9823 GN=CADM3 PE=1 SV=1;tr|A0A286ZQM3|A0A286ZQM3_PIG Cell adhesion molecule 3 OS=Sus scrof	3	1	1	1	0	0	0	0	0	0	1	0	0	0	0	0	0	0	1	0	0	0	0	0	0	0	1	0	6.1	6.1	6.1	39.833	363	363;396;430	0.010225	5.9034	0	0	0	0	0	0	6.1	0
tr|I3LSI2|I3LSI2_PIG;tr|A0A287BH13|A0A287BH13_PIG;tr|A0A286ZQN4|A0A286ZQN4_PIG;tr|A0A481BTZ2|A0A481BTZ2_PIG	tr|I3LSI2|I3LSI2_PIG;tr|A0A287BH13|A0A287BH13_PIG;tr|A0A286ZQN4|A0A286ZQN4_PIG;tr|A0A481BTZ2|A0A481BTZ2_PIG	1;1;1;1	1;1;1;1	1;1;1;1	tr|I3LSI2|I3LSI2_PIG Rho guanine nucleotide exchange factor 28 OS=Sus scrofa OX=9823 GN=ARHGEF28 PE=4 SV=2;tr|A0A287BH13|A0A287BH13_PIG Rho guanine nucleotide exchange factor 28 OS=Sus scrofa OX=9823 GN=ARHGEF28 PE=4 SV=3;tr|A0A286ZQN4|A0A286ZQN4_PIG Rho g	4	1	1	1	0	0	0	0	0	1	0	0	0	0	0	0	0	1	0	0	0	0	0	0	0	1	0	0	1.3	1.3	1.3	156.33	1385	1385;1616;1699;1728	0.0066225	7.4152	0	0	0	0	0	1.3	0	0
tr|A0A287B847|A0A287B847_PIG;tr|A0A5G2RAD7|A0A5G2RAD7_PIG;tr|A0A287BB97|A0A287BB97_PIG;tr|A0A286ZQR4|A0A286ZQR4_PIG;tr|F1RX70|F1RX70_PIG	tr|A0A287B847|A0A287B847_PIG;tr|A0A5G2RAD7|A0A5G2RAD7_PIG;tr|A0A287BB97|A0A287BB97_PIG;tr|A0A286ZQR4|A0A286ZQR4_PIG;tr|F1RX70|F1RX70_PIG	1;1;1;1;1	1;1;1;1;1	1;1;1;1;1	tr|A0A287B847|A0A287B847_PIG DNA helicase OS=Sus scrofa OX=9823 GN=WRN PE=3 SV=2;tr|A0A5G2RAD7|A0A5G2RAD7_PIG DNA helicase OS=Sus scrofa OX=9823 GN=WRN PE=3 SV=1;tr|A0A287BB97|A0A287BB97_PIG DNA helicase OS=Sus scrofa OX=9823 GN=WRN PE=3 SV=1;tr|A0A286ZQR4	5	1	1	1	0	0	0	0	0	0	1	0	0	0	0	0	0	0	1	0	0	0	0	0	0	0	1	0	0.8	0.8	0.8	153.86	1363	1363;1403;1403;1447;1466	0.0088106	6.2622	0	0	0	0	0	0	0.8	0
tr|A0A8W4FAQ6|A0A8W4FAQ6_PIG;tr|A0A8W4F932|A0A8W4F932_PIG;tr|A0A8W4FP45|A0A8W4FP45_PIG;tr|A0A8W4FQF3|A0A8W4FQF3_PIG;tr|A0A286ZQY1|A0A286ZQY1_PIG	tr|A0A8W4FAQ6|A0A8W4FAQ6_PIG;tr|A0A8W4F932|A0A8W4F932_PIG;tr|A0A8W4FP45|A0A8W4FP45_PIG;tr|A0A8W4FQF3|A0A8W4FQF3_PIG;tr|A0A286ZQY1|A0A286ZQY1_PIG	1;1;1;1;1	1;1;1;1;1	1;1;1;1;1	tr|A0A8W4FAQ6|A0A8W4FAQ6_PIG Dynein axonemal heavy chain 5 OS=Sus scrofa OX=9823 GN=DNAH5 PE=4 SV=1;tr|A0A8W4F932|A0A8W4F932_PIG Dynein axonemal heavy chain 5 OS=Sus scrofa OX=9823 GN=DNAH5 PE=4 SV=1;tr|A0A8W4FP45|A0A8W4FP45_PIG Dynein axonemal heavy chain	5	1	1	1	0	0	0	0	1	0	0	0	0	0	0	0	1	0	0	0	0	0	0	0	1	0	0	0	0.4	0.4	0.4	477.37	4163	4163;4167;4547;4583;4586	0.0091324	5.8707	0	0	0	0	0.4	0	0	0
tr|A0A286ZQY6|A0A286ZQY6_PIG;tr|A0A8W4F896|A0A8W4F896_PIG;tr|A0A480S312|A0A480S312_PIG	tr|A0A286ZQY6|A0A286ZQY6_PIG;tr|A0A8W4F896|A0A8W4F896_PIG;tr|A0A480S312|A0A480S312_PIG	2;2;2	2;2;2	2;2;2	tr|A0A286ZQY6|A0A286ZQY6_PIG Isocitrate dehydrogenase [NAD] subunit, mitochondrial OS=Sus scrofa OX=9823 GN=IDH3A PE=1 SV=3;tr|A0A8W4F896|A0A8W4F896_PIG Isocitrate dehydrogenase [NAD] subunit alpha, mitochondrial OS=Sus scrofa OX=9823 GN=IDH3A PE=4 SV=1;tr	3	2	2	2	1	0	0	0	0	0	2	0	1	0	0	0	0	0	2	0	1	0	0	0	0	0	2	0	12.2	12.2	12.2	36.611	336	336;345;366	0	12.708	6.8	0	0	0	0	0	12.2	0
tr|F1SQA5|F1SQA5_PIG;tr|A0A286ZR00|A0A286ZR00_PIG	tr|F1SQA5|F1SQA5_PIG;tr|A0A286ZR00|A0A286ZR00_PIG	1;1	1;1	1;1	tr|F1SQA5|F1SQA5_PIG Histamine H1 receptor OS=Sus scrofa OX=9823 GN=HRH1 PE=3 SV=1;tr|A0A286ZR00|A0A286ZR00_PIG Histamine H1 receptor OS=Sus scrofa OX=9823 GN=HRH1 PE=3 SV=2	2	1	1	1	0	1	0	0	0	0	0	0	0	1	0	0	0	0	0	0	0	1	0	0	0	0	0	0	5.6	5.6	5.6	55.317	485	485;504	0.0099404	5.899	0	5.6	0	0	0	0	0	0
tr|A0A286ZR66|A0A286ZR66_PIG	tr|A0A286ZR66|A0A286ZR66_PIG	1	1	1	tr|A0A286ZR66|A0A286ZR66_PIG Coagulation factor XI OS=Sus scrofa OX=9823 GN=F11 PE=4 SV=3	1	1	1	1	1	0	0	0	0	0	0	0	1	0	0	0	0	0	0	0	1	0	0	0	0	0	0	0	4	4	4	63.711	569	569	0.0080972	5.8649	4	0	0	0	0	0	0	0
tr|A0A286ZRC8|A0A286ZRC8_PIG;tr|F1SIP0|F1SIP0_PIG;tr|A0A287A8W9|A0A287A8W9_PIG;tr|A0A287BJ05|A0A287BJ05_PIG	tr|A0A286ZRC8|A0A286ZRC8_PIG;tr|F1SIP0|F1SIP0_PIG;tr|A0A287A8W9|A0A287A8W9_PIG;tr|A0A287BJ05|A0A287BJ05_PIG	1;1;1;1	1;1;1;1	1;1;1;1	tr|A0A286ZRC8|A0A286ZRC8_PIG Septin-2 OS=Sus scrofa OX=9823 GN=SEPTIN2 PE=1 SV=2;tr|F1SIP0|F1SIP0_PIG Septin OS=Sus scrofa OX=9823 GN=SEPTIN2 PE=1 SV=3;tr|A0A287A8W9|A0A287A8W9_PIG Septin-2 OS=Sus scrofa OX=9823 GN=SEPTIN2 PE=1 SV=3;tr|A0A287BJ05|A0A287BJ0	4	1	1	1	0	0	0	0	0	0	1	0	0	0	0	0	0	0	1	0	0	0	0	0	0	0	1	0	6.5	6.5	6.5	40.514	352	352;361;391;489	0.005698	5.9806	0	0	0	0	0	0	6.5	0
tr|A0A287AIX3|A0A287AIX3_PIG;tr|A0A286ZRD9|A0A286ZRD9_PIG	tr|A0A287AIX3|A0A287AIX3_PIG;tr|A0A286ZRD9|A0A286ZRD9_PIG	1;1	1;1	1;1	tr|A0A287AIX3|A0A287AIX3_PIG Histone-lysine N-methyltransferase OS=Sus scrofa OX=9823 GN=KMT2A PE=3 SV=2;tr|A0A286ZRD9|A0A286ZRD9_PIG Histone-lysine N-methyltransferase OS=Sus scrofa OX=9823 GN=KMT2A PE=3 SV=2	2	1	1	1	0	0	0	0	0	0	1	0	0	0	0	0	0	0	1	0	0	0	0	0	0	0	1	0	0.3	0.3	0.3	422.57	3888	3888;3926	0.010187	5.881	0	0	0	0	0	0	0.3	0
tr|A0A286ZRE1|A0A286ZRE1_PIG;tr|A0A287B5N7|A0A287B5N7_PIG;tr|A0A287BCP0|A0A287BCP0_PIG	tr|A0A286ZRE1|A0A286ZRE1_PIG;tr|A0A287B5N7|A0A287B5N7_PIG;tr|A0A287BCP0|A0A287BCP0_PIG	1;1;1	1;1;1	1;1;1	tr|A0A286ZRE1|A0A286ZRE1_PIG Tropomyosin alpha-1 chain OS=Sus scrofa OX=9823 GN=TPM1 PE=1 SV=3;tr|A0A287B5N7|A0A287B5N7_PIG Tropomyosin alpha-1 chain OS=Sus scrofa OX=9823 GN=TPM1 PE=1 SV=3;tr|A0A287BCP0|A0A287BCP0_PIG Tropomyosin alpha-1 chain OS=Sus scro	3	1	1	1	0	0	0	1	0	0	0	0	0	0	0	1	0	0	0	0	0	0	0	1	0	0	0	0	7	7	7	32.862	284	284;343;351	0.0089286	5.8629	0	0	0	7	0	0	0	0
tr|A0A287APW2|A0A287APW2_PIG;tr|A0A8W4FJD7|A0A8W4FJD7_PIG;tr|I3LSE4|I3LSE4_PIG;tr|A0A286ZRF5|A0A286ZRF5_PIG;tr|A0A8W4FQQ4|A0A8W4FQQ4_PIG	tr|A0A287APW2|A0A287APW2_PIG;tr|A0A8W4FJD7|A0A8W4FJD7_PIG;tr|I3LSE4|I3LSE4_PIG;tr|A0A286ZRF5|A0A286ZRF5_PIG;tr|A0A8W4FQQ4|A0A8W4FQQ4_PIG	2;2;2;2;2	2;2;2;2;2	2;2;2;2;2	tr|A0A287APW2|A0A287APW2_PIG CaM kinase like vesicle associated OS=Sus scrofa OX=9823 GN=CAMKV PE=1 SV=1;tr|A0A8W4FJD7|A0A8W4FJD7_PIG CaM kinase like vesicle associated OS=Sus scrofa OX=9823 GN=CAMKV PE=4 SV=1;tr|I3LSE4|I3LSE4_PIG CaM kinase like vesicle a	5	2	2	2	0	0	0	0	0	0	2	0	0	0	0	0	0	0	2	0	0	0	0	0	0	0	2	0	9.2	9.2	9.2	46.547	426	426;431;434;459;503	0	12.815	0	0	0	0	0	0	9.2	0
tr|F1RXZ6|F1RXZ6_PIG;tr|A0A287B1S9|A0A287B1S9_PIG;tr|A0A286ZWH1|A0A286ZWH1_PIG;tr|A0A287AMG7|A0A287AMG7_PIG;tr|A0A287B1H6|A0A287B1H6_PIG;tr|A0A287B568|A0A287B568_PIG;tr|A0A287BAF8|A0A287BAF8_PIG;tr|A0A286ZRI3|A0A286ZRI3_PIG;tr|A0A287AW68|A0A287AW68_PIG;tr|A0A287AVP0|A0A287AVP0_PIG	tr|F1RXZ6|F1RXZ6_PIG;tr|A0A287B1S9|A0A287B1S9_PIG;tr|A0A286ZWH1|A0A286ZWH1_PIG;tr|A0A287AMG7|A0A287AMG7_PIG;tr|A0A287B1H6|A0A287B1H6_PIG;tr|A0A287B568|A0A287B568_PIG;tr|A0A287BAF8|A0A287BAF8_PIG;tr|A0A286ZRI3|A0A286ZRI3_PIG;tr|A0A287AW68|A0A287AW68_PIG;tr|A0A287AVP0|A0A287AVP0_PIG	1;1;1;1;1;1;1;1;1;1	1;1;1;1;1;1;1;1;1;1	1;1;1;1;1;1;1;1;1;1	tr|F1RXZ6|F1RXZ6_PIG Bridging integrator 1 OS=Sus scrofa OX=9823 GN=BIN1 PE=1 SV=3;tr|A0A287B1S9|A0A287B1S9_PIG Bridging integrator 1 OS=Sus scrofa OX=9823 GN=BIN1 PE=1 SV=1;tr|A0A286ZWH1|A0A286ZWH1_PIG Bridging integrator 1 OS=Sus scrofa OX=9823 GN=BIN1 P	10	1	1	1	0	0	0	0	0	1	1	0	0	0	0	0	0	1	1	0	0	0	0	0	0	1	1	0	4	4	4	49.774	449	449;468;489;525;528;532;545;552;580;588	0.0055556	6.6255	0	0	0	0	0	4	4	0
tr|A0A5G2R034|A0A5G2R034_PIG;tr|A0A286ZRK2|A0A286ZRK2_PIG;tr|A0A5G2R1K3|A0A5G2R1K3_PIG;tr|A0A5K1U342|A0A5K1U342_PIG;tr|A0A8W4FK37|A0A8W4FK37_PIG;tr|A0A5G2QW96|A0A5G2QW96_PIG;tr|A0A8W4FHF1|A0A8W4FHF1_PIG;tr|A0A5G2QJY8|A0A5G2QJY8_PIG;tr|A0A8W4FL81|A0A8W4FL81_PIG;tr|A0A5G2Q9U8|A0A5G2Q9U8_PIG;tr|I3L8L8|I3L8L8_PIG	tr|A0A5G2R034|A0A5G2R034_PIG;tr|A0A286ZRK2|A0A286ZRK2_PIG;tr|A0A5G2R1K3|A0A5G2R1K3_PIG;tr|A0A5K1U342|A0A5K1U342_PIG;tr|A0A8W4FK37|A0A8W4FK37_PIG;tr|A0A5G2QW96|A0A5G2QW96_PIG	6;6;6;6;6;5;1;1;1;1;1	6;6;6;6;6;5;1;1;1;1;1	5;5;5;5;5;4;0;0;0;0;0	tr|A0A5G2R034|A0A5G2R034_PIG Sodium/potassium-transporting ATPase subunit alpha OS=Sus scrofa OX=9823 GN=ATP1A3 PE=1 SV=1;tr|A0A286ZRK2|A0A286ZRK2_PIG ATPase Na+/K+ transporting subunit alpha 3 OS=Sus scrofa OX=9823 GN=ATP1A3 PE=1 SV=3;tr|A0A5G2R1K3|A0A5G2	11	6	6	5	3	1	1	3	1	1	3	3	3	1	1	3	1	1	3	3	2	0	0	2	0	0	2	2	10.5	10.5	8.2	106.92	969	969;1027;1047;1052;1287;982;971;988;1001;1027;1030	0	37.721	5.6	2.4	2.4	5.9	2.4	2.4	5.5	6.4
tr|F1SJK3|F1SJK3_PIG;tr|A0A287AAY0|A0A287AAY0_PIG;tr|A0A286ZRP0|A0A286ZRP0_PIG	tr|F1SJK3|F1SJK3_PIG;tr|A0A287AAY0|A0A287AAY0_PIG;tr|A0A286ZRP0|A0A286ZRP0_PIG	1;1;1	1;1;1	1;1;1	tr|F1SJK3|F1SJK3_PIG DENN domain containing 4A OS=Sus scrofa OX=9823 GN=DENND4A PE=4 SV=4;tr|A0A287AAY0|A0A287AAY0_PIG DENN domain containing 4A OS=Sus scrofa OX=9823 GN=DENND4A PE=4 SV=3;tr|A0A286ZRP0|A0A286ZRP0_PIG DENN domain containing 4A OS=Sus scrofa	3	1	1	1	0	0	0	1	1	0	0	0	0	0	0	1	1	0	0	0	0	0	0	1	1	0	0	0	1	1	1	208.54	1862	1862;1906;1914	0.0083333	10.108	0	0	0	1	1	0	0	0
tr|A0A286ZRS9|A0A286ZRS9_PIG	tr|A0A286ZRS9|A0A286ZRS9_PIG	1	1	1	tr|A0A286ZRS9|A0A286ZRS9_PIG DERPC proline and glycine rich nuclear protein OS=Sus scrofa OX=9823 GN=DERPC PE=4 SV=1	1	1	1	1	0	0	0	0	0	0	0	1	0	0	0	0	0	0	0	1	0	0	0	0	0	0	0	1	4.5	4.5	4.5	64.43	643	643	0.011091	5.8907	0	0	0	0	0	0	0	4.5
tr|A0A5G2QEK2|A0A5G2QEK2_PIG;tr|A0A286ZS32|A0A286ZS32_PIG;tr|A0A287AUL1|A0A287AUL1_PIG;tr|A0A5G2QQX6|A0A5G2QQX6_PIG;tr|F1SJH0|F1SJH0_PIG	tr|A0A5G2QEK2|A0A5G2QEK2_PIG;tr|A0A286ZS32|A0A286ZS32_PIG;tr|A0A287AUL1|A0A287AUL1_PIG;tr|A0A5G2QQX6|A0A5G2QQX6_PIG;tr|F1SJH0|F1SJH0_PIG	1;1;1;1;1	1;1;1;1;1	1;1;1;1;1	tr|A0A5G2QEK2|A0A5G2QEK2_PIG Coronin OS=Sus scrofa OX=9823 GN=CORO2B PE=1 SV=2;tr|A0A286ZS32|A0A286ZS32_PIG Coronin OS=Sus scrofa OX=9823 GN=CORO2B PE=1 SV=1;tr|A0A287AUL1|A0A287AUL1_PIG Coronin OS=Sus scrofa OX=9823 GN=CORO2B PE=1 SV=3;tr|A0A5G2QQX6|A0A5G	5	1	1	1	0	0	0	1	0	0	0	0	0	0	0	1	0	0	0	0	0	0	0	1	0	0	0	0	2.3	2.3	2.3	53.9	480	480;480;494;540;554	0.0064935	6.035	0	0	0	2.3	0	0	0	0
tr|A0A5G2QYW0|A0A5G2QYW0_PIG;tr|A0A5G2QVV5|A0A5G2QVV5_PIG;tr|A0A5G2QRU2|A0A5G2QRU2_PIG;tr|A0A286ZS52|A0A286ZS52_PIG	tr|A0A5G2QYW0|A0A5G2QYW0_PIG;tr|A0A5G2QVV5|A0A5G2QVV5_PIG;tr|A0A5G2QRU2|A0A5G2QRU2_PIG;tr|A0A286ZS52|A0A286ZS52_PIG	1;1;1;1	1;1;1;1	1;1;1;1	tr|A0A5G2QYW0|A0A5G2QYW0_PIG Metastasis associated 1 OS=Sus scrofa OX=9823 GN=MTA1 PE=4 SV=2;tr|A0A5G2QVV5|A0A5G2QVV5_PIG Metastasis associated 1 OS=Sus scrofa OX=9823 GN=MTA1 PE=4 SV=1;tr|A0A5G2QRU2|A0A5G2QRU2_PIG Metastasis associated 1 OS=Sus scrofa OX=	4	1	1	1	0	1	0	0	0	0	0	0	0	1	0	0	0	0	0	0	0	1	0	0	0	0	0	0	6.9	6.9	6.9	32.088	288	288;697;702;714	0.0058824	5.9932	0	6.9	0	0	0	0	0	0
tr|A0A286ZS69|A0A286ZS69_PIG	tr|A0A286ZS69|A0A286ZS69_PIG	1	1	1	tr|A0A286ZS69|A0A286ZS69_PIG Proteasome subunit beta OS=Sus scrofa OX=9823 GN=PSMB2 PE=1 SV=2	1	1	1	1	1	0	1	1	0	0	0	1	1	0	1	1	0	0	0	1	1	0	1	1	0	0	0	1	14.6	14.6	14.6	22.568	199	199	0.0052632	6.483	14.6	0	14.6	14.6	0	0	0	14.6
tr|A0A8W4FEF9|A0A8W4FEF9_PIG;tr|A0A5G2R1D8|A0A5G2R1D8_PIG;tr|A0A286ZS98|A0A286ZS98_PIG	tr|A0A8W4FEF9|A0A8W4FEF9_PIG;tr|A0A5G2R1D8|A0A5G2R1D8_PIG;tr|A0A286ZS98|A0A286ZS98_PIG	1;1;1	1;1;1	1;1;1	tr|A0A8W4FEF9|A0A8W4FEF9_PIG Uncharacterized protein OS=Sus scrofa OX=9823 GN=LOC110255205 PE=4 SV=1;tr|A0A5G2R1D8|A0A5G2R1D8_PIG SH3 domain-containing protein OS=Sus scrofa OX=9823 GN=LOC110255205 PE=3 SV=1;tr|A0A286ZS98|A0A286ZS98_PIG SH3 domain-containi	3	1	1	1	0	0	0	0	0	1	0	0	0	0	0	0	0	1	0	0	0	0	0	0	0	1	0	0	4.4	4.4	4.4	33.316	320	320;328;355	0.0082192	5.9705	0	0	0	0	0	4.4	0	0
tr|A0A286ZSH8|A0A286ZSH8_PIG;tr|A0A287BS17|A0A287BS17_PIG;tr|A0A286ZZQ4|A0A286ZZQ4_PIG	tr|A0A286ZSH8|A0A286ZSH8_PIG;tr|A0A287BS17|A0A287BS17_PIG;tr|A0A286ZZQ4|A0A286ZZQ4_PIG	1;1;1	1;1;1	1;1;1	tr|A0A286ZSH8|A0A286ZSH8_PIG Solute carrier family 12 member 5 OS=Sus scrofa OX=9823 GN=SLC12A5 PE=1 SV=3;tr|A0A287BS17|A0A287BS17_PIG Solute carrier family 12 member 5 OS=Sus scrofa OX=9823 GN=SLC12A5 PE=1 SV=2;tr|A0A286ZZQ4|A0A286ZZQ4_PIG Solute carrier	3	1	1	1	0	0	0	0	0	1	0	0	0	0	0	0	0	1	0	0	0	0	0	0	0	1	0	0	1.8	1.8	1.8	120.33	1086	1086;1116;1139	0.010571	5.9103	0	0	0	0	0	1.8	0	0
tr|A0A286ZU24|A0A286ZU24_PIG;tr|F1RJF7|F1RJF7_PIG;tr|A0A287ACL1|A0A287ACL1_PIG;tr|A0A286ZSR6|A0A286ZSR6_PIG;tr|A0A287A0Q2|A0A287A0Q2_PIG	tr|A0A286ZU24|A0A286ZU24_PIG;tr|F1RJF7|F1RJF7_PIG;tr|A0A287ACL1|A0A287ACL1_PIG;tr|A0A286ZSR6|A0A286ZSR6_PIG;tr|A0A287A0Q2|A0A287A0Q2_PIG	1;1;1;1;1	1;1;1;1;1	1;1;1;1;1	tr|A0A286ZU24|A0A286ZU24_PIG 45 kDa calcium-binding protein OS=Sus scrofa OX=9823 GN=SDF4 PE=1 SV=1;tr|F1RJF7|F1RJF7_PIG 45 kDa calcium-binding protein OS=Sus scrofa OX=9823 GN=SDF4 PE=1 SV=4;tr|A0A287ACL1|A0A287ACL1_PIG 45 kDa calcium-binding protein OS=S	5	1	1	1	0	0	0	0	0	0	0	1	0	0	0	0	0	0	0	1	0	0	0	0	0	0	0	1	2.1	2.1	2.1	43.124	378	378;379;379;379;478	0.0092593	5.864	0	0	0	0	0	0	0	2.1
tr|A0A287AU73|A0A287AU73_PIG;tr|A0A287AWG1|A0A287AWG1_PIG;tr|A0A287BLM7|A0A287BLM7_PIG;tr|A0A287AA19|A0A287AA19_PIG;tr|F1RHG0|F1RHG0_PIG;tr|A0A287BMM7|A0A287BMM7_PIG;tr|A0A287AV12|A0A287AV12_PIG;tr|A0A286ZT30|A0A286ZT30_PIG	tr|A0A287AU73|A0A287AU73_PIG;tr|A0A287AWG1|A0A287AWG1_PIG;tr|A0A287BLM7|A0A287BLM7_PIG;tr|A0A287AA19|A0A287AA19_PIG;tr|F1RHG0|F1RHG0_PIG;tr|A0A287BMM7|A0A287BMM7_PIG;tr|A0A287AV12|A0A287AV12_PIG;tr|A0A286ZT30|A0A286ZT30_PIG	1;1;1;1;1;1;1;1	1;1;1;1;1;1;1;1	1;1;1;1;1;1;1;1	tr|A0A287AU73|A0A287AU73_PIG RAP1 GTPase activating protein 2 OS=Sus scrofa OX=9823 GN=RAP1GAP2 PE=1 SV=2;tr|A0A287AWG1|A0A287AWG1_PIG RAP1 GTPase activating protein 2 OS=Sus scrofa OX=9823 GN=RAP1GAP2 PE=1 SV=2;tr|A0A287BLM7|A0A287BLM7_PIG RAP1 GTPase act	8	1	1	1	0	0	0	0	0	1	0	0	0	0	0	0	0	1	0	0	0	0	0	0	0	1	0	0	1.6	1.6	1.6	81.487	741	741;756;773;795;803;804;845;850	0.009245	5.8714	0	0	0	0	0	1.6	0	0
tr|A0A286ZTC1|A0A286ZTC1_PIG;tr|F1RZV4|F1RZV4_PIG;tr|A0A287BKW0|A0A287BKW0_PIG;tr|A0A287BIT8|A0A287BIT8_PIG	tr|A0A286ZTC1|A0A286ZTC1_PIG;tr|F1RZV4|F1RZV4_PIG;tr|A0A287BKW0|A0A287BKW0_PIG;tr|A0A287BIT8|A0A287BIT8_PIG	1;1;1;1	1;1;1;1	1;1;1;1	tr|A0A286ZTC1|A0A286ZTC1_PIG DNA primase large subunit OS=Sus scrofa OX=9823 GN=PRIM2 PE=3 SV=2;tr|F1RZV4|F1RZV4_PIG DNA primase large subunit OS=Sus scrofa OX=9823 GN=PRIM2 PE=3 SV=3;tr|A0A287BKW0|A0A287BKW0_PIG DNA primase large subunit OS=Sus scrofa OX=	4	1	1	1	0	0	0	0	0	0	1	0	0	0	0	0	0	0	1	0	0	0	0	0	0	0	1	0	2.3	2.3	2.3	55.034	474	474;483;506;506	0.0089974	5.8631	0	0	0	0	0	0	2.3	0
tr|A0A8W4FFZ4|A0A8W4FFZ4_PIG;tr|A0A8W4F9Z8|A0A8W4F9Z8_PIG;tr|A0A8W4FHA5|A0A8W4FHA5_PIG;tr|A0A8W4F8E1|A0A8W4F8E1_PIG;tr|A0A287AQK0|A0A287AQK0_PIG;tr|A0A287AP56|A0A287AP56_PIG;tr|A0A287BMD9|A0A287BMD9_PIG;tr|A0A5G2R2A8|A0A5G2R2A8_PIG;tr|F1SUY5|F1SUY5_PIG;tr|A0A8W4F717|A0A8W4F717_PIG;tr|A0A287AWC9|A0A287AWC9_PIG;tr|A0A286ZTE8|A0A286ZTE8_PIG	tr|A0A8W4FFZ4|A0A8W4FFZ4_PIG;tr|A0A8W4F9Z8|A0A8W4F9Z8_PIG;tr|A0A8W4FHA5|A0A8W4FHA5_PIG;tr|A0A8W4F8E1|A0A8W4F8E1_PIG;tr|A0A287AQK0|A0A287AQK0_PIG;tr|A0A287AP56|A0A287AP56_PIG;tr|A0A287BMD9|A0A287BMD9_PIG;tr|A0A5G2R2A8|A0A5G2R2A8_PIG;tr|F1SUY5|F1SUY5_PIG;tr|A0A8W4F717|A0A8W4F717_PIG;tr|A0A287AWC9|A0A287AWC9_PIG;tr|A0A286ZTE8|A0A286ZTE8_PIG	1;1;1;1;1;1;1;1;1;1;1;1	1;1;1;1;1;1;1;1;1;1;1;1	1;1;1;1;1;1;1;1;1;1;1;1	tr|A0A8W4FFZ4|A0A8W4FFZ4_PIG Uncharacterized protein OS=Sus scrofa OX=9823 GN=LOC100517659 PE=4 SV=1;tr|A0A8W4F9Z8|A0A8W4F9Z8_PIG Uncharacterized protein OS=Sus scrofa OX=9823 GN=LOC100517659 PE=4 SV=1;tr|A0A8W4FHA5|A0A8W4FHA5_PIG Uncharacterized protein O	12	1	1	1	1	0	0	0	0	0	0	0	1	0	0	0	0	0	0	0	1	0	0	0	0	0	0	0	4.6	4.6	4.6	51.63	459	459;461;462;470;471;472;474;477;482;484;497;502	0.0086083	5.8674	4.6	0	0	0	0	0	0	0
tr|A0A5G2R3T3|A0A5G2R3T3_PIG;tr|A0A5G2QQW3|A0A5G2QQW3_PIG;tr|A0A5G2QBJ0|A0A5G2QBJ0_PIG;tr|B9V4F0|B9V4F0_PIG;tr|A0A8W4FKQ8|A0A8W4FKQ8_PIG;tr|A0A287BM57|A0A287BM57_PIG;tr|A0A287B5T6|A0A287B5T6_PIG;tr|A0A5G2RFW2|A0A5G2RFW2_PIG;tr|A0A286ZTI3|A0A286ZTI3_PIG;tr|A0A286ZZ57|A0A286ZZ57_PIG;tr|F6Q3P3|F6Q3P3_PIG;tr|A0A8W4F8A7|A0A8W4F8A7_PIG	tr|A0A5G2R3T3|A0A5G2R3T3_PIG;tr|A0A5G2QQW3|A0A5G2QQW3_PIG;tr|A0A5G2QBJ0|A0A5G2QBJ0_PIG;tr|B9V4F0|B9V4F0_PIG;tr|A0A8W4FKQ8|A0A8W4FKQ8_PIG;tr|A0A287BM57|A0A287BM57_PIG;tr|A0A287B5T6|A0A287B5T6_PIG;tr|A0A5G2RFW2|A0A5G2RFW2_PIG;tr|A0A286ZTI3|A0A286ZTI3_PIG;tr|A0A286ZZ57|A0A286ZZ57_PIG;tr|F6Q3P3|F6Q3P3_PIG;tr|A0A8W4F8A7|A0A8W4F8A7_PIG	1;1;1;1;1;1;1;1;1;1;1;1	1;1;1;1;1;1;1;1;1;1;1;1	1;1;1;1;1;1;1;1;1;1;1;1	tr|A0A5G2R3T3|A0A5G2R3T3_PIG ADP-ribosylation factor OS=Sus scrofa OX=9823 GN=ARF4 PE=1 SV=1;tr|A0A5G2QQW3|A0A5G2QQW3_PIG ADP-ribosylation factor OS=Sus scrofa OX=9823 GN=ARF4 PE=1 SV=2;tr|A0A5G2QBJ0|A0A5G2QBJ0_PIG ADP ribosylation factor 4 OS=Sus scrofa O	12	1	1	1	1	1	1	1	0	1	1	0	1	1	1	1	0	1	1	0	1	1	1	1	0	1	1	0	11.1	11.1	11.1	18.588	162	162;166;169;180;180;181;181;201;207;211;215;232	0.0066667	7.418	11.1	11.1	11.1	11.1	0	11.1	11.1	0
tr|A0A5G2RLN1|A0A5G2RLN1_PIG;tr|A0A5G2QEL0|A0A5G2QEL0_PIG;tr|A0A5G2RMT1|A0A5G2RMT1_PIG;tr|A0A286ZTI5|A0A286ZTI5_PIG	tr|A0A5G2RLN1|A0A5G2RLN1_PIG;tr|A0A5G2QEL0|A0A5G2QEL0_PIG;tr|A0A5G2RMT1|A0A5G2RMT1_PIG;tr|A0A286ZTI5|A0A286ZTI5_PIG	2;2;2;2	2;2;2;2	2;2;2;2	tr|A0A5G2RLN1|A0A5G2RLN1_PIG Tetraspanin OS=Sus scrofa OX=9823 GN=CD81 PE=1 SV=1;tr|A0A5G2QEL0|A0A5G2QEL0_PIG CD81 molecule OS=Sus scrofa OX=9823 GN=CD81 PE=1 SV=1;tr|A0A5G2RMT1|A0A5G2RMT1_PIG CD81 molecule OS=Sus scrofa OX=9823 GN=CD81 PE=1 SV=1;tr|A0A286	4	2	2	2	1	2	1	1	0	1	1	0	1	2	1	1	0	1	1	0	1	2	1	1	0	1	1	0	19.7	19.7	19.7	23.57	218	218;242;258;288	0	12.604	10.6	19.7	10.6	10.6	0	10.6	10.6	0
tr|A0A286ZTM0|A0A286ZTM0_PIG	tr|A0A286ZTM0|A0A286ZTM0_PIG	1	1	1	tr|A0A286ZTM0|A0A286ZTM0_PIG Integrin subunit alpha D OS=Sus scrofa OX=9823 GN=ITGAD PE=1 SV=2	1	1	1	1	0	0	1	0	0	0	0	0	0	0	1	0	0	0	0	0	0	0	1	0	0	0	0	0	2.8	2.8	2.8	117.53	1069	1069	0.010593	5.9104	0	0	2.8	0	0	0	0	0
tr|A0A286ZTT6|A0A286ZTT6_PIG	tr|A0A286ZTT6|A0A286ZTT6_PIG	1	1	1	tr|A0A286ZTT6|A0A286ZTT6_PIG Ubiquitin specific peptidase 54 OS=Sus scrofa OX=9823 GN=USP54 PE=4 SV=2	1	1	1	1	0	0	0	0	0	0	1	0	0	0	0	0	0	0	1	0	0	0	0	0	0	0	1	0	1	1	1	183.28	1657	1657	0.009539	5.8732	0	0	0	0	0	0	1	0
tr|A0A480ZET4|A0A480ZET4_PIG;tr|A0A8W4FPU3|A0A8W4FPU3_PIG;tr|A0A8W4FPB1|A0A8W4FPB1_PIG;tr|A0A286ZU51|A0A286ZU51_PIG;tr|A0A287BGR3|A0A287BGR3_PIG;tr|A0A286ZV59|A0A286ZV59_PIG	tr|A0A480ZET4|A0A480ZET4_PIG;tr|A0A8W4FPU3|A0A8W4FPU3_PIG;tr|A0A8W4FPB1|A0A8W4FPB1_PIG;tr|A0A286ZU51|A0A286ZU51_PIG;tr|A0A287BGR3|A0A287BGR3_PIG;tr|A0A286ZV59|A0A286ZV59_PIG	1;1;1;1;1;1	1;1;1;1;1;1	1;1;1;1;1;1	tr|A0A480ZET4|A0A480ZET4_PIG DnaJ heat shock protein family (Hsp40) member C6 OS=Sus scrofa OX=9823 GN=DNAJC6 PE=4 SV=1;tr|A0A8W4FPU3|A0A8W4FPU3_PIG DnaJ heat shock protein family (Hsp40) member C6 OS=Sus scrofa OX=9823 GN=DNAJC6 PE=4 SV=1;tr|A0A8W4FPB1|A0	6	1	1	1	0	0	0	0	0	1	0	0	0	0	0	0	0	1	0	0	0	0	0	0	0	1	0	0	1.8	1.8	1.8	99.81	913	913;930;936;944;970;973	0.0063492	6.0245	0	0	0	0	0	1.8	0	0
tr|A0A286ZUA3|A0A286ZUA3_PIG	tr|A0A286ZUA3|A0A286ZUA3_PIG	1	1	1	tr|A0A286ZUA3|A0A286ZUA3_PIG RNA binding motif protein 24 OS=Sus scrofa OX=9823 GN=RBM24 PE=1 SV=2	1	1	1	1	0	1	1	0	0	0	1	1	0	1	1	0	0	0	1	1	0	1	1	0	0	0	1	1	6.2	6.2	6.2	56.153	528	528	0.0089686	5.9212	0	6.2	6.2	0	0	0	6.2	6.2
tr|A0A5G2QXN0|A0A5G2QXN0_PIG;tr|A0A286ZUQ1|A0A286ZUQ1_PIG;tr|A0A5G2RCE3|A0A5G2RCE3_PIG	tr|A0A5G2QXN0|A0A5G2QXN0_PIG;tr|A0A286ZUQ1|A0A286ZUQ1_PIG;tr|A0A5G2RCE3|A0A5G2RCE3_PIG	1;1;1	1;1;1	1;1;1	tr|A0A5G2QXN0|A0A5G2QXN0_PIG Inositol 1,4,5-trisphosphate receptor OS=Sus scrofa OX=9823 GN=ITPR1 PE=3 SV=1;tr|A0A286ZUQ1|A0A286ZUQ1_PIG Inositol 1,4,5-trisphosphate receptor OS=Sus scrofa OX=9823 GN=ITPR1 PE=1 SV=3;tr|A0A5G2RCE3|A0A5G2RCE3_PIG Inositol 1,	3	1	1	1	0	0	0	0	1	1	0	0	0	0	0	0	1	1	0	0	0	0	0	0	1	1	0	0	2.8	2.8	2.8	81.947	721	721;2726;2746	0.008658	6.2495	0	0	0	0	2.8	2.8	0	0
tr|A0A287AXM3|A0A287AXM3_PIG;tr|A0A286ZUW1|A0A286ZUW1_PIG;tr|A0A287AGH4|A0A287AGH4_PIG;tr|A0A287A524|A0A287A524_PIG	tr|A0A287AXM3|A0A287AXM3_PIG;tr|A0A286ZUW1|A0A286ZUW1_PIG;tr|A0A287AGH4|A0A287AGH4_PIG;tr|A0A287A524|A0A287A524_PIG	1;1;1;1	1;1;1;1	1;1;1;1	tr|A0A287AXM3|A0A287AXM3_PIG N-acetylglucosamine-6-sulfatase OS=Sus scrofa OX=9823 GN=GNS PE=1 SV=1;tr|A0A286ZUW1|A0A286ZUW1_PIG N-acetylglucosamine-6-sulfatase OS=Sus scrofa OX=9823 GN=GNS PE=1 SV=1;tr|A0A287AGH4|A0A287AGH4_PIG N-acetylglucosamine-6-sulfa	4	1	1	1	0	0	0	0	0	0	1	0	0	0	0	0	0	0	1	0	0	0	0	0	0	0	1	0	6.7	6.7	6.7	55.651	496	496;530;532;535	0.0080214	5.8646	0	0	0	0	0	0	6.7	0
tr|A0A5G2QQB7|A0A5G2QQB7_PIG;tr|A0A286ZV73|A0A286ZV73_PIG	tr|A0A5G2QQB7|A0A5G2QQB7_PIG;tr|A0A286ZV73|A0A286ZV73_PIG	1;1	1;1	1;1	tr|A0A5G2QQB7|A0A5G2QQB7_PIG Prostaglandin G/H synthase 2 OS=Sus scrofa OX=9823 GN=PTGS2 PE=3 SV=1;tr|A0A286ZV73|A0A286ZV73_PIG Prostaglandin G/H synthase 2 OS=Sus scrofa OX=9823 GN=PTGS2 PE=3 SV=1	2	1	1	1	0	0	0	0	0	0	1	0	0	0	0	0	0	0	1	0	0	0	0	0	0	0	1	0	3	3	3	69.167	603	603;604	0.0061728	6.0125	0	0	0	0	0	0	3	0
tr|A0A286ZV79|A0A286ZV79_PIG;tr|F1RS58|F1RS58_PIG	tr|A0A286ZV79|A0A286ZV79_PIG;tr|F1RS58|F1RS58_PIG	1;1	1;1	1;1	tr|A0A286ZV79|A0A286ZV79_PIG Zinc finger protein 385D OS=Sus scrofa OX=9823 GN=ZNF385D PE=1 SV=2;tr|F1RS58|F1RS58_PIG Zinc finger protein 385D OS=Sus scrofa OX=9823 GN=ZNF385D PE=1 SV=1	2	1	1	1	0	1	0	0	0	0	0	0	0	1	0	0	0	0	0	0	0	1	0	0	0	0	0	0	5.3	5.3	5.3	34.408	323	323;395	0.010941	5.9172	0	5.3	0	0	0	0	0	0
tr|A0A480SYV2|A0A480SYV2_PIG;tr|F1SR84|F1SR84_PIG;tr|A0A286ZVF1|A0A286ZVF1_PIG	tr|A0A480SYV2|A0A480SYV2_PIG;tr|F1SR84|F1SR84_PIG;tr|A0A286ZVF1|A0A286ZVF1_PIG	1;1;1	1;1;1	1;1;1	tr|A0A480SYV2|A0A480SYV2_PIG Autophagy-related protein 9 OS=Sus scrofa OX=9823 GN=ATG9A PE=3 SV=1;tr|F1SR84|F1SR84_PIG Autophagy-related protein 9 OS=Sus scrofa OX=9823 GN=ATG9A PE=3 SV=5;tr|A0A286ZVF1|A0A286ZVF1_PIG Autophagy-related protein 9 OS=Sus scro	3	1	1	1	1	0	1	0	0	0	0	0	1	0	1	0	0	0	0	0	1	0	1	0	0	0	0	0	1.3	1.3	1.3	94.421	839	839;855;871	0.0082418	5.9713	1.3	0	1.3	0	0	0	0	0
tr|A0A287AZ11|A0A287AZ11_PIG;tr|A0A287A4G7|A0A287A4G7_PIG;tr|A0A287A1N0|A0A287A1N0_PIG;tr|A0A287A710|A0A287A710_PIG;tr|A0A286ZVU3|A0A286ZVU3_PIG;tr|A0A287ACY0|A0A287ACY0_PIG	tr|A0A287AZ11|A0A287AZ11_PIG;tr|A0A287A4G7|A0A287A4G7_PIG;tr|A0A287A1N0|A0A287A1N0_PIG;tr|A0A287A710|A0A287A710_PIG;tr|A0A286ZVU3|A0A286ZVU3_PIG;tr|A0A287ACY0|A0A287ACY0_PIG	1;1;1;1;1;1	1;1;1;1;1;1	1;1;1;1;1;1	tr|A0A287AZ11|A0A287AZ11_PIG Nuclear factor 1 OS=Sus scrofa OX=9823 GN=NFIC PE=3 SV=3;tr|A0A287A4G7|A0A287A4G7_PIG Nuclear factor 1 OS=Sus scrofa OX=9823 GN=NFIC PE=3 SV=3;tr|A0A287A1N0|A0A287A1N0_PIG Nuclear factor 1 OS=Sus scrofa OX=9823 GN=NFIC PE=3 SV=	6	1	1	1	1	0	0	0	0	0	0	0	1	0	0	0	0	0	0	0	1	0	0	0	0	0	0	0	8.1	8.1	8.1	45.385	406	406;428;439;497;506;528	0.0060241	6.0018	8.1	0	0	0	0	0	0	0
tr|A0A8W4FDZ7|A0A8W4FDZ7_PIG;tr|A0A286ZW33|A0A286ZW33_PIG;tr|A0A287BDJ1|A0A287BDJ1_PIG;tr|A0A5G2RDA8|A0A5G2RDA8_PIG;tr|A0A5G2Q8A9|A0A5G2Q8A9_PIG;tr|F1SIK9|F1SIK9_PIG	tr|A0A8W4FDZ7|A0A8W4FDZ7_PIG;tr|A0A286ZW33|A0A286ZW33_PIG;tr|A0A287BDJ1|A0A287BDJ1_PIG;tr|A0A5G2RDA8|A0A5G2RDA8_PIG;tr|A0A5G2Q8A9|A0A5G2Q8A9_PIG;tr|F1SIK9|F1SIK9_PIG	1;1;1;1;1;1	1;1;1;1;1;1	1;1;1;1;1;1	tr|A0A8W4FDZ7|A0A8W4FDZ7_PIG Septin 7 OS=Sus scrofa OX=9823 GN=SEPTIN7 PE=4 SV=1;tr|A0A286ZW33|A0A286ZW33_PIG Septin OS=Sus scrofa OX=9823 GN=SEPTIN7 PE=1 SV=1;tr|A0A287BDJ1|A0A287BDJ1_PIG Septin OS=Sus scrofa OX=9823 GN=SEPTIN7 PE=1 SV=2;tr|A0A5G2RDA8|A0A	6	1	1	1	0	1	0	0	0	0	0	0	0	1	0	0	0	0	0	0	0	1	0	0	0	0	0	0	10.3	10.3	10.3	19.242	174	174;410;411;416;417;464	0.0072727	6.0893	0	10.3	0	0	0	0	0	0
tr|F1RJ25|F1RJ25_PIG;tr|A0A286ZWI1|A0A286ZWI1_PIG;tr|A0A287B8Z2|A0A287B8Z2_PIG	tr|F1RJ25|F1RJ25_PIG;tr|A0A286ZWI1|A0A286ZWI1_PIG;tr|A0A287B8Z2|A0A287B8Z2_PIG	2;2;1	2;2;1	2;2;1	tr|F1RJ25|F1RJ25_PIG Fructose-bisphosphate aldolase OS=Sus scrofa OX=9823 GN=ALDOC PE=1 SV=3;tr|A0A286ZWI1|A0A286ZWI1_PIG Fructose-bisphosphate aldolase OS=Sus scrofa OX=9823 GN=ALDOC PE=1 SV=2;tr|A0A287B8Z2|A0A287B8Z2_PIG Fructose-bisphosphate aldolase OS	3	2	2	2	0	0	1	0	0	1	0	0	0	0	1	0	0	1	0	0	0	0	1	0	0	1	0	0	11.9	11.9	11.9	36.216	336	336;368;434	0	11.785	0	0	3.6	0	0	8.3	0	0
tr|A0A286ZWL3|A0A286ZWL3_PIG	tr|A0A286ZWL3|A0A286ZWL3_PIG	1	1	1	tr|A0A286ZWL3|A0A286ZWL3_PIG SLIT and NTRK like family member 6 OS=Sus scrofa OX=9823 GN=SLITRK6 PE=3 SV=1	1	1	1	1	0	0	0	1	0	0	0	0	0	0	0	1	0	0	0	0	0	0	0	1	0	0	0	0	2.5	2.5	2.5	98.447	870	870	0.0091623	5.8637	0	0	0	2.5	0	0	0	0
tr|I3L767|I3L767_PIG;tr|A0A286ZWP9|A0A286ZWP9_PIG;tr|A0A480ZJN6|A0A480ZJN6_PIG;tr|I3L571|I3L571_PIG	tr|I3L767|I3L767_PIG;tr|A0A286ZWP9|A0A286ZWP9_PIG;tr|A0A480ZJN6|A0A480ZJN6_PIG;tr|I3L571|I3L571_PIG	1;1;1;1	1;1;1;1	1;1;1;1	tr|I3L767|I3L767_PIG Follistatin like 5 OS=Sus scrofa OX=9823 GN=FSTL5 PE=4 SV=3;tr|A0A286ZWP9|A0A286ZWP9_PIG Follistatin like 5 OS=Sus scrofa OX=9823 GN=FSTL5 PE=4 SV=1;tr|A0A480ZJN6|A0A480ZJN6_PIG Follistatin like 5 OS=Sus scrofa OX=9823 GN=FSTL5 PE=4 SV	4	1	1	1	0	0	1	0	0	0	0	0	0	0	1	0	0	0	0	0	0	0	1	0	0	0	0	0	3.8	3.8	3.8	89.402	793	793;838;847;856	0.0078329	5.9581	0	0	3.8	0	0	0	0	0
tr|F1S018|F1S018_PIG;tr|A0A286ZWR4|A0A286ZWR4_PIG	tr|F1S018|F1S018_PIG;tr|A0A286ZWR4|A0A286ZWR4_PIG	1;1	1;1	1;1	tr|F1S018|F1S018_PIG Calmodulin regulated spectrin associated protein 1 OS=Sus scrofa OX=9823 GN=CAMSAP1 PE=3 SV=5;tr|A0A286ZWR4|A0A286ZWR4_PIG Calmodulin regulated spectrin associated protein 1 OS=Sus scrofa OX=9823 GN=CAMSAP1 PE=3 SV=2	2	1	1	1	0	0	0	0	0	0	1	0	0	0	0	0	0	0	1	0	0	0	0	0	0	0	1	0	2	2	2	172.52	1584	1584;1595	0.0094787	5.9322	0	0	0	0	0	0	2	0
tr|A0A287ABK4|A0A287ABK4_PIG;tr|A0A5G2R6W4|A0A5G2R6W4_PIG;tr|A0A5G2QGU8|A0A5G2QGU8_PIG;tr|A0A286ZWX9|A0A286ZWX9_PIG;tr|A0A287BEN8|A0A287BEN8_PIG;tr|A0A287BFN9|A0A287BFN9_PIG;tr|A0A287AEZ8|A0A287AEZ8_PIG;tr|A0A287AD25|A0A287AD25_PIG;tr|A0A5G2QRV7|A0A5G2QRV7_PIG	tr|A0A287ABK4|A0A287ABK4_PIG;tr|A0A5G2R6W4|A0A5G2R6W4_PIG;tr|A0A5G2QGU8|A0A5G2QGU8_PIG;tr|A0A286ZWX9|A0A286ZWX9_PIG;tr|A0A287BEN8|A0A287BEN8_PIG;tr|A0A287BFN9|A0A287BFN9_PIG;tr|A0A287AEZ8|A0A287AEZ8_PIG;tr|A0A287AD25|A0A287AD25_PIG;tr|A0A5G2QRV7|A0A5G2QRV7_PIG	1;1;1;1;1;1;1;1;1	1;1;1;1;1;1;1;1;1	1;1;1;1;1;1;1;1;1	tr|A0A287ABK4|A0A287ABK4_PIG DExD/H-box helicase 60 OS=Sus scrofa OX=9823 GN=DDX60 PE=1 SV=3;tr|A0A5G2R6W4|A0A5G2R6W4_PIG DExD/H-box helicase 60 OS=Sus scrofa OX=9823 GN=DDX60 PE=1 SV=1;tr|A0A5G2QGU8|A0A5G2QGU8_PIG DExD/H-box helicase 60 OS=Sus scrofa OX=9	9	1	1	1	1	0	0	0	0	0	0	0	1	0	0	0	0	0	0	0	1	0	0	0	0	0	0	0	1.3	1.3	1.3	187.52	1628	1628;1637;1651;1653;1654;1664;1665;1684;1704	0.0099256	5.9426	1.3	0	0	0	0	0	0	0
tr|A0A286ZXB6|A0A286ZXB6_PIG;tr|F1ST03|F1ST03_PIG;tr|A0A287ANG0|A0A287ANG0_PIG	tr|A0A286ZXB6|A0A286ZXB6_PIG;tr|F1ST03|F1ST03_PIG;tr|A0A287ANG0|A0A287ANG0_PIG	2;2;1	2;2;1	2;2;1	tr|A0A286ZXB6|A0A286ZXB6_PIG Pogo transposable element derived with ZNF domain OS=Sus scrofa OX=9823 GN=POGZ PE=1 SV=2;tr|F1ST03|F1ST03_PIG Pogo transposable element derived with ZNF domain OS=Sus scrofa OX=9823 GN=POGZ PE=1 SV=4;tr|A0A287ANG0|A0A287ANG0_P	3	2	2	2	0	2	0	1	0	0	1	1	0	2	0	1	0	0	1	1	0	2	0	1	0	0	1	1	2.8	2.8	2.8	144.64	1306	1306;1412;1317	0	12.011	0	2.8	0	1.1	0	0	1.1	1.1
tr|A0A5G2QUZ8|A0A5G2QUZ8_PIG;tr|A0A5G2QA28|A0A5G2QA28_PIG;tr|K7GNW3|K7GNW3_PIG;tr|F1RPJ8|F1RPJ8_PIG;tr|A0A5G2QZY2|A0A5G2QZY2_PIG;tr|A0A286ZXE4|A0A286ZXE4_PIG	tr|A0A5G2QUZ8|A0A5G2QUZ8_PIG;tr|A0A5G2QA28|A0A5G2QA28_PIG;tr|K7GNW3|K7GNW3_PIG;tr|F1RPJ8|F1RPJ8_PIG;tr|A0A5G2QZY2|A0A5G2QZY2_PIG;tr|A0A286ZXE4|A0A286ZXE4_PIG	1;1;1;1;1;1	1;1;1;1;1;1	1;1;1;1;1;1	tr|A0A5G2QUZ8|A0A5G2QUZ8_PIG ATP binding cassette subfamily B member 7 OS=Sus scrofa OX=9823 GN=ABCB7 PE=1 SV=1;tr|A0A5G2QA28|A0A5G2QA28_PIG ATP binding cassette subfamily B member 7 OS=Sus scrofa OX=9823 GN=ABCB7 PE=1 SV=1;tr|K7GNW3|K7GNW3_PIG ATP binding	6	1	1	1	0	0	0	0	0	1	0	0	0	0	0	0	0	1	0	0	0	0	0	0	0	1	0	0	3.9	3.9	3.9	76.429	697	697;708;712;723;726;752	0.0079787	5.9641	0	0	0	0	0	3.9	0	0
tr|A0A287BFC7|A0A287BFC7_PIG;tr|A0A287B1H5|A0A287B1H5_PIG;tr|A0A286ZXP3|A0A286ZXP3_PIG;tr|A0A5G2QJB8|A0A5G2QJB8_PIG;tr|F1SGB6|F1SGB6_PIG	tr|A0A287BFC7|A0A287BFC7_PIG;tr|A0A287B1H5|A0A287B1H5_PIG;tr|A0A286ZXP3|A0A286ZXP3_PIG;tr|A0A5G2QJB8|A0A5G2QJB8_PIG;tr|F1SGB6|F1SGB6_PIG	1;1;1;1;1	1;1;1;1;1	1;1;1;1;1	tr|A0A287BFC7|A0A287BFC7_PIG Importin 8 OS=Sus scrofa OX=9823 GN=IPO8 PE=1 SV=1;tr|A0A287B1H5|A0A287B1H5_PIG Importin 8 OS=Sus scrofa OX=9823 GN=IPO8 PE=1 SV=1;tr|A0A286ZXP3|A0A286ZXP3_PIG Importin 8 OS=Sus scrofa OX=9823 GN=IPO8 PE=1 SV=2;tr|A0A5G2QJB8|A0	5	1	1	1	0	0	0	0	0	0	1	0	0	0	0	0	0	0	1	0	0	0	0	0	0	0	1	0	2.4	2.4	2.4	105.09	908	908;984;995;998;1037	0.0046729	6.3018	0	0	0	0	0	0	2.4	0
tr|A0A286ZXS0|A0A286ZXS0_PIG;tr|A0A287AMR4|A0A287AMR4_PIG;tr|A0A287BJQ1|A0A287BJQ1_PIG;tr|F1RR78|F1RR78_PIG	tr|A0A286ZXS0|A0A286ZXS0_PIG;tr|A0A287AMR4|A0A287AMR4_PIG;tr|A0A287BJQ1|A0A287BJQ1_PIG;tr|F1RR78|F1RR78_PIG	14;13;13;12	14;13;13;12	14;13;13;12	tr|A0A286ZXS0|A0A286ZXS0_PIG Spectrin alpha, non-erythrocytic 1 OS=Sus scrofa OX=9823 GN=SPTAN1 PE=1 SV=1;tr|A0A287AMR4|A0A287AMR4_PIG Spectrin alpha, non-erythrocytic 1 OS=Sus scrofa OX=9823 GN=SPTAN1 PE=1 SV=2;tr|A0A287BJQ1|A0A287BJQ1_PIG Spectrin alpha,	4	14	14	14	3	4	4	5	1	7	8	4	3	4	4	5	1	7	8	4	3	4	4	5	1	7	8	4	10.1	10.1	10.1	274.65	2390	2390;2370;2387;2321	0	97.708	2.3	3.2	2.6	3.7	0.6	4.9	5.4	2.9
tr|A0A286ZXU2|A0A286ZXU2_PIG;tr|A0A8W4FGL7|A0A8W4FGL7_PIG;tr|A0A287A5T4|A0A287A5T4_PIG;tr|A0A287A4W0|A0A287A4W0_PIG;tr|A0A287AW81|A0A287AW81_PIG	tr|A0A286ZXU2|A0A286ZXU2_PIG;tr|A0A8W4FGL7|A0A8W4FGL7_PIG;tr|A0A287A5T4|A0A287A5T4_PIG;tr|A0A287A4W0|A0A287A4W0_PIG;tr|A0A287AW81|A0A287AW81_PIG	1;1;1;1;1	1;1;1;1;1	1;1;1;1;1	tr|A0A286ZXU2|A0A286ZXU2_PIG Filamin A OS=Sus scrofa OX=9823 GN=FLNA PE=1 SV=3;tr|A0A8W4FGL7|A0A8W4FGL7_PIG Filamin A OS=Sus scrofa OX=9823 GN=FLNA PE=4 SV=1;tr|A0A287A5T4|A0A287A5T4_PIG Filamin A OS=Sus scrofa OX=9823 GN=FLNA PE=1 SV=2;tr|A0A287A4W0|A0A28	5	1	1	1	0	0	0	0	0	1	0	0	0	0	0	0	0	1	0	0	0	0	0	0	0	1	0	0	0.6	0.6	0.6	283.55	2679	2679;2766;2856;2896;2897	0.0063694	6.025	0	0	0	0	0	0.6	0	0
tr|A0A5G2RE71|A0A5G2RE71_PIG;tr|A0A286ZXX3|A0A286ZXX3_PIG	tr|A0A5G2RE71|A0A5G2RE71_PIG;tr|A0A286ZXX3|A0A286ZXX3_PIG	1;1	1;1	1;1	tr|A0A5G2RE71|A0A5G2RE71_PIG Actin related protein 2 OS=Sus scrofa OX=9823 GN=ACTR2 PE=3 SV=2;tr|A0A286ZXX3|A0A286ZXX3_PIG Actin related protein 2 OS=Sus scrofa OX=9823 GN=ACTR2 PE=1 SV=1	2	1	1	1	0	0	0	0	1	0	0	0	0	0	0	0	1	0	0	0	0	0	0	0	1	0	0	0	6.7	6.7	6.7	46.19	404	404;404	0.0056657	5.978	0	0	0	0	6.7	0	0	0
tr|A0A286ZY50|A0A286ZY50_PIG;tr|A0A5G2R276|A0A5G2R276_PIG;tr|A0A8W4FJ66|A0A8W4FJ66_PIG;tr|A0A8W4FEA8|A0A8W4FEA8_PIG;tr|A0A287BEC7|A0A287BEC7_PIG	tr|A0A286ZY50|A0A286ZY50_PIG;tr|A0A5G2R276|A0A5G2R276_PIG;tr|A0A8W4FJ66|A0A8W4FJ66_PIG;tr|A0A8W4FEA8|A0A8W4FEA8_PIG;tr|A0A287BEC7|A0A287BEC7_PIG	2;2;1;1;1	2;2;1;1;1	2;2;1;1;1	tr|A0A286ZY50|A0A286ZY50_PIG Vesicle-associated membrane protein 2 OS=Sus scrofa OX=9823 GN=VAMP2 PE=1 SV=2;tr|A0A5G2R276|A0A5G2R276_PIG Vesicle-associated membrane protein 2 OS=Sus scrofa OX=9823 GN=VAMP2 PE=1 SV=2;tr|A0A8W4FJ66|A0A8W4FJ66_PIG Vesicle ass	5	2	2	2	1	0	0	0	0	1	2	1	1	0	0	0	0	1	2	1	1	0	0	0	0	1	2	1	31.2	31.2	31.2	13.774	128	128;201;72;205;216	0	12.31	12.5	0	0	0	0	12.5	31.2	12.5
tr|F1SHM3|F1SHM3_PIG;tr|A0A287BSN1|A0A287BSN1_PIG;tr|A0A287A230|A0A287A230_PIG;tr|A0A286ZYK1|A0A286ZYK1_PIG;tr|A0A8W4F8W9|A0A8W4F8W9_PIG;tr|A0A5G2RGC5|A0A5G2RGC5_PIG;tr|A0A8W4F846|A0A8W4F846_PIG;tr|A0A287B624|A0A287B624_PIG	tr|F1SHM3|F1SHM3_PIG;tr|A0A287BSN1|A0A287BSN1_PIG;tr|A0A287A230|A0A287A230_PIG;tr|A0A286ZYK1|A0A286ZYK1_PIG;tr|A0A8W4F8W9|A0A8W4F8W9_PIG;tr|A0A5G2RGC5|A0A5G2RGC5_PIG;tr|A0A8W4F846|A0A8W4F846_PIG;tr|A0A287B624|A0A287B624_PIG	1;1;1;1;1;1;1;1	1;1;1;1;1;1;1;1	1;1;1;1;1;1;1;1	tr|F1SHM3|F1SHM3_PIG phosphoinositide 5-phosphatase OS=Sus scrofa OX=9823 GN=SYNJ1 PE=1 SV=4;tr|A0A287BSN1|A0A287BSN1_PIG phosphoinositide 5-phosphatase OS=Sus scrofa OX=9823 GN=SYNJ1 PE=1 SV=3;tr|A0A287A230|A0A287A230_PIG phosphoinositide 5-phosphatase OS	8	1	1	1	0	1	0	0	0	0	0	0	0	1	0	0	0	0	0	0	0	1	0	0	0	0	0	0	1.3	1.3	1.3	142.5	1290	1290;1302;1308;1319;1385;1396;1557;1560	0.0079365	6.1432	0	1.3	0	0	0	0	0	0
tr|A0A286ZYR8|A0A286ZYR8_PIG	tr|A0A286ZYR8|A0A286ZYR8_PIG	1	1	1	tr|A0A286ZYR8|A0A286ZYR8_PIG Mastermind like transcriptional coactivator 2 OS=Sus scrofa OX=9823 GN=MAML2 PE=3 SV=1	1	1	1	1	0	0	0	0	1	0	0	0	0	0	0	0	1	0	0	0	0	0	0	0	1	0	0	0	1.9	1.9	1.9	119.88	1117	1117	0.005988	6.8454	0	0	0	0	1.9	0	0	0
tr|A0A286ZYX8|A0A286ZYX8_PIG;tr|A0A287B8F3|A0A287B8F3_PIG;tr|A0A287A1V5|A0A287A1V5_PIG;tr|A0A287BFY0|A0A287BFY0_PIG	tr|A0A286ZYX8|A0A286ZYX8_PIG;tr|A0A287B8F3|A0A287B8F3_PIG;tr|A0A287A1V5|A0A287A1V5_PIG;tr|A0A287BFY0|A0A287BFY0_PIG	2;2;2;2	2;2;2;2	2;2;2;2	tr|A0A286ZYX8|A0A286ZYX8_PIG Fructose-bisphosphate aldolase OS=Sus scrofa OX=9823 GN=ALDOA PE=1 SV=3;tr|A0A287B8F3|A0A287B8F3_PIG Fructose-bisphosphate aldolase OS=Sus scrofa OX=9823 GN=ALDOA PE=3 SV=1;tr|A0A287A1V5|A0A287A1V5_PIG Fructose-bisphosphate ald	4	2	2	2	0	1	0	1	0	0	1	1	0	1	0	1	0	0	1	1	0	1	0	1	0	0	1	1	8	8	8	36.412	337	337;416;510;532	0	13.127	0	5.3	0	5.3	0	0	8	5.3
tr|F1RRK0|F1RRK0_PIG;tr|A0A286ZZ23|A0A286ZZ23_PIG	tr|F1RRK0|F1RRK0_PIG;tr|A0A286ZZ23|A0A286ZZ23_PIG	1;1	1;1	1;1	tr|F1RRK0|F1RRK0_PIG SCY1 like pseudokinase 1 OS=Sus scrofa OX=9823 GN=SCYL1 PE=1 SV=5;tr|A0A286ZZ23|A0A286ZZ23_PIG SCY1 like pseudokinase 1 OS=Sus scrofa OX=9823 GN=SCYL1 PE=1 SV=1	2	1	1	1	0	0	1	0	0	0	0	0	0	0	1	0	0	0	0	0	0	0	1	0	0	0	0	0	3.8	3.8	3.8	84.638	769	769;807	0.0057471	5.9844	0	0	3.8	0	0	0	0	0
tr|A0A5G2RFW4|A0A5G2RFW4_PIG;tr|A0A5G2Q9X9|A0A5G2Q9X9_PIG;tr|A0A5G2RBX5|A0A5G2RBX5_PIG;tr|A0A286ZZD9|A0A286ZZD9_PIG;tr|A0A480X841|A0A480X841_PIG;tr|F1RT87|F1RT87_PIG	tr|A0A5G2RFW4|A0A5G2RFW4_PIG;tr|A0A5G2Q9X9|A0A5G2Q9X9_PIG;tr|A0A5G2RBX5|A0A5G2RBX5_PIG;tr|A0A286ZZD9|A0A286ZZD9_PIG;tr|A0A480X841|A0A480X841_PIG;tr|F1RT87|F1RT87_PIG	1;1;1;1;1;1	1;1;1;1;1;1	1;1;1;1;1;1	tr|A0A5G2RFW4|A0A5G2RFW4_PIG RAB2A, member RAS onco family OS=Sus scrofa OX=9823 GN=RAB2A PE=1 SV=1;tr|A0A5G2Q9X9|A0A5G2Q9X9_PIG RAB2A, member RAS onco family OS=Sus scrofa OX=9823 GN=RAB2A PE=1 SV=2;tr|A0A5G2RBX5|A0A5G2RBX5_PIG RAB2A, member RAS onco fami	6	1	1	1	0	0	0	0	0	1	1	0	0	0	0	0	0	1	1	0	0	0	0	0	0	1	1	0	8.1	8.1	8.1	20.547	185	185;185;188;189;212;226	0.0094118	5.9318	0	0	0	0	0	8.1	8.1	0
tr|A0A287A2J7|A0A287A2J7_PIG;tr|A0A286ZZR3|A0A286ZZR3_PIG	tr|A0A287A2J7|A0A287A2J7_PIG;tr|A0A286ZZR3|A0A286ZZR3_PIG	1;1	1;1	1;1	tr|A0A287A2J7|A0A287A2J7_PIG ST8 alpha-N-acetyl-neuraminide alpha-2,8-sialyltransferase 3 OS=Sus scrofa OX=9823 GN=ST8SIA3 PE=3 SV=2;tr|A0A286ZZR3|A0A286ZZR3_PIG ST8 alpha-N-acetyl-neuraminide alpha-2,8-sialyltransferase 3 OS=Sus scrofa OX=9823 GN=ST8SIA3	2	1	1	1	1	0	0	0	0	0	0	0	1	0	0	0	0	0	0	0	1	0	0	0	0	0	0	0	5	5	5	43.958	379	379;485	0.0056022	5.9762	5	0	0	0	0	0	0	0
tr|A0A286ZZZ0|A0A286ZZZ0_PIG;tr|I3L7Z1|I3L7Z1_PIG;tr|A0A8W4FF77|A0A8W4FF77_PIG;tr|A0A287B192|A0A287B192_PIG;tr|A0A8W4FJ70|A0A8W4FJ70_PIG;tr|A0A5G2Q962|A0A5G2Q962_PIG;tr|A0A5G2R0I1|A0A5G2R0I1_PIG;tr|A0A5G2QJN0|A0A5G2QJN0_PIG	tr|A0A286ZZZ0|A0A286ZZZ0_PIG;tr|I3L7Z1|I3L7Z1_PIG;tr|A0A8W4FF77|A0A8W4FF77_PIG;tr|A0A287B192|A0A287B192_PIG;tr|A0A8W4FJ70|A0A8W4FJ70_PIG;tr|A0A5G2Q962|A0A5G2Q962_PIG;tr|A0A5G2R0I1|A0A5G2R0I1_PIG;tr|A0A5G2QJN0|A0A5G2QJN0_PIG	1;1;1;1;1;1;1;1	1;1;1;1;1;1;1;1	1;1;1;1;1;1;1;1	tr|A0A286ZZZ0|A0A286ZZZ0_PIG Anion exchange protein OS=Sus scrofa OX=9823 GN=SLC4A5 PE=1 SV=3;tr|I3L7Z1|I3L7Z1_PIG Anion exchange protein OS=Sus scrofa OX=9823 GN=SLC4A5 PE=1 SV=3;tr|A0A8W4FF77|A0A8W4FF77_PIG Solute carrier family 4 member 5 OS=Sus scrofa	8	1	1	1	0	0	0	1	0	0	0	0	0	0	0	1	0	0	0	0	0	0	0	1	0	0	0	0	1.8	1.8	1.8	98.49	891	891;989;1002;1016;1018;1030;1105;1111	0.0048544	6.3663	0	0	0	1.8	0	0	0	0
tr|F1RYL5|F1RYL5_PIG;tr|A0A8W4FCH8|A0A8W4FCH8_PIG;tr|A0A287ALX0|A0A287ALX0_PIG;tr|A0A480VPL1|A0A480VPL1_PIG;tr|A0A287A001|A0A287A001_PIG	tr|F1RYL5|F1RYL5_PIG;tr|A0A8W4FCH8|A0A8W4FCH8_PIG;tr|A0A287ALX0|A0A287ALX0_PIG;tr|A0A480VPL1|A0A480VPL1_PIG;tr|A0A287A001|A0A287A001_PIG	1;1;1;1;1	1;1;1;1;1	1;1;1;1;1	tr|F1RYL5|F1RYL5_PIG DnaJ homolog subfamily C member 10 OS=Sus scrofa OX=9823 GN=DNAJC10 PE=1 SV=4;tr|A0A8W4FCH8|A0A8W4FCH8_PIG DnaJ heat shock protein family (Hsp40) member C10 OS=Sus scrofa OX=9823 GN=DNAJC10 PE=4 SV=1;tr|A0A287ALX0|A0A287ALX0_PIG DnaJ h	5	1	1	1	1	0	0	0	0	0	0	0	1	0	0	0	0	0	0	0	1	0	0	0	0	0	0	0	3.5	3.5	3.5	72.126	627	627;757;765;794;803	0.0092807	5.9278	3.5	0	0	0	0	0	0	0
tr|A0A8W4FJN5|A0A8W4FJN5_PIG;tr|A0A287AHC6|A0A287AHC6_PIG;tr|A0A287A094|A0A287A094_PIG	tr|A0A8W4FJN5|A0A8W4FJN5_PIG;tr|A0A287AHC6|A0A287AHC6_PIG;tr|A0A287A094|A0A287A094_PIG	1;1;1	1;1;1	1;1;1	tr|A0A8W4FJN5|A0A8W4FJN5_PIG Ankyrin repeat domain 42 OS=Sus scrofa OX=9823 GN=ANKRD42 PE=4 SV=1;tr|A0A287AHC6|A0A287AHC6_PIG Ankyrin repeat domain 42 OS=Sus scrofa OX=9823 GN=ANKRD42 PE=4 SV=3;tr|A0A287A094|A0A287A094_PIG Ankyrin repeat domain 42 OS=Sus s	3	1	1	1	0	0	0	0	0	1	0	0	0	0	0	0	0	1	0	0	0	0	0	0	0	1	0	0	4.6	4.6	4.6	55.78	501	501;504;517	0.008596	5.8672	0	0	0	0	0	4.6	0	0
tr|A0A8W4FCA3|A0A8W4FCA3_PIG;tr|A0A287AXR5|A0A287AXR5_PIG;tr|A0A8W4F9U0|A0A8W4F9U0_PIG;tr|A0A480PLY3|A0A480PLY3_PIG;tr|A0A287A0Q6|A0A287A0Q6_PIG;tr|F2Z558|F2Z558_PIG	tr|A0A8W4FCA3|A0A8W4FCA3_PIG;tr|A0A287AXR5|A0A287AXR5_PIG;tr|A0A8W4F9U0|A0A8W4F9U0_PIG;tr|A0A480PLY3|A0A480PLY3_PIG;tr|A0A287A0Q6|A0A287A0Q6_PIG;tr|F2Z558|F2Z558_PIG	2;2;2;2;2;2	2;2;2;2;2;2	2;2;2;2;2;2	tr|A0A8W4FCA3|A0A8W4FCA3_PIG Tyrosine 3-monooxygenase/tryptophan 5-monooxygenase activation protein zeta OS=Sus scrofa OX=9823 GN=YWHAZ PE=4 SV=1;tr|A0A287AXR5|A0A287AXR5_PIG Tyrosine 3-monooxygenase/tryptophan 5-monooxygenase activation protein zeta OS=Su	6	2	2	2	0	0	0	0	0	2	0	0	0	0	0	0	0	2	0	0	0	0	0	0	0	2	0	0	8.3	8.3	8.3	26.084	229	229;234;236;245;251;260	0	12.386	0	0	0	0	0	8.3	0	0
tr|A0A287A0Q8|A0A287A0Q8_PIG;tr|I3LNG8|I3LNG8_PIG	tr|A0A287A0Q8|A0A287A0Q8_PIG;tr|I3LNG8|I3LNG8_PIG	1;1	1;1	1;1	tr|A0A287A0Q8|A0A287A0Q8_PIG Stress-induced-phosphoprotein 1 OS=Sus scrofa OX=9823 GN=STIP1 PE=1 SV=1;tr|I3LNG8|I3LNG8_PIG Stress-induced-phosphoprotein 1 OS=Sus scrofa OX=9823 GN=STIP1 PE=1 SV=2	2	1	1	1	0	0	0	1	1	0	0	0	0	0	0	1	1	0	0	0	0	0	0	1	1	0	0	0	2.6	2.6	2.6	62.238	541	541;543	0.0064103	7.0397	0	0	0	2.6	2.6	0	0	0
tr|A0A287A102|A0A287A102_PIG	tr|A0A287A102|A0A287A102_PIG	1	1	1	tr|A0A287A102|A0A287A102_PIG Thromboxane A2 receptor OS=Sus scrofa OX=9823 GN=TBXA2R PE=4 SV=1	1	1	1	1	0	0	0	0	0	1	0	0	0	0	0	0	0	1	0	0	0	0	0	0	0	1	0	0	8.7	8.7	8.7	37.827	343	343	0.010545	5.8851	0	0	0	0	0	8.7	0	0
tr|A0A5G2R9N0|A0A5G2R9N0_PIG;tr|A0A287A1G6|A0A287A1G6_PIG;tr|F1SUF2|F1SUF2_PIG;tr|A0A5G2R0B1|A0A5G2R0B1_PIG	tr|A0A5G2R9N0|A0A5G2R9N0_PIG;tr|A0A287A1G6|A0A287A1G6_PIG;tr|F1SUF2|F1SUF2_PIG;tr|A0A5G2R0B1|A0A5G2R0B1_PIG	2;2;2;2	2;2;2;2	2;2;2;2	tr|A0A5G2R9N0|A0A5G2R9N0_PIG hexokinase OS=Sus scrofa OX=9823 GN=HK1 PE=1 SV=2;tr|A0A287A1G6|A0A287A1G6_PIG hexokinase OS=Sus scrofa OX=9823 GN=HK1 PE=1 SV=3;tr|F1SUF2|F1SUF2_PIG hexokinase OS=Sus scrofa OX=9823 GN=HK1 PE=1 SV=4;tr|A0A5G2R0B1|A0A5G2R0B1_PI	4	2	2	2	0	1	0	0	0	1	1	0	0	1	0	0	0	1	1	0	0	1	0	0	0	1	1	0	4.9	4.9	4.9	101.95	913	913;915;917;919	0	14.292	0	2.4	0	0	0	2.4	2.5	0
tr|A0A8W4FKX5|A0A8W4FKX5_PIG;tr|A0A287A1T6|A0A287A1T6_PIG;tr|A0A287AH58|A0A287AH58_PIG;tr|A0A8W4FGF1|A0A8W4FGF1_PIG;tr|A0A287BK35|A0A287BK35_PIG	tr|A0A8W4FKX5|A0A8W4FKX5_PIG;tr|A0A287A1T6|A0A287A1T6_PIG;tr|A0A287AH58|A0A287AH58_PIG;tr|A0A8W4FGF1|A0A8W4FGF1_PIG;tr|A0A287BK35|A0A287BK35_PIG	1;1;1;1;1	1;1;1;1;1	1;1;1;1;1	tr|A0A8W4FKX5|A0A8W4FKX5_PIG Collagen type VI alpha 5 chain OS=Sus scrofa OX=9823 GN=COL6A5 PE=4 SV=1;tr|A0A287A1T6|A0A287A1T6_PIG Collagen type VI alpha 5 chain OS=Sus scrofa OX=9823 GN=COL6A5 PE=1 SV=2;tr|A0A287AH58|A0A287AH58_PIG Collagen type VI alpha	5	1	1	1	0	0	0	0	1	0	0	0	0	0	0	0	1	0	0	0	0	0	0	0	1	0	0	0	1.2	1.2	1.2	189.63	1732	1732;1737;1745;2337;2337	0.010799	5.9151	0	0	0	0	1.2	0	0	0
tr|A0A287AWW6|A0A287AWW6_PIG;tr|A0A287A236|A0A287A236_PIG;tr|A0A287A2A1|A0A287A2A1_PIG;tr|A0A287ARR9|A0A287ARR9_PIG;tr|A0A287BEF6|A0A287BEF6_PIG;tr|A0A5G2QR89|A0A5G2QR89_PIG	tr|A0A287AWW6|A0A287AWW6_PIG;tr|A0A287A236|A0A287A236_PIG;tr|A0A287A2A1|A0A287A2A1_PIG;tr|A0A287ARR9|A0A287ARR9_PIG;tr|A0A287BEF6|A0A287BEF6_PIG;tr|A0A5G2QR89|A0A5G2QR89_PIG	1;1;1;1;1;1	1;1;1;1;1;1	1;1;1;1;1;1	tr|A0A287AWW6|A0A287AWW6_PIG Neurofascin OS=Sus scrofa OX=9823 GN=NFASC PE=1 SV=2;tr|A0A287A236|A0A287A236_PIG Neurofascin OS=Sus scrofa OX=9823 GN=NFASC PE=1 SV=1;tr|A0A287A2A1|A0A287A2A1_PIG Neurofascin OS=Sus scrofa OX=9823 GN=NFASC PE=1 SV=2;tr|A0A287A	6	1	1	1	0	0	0	0	0	0	1	0	0	0	0	0	0	0	1	0	0	0	0	0	0	0	1	0	1.3	1.3	1.3	149.2	1334	1334;1376;1415;1416;1500;1582	0.01	5.9438	0	0	0	0	0	0	1.3	0
tr|A0A5G2QGK1|A0A5G2QGK1_PIG;tr|A0A5G2Q9J2|A0A5G2Q9J2_PIG;tr|A0A287A275|A0A287A275_PIG;tr|A0A8W4FBW3|A0A8W4FBW3_PIG;tr|A0A8W4FJ07|A0A8W4FJ07_PIG;tr|A0A8W4FEL0|A0A8W4FEL0_PIG;tr|A0A287A217|A0A287A217_PIG;tr|A0A5G2QJF0|A0A5G2QJF0_PIG;tr|A0A287B749|A0A287B749_PIG;tr|A5GFX6|A5GFX6_PIG;CON__ENSEMBL:ENSBTAP00000025008	tr|A0A5G2QGK1|A0A5G2QGK1_PIG;tr|A0A5G2Q9J2|A0A5G2Q9J2_PIG;tr|A0A287A275|A0A287A275_PIG;tr|A0A8W4FBW3|A0A8W4FBW3_PIG;tr|A0A8W4FJ07|A0A8W4FJ07_PIG;tr|A0A8W4FEL0|A0A8W4FEL0_PIG;tr|A0A287A217|A0A287A217_PIG	11;11;11;11;11;10;10;1;1;1;1	11;11;11;11;11;10;10;1;1;1;1	0;0;0;0;0;0;0;0;0;0;0	tr|A0A5G2QGK1|A0A5G2QGK1_PIG Tubulin beta chain OS=Sus scrofa OX=9823 GN=TUBB4B PE=1 SV=1;tr|A0A5G2Q9J2|A0A5G2Q9J2_PIG Tubulin beta 4B class IVb OS=Sus scrofa OX=9823 GN=TUBB4B PE=4 SV=2;tr|A0A287A275|A0A287A275_PIG Tubulin beta chain OS=Sus scrofa OX=9823	11	11	11	0	5	6	7	7	4	6	9	6	5	6	7	7	4	6	9	6	0	0	0	0	0	0	0	0	39.9	39.9	0	49.749	449	449;465;465;466;473;424;560;391;411;449;536	0	72.989	26.5	28.7	32.5	32.5	22.7	31.4	37.2	28.7
tr|A0A287B8W9|A0A287B8W9_PIG;tr|I3LR85|I3LR85_PIG;tr|A0A287A287|A0A287A287_PIG;tr|A0A287BBY6|A0A287BBY6_PIG	tr|A0A287B8W9|A0A287B8W9_PIG;tr|I3LR85|I3LR85_PIG;tr|A0A287A287|A0A287A287_PIG;tr|A0A287BBY6|A0A287BBY6_PIG	1;1;1;1	1;1;1;1	1;1;1;1	tr|A0A287B8W9|A0A287B8W9_PIG Protein kinase C delta type OS=Sus scrofa OX=9823 GN=PRKCD PE=1 SV=2;tr|I3LR85|I3LR85_PIG Protein kinase C delta type OS=Sus scrofa OX=9823 GN=PRKCD PE=1 SV=2;tr|A0A287A287|A0A287A287_PIG protein kinase C OS=Sus scrofa OX=9823	4	1	1	1	0	0	0	0	0	0	1	0	0	0	0	0	0	0	1	0	0	0	0	0	0	0	1	0	2.1	2.1	2.1	77.343	676	676;697;709;723	0.0066445	6.0402	0	0	0	0	0	0	2.1	0
tr|A0A287BMR3|A0A287BMR3_PIG;tr|I3LRZ6|I3LRZ6_PIG;tr|A0A287A2Q1|A0A287A2Q1_PIG	tr|A0A287BMR3|A0A287BMR3_PIG;tr|I3LRZ6|I3LRZ6_PIG;tr|A0A287A2Q1|A0A287A2Q1_PIG	1;1;1	1;1;1	1;1;1	tr|A0A287BMR3|A0A287BMR3_PIG VPS8 subunit of CORVET complex OS=Sus scrofa OX=9823 GN=VPS8 PE=3 SV=2;tr|I3LRZ6|I3LRZ6_PIG VPS8 subunit of CORVET complex OS=Sus scrofa OX=9823 GN=VPS8 PE=3 SV=3;tr|A0A287A2Q1|A0A287A2Q1_PIG VPS8 subunit of CORVET complex OS=S	3	1	1	1	0	0	0	0	0	0	1	0	0	0	0	0	0	0	1	0	0	0	0	0	0	0	1	0	2.1	2.1	2.1	150.96	1335	1335;1427;1427	0.0075567	5.9461	0	0	0	0	0	0	2.1	0
tr|A0A287A2Q4|A0A287A2Q4_PIG	tr|A0A287A2Q4|A0A287A2Q4_PIG	1	1	1	tr|A0A287A2Q4|A0A287A2Q4_PIG Centriolar coiled-coil protein 110 OS=Sus scrofa OX=9823 GN=CCP110 PE=4 SV=2	1	1	1	1	1	0	0	0	0	0	0	0	1	0	0	0	0	0	0	0	1	0	0	0	0	0	0	0	2.2	2.2	2.2	113.06	1011	1011	0.0094787	5.8729	2.2	0	0	0	0	0	0	0
tr|A0A5G2Q6S6|A0A5G2Q6S6_PIG;tr|A0A5G2QI44|A0A5G2QI44_PIG;tr|A0A287A2R9|A0A287A2R9_PIG	tr|A0A5G2Q6S6|A0A5G2Q6S6_PIG;tr|A0A5G2QI44|A0A5G2QI44_PIG;tr|A0A287A2R9|A0A287A2R9_PIG	1;1;1	1;1;1	1;1;1	tr|A0A5G2Q6S6|A0A5G2Q6S6_PIG Tyrosine 3-monooxygenase/tryptophan 5-monooxygenase activation protein epsilon OS=Sus scrofa OX=9823 GN=YWHAE PE=1 SV=1;tr|A0A5G2QI44|A0A5G2QI44_PIG Tyrosine 3-monooxygenase/tryptophan 5-monooxygenase activation protein epsilon	3	1	1	1	0	0	0	0	0	1	0	0	0	0	0	0	0	1	0	0	0	0	0	0	0	1	0	0	16.5	16.5	16.5	11.409	97	97;107;255	0.0085106	6.2299	0	0	0	0	0	16.5	0	0
tr|A0A287A2S9|A0A287A2S9_PIG	tr|A0A287A2S9|A0A287A2S9_PIG	1	1	1	tr|A0A287A2S9|A0A287A2S9_PIG Formin binding protein 1 OS=Sus scrofa OX=9823 GN=FNBP1 PE=1 SV=1	1	1	1	1	0	0	1	0	0	0	0	0	0	0	1	0	0	0	0	0	0	0	1	0	0	0	0	0	3.4	3.4	3.4	67.061	585	585	0.0094488	5.8729	0	0	3.4	0	0	0	0	0
tr|A0A287A2T7|A0A287A2T7_PIG;tr|A0A287AMN8|A0A287AMN8_PIG	tr|A0A287A2T7|A0A287A2T7_PIG;tr|A0A287AMN8|A0A287AMN8_PIG	1;1	1;1	1;1	tr|A0A287A2T7|A0A287A2T7_PIG Copine 5 OS=Sus scrofa OX=9823 GN=CPNE5 PE=3 SV=1;tr|A0A287AMN8|A0A287AMN8_PIG Copine 5 OS=Sus scrofa OX=9823 GN=CPNE5 PE=3 SV=1	2	1	1	1	0	0	0	0	0	0	1	0	0	0	0	0	0	0	1	0	0	0	0	0	0	0	1	0	4.6	4.6	4.6	65.751	593	593;610	0.0064935	7.1366	0	0	0	0	0	0	4.6	0
tr|A0A287A5A9|A0A287A5A9_PIG;tr|K7GSN7|K7GSN7_PIG;tr|A0A287A2X7|A0A287A2X7_PIG;tr|K7GSZ6|K7GSZ6_PIG	tr|A0A287A5A9|A0A287A5A9_PIG;tr|K7GSN7|K7GSN7_PIG;tr|A0A287A2X7|A0A287A2X7_PIG;tr|K7GSZ6|K7GSZ6_PIG	1;1;1;1	1;1;1;1	1;1;1;1	tr|A0A287A5A9|A0A287A5A9_PIG Hephaestin OS=Sus scrofa OX=9823 GN=HEPH PE=3 SV=3;tr|K7GSN7|K7GSN7_PIG Hephaestin OS=Sus scrofa OX=9823 GN=HEPH PE=3 SV=3;tr|A0A287A2X7|A0A287A2X7_PIG Hephaestin OS=Sus scrofa OX=9823 GN=HEPH PE=3 SV=2;tr|K7GSZ6|K7GSZ6_PIG Hep	4	1	1	1	0	0	0	0	1	0	0	0	0	0	0	0	1	0	0	0	0	0	0	0	1	0	0	0	2.2	2.2	2.2	109.01	965	965;1086;1160;1177	0.0081967	5.8653	0	0	0	0	2.2	0	0	0
tr|A0A287A365|A0A287A365_PIG;tr|A0A8W4FIJ6|A0A8W4FIJ6_PIG;tr|A0A8W4FDG7|A0A8W4FDG7_PIG	tr|A0A287A365|A0A287A365_PIG;tr|A0A8W4FIJ6|A0A8W4FIJ6_PIG;tr|A0A8W4FDG7|A0A8W4FDG7_PIG	1;1;1	1;1;1	1;1;1	tr|A0A287A365|A0A287A365_PIG G protein subunit beta 4 OS=Sus scrofa OX=9823 GN=GNB4 PE=1 SV=2;tr|A0A8W4FIJ6|A0A8W4FIJ6_PIG G protein subunit beta 4 OS=Sus scrofa OX=9823 GN=GNB4 PE=4 SV=1;tr|A0A8W4FDG7|A0A8W4FDG7_PIG G protein subunit beta 4 OS=Sus scrofa	3	1	1	1	0	0	0	0	0	0	1	0	0	0	0	0	0	0	1	0	0	0	0	0	0	0	1	0	8.2	8.2	8.2	27.157	245	245;312;340	0.0065147	6.0354	0	0	0	0	0	0	8.2	0
tr|A0A480I4Z0|A0A480I4Z0_PIG;tr|A0A287BI64|A0A287BI64_PIG;tr|A0A287A3X9|A0A287A3X9_PIG	tr|A0A480I4Z0|A0A480I4Z0_PIG;tr|A0A287BI64|A0A287BI64_PIG;tr|A0A287A3X9|A0A287A3X9_PIG	1;1;1	1;1;1	1;1;1	tr|A0A480I4Z0|A0A480I4Z0_PIG 6-phosphofructo-2-kinase/fructose-2, 6-bisphosphatase 2 isoform X1 OS=Sus scrofa OX=9823 GN=PFKFB2 PE=3 SV=1;tr|A0A287BI64|A0A287BI64_PIG 6-phosphofructo-2-kinase/fructose-2,6-biphosphatase 2 OS=Sus scrofa OX=9823 GN=PFKFB2 PE=	3	1	1	1	0	0	0	1	0	0	0	0	0	0	0	1	0	0	0	0	0	0	0	1	0	0	0	0	4.9	4.9	4.9	54.199	471	471;504;531	0.0083799	5.8662	0	0	0	4.9	0	0	0	0
tr|A0A287AP70|A0A287AP70_PIG;tr|A0A287A3Z6|A0A287A3Z6_PIG;tr|I3LM88|I3LM88_PIG	tr|A0A287AP70|A0A287AP70_PIG;tr|A0A287A3Z6|A0A287A3Z6_PIG;tr|I3LM88|I3LM88_PIG	1;1;1	1;1;1	1;1;1	tr|A0A287AP70|A0A287AP70_PIG Helicase like transcription factor OS=Sus scrofa OX=9823 GN=HLTF PE=4 SV=1;tr|A0A287A3Z6|A0A287A3Z6_PIG Helicase like transcription factor OS=Sus scrofa OX=9823 GN=HLTF PE=4 SV=1;tr|I3LM88|I3LM88_PIG Helicase like transcription	3	1	1	1	0	0	0	0	0	0	1	0	0	0	0	0	0	0	1	0	0	0	0	0	0	0	1	0	1.5	1.5	1.5	107.88	960	960;981;1009	0.0075758	5.948	0	0	0	0	0	0	1.5	0
tr|A0A287A450|A0A287A450_PIG	tr|A0A287A450|A0A287A450_PIG	1	1	1	tr|A0A287A450|A0A287A450_PIG Ubiquitin specific peptidase 31 OS=Sus scrofa OX=9823 GN=USP31 PE=4 SV=2	1	1	1	1	0	0	0	0	0	1	0	0	0	0	0	0	0	1	0	0	0	0	0	0	0	1	0	0	0.9	0.9	0.9	143.74	1333	1333	0.0090293	5.9218	0	0	0	0	0	0.9	0	0
tr|A0A287A487|A0A287A487_PIG;tr|Q1G1K7|Q1G1K7_PIG;tr|A0A5G2Q9X2|A0A5G2Q9X2_PIG	tr|A0A287A487|A0A287A487_PIG;tr|Q1G1K7|Q1G1K7_PIG;tr|A0A5G2Q9X2|A0A5G2Q9X2_PIG	1;1;1	1;1;1	1;1;1	tr|A0A287A487|A0A287A487_PIG Isocitrate dehydrogenase [NAD] subunit, mitochondrial OS=Sus scrofa OX=9823 GN=IDH3B PE=1 SV=1;tr|Q1G1K7|Q1G1K7_PIG Isocitrate dehydrogenase [NAD] subunit, mitochondrial OS=Sus scrofa OX=9823 GN=IDH3B PE=1 SV=1;tr|A0A5G2Q9X2|A0	3	1	1	1	0	0	0	0	0	0	1	0	0	0	0	0	0	0	1	0	0	0	0	0	0	0	1	0	4.3	4.3	4.3	41.341	376	376;385;602	0.0093604	5.8719	0	0	0	0	0	0	4.3	0
tr|A0A287BSM7|A0A287BSM7_PIG;tr|A0A287A4B2|A0A287A4B2_PIG;tr|A0A5G2QIA3|A0A5G2QIA3_PIG;tr|A0A8W4F8W2|A0A8W4F8W2_PIG;tr|F1SKE6|F1SKE6_PIG	tr|A0A287BSM7|A0A287BSM7_PIG;tr|A0A287A4B2|A0A287A4B2_PIG;tr|A0A5G2QIA3|A0A5G2QIA3_PIG;tr|A0A8W4F8W2|A0A8W4F8W2_PIG;tr|F1SKE6|F1SKE6_PIG	1;1;1;1;1	1;1;1;1;1	1;1;1;1;1	tr|A0A287BSM7|A0A287BSM7_PIG U2 snRNP associated SURP domain containing OS=Sus scrofa OX=9823 GN=U2SURP PE=1 SV=1;tr|A0A287A4B2|A0A287A4B2_PIG U2 snRNP associated SURP domain containing OS=Sus scrofa OX=9823 GN=U2SURP PE=1 SV=2;tr|A0A5G2QIA3|A0A5G2QIA3_PIG	5	1	1	1	0	0	1	0	0	0	0	0	0	0	1	0	0	0	0	0	0	0	1	0	0	0	0	0	1.1	1.1	1.1	111.55	970	970;993;995;997;1029	0.010121	5.9025	0	0	1.1	0	0	0	0	0
tr|A0A287AKH9|A0A287AKH9_PIG;tr|A0A5G2R266|A0A5G2R266_PIG;tr|A0A287BH40|A0A287BH40_PIG;tr|A0A287ABL8|A0A287ABL8_PIG;tr|A0A287AU41|A0A287AU41_PIG;tr|A0A287A4D9|A0A287A4D9_PIG;tr|A0A287A6Z5|A0A287A6Z5_PIG;tr|F1SIT4|F1SIT4_PIG;tr|A0A287B7Y7|A0A287B7Y7_PIG	tr|A0A287AKH9|A0A287AKH9_PIG;tr|A0A5G2R266|A0A5G2R266_PIG;tr|A0A287BH40|A0A287BH40_PIG;tr|A0A287ABL8|A0A287ABL8_PIG;tr|A0A287AU41|A0A287AU41_PIG;tr|A0A287A4D9|A0A287A4D9_PIG;tr|A0A287A6Z5|A0A287A6Z5_PIG;tr|F1SIT4|F1SIT4_PIG;tr|A0A287B7Y7|A0A287B7Y7_PIG	1;1;1;1;1;1;1;1;1	1;1;1;1;1;1;1;1;1	1;1;1;1;1;1;1;1;1	tr|A0A287AKH9|A0A287AKH9_PIG Uveal autoantigen with coiled-coil domains and ankyrin repeats OS=Sus scrofa OX=9823 GN=UACA PE=1 SV=2;tr|A0A5G2R266|A0A5G2R266_PIG Uveal autoantigen with coiled-coil domains and ankyrin repeats OS=Sus scrofa OX=9823 GN=UACA PE	9	1	1	1	0	0	0	1	0	0	0	0	0	0	0	1	0	0	0	0	0	0	0	1	0	0	0	0	1.7	1.7	1.7	150.01	1298	1298;1308;1375;1380;1381;1403;1555;1562;1566	0.0087083	5.8679	0	0	0	1.7	0	0	0	0
tr|A0A5G2R4N1|A0A5G2R4N1_PIG;tr|A0A287A4L4|A0A287A4L4_PIG;tr|A0A287AU03|A0A287AU03_PIG;tr|A0A5G2QVD2|A0A5G2QVD2_PIG;tr|A0A8W4FIY5|A0A8W4FIY5_PIG;tr|A0A8W4FMN6|A0A8W4FMN6_PIG;tr|A0A5G2RD78|A0A5G2RD78_PIG;tr|A0A5G2QVG3|A0A5G2QVG3_PIG	tr|A0A5G2R4N1|A0A5G2R4N1_PIG;tr|A0A287A4L4|A0A287A4L4_PIG;tr|A0A287AU03|A0A287AU03_PIG;tr|A0A5G2QVD2|A0A5G2QVD2_PIG;tr|A0A8W4FIY5|A0A8W4FIY5_PIG;tr|A0A8W4FMN6|A0A8W4FMN6_PIG;tr|A0A5G2RD78|A0A5G2RD78_PIG;tr|A0A5G2QVG3|A0A5G2QVG3_PIG	1;1;1;1;1;1;1;1	1;1;1;1;1;1;1;1	1;1;1;1;1;1;1;1	tr|A0A5G2R4N1|A0A5G2R4N1_PIG NEDD8-activating enzyme E1 catalytic subunit OS=Sus scrofa OX=9823 GN=UBA3 PE=1 SV=2;tr|A0A287A4L4|A0A287A4L4_PIG NEDD8-activating enzyme E1 catalytic subunit OS=Sus scrofa OX=9823 GN=UBA3 PE=1 SV=2;tr|A0A287AU03|A0A287AU03_PIG	8	1	1	1	0	0	0	0	1	0	0	0	0	0	0	0	1	0	0	0	0	0	0	0	1	0	0	0	3	3	3	45.748	406	406;433;449;463;489;499;509;514	0.0089172	5.8629	0	0	0	0	3	0	0	0
tr|A0A287BQV2|A0A287BQV2_PIG;tr|A0A287BAZ5|A0A287BAZ5_PIG;tr|A0A287A4Q7|A0A287A4Q7_PIG;tr|F1RI39|F1RI39_PIG;tr|A0A287AA30|A0A287AA30_PIG	tr|A0A287BQV2|A0A287BQV2_PIG;tr|A0A287BAZ5|A0A287BAZ5_PIG;tr|A0A287A4Q7|A0A287A4Q7_PIG;tr|F1RI39|F1RI39_PIG;tr|A0A287AA30|A0A287AA30_PIG	3;3;3;3;2	3;3;3;3;2	3;3;3;3;2	tr|A0A287BQV2|A0A287BQV2_PIG Actinin alpha 4 OS=Sus scrofa OX=9823 GN=ACTN4 PE=1 SV=2;tr|A0A287BAZ5|A0A287BAZ5_PIG Actinin alpha 4 OS=Sus scrofa OX=9823 GN=ACTN4 PE=1 SV=3;tr|A0A287A4Q7|A0A287A4Q7_PIG Actinin alpha 4 OS=Sus scrofa OX=9823 GN=ACTN4 PE=1 SV=	5	3	3	3	0	0	1	0	0	1	3	0	0	0	1	0	0	1	3	0	0	0	1	0	0	1	3	0	5.4	5.4	5.4	101.12	877	877;906;906;933;840	0	18.504	0	0	1.6	0	0	1.6	5.4	0
tr|A0A287A4X4|A0A287A4X4_PIG;tr|F1S536|F1S536_PIG;tr|A0A287BI52|A0A287BI52_PIG	tr|A0A287A4X4|A0A287A4X4_PIG;tr|F1S536|F1S536_PIG;tr|A0A287BI52|A0A287BI52_PIG	1;1;1	1;1;1	1;1;1	tr|A0A287A4X4|A0A287A4X4_PIG BCAR3 adaptor protein, NSP family member OS=Sus scrofa OX=9823 GN=BCAR3 PE=4 SV=1;tr|F1S536|F1S536_PIG BCAR3 adaptor protein, NSP family member OS=Sus scrofa OX=9823 GN=BCAR3 PE=4 SV=4;tr|A0A287BI52|A0A287BI52_PIG BCAR3 adaptor	3	1	1	1	0	1	0	0	0	0	0	0	0	1	0	0	0	0	0	0	0	1	0	0	0	0	0	0	1	1	1	92.017	825	825;855;860	0.0094192	5.8725	0	1	0	0	0	0	0	0
tr|A0A287A4X9|A0A287A4X9_PIG;tr|F1SCV9|F1SCV9_PIG;tr|A0A5G2RKR8|A0A5G2RKR8_PIG;tr|A0A287AG13|A0A287AG13_PIG	tr|A0A287A4X9|A0A287A4X9_PIG;tr|F1SCV9|F1SCV9_PIG;tr|A0A5G2RKR8|A0A5G2RKR8_PIG;tr|A0A287AG13|A0A287AG13_PIG	1;1;1;1	1;1;1;1	1;1;1;1	tr|A0A287A4X9|A0A287A4X9_PIG Apolipoprotein B OS=Sus scrofa OX=9823 GN=APOB PE=1 SV=1;tr|F1SCV9|F1SCV9_PIG Apolipoprotein B OS=Sus scrofa OX=9823 GN=APOB PE=1 SV=4;tr|A0A5G2RKR8|A0A5G2RKR8_PIG Apolipoprotein B OS=Sus scrofa OX=9823 GN=APOB PE=1 SV=1;tr|A0A	4	1	1	1	0	0	0	1	0	0	0	0	0	0	0	1	0	0	0	0	0	0	0	1	0	0	0	0	0.7	0.7	0.7	438.76	3880	3880;4203;4550;4573	0.010714	5.8865	0	0	0	0.7	0	0	0	0
tr|A0A287A513|A0A287A513_PIG;tr|A0A287AD26|A0A287AD26_PIG	tr|A0A287A513|A0A287A513_PIG;tr|A0A287AD26|A0A287AD26_PIG	1;1	1;1	1;1	tr|A0A287A513|A0A287A513_PIG RING-type E3 ubiquitin transferase OS=Sus scrofa OX=9823 GN=RC3H1 PE=4 SV=3;tr|A0A287AD26|A0A287AD26_PIG RING-type E3 ubiquitin transferase OS=Sus scrofa OX=9823 GN=RC3H1 PE=4 SV=2	2	1	1	1	0	0	0	0	0	0	1	0	0	0	0	0	0	0	1	0	0	0	0	0	0	0	1	0	1.6	1.6	1.6	117.78	1065	1065;1123	0.0088106	5.9194	0	0	0	0	0	0	1.6	0
tr|F1SKM0|F1SKM0_PIG;tr|A0A287AJH5|A0A287AJH5_PIG;tr|A0A287A558|A0A287A558_PIG;tr|A0A287BHP7|A0A287BHP7_PIG	tr|F1SKM0|F1SKM0_PIG;tr|A0A287AJH5|A0A287AJH5_PIG;tr|A0A287A558|A0A287A558_PIG;tr|A0A287BHP7|A0A287BHP7_PIG	2;2;2;2	2;2;2;2	2;2;2;2	tr|F1SKM0|F1SKM0_PIG Ubiquinol-cytochrome c reductase core protein 1 OS=Sus scrofa OX=9823 GN=UQCRC1 PE=1 SV=3;tr|A0A287AJH5|A0A287AJH5_PIG Ubiquinol-cytochrome c reductase core protein 1 OS=Sus scrofa OX=9823 GN=UQCRC1 PE=1 SV=3;tr|A0A287A558|A0A287A558_P	4	2	2	2	0	0	0	0	0	0	2	0	0	0	0	0	0	0	2	0	0	0	0	0	0	0	2	0	7.5	7.5	7.5	52.698	480	480;526;526;534	0	12.15	0	0	0	0	0	0	7.5	0
tr|A0A5G2RH00|A0A5G2RH00_PIG;tr|A0A5G2R6R5|A0A5G2R6R5_PIG;tr|F1RU40|F1RU40_PIG;tr|A0A287BSM8|A0A287BSM8_PIG;tr|A0A5G2Q9B9|A0A5G2Q9B9_PIG;tr|A0A287A561|A0A287A561_PIG	tr|A0A5G2RH00|A0A5G2RH00_PIG;tr|A0A5G2R6R5|A0A5G2R6R5_PIG;tr|F1RU40|F1RU40_PIG;tr|A0A287BSM8|A0A287BSM8_PIG;tr|A0A5G2Q9B9|A0A5G2Q9B9_PIG;tr|A0A287A561|A0A287A561_PIG	1;1;1;1;1;1	1;1;1;1;1;1	1;1;1;1;1;1	tr|A0A5G2RH00|A0A5G2RH00_PIG Kinesin light chain 2 OS=Sus scrofa OX=9823 GN=KLC2 PE=1 SV=2;tr|A0A5G2R6R5|A0A5G2R6R5_PIG Kinesin light chain OS=Sus scrofa OX=9823 GN=KLC2 PE=1 SV=1;tr|F1RU40|F1RU40_PIG Kinesin light chain OS=Sus scrofa OX=9823 GN=KLC2 PE=1	6	1	1	1	1	0	0	0	0	0	0	0	1	0	0	0	0	0	0	0	1	0	0	0	0	0	0	0	4.5	4.5	4.5	53.587	485	485;496;545;656;701;831	0.0082531	5.8656	4.5	0	0	0	0	0	0	0
tr|A0A8W4FJU6|A0A8W4FJU6_PIG;tr|F1SD00|F1SD00_PIG;tr|A0A287A5G9|A0A287A5G9_PIG	tr|A0A8W4FJU6|A0A8W4FJU6_PIG;tr|F1SD00|F1SD00_PIG;tr|A0A287A5G9|A0A287A5G9_PIG	1;1;1	1;1;1	1;1;1	tr|A0A8W4FJU6|A0A8W4FJU6_PIG APOBEC1 complementation factor OS=Sus scrofa OX=9823 GN=A1CF PE=4 SV=1;tr|F1SD00|F1SD00_PIG APOBEC1 complementation factor OS=Sus scrofa OX=9823 GN=A1CF PE=1 SV=3;tr|A0A287A5G9|A0A287A5G9_PIG APOBEC1 complementation factor OS=S	3	1	1	1	0	0	0	0	0	0	0	1	0	0	0	0	0	0	0	1	0	0	0	0	0	0	0	1	3.5	3.5	3.5	62.813	570	570;576;595	0.0080754	5.8649	0	0	0	0	0	0	0	3.5
tr|A5A757|A5A757_PIG;tr|A0A287A5Q1|A0A287A5Q1_PIG	tr|A5A757|A5A757_PIG;tr|A0A287A5Q1|A0A287A5Q1_PIG	1;1	1;1	1;1	tr|A5A757|A5A757_PIG IkappaB kinase OS=Sus scrofa OX=9823 GN=IKBKB PE=2 SV=1;tr|A0A287A5Q1|A0A287A5Q1_PIG IkappaB kinase OS=Sus scrofa OX=9823 GN=IKBKB PE=4 SV=1	2	1	1	1	1	0	0	0	0	0	0	0	1	0	0	0	0	0	0	0	1	0	0	0	0	0	0	0	1.9	1.9	1.9	86.494	755	755;755	0.01046	5.9083	1.9	0	0	0	0	0	0	0
tr|F1SDX9|F1SDX9_PIG;tr|A0A287BAZ6|A0A287BAZ6_PIG;tr|A0A8W4FPY9|A0A8W4FPY9_PIG;tr|A0A287A690|A0A287A690_PIG;sp|P52552|PRDX2_PIG;tr|A0A5G2QIX9|A0A5G2QIX9_PIG	tr|F1SDX9|F1SDX9_PIG;tr|A0A287BAZ6|A0A287BAZ6_PIG;tr|A0A8W4FPY9|A0A8W4FPY9_PIG;tr|A0A287A690|A0A287A690_PIG;sp|P52552|PRDX2_PIG;tr|A0A5G2QIX9|A0A5G2QIX9_PIG	2;2;2;2;1;1	2;2;2;2;1;1	2;2;2;2;1;1	tr|F1SDX9|F1SDX9_PIG Peroxiredoxin-2 OS=Sus scrofa OX=9823 GN=PRDX2 PE=1 SV=5;tr|A0A287BAZ6|A0A287BAZ6_PIG Peroxiredoxin-2 OS=Sus scrofa OX=9823 GN=PRDX2 PE=2 SV=1;tr|A0A8W4FPY9|A0A8W4FPY9_PIG Peroxiredoxin-2 OS=Sus scrofa OX=9823 GN=PRDX2 PE=4 SV=1;tr|A0A	6	2	2	2	1	1	0	0	0	1	1	1	1	1	0	0	0	1	1	1	1	1	0	0	0	1	1	1	24.2	24.2	24.2	22.31	198	198;198;214;237;127;144	0	12.057	15.2	9.1	0	0	0	9.1	9.1	15.2
tr|A0A5G2QGP7|A0A5G2QGP7_PIG;tr|A0A5G2QHM7|A0A5G2QHM7_PIG;tr|A0A287A703|A0A287A703_PIG;tr|A0A5G2QDU0|A0A5G2QDU0_PIG	tr|A0A5G2QGP7|A0A5G2QGP7_PIG;tr|A0A5G2QHM7|A0A5G2QHM7_PIG;tr|A0A287A703|A0A287A703_PIG;tr|A0A5G2QDU0|A0A5G2QDU0_PIG	1;1;1;1	1;1;1;1	1;1;1;1	tr|A0A5G2QGP7|A0A5G2QGP7_PIG Alcohol dehydrogenase 1C (class I), gamma polypeptide OS=Sus scrofa OX=9823 GN=ADH1C PE=1 SV=1;tr|A0A5G2QHM7|A0A5G2QHM7_PIG Alcohol dehydrogenase 1C (class I), gamma polypeptide OS=Sus scrofa OX=9823 GN=ADH1C PE=1 SV=1;tr|A0A28	4	1	1	1	0	0	0	0	0	0	1	0	0	0	0	0	0	0	1	0	0	0	0	0	0	0	1	0	7.7	7.7	7.7	38.873	365	365;366;375;388	0.009828	5.9393	0	0	0	0	0	0	7.7	0
tr|A0A5G2R4M0|A0A5G2R4M0_PIG;tr|A0A287A734|A0A287A734_PIG;tr|A0A287AWU7|A0A287AWU7_PIG;tr|I3LK97|I3LK97_PIG;tr|A0A287BLF6|A0A287BLF6_PIG	tr|A0A5G2R4M0|A0A5G2R4M0_PIG;tr|A0A287A734|A0A287A734_PIG;tr|A0A287AWU7|A0A287AWU7_PIG;tr|I3LK97|I3LK97_PIG;tr|A0A287BLF6|A0A287BLF6_PIG	1;1;1;1;1	1;1;1;1;1	1;1;1;1;1	tr|A0A5G2R4M0|A0A5G2R4M0_PIG Complement receptor type 2 OS=Sus scrofa OX=9823 PE=1 SV=2;tr|A0A287A734|A0A287A734_PIG CR1 OS=Sus scrofa OX=9823 PE=1 SV=2;tr|A0A287AWU7|A0A287AWU7_PIG Complement receptor type 2 OS=Sus scrofa OX=9823 PE=1 SV=3;tr|I3LK97|I3LK9	5	1	1	1	0	0	0	0	0	0	1	0	0	0	0	0	0	0	1	0	0	0	0	0	0	0	1	0	0.9	0.9	0.9	113.18	1020	1020;1407;1411;1470;1470	0.0092961	5.8642	0	0	0	0	0	0	0.9	0
tr|A0A287BIW0|A0A287BIW0_PIG;tr|A0A287BAZ0|A0A287BAZ0_PIG;tr|F1SIC5|F1SIC5_PIG;tr|A0A287A770|A0A287A770_PIG;tr|A0A8W4FIS6|A0A8W4FIS6_PIG	tr|A0A287BIW0|A0A287BIW0_PIG;tr|A0A287BAZ0|A0A287BAZ0_PIG;tr|F1SIC5|F1SIC5_PIG;tr|A0A287A770|A0A287A770_PIG;tr|A0A8W4FIS6|A0A8W4FIS6_PIG	1;1;1;1;1	1;1;1;1;1	1;1;1;1;1	tr|A0A287BIW0|A0A287BIW0_PIG Neuroplastin OS=Sus scrofa OX=9823 GN=NPTN PE=1 SV=2;tr|A0A287BAZ0|A0A287BAZ0_PIG Neuroplastin OS=Sus scrofa OX=9823 GN=NPTN PE=1 SV=2;tr|F1SIC5|F1SIC5_PIG Neuroplastin OS=Sus scrofa OX=9823 GN=NPTN PE=1 SV=5;tr|A0A287A770|A0A2	5	1	1	1	0	0	0	0	0	1	0	0	0	0	0	0	0	1	0	0	0	0	0	0	0	1	0	0	6.2	6.2	6.2	21.376	193	193;368;398;412;430	0.0075188	6.1155	0	0	0	0	0	6.2	0	0
tr|A0A287A777|A0A287A777_PIG	tr|A0A287A777|A0A287A777_PIG	1	1	1	tr|A0A287A777|A0A287A777_PIG Zinc finger protein 599 OS=Sus scrofa OX=9823 GN=ZNF599 PE=4 SV=1	1	1	1	1	0	1	0	0	0	0	0	0	0	1	0	0	0	0	0	0	0	1	0	0	0	0	0	0	1.2	1.2	1.2	67.583	588	588	0.0084986	5.8668	0	1.2	0	0	0	0	0	0
tr|A0A287A7Q3|A0A287A7Q3_PIG;tr|A0A287AW90|A0A287AW90_PIG;tr|A0A8W4FMS9|A0A8W4FMS9_PIG;tr|I3LSK5|I3LSK5_PIG	tr|A0A287A7Q3|A0A287A7Q3_PIG;tr|A0A287AW90|A0A287AW90_PIG;tr|A0A8W4FMS9|A0A8W4FMS9_PIG;tr|I3LSK5|I3LSK5_PIG	3;3;2;2	3;3;2;2	3;3;2;2	tr|A0A287A7Q3|A0A287A7Q3_PIG G protein subunit beta 1 OS=Sus scrofa OX=9823 GN=GNB1 PE=3 SV=1;tr|A0A287AW90|A0A287AW90_PIG G protein subunit beta 1 OS=Sus scrofa OX=9823 GN=GNB1 PE=3 SV=1;tr|A0A8W4FMS9|A0A8W4FMS9_PIG G protein subunit beta 1 OS=Sus scrofa	4	3	3	3	1	0	1	1	0	1	3	0	1	0	1	1	0	1	3	0	1	0	1	1	0	1	3	0	16.8	16.8	16.8	37.377	340	340;395;310;321	0	18.827	7.1	0	7.1	7.1	0	7.1	16.8	0
tr|A0A5G2RMA3|A0A5G2RMA3_PIG;tr|A0A287A7V5|A0A287A7V5_PIG	tr|A0A5G2RMA3|A0A5G2RMA3_PIG;tr|A0A287A7V5|A0A287A7V5_PIG	2;2	2;2	2;2	tr|A0A5G2RMA3|A0A5G2RMA3_PIG Myelin-oligodendrocyte glycoprotein OS=Sus scrofa OX=9823 GN=MOG PE=3 SV=1;tr|A0A287A7V5|A0A287A7V5_PIG Myelin-oligodendrocyte glycoprotein OS=Sus scrofa OX=9823 GN=MOG PE=3 SV=2	2	2	2	2	2	0	0	0	0	1	0	0	2	0	0	0	0	1	0	0	2	0	0	0	0	1	0	0	12.5	12.5	12.5	23.68	208	208;233	0	12.253	12.5	0	0	0	0	6.7	0	0
tr|A0A287A7X1|A0A287A7X1_PIG	tr|A0A287A7X1|A0A287A7X1_PIG	1	1	1	tr|A0A287A7X1|A0A287A7X1_PIG E3 ubiquitin-protein ligase OS=Sus scrofa OX=9823 GN=ITCH PE=4 SV=2	1	1	1	1	0	0	0	0	0	1	0	0	0	0	0	0	0	1	0	0	0	0	0	0	0	1	0	0	1.2	1.2	1.2	94.966	830	830	0.01004	5.9003	0	0	0	0	0	1.2	0	0
tr|A0A287A808|A0A287A808_PIG	tr|A0A287A808|A0A287A808_PIG	1	1	1	tr|A0A287A808|A0A287A808_PIG Cytochrome c oxidase subunit OS=Sus scrofa OX=9823 GN=COX6B PE=1 SV=1	1	1	1	1	0	1	0	0	0	0	0	0	0	1	0	0	0	0	0	0	0	1	0	0	0	0	0	0	17.4	17.4	17.4	10.156	86	86	0.0044843	6.2748	0	17.4	0	0	0	0	0	0
tr|A0A287B465|A0A287B465_PIG;tr|A0A287A8M1|A0A287A8M1_PIG;tr|A0A8W4FFR8|A0A8W4FFR8_PIG;tr|I3LDC7|I3LDC7_PIG	tr|A0A287B465|A0A287B465_PIG;tr|A0A287A8M1|A0A287A8M1_PIG;tr|A0A8W4FFR8|A0A8W4FFR8_PIG;tr|I3LDC7|I3LDC7_PIG	1;1;1;1	1;1;1;1	1;1;1;1	tr|A0A287B465|A0A287B465_PIG Isocitrate dehydrogenase [NADP] OS=Sus scrofa OX=9823 GN=IDH1 PE=1 SV=2;tr|A0A287A8M1|A0A287A8M1_PIG Isocitrate dehydrogenase [NADP] OS=Sus scrofa OX=9823 GN=IDH1 PE=1 SV=2;tr|A0A8W4FFR8|A0A8W4FFR8_PIG Isocitrate dehydrogenase	4	1	1	1	0	0	0	0	0	0	1	0	0	0	0	0	0	0	1	0	0	0	0	0	0	0	1	0	5.5	5.5	5.5	47.355	416	416;427;441;463	0.0080321	5.8646	0	0	0	0	0	0	5.5	0
tr|A0A287A9G0|A0A287A9G0_PIG;tr|A0A287AQ33|A0A287AQ33_PIG	tr|A0A287A9G0|A0A287A9G0_PIG;tr|A0A287AQ33|A0A287AQ33_PIG	1;1	1;1	1;1	tr|A0A287A9G0|A0A287A9G0_PIG LanC like 2 OS=Sus scrofa OX=9823 GN=LANCL2 PE=1 SV=2;tr|A0A287AQ33|A0A287AQ33_PIG LanC like 2 OS=Sus scrofa OX=9823 GN=LANCL2 PE=1 SV=1	2	1	1	1	0	1	0	0	0	0	0	0	0	1	0	0	0	0	0	0	0	1	0	0	0	0	0	0	5.2	5.2	5.2	50.626	443	443;486	0.0083333	6.1976	0	5.2	0	0	0	0	0	0
tr|A0A5K1VI86|A0A5K1VI86_PIG;tr|A0A8W4F8G7|A0A8W4F8G7_PIG;tr|A0A287A9G1|A0A287A9G1_PIG;tr|A0A287BBD8|A0A287BBD8_PIG;tr|I3LEA3|I3LEA3_PIG	tr|A0A5K1VI86|A0A5K1VI86_PIG;tr|A0A8W4F8G7|A0A8W4F8G7_PIG;tr|A0A287A9G1|A0A287A9G1_PIG;tr|A0A287BBD8|A0A287BBD8_PIG;tr|I3LEA3|I3LEA3_PIG	1;1;1;1;1	1;1;1;1;1	1;1;1;1;1	tr|A0A5K1VI86|A0A5K1VI86_PIG Collapsin response mediator protein 1 OS=Sus scrofa OX=9823 GN=CRMP1 PE=1 SV=2;tr|A0A8W4F8G7|A0A8W4F8G7_PIG Collapsin response mediator protein 1 OS=Sus scrofa OX=9823 GN=CRMP1 PE=4 SV=1;tr|A0A287A9G1|A0A287A9G1_PIG Collapsin r	5	1	1	1	0	0	0	0	0	1	0	0	0	0	0	0	0	1	0	0	0	0	0	0	0	1	0	0	4.4	4.4	4.4	61.107	562	562;564;572;686;784	0.010965	5.9189	0	0	0	0	0	4.4	0	0
tr|A0A480ZVP3|A0A480ZVP3_PIG;tr|A0A287A9L8|A0A287A9L8_PIG	tr|A0A480ZVP3|A0A480ZVP3_PIG;tr|A0A287A9L8|A0A287A9L8_PIG	4;4	4;4	4;4	tr|A0A480ZVP3|A0A480ZVP3_PIG 2,3-cyclic nucleotide 3 phosphodiesterase OS=Sus scrofa OX=9823 GN=CNP PE=4 SV=1;tr|A0A287A9L8|A0A287A9L8_PIG 2,3-cyclic-nucleotide 3-phosphodiesterase OS=Sus scrofa OX=9823 GN=CNP PE=1 SV=3	2	4	4	4	3	2	3	4	0	3	4	1	3	2	3	4	0	3	4	1	3	2	3	4	0	3	4	1	14.8	14.8	14.8	47.199	420	420;421	0	27.596	14.8	9.3	14.8	14.8	0	8.8	14.8	5.5
tr|A0A287A9U6|A0A287A9U6_PIG	tr|A0A287A9U6|A0A287A9U6_PIG	1	1	1	tr|A0A287A9U6|A0A287A9U6_PIG KRAB domain-containing protein OS=Sus scrofa OX=9823 PE=4 SV=1	1	1	1	1	0	0	0	0	1	0	0	0	0	0	0	0	1	0	0	0	0	0	0	0	1	0	0	0	26.7	26.7	26.7	9.9233	86	86	0.0057803	6.8337	0	0	0	0	26.7	0	0	0
tr|A0A287A9V8|A0A287A9V8_PIG	tr|A0A287A9V8|A0A287A9V8_PIG	1	1	1	tr|A0A287A9V8|A0A287A9V8_PIG Olfactory receptor OS=Sus scrofa OX=9823 GN=OR51I1 PE=3 SV=1	1	1	1	1	0	0	0	0	0	0	1	0	0	0	0	0	0	0	1	0	0	0	0	0	0	0	1	0	6.1	6.1	6.1	35.041	314	314	0.0047619	6.3224	0	0	0	0	0	0	6.1	0
tr|A0A287AQS0|A0A287AQS0_PIG;tr|F1S297|F1S297_PIG;tr|A0A287A9X1|A0A287A9X1_PIG;tr|A0A480K0P7|A0A480K0P7_PIG;tr|A0A5G2QJF8|A0A5G2QJF8_PIG	tr|A0A287AQS0|A0A287AQS0_PIG;tr|F1S297|F1S297_PIG;tr|A0A287A9X1|A0A287A9X1_PIG;tr|A0A480K0P7|A0A480K0P7_PIG;tr|A0A5G2QJF8|A0A5G2QJF8_PIG	1;1;1;1;1	1;1;1;1;1	1;1;1;1;1	tr|A0A287AQS0|A0A287AQS0_PIG Isocitrate dehydrogenase [NAD] subunit, mitochondrial OS=Sus scrofa OX=9823 GN=IDH3G PE=1 SV=1;tr|F1S297|F1S297_PIG Isocitrate dehydrogenase [NAD] subunit, mitochondrial OS=Sus scrofa OX=9823 GN=IDH3G PE=1 SV=3;tr|A0A287A9X1|A0	5	1	1	1	0	0	0	0	0	1	0	0	0	0	0	0	0	1	0	0	0	0	0	0	0	1	0	0	6.9	6.9	6.9	36.694	335	335;379;382;392;506	0.007874	9.4856	0	0	0	0	0	6.9	0	0
tr|A0A287A9Y2|A0A287A9Y2_PIG	tr|A0A287A9Y2|A0A287A9Y2_PIG	1	1	1	tr|A0A287A9Y2|A0A287A9Y2_PIG Serine/threonine-protein kinase RIO1 OS=Sus scrofa OX=9823 GN=RIOK1 PE=3 SV=1	1	1	1	1	0	0	0	0	0	0	1	0	0	0	0	0	0	0	1	0	0	0	0	0	0	0	1	0	1.9	1.9	1.9	64.732	565	565	0.010417	5.9073	0	0	0	0	0	0	1.9	0
tr|A0A287AAA1|A0A287AAA1_PIG;tr|A0A287BIQ1|A0A287BIQ1_PIG;tr|A0A8W4FFS6|A0A8W4FFS6_PIG;tr|F1RP77|F1RP77_PIG;tr|A0A287B464|A0A287B464_PIG;tr|A0A287AXI4|A0A287AXI4_PIG	tr|A0A287AAA1|A0A287AAA1_PIG;tr|A0A287BIQ1|A0A287BIQ1_PIG;tr|A0A8W4FFS6|A0A8W4FFS6_PIG;tr|F1RP77|F1RP77_PIG;tr|A0A287B464|A0A287B464_PIG;tr|A0A287AXI4|A0A287AXI4_PIG	2;2;2;2;2;2	2;2;2;2;2;2	1;1;1;1;1;1	tr|A0A287AAA1|A0A287AAA1_PIG RCR-type E3 ubiquitin transferase OS=Sus scrofa OX=9823 GN=MYCBP2 PE=1 SV=1;tr|A0A287BIQ1|A0A287BIQ1_PIG RCR-type E3 ubiquitin transferase OS=Sus scrofa OX=9823 GN=MYCBP2 PE=1 SV=1;tr|A0A8W4FFS6|A0A8W4FFS6_PIG MYC binding prote	6	2	2	1	0	0	1	0	0	0	0	0	0	0	1	0	0	0	0	0	0	0	1	0	0	0	0	0	0.8	0.8	0.5	504.85	4587	4587;4621;4634;4678;4752;4772	0.0081301	9.8629	0	0	0.5	0	0	0	0	0
tr|A0A287AAA4|A0A287AAA4_PIG;tr|F1SLR5|F1SLR5_PIG	tr|A0A287AAA4|A0A287AAA4_PIG;tr|F1SLR5|F1SLR5_PIG	1;1	1;1	1;1	tr|A0A287AAA4|A0A287AAA4_PIG DNA helicase OS=Sus scrofa OX=9823 GN=CHD4 PE=1 SV=1;tr|F1SLR5|F1SLR5_PIG DNA helicase OS=Sus scrofa OX=9823 GN=CHD4 PE=2 SV=2	2	1	1	1	0	0	1	0	0	0	0	0	0	0	1	0	0	0	0	0	0	0	1	0	0	0	0	0	1	1	1	212.3	1863	1863;1912	0.0082192	5.8654	0	0	1	0	0	0	0	0
tr|A0A287AAC7|A0A287AAC7_PIG	tr|A0A287AAC7|A0A287AAC7_PIG	1	1	1	tr|A0A287AAC7|A0A287AAC7_PIG Mastermind like transcriptional coactivator 3 OS=Sus scrofa OX=9823 GN=MAML3 PE=3 SV=1	1	1	1	1	0	0	0	0	0	1	0	1	0	0	0	0	0	1	0	1	0	0	0	0	0	1	0	1	1.4	1.4	1.4	119.16	1113	1113	0.0057637	5.9849	0	0	0	0	0	1.4	0	1.4
tr|F1RJJ2|F1RJJ2_PIG;tr|A0A287AAJ1|A0A287AAJ1_PIG;tr|A0A5G2QAU9|A0A5G2QAU9_PIG;tr|A0A5G2R9F4|A0A5G2R9F4_PIG	tr|F1RJJ2|F1RJJ2_PIG;tr|A0A287AAJ1|A0A287AAJ1_PIG;tr|A0A5G2QAU9|A0A5G2QAU9_PIG;tr|A0A5G2R9F4|A0A5G2R9F4_PIG	1;1;1;1	1;1;1;1	1;1;1;1	tr|F1RJJ2|F1RJJ2_PIG Radical SAM core domain-containing protein OS=Sus scrofa OX=9823 GN=CALN1 PE=4 SV=5;tr|A0A287AAJ1|A0A287AAJ1_PIG tRNA 4-demethylwyosine synthase (AdoMet-dependent) OS=Sus scrofa OX=9823 GN=CALN1 PE=3 SV=2;tr|A0A5G2QAU9|A0A5G2QAU9_PIG t	4	1	1	1	0	0	0	0	1	0	0	0	0	0	0	0	1	0	0	0	0	0	0	0	1	0	0	0	4.6	4.6	4.6	49.265	431	431;665;690;803	0.0082418	5.8655	0	0	0	0	4.6	0	0	0
tr|A0A287AAN2|A0A287AAN2_PIG;tr|A0A8W4FII7|A0A8W4FII7_PIG	tr|A0A287AAN2|A0A287AAN2_PIG;tr|A0A8W4FII7|A0A8W4FII7_PIG	1;1	1;1	1;1	tr|A0A287AAN2|A0A287AAN2_PIG Lactase OS=Sus scrofa OX=9823 GN=LOC100625897 PE=1 SV=2;tr|A0A8W4FII7|A0A8W4FII7_PIG Uncharacterized protein OS=Sus scrofa OX=9823 GN=LOC100625897 PE=4 SV=1	2	1	1	1	0	0	0	0	1	0	0	0	0	0	0	0	1	0	0	0	0	0	0	0	1	0	0	0	1.2	1.2	1.2	216.3	1914	1914;1923	0.011236	5.8921	0	0	0	0	1.2	0	0	0
tr|A0A287AAP0|A0A287AAP0_PIG	tr|A0A287AAP0|A0A287AAP0_PIG	1	1	1	tr|A0A287AAP0|A0A287AAP0_PIG Uncharacterized protein OS=Sus scrofa OX=9823 GN=LOC100522130 PE=3 SV=2	1	1	1	1	1	0	1	0	0	1	0	0	1	0	1	0	0	1	0	0	1	0	1	0	0	1	0	0	5.4	5.4	5.4	36.393	331	331	0.0046948	6.3029	5.4	0	5.4	0	0	5.4	0	0
tr|A0A287AB14|A0A287AB14_PIG;tr|A0A287AKM9|A0A287AKM9_PIG	tr|A0A287AB14|A0A287AB14_PIG;tr|A0A287AKM9|A0A287AKM9_PIG	1;1	1;1	1;1	tr|A0A287AB14|A0A287AB14_PIG Rhomboid domain containing 3 OS=Sus scrofa OX=9823 GN=RHBDD3 PE=4 SV=1;tr|A0A287AKM9|A0A287AKM9_PIG Rhomboid domain containing 3 OS=Sus scrofa OX=9823 GN=RHBDD3 PE=4 SV=1	2	1	1	1	0	0	0	0	0	0	1	0	0	0	0	0	0	0	1	0	0	0	0	0	0	0	1	0	5.6	5.6	5.6	39.319	373	373;428	0.0090909	5.8635	0	0	0	0	0	0	5.6	0
tr|A0A287AB24|A0A287AB24_PIG;tr|F1REW7|F1REW7_PIG;tr|A0A287B2I4|A0A287B2I4_PIG	tr|A0A287AB24|A0A287AB24_PIG;tr|F1REW7|F1REW7_PIG;tr|A0A287B2I4|A0A287B2I4_PIG	1;1;1	1;1;1	1;1;1	tr|A0A287AB24|A0A287AB24_PIG Arginine and serine rich coiled-coil 2 OS=Sus scrofa OX=9823 GN=RSRC2 PE=4 SV=2;tr|F1REW7|F1REW7_PIG Arginine and serine rich coiled-coil 2 OS=Sus scrofa OX=9823 GN=RSRC2 PE=4 SV=3;tr|A0A287B2I4|A0A287B2I4_PIG Arginine and seri	3	1	1	1	0	0	0	0	1	0	0	0	0	0	0	0	1	0	0	0	0	0	0	0	1	0	0	0	6.2	6.2	6.2	42.098	356	356;376;435	0.009009	5.8632	0	0	0	0	6.2	0	0	0
tr|A0A287AB27|A0A287AB27_PIG	tr|A0A287AB27|A0A287AB27_PIG	1	1	1	tr|A0A287AB27|A0A287AB27_PIG RING-type E3 ubiquitin transferase OS=Sus scrofa OX=9823 GN=TRIM36 PE=1 SV=2	1	1	1	1	1	0	0	0	0	0	0	0	1	0	0	0	0	0	0	0	1	0	0	0	0	0	0	0	2.9	2.9	2.9	83.156	729	729	0.0086207	5.8675	2.9	0	0	0	0	0	0	0
tr|A0A5G2R3A4|A0A5G2R3A4_PIG;tr|A0A287ABR3|A0A287ABR3_PIG	tr|A0A5G2R3A4|A0A5G2R3A4_PIG;tr|A0A287ABR3|A0A287ABR3_PIG	1;1	1;1	1;1	tr|A0A5G2R3A4|A0A5G2R3A4_PIG UBC core domain-containing protein OS=Sus scrofa OX=9823 GN=CISD1 PE=3 SV=2;tr|A0A287ABR3|A0A287ABR3_PIG ZnF_CDGSH domain-containing protein OS=Sus scrofa OX=9823 GN=CISD1 PE=4 SV=1	2	1	1	1	0	1	1	1	0	1	1	1	0	1	1	1	0	1	1	1	0	1	1	1	0	1	1	1	14	14	14	11.985	107	107;111	0.0044643	6.273	0	14	14	14	0	14	14	14
tr|F1STF1|F1STF1_PIG;tr|A0A287ABS3|A0A287ABS3_PIG	tr|F1STF1|F1STF1_PIG;tr|A0A287ABS3|A0A287ABS3_PIG	1;1	1;1	1;1	tr|F1STF1|F1STF1_PIG AF4/FMR2 family member 3 OS=Sus scrofa OX=9823 GN=AFF3 PE=3 SV=3;tr|A0A287ABS3|A0A287ABS3_PIG AF4/FMR2 family member 3 OS=Sus scrofa OX=9823 GN=AFF3 PE=3 SV=2	2	1	1	1	0	0	1	0	0	0	1	0	0	0	1	0	0	0	1	0	0	0	1	0	0	0	1	0	2.7	2.7	2.7	132.74	1227	1227;1252	0.010753	5.9133	0	0	2.7	0	0	0	2.7	0
tr|A0A5G2RJK9|A0A5G2RJK9_PIG;tr|A0A287AC34|A0A287AC34_PIG;tr|I3LDQ1|I3LDQ1_PIG;tr|A0A287B272|A0A287B272_PIG	tr|A0A5G2RJK9|A0A5G2RJK9_PIG;tr|A0A287AC34|A0A287AC34_PIG;tr|I3LDQ1|I3LDQ1_PIG;tr|A0A287B272|A0A287B272_PIG	1;1;1;1	1;1;1;1	1;1;1;1	tr|A0A5G2RJK9|A0A5G2RJK9_PIG Talin 2 OS=Sus scrofa OX=9823 GN=TLN2 PE=1 SV=2;tr|A0A287AC34|A0A287AC34_PIG Talin 2 OS=Sus scrofa OX=9823 GN=TLN2 PE=1 SV=2;tr|I3LDQ1|I3LDQ1_PIG Talin 2 OS=Sus scrofa OX=9823 GN=TLN2 PE=1 SV=2;tr|A0A287B272|A0A287B272_PIG Tali	4	1	1	1	1	0	0	0	0	0	0	0	1	0	0	0	0	0	0	0	1	0	0	0	0	0	0	0	0.8	0.8	0.8	266.26	2492	2492;2495;2502;2542	0.0089744	5.8631	0.8	0	0	0	0	0	0	0
tr|A0A287AC87|A0A287AC87_PIG;tr|F1SR11|F1SR11_PIG;tr|A0A480JBJ3|A0A480JBJ3_PIG	tr|A0A287AC87|A0A287AC87_PIG;tr|F1SR11|F1SR11_PIG;tr|A0A480JBJ3|A0A480JBJ3_PIG	1;1;1	1;1;1	1;1;1	tr|A0A287AC87|A0A287AC87_PIG ATP binding cassette subfamily C member 9 OS=Sus scrofa OX=9823 GN=ABCC9 PE=4 SV=2;tr|F1SR11|F1SR11_PIG ATP binding cassette subfamily C member 9 OS=Sus scrofa OX=9823 GN=ABCC9 PE=4 SV=3;tr|A0A480JBJ3|A0A480JBJ3_PIG ATP binding	3	1	1	1	0	0	0	0	0	0	1	0	0	0	0	0	0	0	1	0	0	0	0	0	0	0	1	0	0.7	0.7	0.7	170.45	1513	1513;1549;1549	0.0081967	5.9696	0	0	0	0	0	0	0.7	0
tr|A0A287ACP9|A0A287ACP9_PIG;tr|A0A5G2QS72|A0A5G2QS72_PIG;tr|A0A480JQP2|A0A480JQP2_PIG;tr|I3LJ48|I3LJ48_PIG	tr|A0A287ACP9|A0A287ACP9_PIG;tr|A0A5G2QS72|A0A5G2QS72_PIG;tr|A0A480JQP2|A0A480JQP2_PIG;tr|I3LJ48|I3LJ48_PIG	1;1;1;1	1;1;1;1	1;1;1;1	tr|A0A287ACP9|A0A287ACP9_PIG enoyl-CoA hydratase OS=Sus scrofa OX=9823 GN=EHHADH PE=1 SV=3;tr|A0A5G2QS72|A0A5G2QS72_PIG enoyl-CoA hydratase OS=Sus scrofa OX=9823 GN=EHHADH PE=1 SV=1;tr|A0A480JQP2|A0A480JQP2_PIG enoyl-CoA hydratase OS=Sus scrofa OX=9823 GN=	4	1	1	1	0	0	0	1	0	1	0	0	0	0	0	1	0	1	0	0	0	0	0	1	0	1	0	0	2.2	2.2	2.2	74.292	671	671;688;723;731	0.010638	5.8858	0	0	0	2.2	0	2.2	0	0
tr|A0A8W4FKA3|A0A8W4FKA3_PIG;tr|A0A8W4FGM8|A0A8W4FGM8_PIG;tr|A0A287ACV5|A0A287ACV5_PIG	tr|A0A8W4FKA3|A0A8W4FKA3_PIG;tr|A0A8W4FGM8|A0A8W4FGM8_PIG;tr|A0A287ACV5|A0A287ACV5_PIG	1;1;1	1;1;1	1;1;1	tr|A0A8W4FKA3|A0A8W4FKA3_PIG Phosphatidylserine synthase 1 OS=Sus scrofa OX=9823 GN=PTDSS1 PE=4 SV=1;tr|A0A8W4FGM8|A0A8W4FGM8_PIG Phosphatidylserine synthase 1 OS=Sus scrofa OX=9823 GN=PTDSS1 PE=4 SV=1;tr|A0A287ACV5|A0A287ACV5_PIG Phosphatidylserine syntha	3	1	1	1	0	0	0	0	0	0	1	0	0	0	0	0	0	0	1	0	0	0	0	0	0	0	1	0	4.4	4.4	4.4	49.918	428	428;470;473	0.006079	6.004	0	0	0	0	0	0	4.4	0
tr|A0A287AD30|A0A287AD30_PIG	tr|A0A287AD30|A0A287AD30_PIG	1	1	1	tr|A0A287AD30|A0A287AD30_PIG Sushi, von Willebrand factor type A, EGF and pentraxin domain containing 1 OS=Sus scrofa OX=9823 GN=SVEP1 PE=4 SV=2	1	1	1	1	0	0	1	0	0	0	0	0	0	0	1	0	0	0	0	0	0	0	1	0	0	0	0	0	0.6	0.6	0.6	389.32	3575	3575	0.010142	5.9025	0	0	0.6	0	0	0	0	0
tr|A0A5G2RG74|A0A5G2RG74_PIG;tr|I3L7S3|I3L7S3_PIG;tr|A0A287BRX1|A0A287BRX1_PIG;tr|A0A287ADJ9|A0A287ADJ9_PIG	tr|A0A5G2RG74|A0A5G2RG74_PIG;tr|I3L7S3|I3L7S3_PIG;tr|A0A287BRX1|A0A287BRX1_PIG;tr|A0A287ADJ9|A0A287ADJ9_PIG	1;1;1;1	1;1;1;1	1;1;1;1	tr|A0A5G2RG74|A0A5G2RG74_PIG dolichyl-phosphate-mannose--protein mannosyltransferase OS=Sus scrofa OX=9823 GN=TMTC1 PE=3 SV=1;tr|I3L7S3|I3L7S3_PIG dolichyl-phosphate-mannose--protein mannosyltransferase OS=Sus scrofa OX=9823 GN=TMTC1 PE=3 SV=3;tr|A0A287BRX	4	1	1	1	0	0	0	0	1	0	0	0	0	0	0	0	1	0	0	0	0	0	0	0	1	0	0	0	2.3	2.3	2.3	99.276	879	879;882;906;944	0.0075758	8.462	0	0	0	0	2.3	0	0	0
tr|A0A287BI76|A0A287BI76_PIG;tr|A0A287ADP4|A0A287ADP4_PIG;tr|F1SNA0|F1SNA0_PIG;tr|A0A8W4F8R6|A0A8W4F8R6_PIG	tr|A0A287BI76|A0A287BI76_PIG;tr|A0A287ADP4|A0A287ADP4_PIG;tr|F1SNA0|F1SNA0_PIG;tr|A0A8W4F8R6|A0A8W4F8R6_PIG	2;2;2;2	2;2;2;2	2;2;2;2	tr|A0A287BI76|A0A287BI76_PIG Amino acid transporter OS=Sus scrofa OX=9823 GN=SLC1A3 PE=1 SV=1;tr|A0A287ADP4|A0A287ADP4_PIG Amino acid transporter OS=Sus scrofa OX=9823 GN=SLC1A3 PE=1 SV=1;tr|F1SNA0|F1SNA0_PIG Amino acid transporter OS=Sus scrofa OX=9823 GN	4	2	2	2	1	2	1	1	0	1	1	1	1	2	1	1	0	1	1	1	1	2	1	1	0	1	1	1	9.5	9.5	9.5	47	430	430;496;497;587	0	13.107	4.7	9.5	4.7	4.7	0	4.7	4.9	4.9
tr|A0A287ADP8|A0A287ADP8_PIG;tr|A0A5G2Q955|A0A5G2Q955_PIG	tr|A0A287ADP8|A0A287ADP8_PIG;tr|A0A5G2Q955|A0A5G2Q955_PIG	1;1	1;1	1;1	tr|A0A287ADP8|A0A287ADP8_PIG SH3 domain-containing YSC84-like protein 1 OS=Sus scrofa OX=9823 GN=SH3YL1 PE=3 SV=2;tr|A0A5G2Q955|A0A5G2Q955_PIG SH3 domain-containing YSC84-like protein 1 OS=Sus scrofa OX=9823 GN=SH3YL1 PE=3 SV=1	2	1	1	1	0	0	0	0	0	0	1	0	0	0	0	0	0	0	1	0	0	0	0	0	0	0	1	0	4.3	4.3	4.3	34.806	323	323;342	0.0055866	5.9762	0	0	0	0	0	0	4.3	0
tr|A0A287ADS6|A0A287ADS6_PIG;tr|I3LJ07|I3LJ07_PIG	tr|A0A287ADS6|A0A287ADS6_PIG;tr|I3LJ07|I3LJ07_PIG	1;1	1;1	1;1	tr|A0A287ADS6|A0A287ADS6_PIG Lysine methyltransferase 2E (inactive) OS=Sus scrofa OX=9823 GN=KMT2E PE=4 SV=1;tr|I3LJ07|I3LJ07_PIG Histone-lysine N-methyltransferase 2E OS=Sus scrofa OX=9823 GN=KMT2E PE=2 SV=2	2	1	1	1	0	0	0	1	0	0	0	0	0	0	0	1	0	0	0	0	0	0	0	1	0	0	0	0	1.1	1.1	1.1	200.48	1817	1817;1859	0.009434	5.8725	0	0	0	1.1	0	0	0	0
tr|A0A8W4F997|A0A8W4F997_PIG;tr|A0A287AXU8|A0A287AXU8_PIG;tr|A0A287AE43|A0A287AE43_PIG;tr|A0A8W4FMS3|A0A8W4FMS3_PIG	tr|A0A8W4F997|A0A8W4F997_PIG;tr|A0A287AXU8|A0A287AXU8_PIG;tr|A0A287AE43|A0A287AE43_PIG;tr|A0A8W4FMS3|A0A8W4FMS3_PIG	1;1;1;1	1;1;1;1	1;1;1;1	tr|A0A8W4F997|A0A8W4F997_PIG Rho GTPase activating protein 26 OS=Sus scrofa OX=9823 GN=ARHGAP26 PE=4 SV=1;tr|A0A287AXU8|A0A287AXU8_PIG Rho GTPase activating protein 26 OS=Sus scrofa OX=9823 GN=ARHGAP26 PE=1 SV=3;tr|A0A287AE43|A0A287AE43_PIG Rho GTPase-acti	4	1	1	1	0	1	0	0	0	0	0	1	0	1	0	0	0	0	0	1	0	1	0	0	0	0	0	1	2.9	2.9	2.9	78.181	686	686;733;738;814	0.0084034	10.232	0	2.9	0	0	0	0	0	2.9
tr|A0A287AE98|A0A287AE98_PIG;tr|I3LTY9|I3LTY9_PIG;tr|A0A287BS74|A0A287BS74_PIG	tr|A0A287AE98|A0A287AE98_PIG;tr|I3LTY9|I3LTY9_PIG;tr|A0A287BS74|A0A287BS74_PIG	1;1;1	1;1;1	1;1;1	tr|A0A287AE98|A0A287AE98_PIG RasGEF domain family member 1B OS=Sus scrofa OX=9823 GN=RASGEF1B PE=4 SV=2;tr|I3LTY9|I3LTY9_PIG RasGEF domain family member 1B OS=Sus scrofa OX=9823 GN=RASGEF1B PE=4 SV=4;tr|A0A287BS74|A0A287BS74_PIG RasGEF domain family member	3	1	1	1	0	0	0	0	0	0	0	1	0	0	0	0	0	0	0	1	0	0	0	0	0	0	0	1	2.8	2.8	2.8	50.078	431	431;473;483	0.0080863	5.9675	0	0	0	0	0	0	0	2.8
tr|A0A287AEB8|A0A287AEB8_PIG;tr|A0A287B1C5|A0A287B1C5_PIG	tr|A0A287AEB8|A0A287AEB8_PIG;tr|A0A287B1C5|A0A287B1C5_PIG	1;1	1;1	1;1	tr|A0A287AEB8|A0A287AEB8_PIG APC regulator of WNT signaling pathway OS=Sus scrofa OX=9823 GN=APC PE=3 SV=3;tr|A0A287B1C5|A0A287B1C5_PIG APC regulator of WNT signaling pathway OS=Sus scrofa OX=9823 GN=APC PE=3 SV=2	2	1	1	1	0	0	1	0	0	0	1	0	0	0	1	0	0	0	1	0	0	0	1	0	0	0	1	0	0.8	0.8	0.8	285.72	2602	2602;2685	0.0097087	5.8743	0	0	0.8	0	0	0	0.8	0
tr|F1SV22|F1SV22_PIG;tr|A0A287AEG1|A0A287AEG1_PIG	tr|F1SV22|F1SV22_PIG;tr|A0A287AEG1|A0A287AEG1_PIG	1;1	1;1	1;1	tr|F1SV22|F1SV22_PIG Microtubule actin crosslinking factor 1 OS=Sus scrofa OX=9823 GN=MACF1 PE=1 SV=4;tr|A0A287AEG1|A0A287AEG1_PIG Microtubule actin crosslinking factor 1 OS=Sus scrofa OX=9823 GN=MACF1 PE=1 SV=2	2	1	1	1	0	0	0	1	0	0	0	0	0	0	0	1	0	0	0	0	0	0	0	1	0	0	0	0	0.7	0.7	0.7	497.38	4347	4347;4456	0.007772	5.956	0	0	0	0.7	0	0	0	0
tr|A0A287AF97|A0A287AF97_PIG;tr|F1RFM8|F1RFM8_PIG	tr|A0A287AF97|A0A287AF97_PIG;tr|F1RFM8|F1RFM8_PIG	1;1	1;1	1;1	tr|A0A287AF97|A0A287AF97_PIG Dynein axonemal heavy chain 10 OS=Sus scrofa OX=9823 GN=DNAH10 PE=3 SV=2;tr|F1RFM8|F1RFM8_PIG Dynein axonemal heavy chain 10 OS=Sus scrofa OX=9823 GN=DNAH10 PE=3 SV=4	2	1	1	1	0	0	0	0	0	1	0	0	0	0	0	0	0	1	0	0	0	0	0	0	0	1	0	0	0.3	0.3	0.3	494.44	4297	4297;4354	0.01087	5.9158	0	0	0	0	0	0.3	0	0
tr|F1SC67|F1SC67_PIG;tr|A0A287AG06|A0A287AG06_PIG	tr|F1SC67|F1SC67_PIG;tr|A0A287AG06|A0A287AG06_PIG	1;1	1;1	1;1	tr|F1SC67|F1SC67_PIG Phosphoinositide phospholipase C OS=Sus scrofa OX=9823 GN=PLCE1 PE=4 SV=4;tr|A0A287AG06|A0A287AG06_PIG Phosphoinositide phospholipase C OS=Sus scrofa OX=9823 GN=PLCE1 PE=4 SV=1	2	1	1	1	0	0	0	0	0	0	1	0	0	0	0	0	0	0	1	0	0	0	0	0	0	0	1	0	1.5	1.5	1.5	223.38	1995	1995;2302	0.0088692	5.9199	0	0	0	0	0	0	1.5	0
tr|A0A5G2QSP3|A0A5G2QSP3_PIG;tr|A0A5G2RM22|A0A5G2RM22_PIG;tr|A0A5G2RE86|A0A5G2RE86_PIG;tr|A0A287AG11|A0A287AG11_PIG	tr|A0A5G2QSP3|A0A5G2QSP3_PIG;tr|A0A5G2RM22|A0A5G2RM22_PIG;tr|A0A5G2RE86|A0A5G2RE86_PIG;tr|A0A287AG11|A0A287AG11_PIG	1;1;1;1	1;1;1;1	1;1;1;1	tr|A0A5G2QSP3|A0A5G2QSP3_PIG Fibroblast growth factor receptor like 1 OS=Sus scrofa OX=9823 GN=FGFRL1 PE=4 SV=1;tr|A0A5G2RM22|A0A5G2RM22_PIG Fibroblast growth factor receptor like 1 OS=Sus scrofa OX=9823 GN=FGFRL1 PE=4 SV=1;tr|A0A5G2RE86|A0A5G2RE86_PIG Fib	4	1	1	1	0	0	0	0	0	1	1	0	0	0	0	0	0	1	1	0	0	0	0	0	0	1	1	0	3.1	3.1	3.1	52.002	479	479;510;536;566	0.0056338	5.977	0	0	0	0	0	3.1	3.1	0
tr|A0A287AG39|A0A287AG39_PIG	tr|A0A287AG39|A0A287AG39_PIG	1	1	1	tr|A0A287AG39|A0A287AG39_PIG Small nuclear ribonucleoprotein-associated protein OS=Sus scrofa OX=9823 GN=SNRPB PE=3 SV=1	1	1	1	1	0	1	0	0	1	1	1	1	0	1	0	0	1	1	1	1	0	1	0	0	1	1	1	1	12.1	12.1	12.1	23.67	231	231	0.008547	6.2302	0	12.1	0	0	12.1	12.1	12.1	12.1
tr|A0A287AG43|A0A287AG43_PIG	tr|A0A287AG43|A0A287AG43_PIG	1	1	1	tr|A0A287AG43|A0A287AG43_PIG Glucocorticoid modulatory element binding protein 2 OS=Sus scrofa OX=9823 GN=GMEB2 PE=4 SV=1	1	1	1	1	0	1	0	0	0	0	0	0	0	1	0	0	0	0	0	0	0	1	0	0	0	0	0	0	3.7	3.7	3.7	56.384	536	536	0.0084746	5.8666	0	3.7	0	0	0	0	0	0
tr|A0A287AGL1|A0A287AGL1_PIG	tr|A0A287AGL1|A0A287AGL1_PIG	1	1	1	tr|A0A287AGL1|A0A287AGL1_PIG Ubiquitin specific peptidase 34 OS=Sus scrofa OX=9823 GN=USP34 PE=4 SV=1	1	1	1	1	0	0	0	0	0	1	0	0	0	0	0	0	0	1	0	0	0	0	0	0	0	1	0	0	0.3	0.3	0.3	401.3	3522	3522	0.0071174	6.0797	0	0	0	0	0	0.3	0	0
tr|A0A287AGN1|A0A287AGN1_PIG	tr|A0A287AGN1|A0A287AGN1_PIG	1	1	1	tr|A0A287AGN1|A0A287AGN1_PIG Apolipoprotein B receptor OS=Sus scrofa OX=9823 GN=APOBR PE=4 SV=2	1	1	1	1	0	0	0	1	0	0	0	0	0	0	0	1	0	0	0	0	0	0	0	1	0	0	0	0	1.5	1.5	1.5	136.77	1283	1283	0.0067568	7.5263	0	0	0	1.5	0	0	0	0
tr|A0A287BQZ3|A0A287BQZ3_PIG;tr|A0A287AGY6|A0A287AGY6_PIG;tr|F1SIZ5|F1SIZ5_PIG	tr|A0A287BQZ3|A0A287BQZ3_PIG;tr|A0A287AGY6|A0A287AGY6_PIG;tr|F1SIZ5|F1SIZ5_PIG	2;2;2	2;2;2	2;2;2	tr|A0A287BQZ3|A0A287BQZ3_PIG Glutamate metabotropic receptor 2 OS=Sus scrofa OX=9823 GN=GRM2 PE=1 SV=1;tr|A0A287AGY6|A0A287AGY6_PIG Glutamate metabotropic receptor 2 OS=Sus scrofa OX=9823 GN=GRM2 PE=1 SV=1;tr|F1SIZ5|F1SIZ5_PIG Glutamate metabotropic recept	3	2	2	2	0	0	1	1	2	0	1	1	0	0	1	1	2	0	1	1	0	0	1	1	2	0	1	1	7.1	7.1	7.1	65.45	594	594;812;872	0	11.967	0	0	3.4	3.4	7.1	0	3.4	3.4
tr|A0A5G2QV89|A0A5G2QV89_PIG;tr|A0A5G2RDJ3|A0A5G2RDJ3_PIG;tr|A0A5G2QXU5|A0A5G2QXU5_PIG;tr|A0A5G2QBZ6|A0A5G2QBZ6_PIG;tr|A0A5G2RD66|A0A5G2RD66_PIG;tr|A0A287AH43|A0A287AH43_PIG;tr|Q70D54|Q70D54_PIG	tr|A0A5G2QV89|A0A5G2QV89_PIG;tr|A0A5G2RDJ3|A0A5G2RDJ3_PIG;tr|A0A5G2QXU5|A0A5G2QXU5_PIG;tr|A0A5G2QBZ6|A0A5G2QBZ6_PIG;tr|A0A5G2RD66|A0A5G2RD66_PIG;tr|A0A287AH43|A0A287AH43_PIG;tr|Q70D54|Q70D54_PIG	1;1;1;1;1;1;1	1;1;1;1;1;1;1	1;1;1;1;1;1;1	tr|A0A5G2QV89|A0A5G2QV89_PIG ST3 beta-galactoside alpha-2,3-sialyltransferase 3 OS=Sus scrofa OX=9823 GN=ST3GAL3 PE=3 SV=1;tr|A0A5G2RDJ3|A0A5G2RDJ3_PIG ST3 beta-galactoside alpha-2,3-sialyltransferase 3 OS=Sus scrofa OX=9823 GN=ST3GAL3 PE=3 SV=1;tr|A0A5G2Q	7	1	1	1	0	1	0	0	0	0	0	0	0	1	0	0	0	0	0	0	0	1	0	0	0	0	0	0	7.5	7.5	7.5	20.959	186	186;276;341;343;352;358;374	0.0097656	5.8975	0	7.5	0	0	0	0	0	0
tr|A0A287AH84|A0A287AH84_PIG	tr|A0A287AH84|A0A287AH84_PIG	1	1	1	tr|A0A287AH84|A0A287AH84_PIG ANK_REP_REGION domain-containing protein OS=Sus scrofa OX=9823 GN=LOC100516390 PE=4 SV=2	1	1	1	1	0	0	0	0	0	0	0	1	0	0	0	0	0	0	0	1	0	0	0	0	0	0	0	1	0.8	0.8	0.8	232.41	2031	2031	0.0086957	11.558	0	0	0	0	0	0	0	0.8
tr|A0A287AHG5|A0A287AHG5_PIG	tr|A0A287AHG5|A0A287AHG5_PIG	1	1	1	tr|A0A287AHG5|A0A287AHG5_PIG Protein kinase C and casein kinase substrate in neurons 1 OS=Sus scrofa OX=9823 GN=PACSIN1 PE=1 SV=1	1	1	1	1	0	0	0	0	0	0	1	0	0	0	0	0	0	0	1	0	0	0	0	0	0	0	1	0	5.3	5.3	5.3	42.611	376	376	0.0074627	6.109	0	0	0	0	0	0	5.3	0
tr|A0A287AHP5|A0A287AHP5_PIG	tr|A0A287AHP5|A0A287AHP5_PIG	1	1	1	tr|A0A287AHP5|A0A287AHP5_PIG polynucleotide adenylyltransferase OS=Sus scrofa OX=9823 GN=PAPOLG PE=3 SV=1	1	1	1	1	0	0	0	0	0	0	0	1	0	0	0	0	0	0	0	1	0	0	0	0	0	0	0	1	4	4	4	83.4	741	741	0.0076628	6.1179	0	0	0	0	0	0	0	4
tr|A0A5G2QFE1|A0A5G2QFE1_PIG;tr|F1SB62|F1SB62_PIG;tr|A0A287AHQ0|A0A287AHQ0_PIG;tr|A0A287AV07|A0A287AV07_PIG	tr|A0A5G2QFE1|A0A5G2QFE1_PIG;tr|F1SB62|F1SB62_PIG;tr|A0A287AHQ0|A0A287AHQ0_PIG;tr|A0A287AV07|A0A287AV07_PIG	1;1;1;1	1;1;1;1	1;1;1;1	tr|A0A5G2QFE1|A0A5G2QFE1_PIG Acetyl-CoA acetyltransferase 2 OS=Sus scrofa OX=9823 GN=ACAT2 PE=1 SV=2;tr|F1SB62|F1SB62_PIG Acetyl-CoA acetyltransferase 2 OS=Sus scrofa OX=9823 GN=ACAT2 PE=1 SV=2;tr|A0A287AHQ0|A0A287AHQ0_PIG Acetyl-CoA acetyltransferase 2 OS	4	1	1	1	0	0	0	0	0	0	1	0	0	0	0	0	0	0	1	0	0	0	0	0	0	0	1	0	5.6	5.6	5.6	40.428	376	376;385;397;447	0.0092379	5.9251	0	0	0	0	0	0	5.6	0
tr|A0A287AHX5|A0A287AHX5_PIG	tr|A0A287AHX5|A0A287AHX5_PIG	1	1	1	tr|A0A287AHX5|A0A287AHX5_PIG Protein phosphatase 2 regulatory subunit Bbeta OS=Sus scrofa OX=9823 GN=PPP2R3B PE=4 SV=1	1	1	1	1	0	1	0	0	0	0	0	0	0	1	0	0	0	0	0	0	0	1	0	0	0	0	0	0	3.7	3.7	3.7	62.489	544	544	0.0091743	5.8638	0	3.7	0	0	0	0	0	0
tr|A0A287AHZ3|A0A287AHZ3_PIG	tr|A0A287AHZ3|A0A287AHZ3_PIG	1	1	1	tr|A0A287AHZ3|A0A287AHZ3_PIG Xin actin binding repeat containing 2 OS=Sus scrofa OX=9823 GN=XIRP2 PE=3 SV=3	1	1	1	1	0	0	0	1	0	0	0	0	0	0	0	1	0	0	0	0	0	0	0	1	0	0	0	0	0.5	0.5	0.5	376.99	3319	3319	0.0080429	5.8646	0	0	0	0.5	0	0	0	0
tr|A0A5G2QAD6|A0A5G2QAD6_PIG;tr|A0A8W4FPJ4|A0A8W4FPJ4_PIG;tr|A0A287BS87|A0A287BS87_PIG;tr|A0A287AI92|A0A287AI92_PIG	tr|A0A5G2QAD6|A0A5G2QAD6_PIG;tr|A0A8W4FPJ4|A0A8W4FPJ4_PIG;tr|A0A287BS87|A0A287BS87_PIG;tr|A0A287AI92|A0A287AI92_PIG	1;1;1;1	1;1;1;1	1;1;1;1	tr|A0A5G2QAD6|A0A5G2QAD6_PIG Carbonic anhydrase 1 OS=Sus scrofa OX=9823 GN=CA1 PE=1 SV=2;tr|A0A8W4FPJ4|A0A8W4FPJ4_PIG Carbonic anhydrase 1 OS=Sus scrofa OX=9823 GN=CA1 PE=4 SV=1;tr|A0A287BS87|A0A287BS87_PIG Carbonic anhydrase OS=Sus scrofa OX=9823 GN=CA1 P	4	1	1	1	0	1	0	0	0	0	0	0	0	1	0	0	0	0	0	0	0	1	0	0	0	0	0	0	8.1	8.1	8.1	13.658	124	124;127;240;261	0.010101	5.8803	0	8.1	0	0	0	0	0	0
tr|A0A8W4FKL1|A0A8W4FKL1_PIG;tr|A0A287AID2|A0A287AID2_PIG;tr|A0A8W4F9Q6|A0A8W4F9Q6_PIG	tr|A0A8W4FKL1|A0A8W4FKL1_PIG;tr|A0A287AID2|A0A287AID2_PIG;tr|A0A8W4F9Q6|A0A8W4F9Q6_PIG	1;1;1	1;1;1	1;1;1	tr|A0A8W4FKL1|A0A8W4FKL1_PIG Tropomyosin alpha-3 chain OS=Sus scrofa OX=9823 GN=TPM3 PE=4 SV=1;tr|A0A287AID2|A0A287AID2_PIG Tropomyosin alpha-3 chain OS=Sus scrofa OX=9823 GN=TPM3 PE=1 SV=1;tr|A0A8W4F9Q6|A0A8W4F9Q6_PIG Tropomyosin alpha-3 chain OS=Sus scro	3	1	1	1	0	0	0	0	0	0	1	0	0	0	0	0	0	0	1	0	0	0	0	0	0	0	1	0	5.8	5.8	5.8	31.299	275	275;284;285	0.0050505	6.4176	0	0	0	0	0	0	5.8	0
tr|A0A287AIG0|A0A287AIG0_PIG	tr|A0A287AIG0|A0A287AIG0_PIG	1	1	1	tr|A0A287AIG0|A0A287AIG0_PIG DNA repair protein REV1 OS=Sus scrofa OX=9823 GN=REV1 PE=3 SV=1	1	1	1	1	1	0	0	0	0	0	0	0	1	0	0	0	0	0	0	0	1	0	0	0	0	0	0	0	1.7	1.7	1.7	137.4	1251	1251	0.0092105	5.864	1.7	0	0	0	0	0	0	0
tr|A0A287B9Q9|A0A287B9Q9_PIG;tr|A0A287BEW0|A0A287BEW0_PIG;tr|A0A287AIU9|A0A287AIU9_PIG	tr|A0A287B9Q9|A0A287B9Q9_PIG;tr|A0A287BEW0|A0A287BEW0_PIG;tr|A0A287AIU9|A0A287AIU9_PIG	1;1;1	1;1;1	1;1;1	tr|A0A287B9Q9|A0A287B9Q9_PIG Multiple C2 and transmembrane domain containing 2 OS=Sus scrofa OX=9823 GN=MCTP2 PE=4 SV=2;tr|A0A287BEW0|A0A287BEW0_PIG Multiple C2 and transmembrane domain containing 2 OS=Sus scrofa OX=9823 GN=MCTP2 PE=4 SV=3;tr|A0A287AIU9|A0	3	1	1	1	0	0	1	0	0	0	0	0	0	0	1	0	0	0	0	0	0	0	1	0	0	0	0	0	4	4	4	97.312	857	857;867;912	0.0099502	5.9427	0	0	4	0	0	0	0	0
tr|A0A287AJP5|A0A287AJP5_PIG	tr|A0A287AJP5|A0A287AJP5_PIG	1	1	1	tr|A0A287AJP5|A0A287AJP5_PIG SEC22 homolog C, vesicle trafficking protein OS=Sus scrofa OX=9823 GN=SEC22C PE=3 SV=1	1	1	1	1	0	0	0	1	0	0	0	0	0	0	0	1	0	0	0	0	0	0	0	1	0	0	0	0	7.3	7.3	7.3	34.505	303	303	0.0090556	5.8634	0	0	0	7.3	0	0	0	0
tr|A0A287BDF2|A0A287BDF2_PIG;tr|A0A287AKV4|A0A287AKV4_PIG;tr|A0A287AJY2|A0A287AJY2_PIG;tr|F1SB63|F1SB63_PIG	tr|A0A287BDF2|A0A287BDF2_PIG;tr|A0A287AKV4|A0A287AKV4_PIG;tr|A0A287AJY2|A0A287AJY2_PIG;tr|F1SB63|F1SB63_PIG	1;1;1;1	1;1;1;1	1;1;1;1	tr|A0A287BDF2|A0A287BDF2_PIG T-complex protein 1 subunit alpha OS=Sus scrofa OX=9823 GN=TCP1 PE=1 SV=1;tr|A0A287AKV4|A0A287AKV4_PIG T-complex 1 OS=Sus scrofa OX=9823 GN=TCP1 PE=1 SV=1;tr|A0A287AJY2|A0A287AJY2_PIG T-complex protein 1 subunit alpha OS=Sus sc	4	1	1	1	0	0	1	0	0	0	0	0	0	0	1	0	0	0	0	0	0	0	1	0	0	0	0	0	4.8	4.8	4.8	46.938	433	433;468;546;559	0.0092715	5.8641	0	0	4.8	0	0	0	0	0
tr|A0A287AKL2|A0A287AKL2_PIG;tr|A0A287BMQ9|A0A287BMQ9_PIG;tr|I3LJU6|I3LJU6_PIG	tr|A0A287AKL2|A0A287AKL2_PIG;tr|A0A287BMQ9|A0A287BMQ9_PIG;tr|I3LJU6|I3LJU6_PIG	1;1;1	1;1;1	1;1;1	tr|A0A287AKL2|A0A287AKL2_PIG Retroelement silencing factor 1 OS=Sus scrofa OX=9823 GN=RESF1 PE=4 SV=2;tr|A0A287BMQ9|A0A287BMQ9_PIG Retroelement silencing factor 1 OS=Sus scrofa OX=9823 GN=RESF1 PE=4 SV=2;tr|I3LJU6|I3LJU6_PIG Retroelement silencing factor 1	3	1	1	1	1	0	0	0	0	0	0	0	1	0	0	0	0	0	0	0	1	0	0	0	0	0	0	0	1.9	1.9	1.9	185.21	1667	1667;1718;1746	0.010893	5.9171	1.9	0	0	0	0	0	0	0
tr|A0A287AL10|A0A287AL10_PIG	tr|A0A287AL10|A0A287AL10_PIG	1	1	1	tr|A0A287AL10|A0A287AL10_PIG Ferritin OS=Sus scrofa OX=9823 GN=FTH1 PE=1 SV=2	1	1	1	1	0	0	0	1	0	1	0	0	0	0	0	1	0	1	0	0	0	0	0	1	0	1	0	0	13.3	13.3	13.3	21.185	181	181	0.0071942	6.0855	0	0	0	13.3	0	13.3	0	0
tr|A0A287ALI0|A0A287ALI0_PIG;tr|A0A5G2QUF6|A0A5G2QUF6_PIG;tr|A0A5G2R9K5|A0A5G2R9K5_PIG	tr|A0A287ALI0|A0A287ALI0_PIG;tr|A0A5G2QUF6|A0A5G2QUF6_PIG;tr|A0A5G2R9K5|A0A5G2R9K5_PIG	1;1;1	1;1;1	1;1;1	tr|A0A287ALI0|A0A287ALI0_PIG CUB and Sushi multiple domains 3 OS=Sus scrofa OX=9823 GN=CSMD3 PE=4 SV=2;tr|A0A5G2QUF6|A0A5G2QUF6_PIG CUB and Sushi multiple domains 3 OS=Sus scrofa OX=9823 GN=CSMD3 PE=4 SV=2;tr|A0A5G2R9K5|A0A5G2R9K5_PIG CUB and Sushi multipl	3	1	1	1	0	0	0	0	1	0	0	0	0	0	0	0	1	0	0	0	0	0	0	0	1	0	0	0	1.2	1.2	1.2	199.79	1815	1815;3499;3668	0.0083102	5.8658	0	0	0	0	1.2	0	0	0
tr|A0A287ALS3|A0A287ALS3_PIG	tr|A0A287ALS3|A0A287ALS3_PIG	1	1	1	tr|A0A287ALS3|A0A287ALS3_PIG Capping protein inhibiting regulator of actin dynamics OS=Sus scrofa OX=9823 GN=CRACD PE=4 SV=3	1	1	1	1	0	0	0	0	0	0	1	0	0	0	0	0	0	0	1	0	0	0	0	0	0	0	1	0	1.8	1.8	1.8	133.83	1219	1219	0.0080972	6.1752	0	0	0	0	0	0	1.8	0
tr|I3LDA3|I3LDA3_PIG;tr|A0A287ALV3|A0A287ALV3_PIG;tr|F1SEU3|F1SEU3_PIG	tr|I3LDA3|I3LDA3_PIG;tr|A0A287ALV3|A0A287ALV3_PIG;tr|F1SEU3|F1SEU3_PIG	1;1;1	1;1;1	1;1;1	tr|I3LDA3|I3LDA3_PIG Rho GTPase-activating protein 7 OS=Sus scrofa OX=9823 GN=DLC1 PE=4 SV=3;tr|A0A287ALV3|A0A287ALV3_PIG Rho GTPase-activating protein 7 OS=Sus scrofa OX=9823 GN=DLC1 PE=4 SV=1;tr|F1SEU3|F1SEU3_PIG Rho GTPase-activating protein 7 OS=Sus sc	3	1	1	1	0	0	0	0	0	0	1	0	0	0	0	0	0	0	1	0	0	0	0	0	0	0	1	0	1.9	1.9	1.9	123.12	1091	1091;1125;1528	0.0062696	6.0191	0	0	0	0	0	0	1.9	0
tr|A0A5G2RBW6|A0A5G2RBW6_PIG;tr|I3L7D3|I3L7D3_PIG;tr|A0A287ALW8|A0A287ALW8_PIG	tr|A0A5G2RBW6|A0A5G2RBW6_PIG;tr|I3L7D3|I3L7D3_PIG;tr|A0A287ALW8|A0A287ALW8_PIG	2;2;2	1;1;1	1;1;1	tr|A0A5G2RBW6|A0A5G2RBW6_PIG Synapsin II OS=Sus scrofa OX=9823 GN=SYN2 PE=1 SV=2;tr|I3L7D3|I3L7D3_PIG Synapsin II OS=Sus scrofa OX=9823 GN=SYN2 PE=1 SV=3;tr|A0A287ALW8|A0A287ALW8_PIG Synapsin II OS=Sus scrofa OX=9823 GN=SYN2 PE=1 SV=1	3	2	1	1	1	1	1	0	1	1	0	1	0	1	0	0	1	0	0	0	0	1	0	0	1	0	0	0	11.4	6.5	6.5	36.576	325	325;466;492	0.0055556	5.9761	4.9	6.5	4.9	0	6.5	4.9	0	4.9
tr|A0A287BDU6|A0A287BDU6_PIG;tr|A0A287AM38|A0A287AM38_PIG	tr|A0A287BDU6|A0A287BDU6_PIG;tr|A0A287AM38|A0A287AM38_PIG	1;1	1;1	1;1	tr|A0A287BDU6|A0A287BDU6_PIG Multiple epidermal growth factor-like domains protein 6 OS=Sus scrofa OX=9823 GN=EGFEM1 PE=4 SV=2;tr|A0A287AM38|A0A287AM38_PIG Multiple epidermal growth factor-like domains protein 6 OS=Sus scrofa OX=9823 GN=EGFEM1 PE=4 SV=3	2	1	1	1	0	0	0	0	1	0	0	0	0	0	0	0	1	0	0	0	0	0	0	0	1	0	0	0	2.4	2.4	2.4	102.3	951	951;994	0.008547	11.003	0	0	0	0	2.4	0	0	0
tr|A0A5G2QTZ6|A0A5G2QTZ6_PIG;tr|A0A8W4F800|A0A8W4F800_PIG;tr|A0A8W4FNZ6|A0A8W4FNZ6_PIG;tr|A0A5G2R196|A0A5G2R196_PIG;tr|F1SS66|F1SS66_PIG;tr|F1SS62|F1SS62_PIG;tr|A0A5G2QYU9|A0A5G2QYU9_PIG;tr|A0A5G2QLY9|A0A5G2QLY9_PIG;tr|A0A287AMA4|A0A287AMA4_PIG;tr|A0A5G2QRY9|A0A5G2QRY9_PIG;tr|A0A8W4FM10|A0A8W4FM10_PIG;tr|F1SS61|F1SS61_PIG	tr|A0A5G2QTZ6|A0A5G2QTZ6_PIG;tr|A0A8W4F800|A0A8W4F800_PIG;tr|A0A8W4FNZ6|A0A8W4FNZ6_PIG;tr|A0A5G2R196|A0A5G2R196_PIG;tr|F1SS66|F1SS66_PIG;tr|F1SS62|F1SS62_PIG;tr|A0A5G2QYU9|A0A5G2QYU9_PIG;tr|A0A5G2QLY9|A0A5G2QLY9_PIG;tr|A0A287AMA4|A0A287AMA4_PIG;tr|A0A5G2QRY9|A0A5G2QRY9_PIG;tr|A0A8W4FM10|A0A8W4FM10_PIG;tr|F1SS61|F1SS61_PIG	1;1;1;1;1;1;1;1;1;1;1;1	1;1;1;1;1;1;1;1;1;1;1;1	1;1;1;1;1;1;1;1;1;1;1;1	tr|A0A5G2QTZ6|A0A5G2QTZ6_PIG Myosin heavy chain 3 OS=Sus scrofa OX=9823 GN=MYH3 PE=1 SV=2;tr|A0A8W4F800|A0A8W4F800_PIG Myosin heavy chain 8 OS=Sus scrofa OX=9823 GN=MYH8 PE=4 SV=1;tr|A0A8W4FNZ6|A0A8W4FNZ6_PIG Myosin heavy chain 8 OS=Sus scrofa OX=9823 GN=M	12	1	1	1	0	0	0	0	0	1	0	0	0	0	0	0	0	1	0	0	0	0	0	0	0	1	0	0	0.9	0.9	0.9	216.19	1876	1876;1881;1912;1919;1920;1921;1928;1933;1939;1940;1944;1945	0.0063291	6.0239	0	0	0	0	0	0.9	0	0
tr|F1STU6|F1STU6_PIG;tr|A0A5G2QID3|A0A5G2QID3_PIG;tr|A0A287ARX9|A0A287ARX9_PIG;tr|A0A5G2R6M8|A0A5G2R6M8_PIG;tr|A0A5G2RF83|A0A5G2RF83_PIG;tr|A0A287AN82|A0A287AN82_PIG;tr|A0A8W4FNI7|A0A8W4FNI7_PIG	tr|F1STU6|F1STU6_PIG;tr|A0A5G2QID3|A0A5G2QID3_PIG;tr|A0A287ARX9|A0A287ARX9_PIG;tr|A0A5G2R6M8|A0A5G2R6M8_PIG;tr|A0A5G2RF83|A0A5G2RF83_PIG;tr|A0A287AN82|A0A287AN82_PIG;tr|A0A8W4FNI7|A0A8W4FNI7_PIG	1;1;1;1;1;1;1	1;1;1;1;1;1;1	1;1;1;1;1;1;1	tr|F1STU6|F1STU6_PIG Discs large MAGUK scaffold protein 2 OS=Sus scrofa OX=9823 GN=DLG2 PE=1 SV=4;tr|A0A5G2QID3|A0A5G2QID3_PIG Discs large MAGUK scaffold protein 2 OS=Sus scrofa OX=9823 GN=DLG2 PE=1 SV=1;tr|A0A287ARX9|A0A287ARX9_PIG Discs large MAGUK scaff	7	1	1	1	0	0	0	0	0	0	1	0	0	0	0	0	0	0	1	0	0	0	0	0	0	0	1	0	2	2	2	90.846	815	815;819;824;866;887;890;1012	0.010435	5.8843	0	0	0	0	0	0	2	0
tr|A0A8W4FRC0|A0A8W4FRC0_PIG;tr|A0A287ANE9|A0A287ANE9_PIG;tr|F1RY93|F1RY93_PIG	tr|A0A8W4FRC0|A0A8W4FRC0_PIG;tr|A0A287ANE9|A0A287ANE9_PIG;tr|F1RY93|F1RY93_PIG	1;1;1	1;1;1	1;1;1	tr|A0A8W4FRC0|A0A8W4FRC0_PIG Serine/threonine kinase 38 OS=Sus scrofa OX=9823 GN=STK38 PE=4 SV=1;tr|A0A287ANE9|A0A287ANE9_PIG Serine/threonine kinase 38 OS=Sus scrofa OX=9823 GN=STK38 PE=3 SV=2;tr|F1RY93|F1RY93_PIG Serine/threonine kinase 38 OS=Sus scrofa	3	1	1	1	0	0	0	0	1	0	0	0	0	0	0	0	1	0	0	0	0	0	0	0	1	0	0	0	17	17	17	15.803	135	135;433;463	0.008547	5.867	0	0	0	0	17	0	0	0
tr|A0A5G2QJL9|A0A5G2QJL9_PIG;tr|I3LJ05|I3LJ05_PIG;tr|A0A287ANM8|A0A287ANM8_PIG	tr|A0A5G2QJL9|A0A5G2QJL9_PIG;tr|I3LJ05|I3LJ05_PIG;tr|A0A287ANM8|A0A287ANM8_PIG	1;1;1	1;1;1	1;1;1	tr|A0A5G2QJL9|A0A5G2QJL9_PIG Glutamine amidotransferase class 1 domain containing 3 OS=Sus scrofa OX=9823 GN=GATD3 PE=1 SV=2;tr|I3LJ05|I3LJ05_PIG Glutamine amidotransferase class 1 domain containing 3 OS=Sus scrofa OX=9823 GN=GATD3 PE=1 SV=3;tr|A0A287ANM8|	3	1	1	1	0	0	1	0	0	0	0	0	0	0	1	0	0	0	0	0	0	0	1	0	0	0	0	0	10.1	10.1	10.1	26.008	248	248;268;274	0.0076046	6.1178	0	0	10.1	0	0	0	0	0
tr|A0A8W4FAD2|A0A8W4FAD2_PIG;tr|A0A5G2QEL5|A0A5G2QEL5_PIG;tr|F1RRS3|F1RRS3_PIG;tr|A0A5G2R0I8|A0A5G2R0I8_PIG;tr|A0A287ANT8|A0A287ANT8_PIG;tr|A0A5G2QT51|A0A5G2QT51_PIG;tr|A0A287AYL9|A0A287AYL9_PIG;tr|I3LTE8|I3LTE8_PIG	tr|A0A8W4FAD2|A0A8W4FAD2_PIG;tr|A0A5G2QEL5|A0A5G2QEL5_PIG;tr|F1RRS3|F1RRS3_PIG;tr|A0A5G2R0I8|A0A5G2R0I8_PIG;tr|A0A287ANT8|A0A287ANT8_PIG;tr|A0A5G2QT51|A0A5G2QT51_PIG;tr|A0A287AYL9|A0A287AYL9_PIG;tr|I3LTE8|I3LTE8_PIG	1;1;1;1;1;1;1;1	1;1;1;1;1;1;1;1	1;1;1;1;1;1;1;1	tr|A0A8W4FAD2|A0A8W4FAD2_PIG N-ethylmaleimide sensitive factor, vesicle fusing ATPase OS=Sus scrofa OX=9823 GN=NSF PE=4 SV=1;tr|A0A5G2QEL5|A0A5G2QEL5_PIG Vesicle-fusing ATPase OS=Sus scrofa OX=9823 GN=NSF PE=1 SV=1;tr|F1RRS3|F1RRS3_PIG Vesicle-fusing ATPas	8	1	1	1	0	0	0	0	0	1	0	0	0	0	0	0	0	1	0	0	0	0	0	0	0	1	0	0	1.9	1.9	1.9	75.812	681	681;748;752;752;753;754;771;832	0.0055096	5.9717	0	0	0	0	0	1.9	0	0
tr|A0A287B857|A0A287B857_PIG;tr|A0A287ANW8|A0A287ANW8_PIG;tr|F2Z5G3|F2Z5G3_PIG;tr|A0A287AUG4|A0A287AUG4_PIG;tr|A0A5G2R6L1|A0A5G2R6L1_PIG;tr|A0A8W4FIQ6|A0A8W4FIQ6_PIG;tr|A0A5G2Q7N5|A0A5G2Q7N5_PIG;tr|A0A8W4FCR3|A0A8W4FCR3_PIG;tr|A0A5G2QWK6|A0A5G2QWK6_PIG	tr|A0A287B857|A0A287B857_PIG;tr|A0A287ANW8|A0A287ANW8_PIG;tr|F2Z5G3|F2Z5G3_PIG;tr|A0A287AUG4|A0A287AUG4_PIG;tr|A0A5G2R6L1|A0A5G2R6L1_PIG;tr|A0A8W4FIQ6|A0A8W4FIQ6_PIG;tr|A0A5G2Q7N5|A0A5G2Q7N5_PIG;tr|A0A8W4FCR3|A0A8W4FCR3_PIG;tr|A0A5G2QWK6|A0A5G2QWK6_PIG	1;1;1;1;1;1;1;1;1	1;1;1;1;1;1;1;1;1	1;1;1;1;1;1;1;1;1	tr|A0A287B857|A0A287B857_PIG Calmodulin 2 OS=Sus scrofa OX=9823 GN=CALM2 PE=1 SV=1;tr|A0A287ANW8|A0A287ANW8_PIG Calmodulin OS=Sus scrofa OX=9823 PE=3 SV=2;tr|F2Z5G3|F2Z5G3_PIG Calmodulin 1 OS=Sus scrofa OX=9823 GN=CALM2 PE=1 SV=1;tr|A0A287AUG4|A0A287AUG4_P	9	1	1	1	0	0	0	0	0	1	1	0	0	0	0	0	0	1	1	0	0	0	0	0	0	1	1	0	20.5	20.5	20.5	9.3542	83	83;85;149;154;168;206;206;214;214	0.0061162	6.0078	0	0	0	0	0	20.5	20.5	0
tr|F1RY53|F1RY53_PIG;tr|A0A287ANX6|A0A287ANX6_PIG;tr|A0A287BNB9|A0A287BNB9_PIG;tr|A0A287BP67|A0A287BP67_PIG;tr|A0A287BSC1|A0A287BSC1_PIG	tr|F1RY53|F1RY53_PIG;tr|A0A287ANX6|A0A287ANX6_PIG;tr|A0A287BNB9|A0A287BNB9_PIG;tr|A0A287BP67|A0A287BP67_PIG;tr|A0A287BSC1|A0A287BSC1_PIG	1;1;1;1;1	1;1;1;1;1	1;1;1;1;1	tr|F1RY53|F1RY53_PIG Dpy-19 like 4 OS=Sus scrofa OX=9823 GN=DPY19L4 PE=3 SV=5;tr|A0A287ANX6|A0A287ANX6_PIG Dpy-19 like 4 OS=Sus scrofa OX=9823 GN=DPY19L4 PE=3 SV=2;tr|A0A287BNB9|A0A287BNB9_PIG Dpy-19 like 4 OS=Sus scrofa OX=9823 GN=DPY19L4 PE=3 SV=3;tr|A0A	5	1	1	1	0	0	0	0	1	0	0	0	0	0	0	0	1	0	0	0	0	0	0	0	1	0	0	0	4.8	4.8	4.8	76.502	660	660;674;681;723;740	0.0067114	7.4743	0	0	0	0	4.8	0	0	0
tr|A0A5G2Q7M7|A0A5G2Q7M7_PIG;tr|A0A287AP23|A0A287AP23_PIG	tr|A0A5G2Q7M7|A0A5G2Q7M7_PIG;tr|A0A287AP23|A0A287AP23_PIG	1;1	1;1	1;1	tr|A0A5G2Q7M7|A0A5G2Q7M7_PIG BAG cochaperone 4 OS=Sus scrofa OX=9823 GN=BAG4 PE=4 SV=1;tr|A0A287AP23|A0A287AP23_PIG BAG cochaperone 4 OS=Sus scrofa OX=9823 GN=BAG4 PE=4 SV=1	2	1	1	1	0	0	0	0	0	0	1	0	0	0	0	0	0	0	1	0	0	0	0	0	0	0	1	0	7.4	7.4	7.4	45.264	421	421;457	0.009009	5.9214	0	0	0	0	0	0	7.4	0
tr|A0A288CG38|A0A288CG38_PIG;tr|A0A287AP40|A0A287AP40_PIG;tr|O77773|O77773_PIG;tr|A0A287BIN3|A0A287BIN3_PIG	tr|A0A288CG38|A0A288CG38_PIG;tr|A0A287AP40|A0A287AP40_PIG;tr|O77773|O77773_PIG;tr|A0A287BIN3|A0A287BIN3_PIG	2;2;2;2	2;2;2;2	2;2;2;2	tr|A0A288CG38|A0A288CG38_PIG Calcium voltage-gated channel auxiliary subunit alpha2delta 1 OS=Sus scrofa OX=9823 GN=CACNA2D1 PE=1 SV=1;tr|A0A287AP40|A0A287AP40_PIG Calcium voltage-gated channel auxiliary subunit alpha2delta 1 OS=Sus scrofa OX=9823 GN=CACNA	4	2	2	2	0	0	0	0	0	2	0	0	0	0	0	0	0	2	0	0	0	0	0	0	0	2	0	0	3.3	3.3	3.3	120.77	1066	1066;1079;1091;1109	0	12.045	0	0	0	0	0	3.3	0	0
tr|A0A287AP60|A0A287AP60_PIG	tr|A0A287AP60|A0A287AP60_PIG	1	1	1	tr|A0A287AP60|A0A287AP60_PIG DnaJ heat shock protein family (Hsp40) member B14 OS=Sus scrofa OX=9823 GN=DNAJB14 PE=4 SV=1	1	1	1	1	0	0	1	0	0	0	0	0	0	0	1	0	0	0	0	0	0	0	1	0	0	0	0	0	5.3	5.3	5.3	42.613	379	379	0.0092308	5.8714	0	0	5.3	0	0	0	0	0
tr|A0A5G2RBM7|A0A5G2RBM7_PIG;tr|A0A287APK1|A0A287APK1_PIG;tr|A0A5G2QPC4|A0A5G2QPC4_PIG;tr|F1SDG5|F1SDG5_PIG	tr|A0A5G2RBM7|A0A5G2RBM7_PIG;tr|A0A287APK1|A0A287APK1_PIG;tr|A0A5G2QPC4|A0A5G2QPC4_PIG;tr|F1SDG5|F1SDG5_PIG	1;1;1;1	1;1;1;1	1;1;1;1	tr|A0A5G2RBM7|A0A5G2RBM7_PIG Vacuolar protein sorting 45 homolog OS=Sus scrofa OX=9823 GN=VPS45 PE=1 SV=1;tr|A0A287APK1|A0A287APK1_PIG Vacuolar protein sorting 45 homolog OS=Sus scrofa OX=9823 GN=VPS45 PE=1 SV=1;tr|A0A5G2QPC4|A0A5G2QPC4_PIG Vacuolar protei	4	1	1	1	0	1	0	0	0	1	0	0	0	1	0	0	0	1	0	0	0	1	0	0	0	1	0	0	5.3	5.3	5.3	59.694	525	525;547;548;570	0.0095238	5.9333	0	5.3	0	0	0	5.3	0	0
tr|A0A8W4FE51|A0A8W4FE51_PIG;tr|A0A8W4FNE7|A0A8W4FNE7_PIG;tr|A0A8W4FLV0|A0A8W4FLV0_PIG;tr|A0A287AQ53|A0A287AQ53_PIG;tr|A0A8W4FFV6|A0A8W4FFV6_PIG	tr|A0A8W4FE51|A0A8W4FE51_PIG;tr|A0A8W4FNE7|A0A8W4FNE7_PIG;tr|A0A8W4FLV0|A0A8W4FLV0_PIG;tr|A0A287AQ53|A0A287AQ53_PIG;tr|A0A8W4FFV6|A0A8W4FFV6_PIG	1;1;1;1;1	1;1;1;1;1	1;1;1;1;1	tr|A0A8W4FE51|A0A8W4FE51_PIG Uncharacterized protein OS=Sus scrofa OX=9823 GN=ABCA15 PE=4 SV=1;tr|A0A8W4FNE7|A0A8W4FNE7_PIG Uncharacterized protein OS=Sus scrofa OX=9823 GN=ABCA15 PE=4 SV=1;tr|A0A8W4FLV0|A0A8W4FLV0_PIG Uncharacterized protein OS=Sus scrofa	5	1	1	1	0	0	0	1	0	0	0	0	0	0	0	1	0	0	0	0	0	0	0	1	0	0	0	0	1.1	1.1	1.1	179.47	1572	1572;1581;1595;1626;1631	0.0089686	5.8695	0	0	0	1.1	0	0	0	0
tr|A0A287AQ59|A0A287AQ59_PIG;tr|A0A5K1U6F7|A0A5K1U6F7_PIG;tr|A0A5G2R8T4|A0A5G2R8T4_PIG	tr|A0A287AQ59|A0A287AQ59_PIG;tr|A0A5K1U6F7|A0A5K1U6F7_PIG;tr|A0A5G2R8T4|A0A5G2R8T4_PIG	1;1;1	1;1;1	1;1;1	tr|A0A287AQ59|A0A287AQ59_PIG Syntaphilin OS=Sus scrofa OX=9823 GN=SNPH PE=4 SV=2;tr|A0A5K1U6F7|A0A5K1U6F7_PIG Syntaphilin OS=Sus scrofa OX=9823 GN=SNPH PE=4 SV=2;tr|A0A5G2R8T4|A0A5G2R8T4_PIG Syntaphilin OS=Sus scrofa OX=9823 GN=SNPH PE=4 SV=1	3	1	1	1	0	1	0	0	0	0	0	0	0	1	0	0	0	0	0	0	0	1	0	0	0	0	0	0	5.7	5.7	5.7	53.232	492	492;525;536	0	11.906	0	5.7	0	0	0	0	0	0
tr|A0A5G2RDZ9|A0A5G2RDZ9_PIG;tr|A0A287AQ64|A0A287AQ64_PIG;tr|A0A5G2QSI9|A0A5G2QSI9_PIG	tr|A0A5G2RDZ9|A0A5G2RDZ9_PIG;tr|A0A287AQ64|A0A287AQ64_PIG;tr|A0A5G2QSI9|A0A5G2QSI9_PIG	1;1;1	1;1;1	1;1;1	tr|A0A5G2RDZ9|A0A5G2RDZ9_PIG Ryanodine receptor 3 OS=Sus scrofa OX=9823 GN=RYR3 PE=4 SV=1;tr|A0A287AQ64|A0A287AQ64_PIG Ryanodine receptor 3 OS=Sus scrofa OX=9823 GN=RYR3 PE=4 SV=3;tr|A0A5G2QSI9|A0A5G2QSI9_PIG Ryanodine receptor 3 OS=Sus scrofa OX=9823 GN=R	3	1	1	1	0	0	0	1	0	0	0	0	0	0	0	1	0	0	0	0	0	0	0	1	0	0	0	0	0.6	0.6	0.6	550.99	4858	4858;4869;4871	0.0059172	5.9944	0	0	0	0.6	0	0	0	0
tr|A0A287BF84|A0A287BF84_PIG;tr|F1S645|F1S645_PIG;tr|A0A287AQJ0|A0A287AQJ0_PIG	tr|A0A287BF84|A0A287BF84_PIG;tr|F1S645|F1S645_PIG;tr|A0A287AQJ0|A0A287AQJ0_PIG	1;1;1	1;1;1	1;1;1	tr|A0A287BF84|A0A287BF84_PIG Potassium sodium-activated channel subfamily T member 2 OS=Sus scrofa OX=9823 GN=KCNT2 PE=4 SV=3;tr|F1S645|F1S645_PIG Potassium sodium-activated channel subfamily T member 2 OS=Sus scrofa OX=9823 GN=KCNT2 PE=4 SV=5;tr|A0A287AQJ	3	1	1	1	0	0	0	0	0	0	1	0	0	0	0	0	0	0	1	0	0	0	0	0	0	0	1	0	2.7	2.7	2.7	122.46	1068	1068;1111;1142	0.010395	5.9071	0	0	0	0	0	0	2.7	0
tr|A0A5G2QA39|A0A5G2QA39_PIG;tr|A0A8W4FAH0|A0A8W4FAH0_PIG;tr|A0A287AQJ4|A0A287AQJ4_PIG	tr|A0A5G2QA39|A0A5G2QA39_PIG;tr|A0A8W4FAH0|A0A8W4FAH0_PIG;tr|A0A287AQJ4|A0A287AQJ4_PIG	1;1;1	1;1;1	1;1;1	tr|A0A5G2QA39|A0A5G2QA39_PIG Ubiquitin carboxyl-terminal hydrolase OS=Sus scrofa OX=9823 GN=USP4 PE=1 SV=1;tr|A0A8W4FAH0|A0A8W4FAH0_PIG Ubiquitin specific peptidase 4 OS=Sus scrofa OX=9823 GN=USP4 PE=4 SV=1;tr|A0A287AQJ4|A0A287AQJ4_PIG ubiquitinyl hydrolas	3	1	1	1	0	0	0	0	0	0	1	0	0	0	0	0	0	0	1	0	0	0	0	0	0	0	1	0	2.1	2.1	2.1	101.58	899	899;910;1023	0.0056818	6.8052	0	0	0	0	0	0	2.1	0
tr|A0A287AQQ6|A0A287AQQ6_PIG;tr|F1RK46|F1RK46_PIG	tr|A0A287AQQ6|A0A287AQQ6_PIG;tr|F1RK46|F1RK46_PIG	1;1	1;1	1;1	tr|A0A287AQQ6|A0A287AQQ6_PIG histone acetyltransferase OS=Sus scrofa OX=9823 GN=CREBBP PE=4 SV=1;tr|F1RK46|F1RK46_PIG histone acetyltransferase OS=Sus scrofa OX=9823 GN=CREBBP PE=4 SV=3	2	1	1	1	0	0	0	0	0	0	1	0	0	0	0	0	0	0	1	0	0	0	0	0	0	0	1	0	0.4	0.4	0.4	260.03	2402	2402;2440	0.0088832	5.8629	0	0	0	0	0	0	0.4	0
tr|A0A287AQW1|A0A287AQW1_PIG	tr|A0A287AQW1|A0A287AQW1_PIG	1	1	1	tr|A0A287AQW1|A0A287AQW1_PIG Cholinergic receptor nicotinic alpha 5 subunit OS=Sus scrofa OX=9823 GN=CHRNA5 PE=3 SV=1	1	1	1	1	0	0	0	0	0	1	0	0	0	0	0	0	0	1	0	0	0	0	0	0	0	1	0	0	3.2	3.2	3.2	54.066	475	475	0.0099206	5.8988	0	0	0	0	0	3.2	0	0
tr|A0A287AQX1|A0A287AQX1_PIG;tr|A0A480DTZ4|A0A480DTZ4_PIG	tr|A0A287AQX1|A0A287AQX1_PIG;tr|A0A480DTZ4|A0A480DTZ4_PIG	1;1	1;1	1;1	tr|A0A287AQX1|A0A287AQX1_PIG Cyclin dependent kinase like 5 OS=Sus scrofa OX=9823 GN=CDKL5 PE=4 SV=2;tr|A0A480DTZ4|A0A480DTZ4_PIG Cyclin-dependent kinase-like 5 OS=Sus scrofa OX=9823 GN=CDKL5 PE=4 SV=1	2	1	1	1	0	0	0	0	0	1	0	0	0	0	0	0	0	1	0	0	0	0	0	0	0	1	0	0	1.2	1.2	1.2	110.2	986	986;1001	0.0071429	6.0803	0	0	0	0	0	1.2	0	0
tr|A0A287ARE6|A0A287ARE6_PIG	tr|A0A287ARE6|A0A287ARE6_PIG	1	1	1	tr|A0A287ARE6|A0A287ARE6_PIG GRB10 interacting GYF protein 2 OS=Sus scrofa OX=9823 GN=GIGYF2 PE=4 SV=2	1	1	1	1	0	0	0	0	0	0	0	1	0	0	0	0	0	0	0	1	0	0	0	0	0	0	0	1	1.7	1.7	1.7	124.29	1068	1068	0.0065359	6.0364	0	0	0	0	0	0	0	1.7
tr|A0A8W4FMM8|A0A8W4FMM8_PIG;tr|A0A5G2QNL5|A0A5G2QNL5_PIG;tr|F1RKW9|F1RKW9_PIG;tr|A0A287ARN5|A0A287ARN5_PIG	tr|A0A8W4FMM8|A0A8W4FMM8_PIG;tr|A0A5G2QNL5|A0A5G2QNL5_PIG;tr|F1RKW9|F1RKW9_PIG;tr|A0A287ARN5|A0A287ARN5_PIG	1;1;1;1	1;1;1;1	1;1;1;1	tr|A0A8W4FMM8|A0A8W4FMM8_PIG Myosin ID OS=Sus scrofa OX=9823 GN=MYO1D PE=4 SV=1;tr|A0A5G2QNL5|A0A5G2QNL5_PIG Myosin ID OS=Sus scrofa OX=9823 GN=MYO1D PE=1 SV=1;tr|F1RKW9|F1RKW9_PIG Myosin ID OS=Sus scrofa OX=9823 GN=MYO1D PE=1 SV=3;tr|A0A287ARN5|A0A287ARN5	4	1	1	1	0	0	0	0	0	0	1	0	0	0	0	0	0	0	1	0	0	0	0	0	0	0	1	0	3.3	3.3	3.3	107.6	936	936;965;975;1006	0.0094937	5.873	0	0	0	0	0	0	3.3	0
tr|A0A287ARR5|A0A287ARR5_PIG;tr|A0A5G2QJC8|A0A5G2QJC8_PIG	tr|A0A287ARR5|A0A287ARR5_PIG;tr|A0A5G2QJC8|A0A5G2QJC8_PIG	1;1	1;1	1;1	tr|A0A287ARR5|A0A287ARR5_PIG F-box protein 5 OS=Sus scrofa OX=9823 GN=FBXO5 PE=4 SV=1;tr|A0A5G2QJC8|A0A5G2QJC8_PIG F-box protein 5 OS=Sus scrofa OX=9823 GN=FBXO5 PE=4 SV=2	2	1	1	1	0	0	1	0	0	0	0	0	0	0	1	0	0	0	0	0	0	0	1	0	0	0	0	0	1.8	1.8	1.8	43.746	387	387;442	0.0084151	5.8663	0	0	1.8	0	0	0	0	0
tr|A0A287ARU4|A0A287ARU4_PIG	tr|A0A287ARU4|A0A287ARU4_PIG	1	1	1	tr|A0A287ARU4|A0A287ARU4_PIG S-phase kinase-associated protein 1 OS=Sus scrofa OX=9823 GN=SKP1 PE=3 SV=2	1	1	1	1	0	0	0	0	0	0	1	0	0	0	0	0	0	0	1	0	0	0	0	0	0	0	1	0	17.6	17.6	17.6	18.876	165	165	0.0086705	5.8677	0	0	0	0	0	0	17.6	0
tr|A0A287ASG5|A0A287ASG5_PIG;tr|F1SDQ4|F1SDQ4_PIG;tr|A0A287AYA5|A0A287AYA5_PIG;tr|A0A287AZA4|A0A287AZA4_PIG	tr|A0A287ASG5|A0A287ASG5_PIG;tr|F1SDQ4|F1SDQ4_PIG;tr|A0A287AYA5|A0A287AYA5_PIG;tr|A0A287AZA4|A0A287AZA4_PIG	1;1;1;1	1;1;1;1	1;1;1;1	tr|A0A287ASG5|A0A287ASG5_PIG Cytosolic carboxypeptidase-like protein 5 OS=Sus scrofa OX=9823 GN=AGBL5 PE=3 SV=1;tr|F1SDQ4|F1SDQ4_PIG Cytosolic carboxypeptidase-like protein 5 OS=Sus scrofa OX=9823 GN=AGBL5 PE=3 SV=3;tr|A0A287AYA5|A0A287AYA5_PIG Cytosolic c	4	1	1	1	0	0	0	0	0	1	0	0	0	0	0	0	0	1	0	0	0	0	0	0	0	1	0	0	1.5	1.5	1.5	79.556	717	717;802;829;886	0.010239	5.8817	0	0	0	0	0	1.5	0	0
tr|A0A8W4FJ12|A0A8W4FJ12_PIG;tr|A0A287B587|A0A287B587_PIG;tr|I3LGT4|I3LGT4_PIG;tr|A0A287B238|A0A287B238_PIG;tr|A0A287ASH3|A0A287ASH3_PIG	tr|A0A8W4FJ12|A0A8W4FJ12_PIG;tr|A0A287B587|A0A287B587_PIG;tr|I3LGT4|I3LGT4_PIG;tr|A0A287B238|A0A287B238_PIG;tr|A0A287ASH3|A0A287ASH3_PIG	1;1;1;1;1	1;1;1;1;1	1;1;1;1;1	tr|A0A8W4FJ12|A0A8W4FJ12_PIG NGG1 interacting factor 3 like 1 OS=Sus scrofa OX=9823 GN=NIF3L1 PE=4 SV=1;tr|A0A287B587|A0A287B587_PIG NIF3-like protein 1 OS=Sus scrofa OX=9823 GN=NIF3L1 PE=1 SV=2;tr|I3LGT4|I3LGT4_PIG NIF3-like protein 1 OS=Sus scrofa OX=982	5	1	1	1	0	0	0	0	0	0	1	0	0	0	0	0	0	0	1	0	0	0	0	0	0	0	1	0	5.6	5.6	5.6	31.912	284	284;285;349;377;442	0.0073529	6.0978	0	0	0	0	0	0	5.6	0
tr|A0A287ASL1|A0A287ASL1_PIG	tr|A0A287ASL1|A0A287ASL1_PIG	1	1	1	tr|A0A287ASL1|A0A287ASL1_PIG RAD51 associated protein 2 OS=Sus scrofa OX=9823 GN=RAD51AP2 PE=4 SV=2	1	1	1	1	1	0	0	0	0	0	0	0	1	0	0	0	0	0	0	0	1	0	0	0	0	0	0	0	1	1	1	125.92	1085	1085	0.0087336	5.8679	1	0	0	0	0	0	0	0
tr|A0A5G2RA75|A0A5G2RA75_PIG;tr|A0A5G2QQM9|A0A5G2QQM9_PIG;tr|A0A8W4FN94|A0A8W4FN94_PIG;tr|A0A287ASU4|A0A287ASU4_PIG	tr|A0A5G2RA75|A0A5G2RA75_PIG;tr|A0A5G2QQM9|A0A5G2QQM9_PIG;tr|A0A8W4FN94|A0A8W4FN94_PIG;tr|A0A287ASU4|A0A287ASU4_PIG	1;1;1;1	1;1;1;1	1;1;1;1	tr|A0A5G2RA75|A0A5G2RA75_PIG 40S ribosomal protein S2 OS=Sus scrofa OX=9823 GN=RPS2 PE=1 SV=1;tr|A0A5G2QQM9|A0A5G2QQM9_PIG 40S ribosomal protein S2 OS=Sus scrofa OX=9823 GN=RPS2 PE=1 SV=2;tr|A0A8W4FN94|A0A8W4FN94_PIG Ribosomal protein S2 OS=Sus scrofa OX=9	4	1	1	1	0	0	0	0	0	0	1	0	0	0	0	0	0	0	1	0	0	0	0	0	0	0	1	0	11.1	11.1	11.1	20.968	198	198;220;235;293	0.0083218	5.8658	0	0	0	0	0	0	11.1	0
tr|A0A287ASW9|A0A287ASW9_PIG;tr|F1RJW5|F1RJW5_PIG	tr|A0A287ASW9|A0A287ASW9_PIG;tr|F1RJW5|F1RJW5_PIG	1;1	1;1	1;1	tr|A0A287ASW9|A0A287ASW9_PIG Immunoglobulin superfamily member 8 OS=Sus scrofa OX=9823 GN=IGSF8 PE=1 SV=1;tr|F1RJW5|F1RJW5_PIG Immunoglobulin superfamily member 8 OS=Sus scrofa OX=9823 GN=IGSF8 PE=1 SV=2	2	1	1	1	0	0	0	0	0	0	1	0	0	0	0	0	0	0	1	0	0	0	0	0	0	0	1	0	2.6	2.6	2.6	65.169	619	619;687	0.0070922	6.0782	0	0	0	0	0	0	2.6	0
tr|A0A287ATF9|A0A287ATF9_PIG	tr|A0A287ATF9|A0A287ATF9_PIG	1	1	1	tr|A0A287ATF9|A0A287ATF9_PIG HMG box-containing protein 1 OS=Sus scrofa OX=9823 GN=HBP1 PE=4 SV=1	1	1	1	1	0	0	0	0	0	1	0	0	0	0	0	0	0	1	0	0	0	0	0	0	0	1	0	0	2.1	2.1	2.1	57.56	513	513	0.0050761	6.4178	0	0	0	0	0	2.1	0	0
tr|A0A287ATT1|A0A287ATT1_PIG	tr|A0A287ATT1|A0A287ATT1_PIG	1	1	1	tr|A0A287ATT1|A0A287ATT1_PIG Transmembrane protein 14C OS=Sus scrofa OX=9823 PE=3 SV=3	1	1	1	1	1	0	0	0	0	0	0	0	1	0	0	0	0	0	0	0	1	0	0	0	0	0	0	0	19.4	19.4	19.4	10.459	98	98	0.0057143	6.8176	19.4	0	0	0	0	0	0	0
tr|A0A287ATX5|A0A287ATX5_PIG;tr|D3K5N4|D3K5N4_PIG;tr|F6PWL0|F6PWL0_PIG	tr|A0A287ATX5|A0A287ATX5_PIG;tr|D3K5N4|D3K5N4_PIG;tr|F6PWL0|F6PWL0_PIG	1;1;1	1;1;1	1;1;1	tr|A0A287ATX5|A0A287ATX5_PIG Zinc finger protein, FOG family member 2 OS=Sus scrofa OX=9823 GN=ZFPM2 PE=4 SV=1;tr|D3K5N4|D3K5N4_PIG Zinc finger protein, FOG family member 2 OS=Sus scrofa OX=9823 GN=ZFPM2 PE=2 SV=1;tr|F6PWL0|F6PWL0_PIG Zinc finger protein,	3	1	1	1	0	0	0	1	0	0	0	0	0	0	0	1	0	0	0	0	0	0	0	1	0	0	0	0	1.8	1.8	1.8	121.63	1098	1098;1151;1153	0.0090909	5.8705	0	0	0	1.8	0	0	0	0
tr|A0A5G2QLS8|A0A5G2QLS8_PIG;tr|A0A287AU34|A0A287AU34_PIG;tr|F1S705|F1S705_PIG	tr|A0A5G2QLS8|A0A5G2QLS8_PIG;tr|A0A287AU34|A0A287AU34_PIG;tr|F1S705|F1S705_PIG	1;1;1	1;1;1	1;1;1	tr|A0A5G2QLS8|A0A5G2QLS8_PIG COP1 E3 ubiquitin ligase OS=Sus scrofa OX=9823 GN=COP1 PE=4 SV=1;tr|A0A287AU34|A0A287AU34_PIG COP1 E3 ubiquitin ligase OS=Sus scrofa OX=9823 GN=COP1 PE=4 SV=1;tr|F1S705|F1S705_PIG COP1 E3 ubiquitin ligase OS=Sus scrofa OX=9823	3	1	1	1	0	0	0	0	0	0	1	0	0	0	0	0	0	0	1	0	0	0	0	0	0	0	1	0	3.3	3.3	3.3	77.406	706	706;707;730	0.01085	5.8869	0	0	0	0	0	0	3.3	0
tr|A0A5G2R3N3|A0A5G2R3N3_PIG;tr|A0A287BBF7|A0A287BBF7_PIG;tr|I3L772|I3L772_PIG;tr|A0A287AU80|A0A287AU80_PIG;tr|I3LG84|I3LG84_PIG	tr|A0A5G2R3N3|A0A5G2R3N3_PIG;tr|A0A287BBF7|A0A287BBF7_PIG;tr|I3L772|I3L772_PIG;tr|A0A287AU80|A0A287AU80_PIG;tr|I3LG84|I3LG84_PIG	1;1;1;1;1	1;1;1;1;1	1;1;1;1;1	tr|A0A5G2R3N3|A0A5G2R3N3_PIG WW domain containing E3 ubiquitin protein ligase 2 OS=Sus scrofa OX=9823 GN=WWP2 PE=4 SV=1;tr|A0A287BBF7|A0A287BBF7_PIG E3 ubiquitin-protein ligase OS=Sus scrofa OX=9823 GN=WWP2 PE=1 SV=1;tr|I3L772|I3L772_PIG E3 ubiquitin-prote	5	1	1	1	0	0	0	0	0	0	1	0	0	0	0	0	0	0	1	0	0	0	0	0	0	0	1	0	6	6	6	34.979	335	335;791;840;870;895	0.0090323	5.8633	0	0	0	0	0	0	6	0
tr|I3LCP0|I3LCP0_PIG;tr|A0A287BIH3|A0A287BIH3_PIG;tr|A0A287AU97|A0A287AU97_PIG;tr|A0A5G2QP94|A0A5G2QP94_PIG;tr|F1RHL9|F1RHL9_PIG;tr|A0A5G2QN32|A0A5G2QN32_PIG	tr|I3LCP0|I3LCP0_PIG;tr|A0A287BIH3|A0A287BIH3_PIG;tr|A0A287AU97|A0A287AU97_PIG;tr|A0A5G2QP94|A0A5G2QP94_PIG;tr|F1RHL9|F1RHL9_PIG;tr|A0A5G2QN32|A0A5G2QN32_PIG	1;1;1;1;1;1	1;1;1;1;1;1	1;1;1;1;1;1	tr|I3LCP0|I3LCP0_PIG Actinin alpha 2 OS=Sus scrofa OX=9823 GN=ACTN2 PE=1 SV=4;tr|A0A287BIH3|A0A287BIH3_PIG Actinin alpha 2 OS=Sus scrofa OX=9823 GN=ACTN2 PE=1 SV=2;tr|A0A287AU97|A0A287AU97_PIG Actinin alpha 2 OS=Sus scrofa OX=9823 GN=ACTN2 PE=1 SV=3;tr|A0A	6	1	1	1	0	0	0	0	0	0	1	0	0	0	0	0	0	0	1	0	0	0	0	0	0	0	1	0	1.9	1.9	1.9	100.17	863	863;870;872;884;894;894	0.0087209	5.8679	0	0	0	0	0	0	1.9	0
tr|A0A287AUF0|A0A287AUF0_PIG	tr|A0A287AUF0|A0A287AUF0_PIG	1	1	1	tr|A0A287AUF0|A0A287AUF0_PIG LIM and senescent cell antigen-like-containing domain protein OS=Sus scrofa OX=9823 GN=LIMS2 PE=1 SV=2	1	1	1	1	0	0	0	1	0	0	0	0	0	0	0	1	0	0	0	0	0	0	0	1	0	0	0	0	5	5	5	39.252	343	343	0.01005	5.8783	0	0	0	5	0	0	0	0
tr|A0A287AUH6|A0A287AUH6_PIG;tr|A0A8W4FAG8|A0A8W4FAG8_PIG;tr|A0A5G2RC09|A0A5G2RC09_PIG;tr|A0A287B311|A0A287B311_PIG;tr|A0A5G2QF88|A0A5G2QF88_PIG;tr|I3LL16|I3LL16_PIG;tr|A0A5G2RDX6|A0A5G2RDX6_PIG;tr|A0A5G2R2N2|A0A5G2R2N2_PIG;tr|F1S2G1|F1S2G1_PIG	tr|A0A287AUH6|A0A287AUH6_PIG;tr|A0A8W4FAG8|A0A8W4FAG8_PIG;tr|A0A5G2RC09|A0A5G2RC09_PIG;tr|A0A287B311|A0A287B311_PIG;tr|A0A5G2QF88|A0A5G2QF88_PIG;tr|I3LL16|I3LL16_PIG;tr|A0A5G2RDX6|A0A5G2RDX6_PIG;tr|A0A5G2R2N2|A0A5G2R2N2_PIG;tr|F1S2G1|F1S2G1_PIG	2;2;2;2;2;2;2;2;2	2;2;2;2;2;2;2;2;2	2;2;2;2;2;2;2;2;2	tr|A0A287AUH6|A0A287AUH6_PIG AP-3 complex subunit beta OS=Sus scrofa OX=9823 GN=AP3B1 PE=1 SV=1;tr|A0A8W4FAG8|A0A8W4FAG8_PIG Adaptor related protein complex 3 subunit beta 1 OS=Sus scrofa OX=9823 GN=AP3B1 PE=4 SV=1;tr|A0A5G2RC09|A0A5G2RC09_PIG AP-3 complex	9	2	2	2	0	0	1	0	0	0	1	0	0	0	1	0	0	0	1	0	0	0	1	0	0	0	1	0	3.7	3.7	3.7	111.58	1004	1004;1006;1008;1019;1037;1039;1040;1047;1130	0	11.987	0	0	1.9	0	0	0	1.8	0
tr|A0A287AUI0|A0A287AUI0_PIG	tr|A0A287AUI0|A0A287AUI0_PIG	1	1	1	tr|A0A287AUI0|A0A287AUI0_PIG Olfactory receptor OS=Sus scrofa OX=9823 PE=3 SV=2	1	1	1	1	0	0	0	0	1	0	0	0	0	0	0	0	1	0	0	0	0	0	0	0	1	0	0	0	10.7	10.7	10.7	35.191	307	307	0.0083682	6.203	0	0	0	0	10.7	0	0	0
tr|A0A8W4FGG9|A0A8W4FGG9_PIG;tr|A0A287AUJ8|A0A287AUJ8_PIG;tr|A0A287BD12|A0A287BD12_PIG	tr|A0A8W4FGG9|A0A8W4FGG9_PIG;tr|A0A287AUJ8|A0A287AUJ8_PIG;tr|A0A287BD12|A0A287BD12_PIG	1;1;1	1;1;1	1;1;1	tr|A0A8W4FGG9|A0A8W4FGG9_PIG Integrator complex subunit 7 OS=Sus scrofa OX=9823 GN=INTS7 PE=4 SV=1;tr|A0A287AUJ8|A0A287AUJ8_PIG Integrator complex subunit 7 OS=Sus scrofa OX=9823 GN=INTS7 PE=3 SV=3;tr|A0A287BD12|A0A287BD12_PIG Integrator complex subunit 7	3	1	1	1	0	1	0	0	0	0	0	0	0	1	0	0	0	0	0	0	0	1	0	0	0	0	0	0	2.2	2.2	2.2	101.53	916	916;921;929	0.0080863	5.8649	0	2.2	0	0	0	0	0	0
tr|A0A287AUN6|A0A287AUN6_PIG	tr|A0A287AUN6|A0A287AUN6_PIG	1	1	1	tr|A0A287AUN6|A0A287AUN6_PIG Sperm associated antigen 16 OS=Sus scrofa OX=9823 GN=SPAG16 PE=4 SV=2	1	1	1	1	0	0	0	0	0	1	0	0	0	0	0	0	0	1	0	0	0	0	0	0	0	1	0	0	4	4	4	70.296	628	628	0.0057307	5.9826	0	0	0	0	0	4	0	0
tr|A0A287AUN9|A0A287AUN9_PIG	tr|A0A287AUN9|A0A287AUN9_PIG	1	1	1	tr|A0A287AUN9|A0A287AUN9_PIG Transient receptor potential cation channel subfamily M member 4 OS=Sus scrofa OX=9823 GN=TRPM4 PE=4 SV=3	1	1	1	1	0	0	0	0	0	0	1	0	0	0	0	0	0	0	1	0	0	0	0	0	0	0	1	0	2.7	2.7	2.7	130.18	1175	1175	0.0094563	5.9322	0	0	0	0	0	0	2.7	0
tr|A0A287AV13|A0A287AV13_PIG	tr|A0A287AV13|A0A287AV13_PIG	1	1	1	tr|A0A287AV13|A0A287AV13_PIG Myosin IXA OS=Sus scrofa OX=9823 GN=MYO9A PE=3 SV=3	1	1	1	1	0	0	0	0	0	1	0	0	0	0	0	0	0	1	0	0	0	0	0	0	0	1	0	0	1.1	1.1	1.1	293.16	2548	2548	0.010274	5.882	0	0	0	0	0	1.1	0	0
tr|A0A8W4FC91|A0A8W4FC91_PIG;tr|A0A287AVA5|A0A287AVA5_PIG;tr|A0A287BCG1|A0A287BCG1_PIG	tr|A0A8W4FC91|A0A8W4FC91_PIG;tr|A0A287AVA5|A0A287AVA5_PIG;tr|A0A287BCG1|A0A287BCG1_PIG	1;1;1	1;1;1	1;1;1	tr|A0A8W4FC91|A0A8W4FC91_PIG ASPSCR1 tether for SLC2A4, UBX domain containing OS=Sus scrofa OX=9823 GN=ASPSCR1 PE=4 SV=1;tr|A0A287AVA5|A0A287AVA5_PIG ASPSCR1 tether for SLC2A4, UBX domain containing OS=Sus scrofa OX=9823 GN=ASPSCR1 PE=4 SV=2;tr|A0A287BCG1|	3	1	1	1	1	0	0	0	0	0	0	0	1	0	0	0	0	0	0	0	1	0	0	0	0	0	0	0	14.6	14.6	14.6	16.898	151	151;574;585	0.010733	5.8866	14.6	0	0	0	0	0	0	0
tr|A0A5G2QMZ4|A0A5G2QMZ4_PIG;tr|A0A287AVY6|A0A287AVY6_PIG;tr|F1RFV6|F1RFV6_PIG	tr|A0A5G2QMZ4|A0A5G2QMZ4_PIG;tr|A0A287AVY6|A0A287AVY6_PIG;tr|F1RFV6|F1RFV6_PIG	1;1;1	1;1;1	1;1;1	tr|A0A5G2QMZ4|A0A5G2QMZ4_PIG Phospholipase OS=Sus scrofa OX=9823 GN=PLD2 PE=3 SV=1;tr|A0A287AVY6|A0A287AVY6_PIG Phospholipase OS=Sus scrofa OX=9823 GN=PLD2 PE=3 SV=1;tr|F1RFV6|F1RFV6_PIG Phospholipase OS=Sus scrofa OX=9823 GN=PLD2 PE=3 SV=2	3	1	1	1	0	0	0	0	1	0	0	0	0	0	0	0	1	0	0	0	0	0	0	0	1	0	0	0	1.6	1.6	1.6	99.981	883	883;902;933	0.0063694	7.0397	0	0	0	0	1.6	0	0	0
tr|A0A287AWF7|A0A287AWF7_PIG;tr|I3LC98|I3LC98_PIG;tr|I3L676|I3L676_PIG;tr|I3LVQ0|I3LVQ0_PIG;tr|I3LFJ8|I3LFJ8_PIG	tr|A0A287AWF7|A0A287AWF7_PIG;tr|I3LC98|I3LC98_PIG;tr|I3L676|I3L676_PIG;tr|I3LVQ0|I3LVQ0_PIG;tr|I3LFJ8|I3LFJ8_PIG	1;1;1;1;1	1;1;1;1;1	1;1;1;1;1	tr|A0A287AWF7|A0A287AWF7_PIG Kinesin family member 13A OS=Sus scrofa OX=9823 GN=KIF13A PE=3 SV=3;tr|I3LC98|I3LC98_PIG Kinesin family member 13A OS=Sus scrofa OX=9823 GN=KIF13A PE=3 SV=4;tr|I3L676|I3L676_PIG Kinesin family member 13A OS=Sus scrofa OX=9823 G	5	1	1	1	1	0	0	0	0	0	0	0	1	0	0	0	0	0	0	0	1	0	0	0	0	0	0	0	0.5	0.5	0.5	186.91	1673	1673;1733;1773;1776;1816	0.0074906	6.1092	0.5	0	0	0	0	0	0	0
tr|A0A287AWP7|A0A287AWP7_PIG	tr|A0A287AWP7|A0A287AWP7_PIG	1	1	1	tr|A0A287AWP7|A0A287AWP7_PIG Hexosyltransferase OS=Sus scrofa OX=9823 GN=CHSY1 PE=3 SV=1	1	1	1	1	0	0	0	0	0	0	0	1	0	0	0	0	0	0	0	1	0	0	0	0	0	0	0	1	2.9	2.9	2.9	92.022	803	803	0.0075188	8.443	0	0	0	0	0	0	0	2.9
tr|A0A8W4FMR6|A0A8W4FMR6_PIG;tr|A0A5G2Q838|A0A5G2Q838_PIG;tr|A0A287AXI3|A0A287AXI3_PIG	tr|A0A8W4FMR6|A0A8W4FMR6_PIG;tr|A0A5G2Q838|A0A5G2Q838_PIG;tr|A0A287AXI3|A0A287AXI3_PIG	1;1;1	1;1;1	1;1;1	tr|A0A8W4FMR6|A0A8W4FMR6_PIG Uncharacterized protein OS=Sus scrofa OX=9823 PE=4 SV=1;tr|A0A5G2Q838|A0A5G2Q838_PIG Olfactory receptor OS=Sus scrofa OX=9823 PE=3 SV=1;tr|A0A287AXI3|A0A287AXI3_PIG Olfactory receptor OS=Sus scrofa OX=9823 GN=LOC110255334 PE=3	3	1	1	1	0	0	0	0	0	0	0	1	0	0	0	0	0	0	0	1	0	0	0	0	0	0	0	1	2.6	2.6	2.6	33.9	304	304;323;323	0.0095238	5.8951	0	0	0	0	0	0	0	2.6
tr|A0A287AXJ5|A0A287AXJ5_PIG;tr|A0A5G2R929|A0A5G2R929_PIG	tr|A0A287AXJ5|A0A287AXJ5_PIG;tr|A0A5G2R929|A0A5G2R929_PIG	1;1	1;1	1;1	tr|A0A287AXJ5|A0A287AXJ5_PIG mitogen-activated protein kinase OS=Sus scrofa OX=9823 GN=MAPK15 PE=4 SV=3;tr|A0A5G2R929|A0A5G2R929_PIG mitogen-activated protein kinase OS=Sus scrofa OX=9823 GN=MAPK15 PE=4 SV=2	2	1	1	1	0	0	0	0	0	0	1	0	0	0	0	0	0	0	1	0	0	0	0	0	0	0	1	0	3.6	3.6	3.6	58.206	532	532;535	0.0078947	5.961	0	0	0	0	0	0	3.6	0
tr|A0A287AXP7|A0A287AXP7_PIG;tr|A0A8W4FPF3|A0A8W4FPF3_PIG;tr|A0A8W4FI66|A0A8W4FI66_PIG;tr|I3LLC5|I3LLC5_PIG;tr|A0A8W4F976|A0A8W4F976_PIG	tr|A0A287AXP7|A0A287AXP7_PIG;tr|A0A8W4FPF3|A0A8W4FPF3_PIG;tr|A0A8W4FI66|A0A8W4FI66_PIG;tr|I3LLC5|I3LLC5_PIG;tr|A0A8W4F976|A0A8W4F976_PIG	1;1;1;1;1	1;1;1;1;1	1;1;1;1;1	tr|A0A287AXP7|A0A287AXP7_PIG Potassium calcium-activated channel subfamily U member 1 OS=Sus scrofa OX=9823 GN=KCNU1 PE=4 SV=3;tr|A0A8W4FPF3|A0A8W4FPF3_PIG Potassium calcium-activated channel subfamily U member 1 OS=Sus scrofa OX=9823 GN=KCNU1 PE=4 SV=1;tr	5	1	1	1	0	0	0	0	0	0	1	0	0	0	0	0	0	0	1	0	0	0	0	0	0	0	1	0	2.7	2.7	2.7	113.7	1009	1009;1050;1050;1058;1081	0.0096525	5.8961	0	0	0	0	0	0	2.7	0
tr|A0A287AXW9|A0A287AXW9_PIG;tr|A0A8W4FJH5|A0A8W4FJH5_PIG	tr|A0A287AXW9|A0A287AXW9_PIG;tr|A0A8W4FJH5|A0A8W4FJH5_PIG	1;1	1;1	1;1	tr|A0A287AXW9|A0A287AXW9_PIG Solute carrier family 13 member 3 OS=Sus scrofa OX=9823 GN=SLC13A3 PE=3 SV=2;tr|A0A8W4FJH5|A0A8W4FJH5_PIG Solute carrier family 13 member 3 OS=Sus scrofa OX=9823 GN=SLC13A3 PE=4 SV=1	2	1	1	1	0	1	0	0	0	0	0	0	0	1	0	0	0	0	0	0	0	1	0	0	0	0	0	0	3.8	3.8	3.8	61.856	558	558;560	0.0090498	5.8702	0	3.8	0	0	0	0	0	0
tr|A0A287AY05|A0A287AY05_PIG	tr|A0A287AY05|A0A287AY05_PIG	2	2	2	tr|A0A287AY05|A0A287AY05_PIG RAB40C, member RAS onco family OS=Sus scrofa OX=9823 GN=RAB40C PE=4 SV=1	1	2	2	2	0	0	0	1	0	0	0	1	0	0	0	1	0	0	0	1	0	0	0	1	0	0	0	1	7.1	7.1	7.1	31.348	281	281	0	13.84	0	0	0	5.7	0	0	0	7.1
tr|I3LDT2|I3LDT2_PIG;tr|A0A5G2RLE3|A0A5G2RLE3_PIG;tr|F1SI65|F1SI65_PIG;tr|A0A287AYD5|A0A287AYD5_PIG	tr|I3LDT2|I3LDT2_PIG;tr|A0A5G2RLE3|A0A5G2RLE3_PIG;tr|F1SI65|F1SI65_PIG;tr|A0A287AYD5|A0A287AYD5_PIG	1;1;1;1	1;1;1;1	1;1;1;1	tr|I3LDT2|I3LDT2_PIG Microtubule associated protein 1A OS=Sus scrofa OX=9823 GN=MAP1A PE=1 SV=2;tr|A0A5G2RLE3|A0A5G2RLE3_PIG Microtubule associated protein 1A OS=Sus scrofa OX=9823 GN=MAP1A PE=1 SV=1;tr|F1SI65|F1SI65_PIG Microtubule associated protein 1A O	4	1	1	1	0	0	0	0	0	0	1	0	0	0	0	0	0	0	1	0	0	0	0	0	0	0	1	0	0.7	0.7	0.7	314.85	2899	2899;2900;2997;3031	0.0096712	5.8964	0	0	0	0	0	0	0.7	0
tr|A0A5G2R7L4|A0A5G2R7L4_PIG;tr|A0A287AZ79|A0A287AZ79_PIG;tr|A0A480V5W1|A0A480V5W1_PIG;tr|I3L6Y6|I3L6Y6_PIG;tr|A0A480V1M7|A0A480V1M7_PIG	tr|A0A5G2R7L4|A0A5G2R7L4_PIG;tr|A0A287AZ79|A0A287AZ79_PIG;tr|A0A480V5W1|A0A480V5W1_PIG;tr|I3L6Y6|I3L6Y6_PIG;tr|A0A480V1M7|A0A480V1M7_PIG	2;2;2;2;2	2;2;2;2;2	2;2;2;2;2	tr|A0A5G2R7L4|A0A5G2R7L4_PIG AP complex subunit beta OS=Sus scrofa OX=9823 GN=AP2B1 PE=1 SV=1;tr|A0A287AZ79|A0A287AZ79_PIG AP complex subunit beta OS=Sus scrofa OX=9823 GN=AP2B1 PE=1 SV=3;tr|A0A480V5W1|A0A480V5W1_PIG AP complex subunit beta OS=Sus scrofa O	5	2	2	2	0	0	1	0	0	1	0	1	0	0	1	0	0	1	0	1	0	0	1	0	0	1	0	1	3.8	3.8	3.8	95.929	868	868;904;937;943;951	0	12.274	0	0	1.6	0	0	2.2	0	2.2
tr|A0A287AZF9|A0A287AZF9_PIG	tr|A0A287AZF9|A0A287AZF9_PIG	3	3	3	tr|A0A287AZF9|A0A287AZF9_PIG Cytochrome c1 OS=Sus scrofa OX=9823 GN=CYC1 PE=1 SV=1	1	3	3	3	1	0	0	1	0	2	1	0	1	0	0	1	0	2	1	0	1	0	0	1	0	2	1	0	13.8	13.8	13.8	35.442	326	326	0	18.48	6.4	0	0	6.4	0	13.8	6.1	0
tr|A0A287AZL8|A0A287AZL8_PIG;tr|I3LLA5|I3LLA5_PIG	tr|A0A287AZL8|A0A287AZL8_PIG;tr|I3LLA5|I3LLA5_PIG	1;1	1;1	1;1	tr|A0A287AZL8|A0A287AZL8_PIG Adaptor-related protein complex 3, sigma 2 subunit OS=Sus scrofa OX=9823 GN=AP3S2 PE=1 SV=2;tr|I3LLA5|I3LLA5_PIG Arpin OS=Sus scrofa OX=9823 GN=AP3S2 PE=1 SV=4	2	1	1	1	0	0	0	0	1	0	0	0	0	0	0	0	1	0	0	0	0	0	0	0	1	0	0	0	7.1	7.1	7.1	19.137	169	169;193	0.010309	5.8832	0	0	0	0	7.1	0	0	0
tr|A0A287AZT4|A0A287AZT4_PIG;tr|F1SNG2|F1SNG2_PIG	tr|A0A287AZT4|A0A287AZT4_PIG;tr|F1SNG2|F1SNG2_PIG	1;1	1;1	1;1	tr|A0A287AZT4|A0A287AZT4_PIG Solute carrier family 24 member 2 OS=Sus scrofa OX=9823 GN=SLC24A2 PE=3 SV=1;tr|F1SNG2|F1SNG2_PIG Sodium/potassium/calcium exchanger 2 isoform X1 OS=Sus scrofa OX=9823 GN=SLC24A2 PE=3 SV=3	2	1	1	1	0	0	1	0	0	0	0	0	0	0	1	0	0	0	0	0	0	0	1	0	0	0	0	0	5.4	5.4	5.4	70.716	634	634;664	0.0075472	6.1156	0	0	5.4	0	0	0	0	0
tr|A0A287B0F4|A0A287B0F4_PIG	tr|A0A287B0F4|A0A287B0F4_PIG	2	2	2	tr|A0A287B0F4|A0A287B0F4_PIG KASH_CCD domain-containing protein OS=Sus scrofa OX=9823 GN=LOC106507512 PE=4 SV=1	1	2	2	2	0	0	0	0	0	1	0	1	0	0	0	0	0	1	0	1	0	0	0	0	0	1	0	1	3.6	3.6	3.6	165.06	1453	1453	0	13.981	0	0	0	0	0	1.7	0	1.9
tr|A0A287B0J8|A0A287B0J8_PIG	tr|A0A287B0J8|A0A287B0J8_PIG	1	1	1	tr|A0A287B0J8|A0A287B0J8_PIG EvC ciliary complex subunit 1 OS=Sus scrofa OX=9823 GN=EVC PE=4 SV=2	1	1	1	1	0	0	0	1	0	0	0	0	0	0	0	1	0	0	0	0	0	0	0	1	0	0	0	0	0.9	0.9	0.9	111.58	991	991	0.0064516	6.0289	0	0	0	0.9	0	0	0	0
tr|A0A287B177|A0A287B177_PIG	tr|A0A287B177|A0A287B177_PIG	1	1	1	tr|A0A287B177|A0A287B177_PIG UDP-glucuronosyltransferase OS=Sus scrofa OX=9823 GN=UGT1A6 PE=1 SV=2	1	1	1	1	0	0	0	1	0	0	0	0	0	0	0	1	0	0	0	0	0	0	0	1	0	0	0	0	3.4	3.4	3.4	60.417	534	534	0.010753	5.8866	0	0	0	3.4	0	0	0	0
tr|A0A287B1A2|A0A287B1A2_PIG;tr|A0A5G2QG80|A0A5G2QG80_PIG	tr|A0A287B1A2|A0A287B1A2_PIG;tr|A0A5G2QG80|A0A5G2QG80_PIG	1;1	1;1	1;1	tr|A0A287B1A2|A0A287B1A2_PIG UTP4 small subunit processome component OS=Sus scrofa OX=9823 GN=UTP4 PE=4 SV=2;tr|A0A5G2QG80|A0A5G2QG80_PIG U3 small nucleolar RNA-associated protein 4 homolog isoform 1 OS=Sus scrofa OX=9823 GN=UTP4 PE=4 SV=1	2	1	1	1	0	0	0	1	0	0	0	0	0	0	0	1	0	0	0	0	0	0	0	1	0	0	0	0	3.4	3.4	3.4	72.626	649	649;686	0.009901	5.8765	0	0	0	3.4	0	0	0	0
tr|A0A287B7A3|A0A287B7A3_PIG;tr|A0A287B1J9|A0A287B1J9_PIG;tr|F1RSR3|F1RSR3_PIG;tr|A0A287BJF5|A0A287BJF5_PIG	tr|A0A287B7A3|A0A287B7A3_PIG;tr|A0A287B1J9|A0A287B1J9_PIG;tr|F1RSR3|F1RSR3_PIG;tr|A0A287BJF5|A0A287BJF5_PIG	1;1;1;1	1;1;1;1	1;1;1;1	tr|A0A287B7A3|A0A287B7A3_PIG Neurobeachin OS=Sus scrofa OX=9823 GN=NBEA PE=1 SV=2;tr|A0A287B1J9|A0A287B1J9_PIG Neurobeachin OS=Sus scrofa OX=9823 GN=NBEA PE=1 SV=3;tr|F1RSR3|F1RSR3_PIG Neurobeachin OS=Sus scrofa OX=9823 GN=NBEA PE=1 SV=5;tr|A0A287BJF5|A0A2	4	1	1	1	0	0	1	0	0	0	0	0	0	0	1	0	0	0	0	0	0	0	1	0	0	0	0	0	1.3	1.3	1.3	267.58	2394	2394;2465;2890;2964	0.0095923	5.9341	0	0	1.3	0	0	0	0	0
tr|A0A287B1K0|A0A287B1K0_PIG	tr|A0A287B1K0|A0A287B1K0_PIG	1	1	1	tr|A0A287B1K0|A0A287B1K0_PIG E3 ubiquitin-protein ligase pellino homolog OS=Sus scrofa OX=9823 GN=PELI2 PE=3 SV=2	1	1	1	1	0	1	0	0	0	0	0	0	0	1	0	0	0	0	0	0	0	1	0	0	0	0	0	0	5.3	5.3	5.3	46.292	419	419	0.0091463	5.8708	0	5.3	0	0	0	0	0	0
tr|A0A287B1L8|A0A287B1L8_PIG	tr|A0A287B1L8|A0A287B1L8_PIG	1	1	1	tr|A0A287B1L8|A0A287B1L8_PIG Neurogenic locus notch homolog protein 1 OS=Sus scrofa OX=9823 GN=NOTCH1 PE=3 SV=1	1	1	1	1	0	0	0	0	1	0	0	0	0	0	0	0	1	0	0	0	0	0	0	0	1	0	0	0	0.9	0.9	0.9	271.82	2560	2560	0.0088945	5.8629	0	0	0	0	0.9	0	0	0
tr|A0A287B294|A0A287B294_PIG	tr|A0A287B294|A0A287B294_PIG	1	1	1	tr|A0A287B294|A0A287B294_PIG Activity regulated cytoskeleton associated protein OS=Sus scrofa OX=9823 GN=ARC PE=4 SV=1	1	1	1	1	1	0	0	0	0	0	0	0	1	0	0	0	0	0	0	0	1	0	0	0	0	0	0	0	4.3	4.3	4.3	45.15	396	396	0.010791	5.8866	4.3	0	0	0	0	0	0	0
tr|A0A287B2N5|A0A287B2N5_PIG;tr|A0A5G2R9C6|A0A5G2R9C6_PIG;tr|F1S1V8|F1S1V8_PIG	tr|A0A287B2N5|A0A287B2N5_PIG;tr|A0A5G2R9C6|A0A5G2R9C6_PIG;tr|F1S1V8|F1S1V8_PIG	1;1;1	1;1;1	1;1;1	tr|A0A287B2N5|A0A287B2N5_PIG Bardet-Biedl syndrome 5 protein homolog OS=Sus scrofa OX=9823 GN=BBS5 PE=3 SV=1;tr|A0A5G2R9C6|A0A5G2R9C6_PIG Bardet-Biedl syndrome 5 protein homolog OS=Sus scrofa OX=9823 GN=BBS5 PE=3 SV=1;tr|F1S1V8|F1S1V8_PIG Bardet-Biedl synd	3	1	1	1	0	1	0	0	0	0	0	0	0	1	0	0	0	0	0	0	0	1	0	0	0	0	0	0	6.6	6.6	6.6	36.252	319	319;320;341	0	12.564	0	6.6	0	0	0	0	0	0
tr|A0A287B2P9|A0A287B2P9_PIG	tr|A0A287B2P9|A0A287B2P9_PIG	3	3	3	tr|A0A287B2P9|A0A287B2P9_PIG Thy-1 membrane glycoprotein OS=Sus scrofa OX=9823 GN=THY1 PE=1 SV=2	1	3	3	3	1	1	1	1	0	1	3	1	1	1	1	1	0	1	3	1	1	1	1	1	0	1	3	1	16.4	16.4	16.4	30.544	280	280	0	18.384	7.5	7.5	7.5	7.5	0	7.5	16.4	7.5
tr|F1RGA2|F1RGA2_PIG;tr|A0A287B2S2|A0A287B2S2_PIG;tr|A0A287BIP3|A0A287BIP3_PIG	tr|F1RGA2|F1RGA2_PIG;tr|A0A287B2S2|A0A287B2S2_PIG;tr|A0A287BIP3|A0A287BIP3_PIG	1;1;1	1;1;1	1;1;1	tr|F1RGA2|F1RGA2_PIG Small G protein signaling modulator 1 OS=Sus scrofa OX=9823 GN=SGSM1 PE=3 SV=3;tr|A0A287B2S2|A0A287B2S2_PIG Small G protein signaling modulator 1 OS=Sus scrofa OX=9823 GN=SGSM1 PE=3 SV=1;tr|A0A287BIP3|A0A287BIP3_PIG Small G protein sig	3	1	1	1	1	0	0	1	0	0	0	0	1	0	0	1	0	0	0	0	1	0	0	1	0	0	0	0	1.8	1.8	1.8	122.92	1088	1088;1094;1149	0.010929	5.8883	1.8	0	0	1.8	0	0	0	0
tr|A0A287B4B7|A0A287B4B7_PIG;tr|A0A5G2RKF7|A0A5G2RKF7_PIG;tr|A0A5G2QSK4|A0A5G2QSK4_PIG;tr|A0A287B6B3|A0A287B6B3_PIG;tr|F1RUK8|F1RUK8_PIG;sp|Q6Q7J2|GDIB_PIG	tr|A0A287B4B7|A0A287B4B7_PIG;tr|A0A5G2RKF7|A0A5G2RKF7_PIG;tr|A0A5G2QSK4|A0A5G2QSK4_PIG;tr|A0A287B6B3|A0A287B6B3_PIG;tr|F1RUK8|F1RUK8_PIG;sp|Q6Q7J2|GDIB_PIG	3;3;3;2;2;2	2;2;2;1;1;1	2;2;2;1;1;1	tr|A0A287B4B7|A0A287B4B7_PIG Rab GDP dissociation inhibitor OS=Sus scrofa OX=9823 GN=GDI2 PE=1 SV=2;tr|A0A5G2RKF7|A0A5G2RKF7_PIG Rab GDP dissociation inhibitor OS=Sus scrofa OX=9823 GN=GDI2 PE=3 SV=2;tr|A0A5G2QSK4|A0A5G2QSK4_PIG Rab GDP dissociation inhibi	6	3	2	2	1	1	0	0	0	0	1	1	0	1	0	0	0	0	1	0	0	1	0	0	0	0	1	0	13.2	8.7	8.7	50.241	446	446;462;476;400;426;445	0	12.037	4.5	4.3	0	0	0	0	4.5	4.5
tr|A0A287B4L8|A0A287B4L8_PIG;tr|A0A8X9AEJ8|A0A8X9AEJ8_PIG	tr|A0A287B4L8|A0A287B4L8_PIG;tr|A0A8X9AEJ8|A0A8X9AEJ8_PIG	1;1	1;1	1;1	tr|A0A287B4L8|A0A287B4L8_PIG Protein phosphatase 4 regulatory subunit 4 OS=Sus scrofa OX=9823 GN=PPP4R4 PE=4 SV=1;tr|A0A8X9AEJ8|A0A8X9AEJ8_PIG Protein phosphatase 4 regulatory subunit 4 OS=Sus scrofa OX=9823 GN=PPP4R4 PE=4 SV=1	2	1	1	1	0	0	0	0	0	1	0	0	0	0	0	0	0	1	0	0	0	0	0	0	0	1	0	0	1.3	1.3	1.3	95.898	849	849;874	0.010482	5.9084	0	0	0	0	0	1.3	0	0
tr|A0A287B4M2|A0A287B4M2_PIG;tr|F1SK64|F1SK64_PIG;tr|A0A5G2R9X0|A0A5G2R9X0_PIG;tr|A0A5G2R9Y1|A0A5G2R9Y1_PIG;tr|A0A287B9C7|A0A287B9C7_PIG;tr|A0A5G2QXU6|A0A5G2QXU6_PIG;tr|A0A287BIX9|A0A287BIX9_PIG;tr|A0A5G2RCG2|A0A5G2RCG2_PIG	tr|A0A287B4M2|A0A287B4M2_PIG;tr|F1SK64|F1SK64_PIG;tr|A0A5G2R9X0|A0A5G2R9X0_PIG;tr|A0A5G2R9Y1|A0A5G2R9Y1_PIG;tr|A0A287B9C7|A0A287B9C7_PIG;tr|A0A5G2QXU6|A0A5G2QXU6_PIG;tr|A0A287BIX9|A0A287BIX9_PIG;tr|A0A5G2RCG2|A0A5G2RCG2_PIG	1;1;1;1;1;1;1;1	1;1;1;1;1;1;1;1	1;1;1;1;1;1;1;1	tr|A0A287B4M2|A0A287B4M2_PIG Roundabout guidance receptor 1 OS=Sus scrofa OX=9823 GN=ROBO1 PE=1 SV=2;tr|F1SK64|F1SK64_PIG Roundabout guidance receptor 1 OS=Sus scrofa OX=9823 GN=ROBO1 PE=1 SV=4;tr|A0A5G2R9X0|A0A5G2R9X0_PIG Roundabout guidance receptor 1 OS	8	1	1	1	0	0	0	0	1	0	0	0	0	0	0	0	1	0	0	0	0	0	0	0	1	0	0	0	5.5	5.5	5.5	40.609	364	364;1526;1560;1601;1601;1608;1641;1646	0.0089153	5.8691	0	0	0	0	5.5	0	0	0
tr|I3L893|I3L893_PIG;tr|A0A287BPJ1|A0A287BPJ1_PIG;tr|A0A287B4U1|A0A287B4U1_PIG;tr|A0A287BJD1|A0A287BJD1_PIG	tr|I3L893|I3L893_PIG;tr|A0A287BPJ1|A0A287BPJ1_PIG;tr|A0A287B4U1|A0A287B4U1_PIG;tr|A0A287BJD1|A0A287BJD1_PIG	3;3;3;3	3;3;3;3	2;2;2;2	tr|I3L893|I3L893_PIG Rab GDP dissociation inhibitor OS=Sus scrofa OX=9823 GN=GDI1 PE=1 SV=2;tr|A0A287BPJ1|A0A287BPJ1_PIG Rab GDP dissociation inhibitor OS=Sus scrofa OX=9823 GN=GDI1 PE=1 SV=3;tr|A0A287B4U1|A0A287B4U1_PIG Rab GDP dissociation inhibitor OS=S	4	3	3	2	1	1	1	1	1	1	1	2	1	1	1	1	1	1	1	2	0	1	1	1	1	1	1	1	14.8	14.8	10.1	48.153	425	425;510;511;561	0	18.441	4.7	5.6	5.6	5.6	4.5	5.6	5.6	9.2
tr|A0A287B4X5|A0A287B4X5_PIG	tr|A0A287B4X5|A0A287B4X5_PIG	2	2	2	tr|A0A287B4X5|A0A287B4X5_PIG SUMO specific peptidase 6 OS=Sus scrofa OX=9823 GN=SENP6 PE=3 SV=3	1	2	2	2	0	0	1	0	0	0	1	1	0	0	1	0	0	0	1	1	0	0	1	0	0	0	1	1	1.5	1.5	1.5	126.03	1115	1115	0	12.556	0	0	1.5	0	0	0	1.5	1.3
tr|A0A5G2QDG0|A0A5G2QDG0_PIG;tr|A0A287B501|A0A287B501_PIG	tr|A0A5G2QDG0|A0A5G2QDG0_PIG;tr|A0A287B501|A0A287B501_PIG	1;1	1;1	1;1	tr|A0A5G2QDG0|A0A5G2QDG0_PIG Ring-box 1 OS=Sus scrofa OX=9823 GN=RBX1 PE=4 SV=1;tr|A0A287B501|A0A287B501_PIG E3 ubiquitin-protein ligase RBX1 OS=Sus scrofa OX=9823 GN=RBX1 PE=3 SV=1	2	1	1	1	0	0	0	1	0	0	0	0	0	0	0	1	0	0	0	0	0	0	0	1	0	0	0	0	18.4	18.4	18.4	11.31	103	103;108	0.0055249	5.972	0	0	0	18.4	0	0	0	0
tr|F1SHX0|F1SHX0_PIG;tr|A0A287B5G8|A0A287B5G8_PIG;tr|A0A287BPU2|A0A287BPU2_PIG;tr|A0A287BN18|A0A287BN18_PIG	tr|F1SHX0|F1SHX0_PIG;tr|A0A287B5G8|A0A287B5G8_PIG;tr|A0A287BPU2|A0A287BPU2_PIG;tr|A0A287BN18|A0A287BN18_PIG	3;3;2;2	3;3;2;2	2;2;2;2	tr|F1SHX0|F1SHX0_PIG Nebulin OS=Sus scrofa OX=9823 GN=NEB PE=1 SV=5;tr|A0A287B5G8|A0A287B5G8_PIG Nebulin OS=Sus scrofa OX=9823 GN=NEB PE=1 SV=2;tr|A0A287BPU2|A0A287BPU2_PIG Nebulin OS=Sus scrofa OX=9823 GN=NEB PE=1 SV=3;tr|A0A287BN18|A0A287BN18_PIG Nebulin	4	3	3	2	0	1	0	0	0	0	0	2	0	1	0	0	0	0	0	2	0	1	0	0	0	0	0	2	0.8	0.8	0.5	760.63	6561	6561;6665;5509;5549	0	16.458	0	0.3	0	0	0	0	0	0.5
tr|A0A287B5R7|A0A287B5R7_PIG	tr|A0A287B5R7|A0A287B5R7_PIG	1	1	1	tr|A0A287B5R7|A0A287B5R7_PIG 60S ribosomal protein L8 OS=Sus scrofa OX=9823 PE=3 SV=2	1	1	1	1	0	0	0	0	1	0	0	0	0	0	0	0	1	0	0	0	0	0	0	0	1	0	0	0	9	9	9	16.333	145	145	0.006689	6.044	0	0	0	0	9	0	0	0
tr|A0A5G2R8E9|A0A5G2R8E9_PIG;tr|A0A287B5W0|A0A287B5W0_PIG;tr|K9J4V0|K9J4V0_PIG	tr|A0A5G2R8E9|A0A5G2R8E9_PIG;tr|A0A287B5W0|A0A287B5W0_PIG;tr|K9J4V0|K9J4V0_PIG	1;1;1	1;1;1	1;1;1	tr|A0A5G2R8E9|A0A5G2R8E9_PIG Small nuclear ribonucleoprotein U5 subunit 200 OS=Sus scrofa OX=9823 GN=SNRNP200 PE=1 SV=1;tr|A0A287B5W0|A0A287B5W0_PIG Small nuclear ribonucleoprotein U5 subunit 200 OS=Sus scrofa OX=9823 GN=SNRNP200 PE=1 SV=1;tr|K9J4V0|K9J4V0	3	1	1	1	0	0	0	1	0	0	0	0	0	0	0	1	0	0	0	0	0	0	0	1	0	0	0	0	1.2	1.2	1.2	215.39	1877	1877;2133;2136	0.0071942	8.0696	0	0	0	1.2	0	0	0	0
tr|F1SB90|F1SB90_PIG;tr|A0A8W4FKL8|A0A8W4FKL8_PIG;tr|A0A5G2QM73|A0A5G2QM73_PIG;tr|A0A8W4FNW4|A0A8W4FNW4_PIG;tr|A0A8W4FRC4|A0A8W4FRC4_PIG;tr|A0A8W4FNP7|A0A8W4FNP7_PIG;tr|A0A8W4FC82|A0A8W4FC82_PIG;tr|A0A8W4FJJ0|A0A8W4FJJ0_PIG;tr|A0A287B697|A0A287B697_PIG;tr|Q06AS8|Q06AS8_PIG;tr|A0A480UI36|A0A480UI36_PIG;tr|Q06AS6|Q06AS6_PIG	tr|F1SB90|F1SB90_PIG;tr|A0A8W4FKL8|A0A8W4FKL8_PIG;tr|A0A5G2QM73|A0A5G2QM73_PIG;tr|A0A8W4FNW4|A0A8W4FNW4_PIG;tr|A0A8W4FRC4|A0A8W4FRC4_PIG;tr|A0A8W4FNP7|A0A8W4FNP7_PIG;tr|A0A8W4FC82|A0A8W4FC82_PIG;tr|A0A8W4FJJ0|A0A8W4FJJ0_PIG;tr|A0A287B697|A0A287B697_PIG;tr|Q06AS8|Q06AS8_PIG;tr|A0A480UI36|A0A480UI36_PIG;tr|Q06AS6|Q06AS6_PIG	1;1;1;1;1;1;1;1;1;1;1;1	1;1;1;1;1;1;1;1;1;1;1;1	1;1;1;1;1;1;1;1;1;1;1;1	tr|F1SB90|F1SB90_PIG G protein subunit alpha i1 OS=Sus scrofa OX=9823 GN=GNAI1 PE=4 SV=4;tr|A0A8W4FKL8|A0A8W4FKL8_PIG G protein subunit alpha i3 OS=Sus scrofa OX=9823 GN=GNAI3 PE=4 SV=1;tr|A0A5G2QM73|A0A5G2QM73_PIG G protein subunit alpha i1 OS=Sus scrofa	12	1	1	1	0	1	1	1	1	1	1	1	0	1	1	1	1	1	1	1	0	1	1	1	1	1	1	1	4.3	4.3	4.3	34.774	302	302;319;319;321;325;336;339;341;343;354;354;355	0.0078125	6.1294	0	4.3	4.3	4.3	4.3	4.3	4.3	4.3
tr|A0A5G2QRG3|A0A5G2QRG3_PIG;tr|F1RXC2|F1RXC2_PIG;tr|A0A8W4F8H2|A0A8W4F8H2_PIG;tr|A0A287B6M0|A0A287B6M0_PIG	tr|A0A5G2QRG3|A0A5G2QRG3_PIG;tr|F1RXC2|F1RXC2_PIG;tr|A0A8W4F8H2|A0A8W4F8H2_PIG;tr|A0A287B6M0|A0A287B6M0_PIG	1;1;1;1	1;1;1;1	1;1;1;1	tr|A0A5G2QRG3|A0A5G2QRG3_PIG Carbonic anhydrase 2 OS=Sus scrofa OX=9823 GN=CA2 PE=1 SV=1;tr|F1RXC2|F1RXC2_PIG Carbonic anhydrase OS=Sus scrofa OX=9823 GN=CA2 PE=1 SV=2;tr|A0A8W4F8H2|A0A8W4F8H2_PIG Carbonic anhydrase 2 OS=Sus scrofa OX=9823 GN=CA2 PE=4 SV=1	4	1	1	1	0	0	0	0	0	1	1	0	0	0	0	0	0	1	1	0	0	0	0	0	0	1	1	0	7.4	7.4	7.4	27.444	242	242;260;289;305	0.0087719	6.26	0	0	0	0	0	7.4	7.4	0
tr|A0A287B6X9|A0A287B6X9_PIG;tr|A0A287A9G3|A0A287A9G3_PIG	tr|A0A287B6X9|A0A287B6X9_PIG;tr|A0A287A9G3|A0A287A9G3_PIG	2;1	2;1	2;1	tr|A0A287B6X9|A0A287B6X9_PIG G protein subunit alpha o1 OS=Sus scrofa OX=9823 GN=GNAO1 PE=1 SV=1;tr|A0A287A9G3|A0A287A9G3_PIG G protein subunit alpha o1 OS=Sus scrofa OX=9823 GN=GNAO1 PE=1 SV=1	2	2	2	2	1	0	0	0	0	1	2	1	1	0	0	0	0	1	2	1	1	0	0	0	0	1	2	1	9.6	9.6	9.6	40.08	354	354;354	0	12.299	5.4	0	0	0	0	5.4	9.6	5.4
tr|A0A287B754|A0A287B754_PIG	tr|A0A287B754|A0A287B754_PIG	1	1	1	tr|A0A287B754|A0A287B754_PIG S-adenosylmethionine sensor upstream of mTORC1 OS=Sus scrofa OX=9823 GN=BMT2 PE=3 SV=1	1	1	1	1	0	0	1	0	0	1	0	0	0	0	1	0	0	1	0	0	0	0	1	0	0	1	0	0	2.7	2.7	2.7	46.191	405	405	0.0094697	5.8948	0	0	2.7	0	0	2.7	0	0
tr|A0A8W4FPT4|A0A8W4FPT4_PIG;tr|A0A8W4FKI0|A0A8W4FKI0_PIG;tr|A0A5G2QNF7|A0A5G2QNF7_PIG;tr|A0A287B7I8|A0A287B7I8_PIG	tr|A0A8W4FPT4|A0A8W4FPT4_PIG;tr|A0A8W4FKI0|A0A8W4FKI0_PIG;tr|A0A5G2QNF7|A0A5G2QNF7_PIG;tr|A0A287B7I8|A0A287B7I8_PIG	1;1;1;1	1;1;1;1	1;1;1;1	tr|A0A8W4FPT4|A0A8W4FPT4_PIG Uncharacterized protein OS=Sus scrofa OX=9823 PE=4 SV=1;tr|A0A8W4FKI0|A0A8W4FKI0_PIG Uncharacterized protein OS=Sus scrofa OX=9823 PE=4 SV=1;tr|A0A5G2QNF7|A0A5G2QNF7_PIG Cytochrome P450 3A OS=Sus scrofa OX=9823 GN=CYP3A29 PE=1	4	1	1	1	1	0	0	0	0	0	0	0	1	0	0	0	0	0	0	0	1	0	0	0	0	0	0	0	5.3	5.3	5.3	38.833	338	338;340;502;503	0.0080214	5.9661	5.3	0	0	0	0	0	0	0
tr|A0A287B7P7|A0A287B7P7_PIG	tr|A0A287B7P7|A0A287B7P7_PIG	1	1	1	tr|A0A287B7P7|A0A287B7P7_PIG Olfactory receptor OS=Sus scrofa OX=9823 GN=LOC100519758 PE=3 SV=1	1	1	1	1	0	0	1	0	0	0	0	0	0	0	1	0	0	0	0	0	0	0	1	0	0	0	0	0	7.3	7.3	7.3	34.978	313	313	0.0097245	5.8744	0	0	7.3	0	0	0	0	0
tr|A0A287B7Q2|A0A287B7Q2_PIG;tr|I3LB61|I3LB61_PIG	tr|A0A287B7Q2|A0A287B7Q2_PIG;tr|I3LB61|I3LB61_PIG	1;1	1;1	1;1	tr|A0A287B7Q2|A0A287B7Q2_PIG Sterile alpha motif domain containing 9 OS=Sus scrofa OX=9823 GN=SAMD9 PE=4 SV=2;tr|I3LB61|I3LB61_PIG Sterile alpha motif domain containing 9 OS=Sus scrofa OX=9823 GN=SAMD9 PE=4 SV=1	2	1	1	1	0	1	0	0	0	0	0	0	0	1	0	0	0	0	0	0	0	1	0	0	0	0	0	0	1.3	1.3	1.3	178.47	1533	1533;1583	0.0081744	5.9687	0	1.3	0	0	0	0	0	0
tr|A0A287B7R1|A0A287B7R1_PIG;tr|I3L6C7|I3L6C7_PIG;tr|A0A5G2QQE7|A0A5G2QQE7_PIG;tr|I3LJN2|I3LJN2_PIG	tr|A0A287B7R1|A0A287B7R1_PIG;tr|I3L6C7|I3L6C7_PIG;tr|A0A5G2QQE7|A0A5G2QQE7_PIG;tr|I3LJN2|I3LJN2_PIG	1;1;1;1	1;1;1;1	1;1;1;1	tr|A0A287B7R1|A0A287B7R1_PIG Diacylglycerol kinase OS=Sus scrofa OX=9823 GN=DGKG PE=3 SV=2;tr|I3L6C7|I3L6C7_PIG Diacylglycerol kinase OS=Sus scrofa OX=9823 GN=DGKG PE=3 SV=3;tr|A0A5G2QQE7|A0A5G2QQE7_PIG Diacylglycerol kinase OS=Sus scrofa OX=9823 GN=DGKG P	4	1	1	1	0	0	1	0	0	1	0	0	0	0	1	0	0	1	0	0	0	0	1	0	0	1	0	0	1.7	1.7	1.7	79.881	711	711;752;766;791	0.0096	5.8737	0	0	1.7	0	0	1.7	0	0
tr|A0A287B7U2|A0A287B7U2_PIG	tr|A0A287B7U2|A0A287B7U2_PIG	1	1	1	tr|A0A287B7U2|A0A287B7U2_PIG NOP2/Sun RNA methyltransferase 4 OS=Sus scrofa OX=9823 GN=NSUN4 PE=3 SV=2	1	1	1	1	0	0	1	0	0	0	0	0	0	0	1	0	0	0	0	0	0	0	1	0	0	0	0	0	6	6	6	42.81	382	382	0.0068027	7.5594	0	0	6	0	0	0	0	0
tr|A0A287B814|A0A287B814_PIG	tr|A0A287B814|A0A287B814_PIG	1	1	1	tr|A0A287B814|A0A287B814_PIG Neuromedin-B OS=Sus scrofa OX=9823 GN=NMB PE=3 SV=1	1	1	1	1	0	0	0	0	0	0	1	0	0	0	0	0	0	0	1	0	0	0	0	0	0	0	1	0	17.2	17.2	17.2	20.769	198	198	0.010616	5.9105	0	0	0	0	0	0	17.2	0
tr|A0A287B841|A0A287B841_PIG	tr|A0A287B841|A0A287B841_PIG	1	1	1	tr|A0A287B841|A0A287B841_PIG Glucosidase alpha, neutral C OS=Sus scrofa OX=9823 GN=GANC PE=3 SV=2	1	1	1	1	0	1	0	0	0	0	0	0	0	1	0	0	0	0	0	0	0	1	0	0	0	0	0	0	1.8	1.8	1.8	106.44	937	937	0.0068259	6.0562	0	1.8	0	0	0	0	0	0
tr|A0A287B8H5|A0A287B8H5_PIG;tr|A0A5G2QWD7|A0A5G2QWD7_PIG	tr|A0A287B8H5|A0A287B8H5_PIG;tr|A0A5G2QWD7|A0A5G2QWD7_PIG	1;1	1;1	1;1	tr|A0A287B8H5|A0A287B8H5_PIG SLIT-ROBO Rho GTPase activating protein 3 OS=Sus scrofa OX=9823 GN=SRGAP3 PE=1 SV=3;tr|A0A5G2QWD7|A0A5G2QWD7_PIG SLIT-ROBO Rho GTPase activating protein 3 OS=Sus scrofa OX=9823 GN=SRGAP3 PE=1 SV=1	2	1	1	1	0	0	0	0	0	0	0	1	0	0	0	0	0	0	0	1	0	0	0	0	0	0	0	1	2	2	2	119.99	1060	1060;1063	0.0093313	5.8717	0	0	0	0	0	0	0	2
tr|I3LFN0|I3LFN0_PIG;tr|A0A287B8J8|A0A287B8J8_PIG;tr|I3LVC1|I3LVC1_PIG	tr|I3LFN0|I3LFN0_PIG;tr|A0A287B8J8|A0A287B8J8_PIG;tr|I3LVC1|I3LVC1_PIG	2;2;1	2;2;1	2;2;1	tr|I3LFN0|I3LFN0_PIG BRCA2 DNA repair associated OS=Sus scrofa OX=9823 GN=BRCA2 PE=4 SV=4;tr|A0A287B8J8|A0A287B8J8_PIG BRCA2 DNA repair associated OS=Sus scrofa OX=9823 GN=BRCA2 PE=4 SV=3;tr|I3LVC1|I3LVC1_PIG BRCA2 DNA repair associated OS=Sus scrofa OX=98	3	2	2	2	0	1	0	0	0	0	0	1	0	1	0	0	0	0	0	1	0	1	0	0	0	0	0	1	1.2	1.2	1.2	368.72	3289	3289;3200;1465	0	11.857	0	0.3	0	0	0	0	0	0.9
tr|A0A287B8Y2|A0A287B8Y2_PIG	tr|A0A287B8Y2|A0A287B8Y2_PIG	1	1	1	tr|A0A287B8Y2|A0A287B8Y2_PIG Chromatin licensing and DNA replication factor 1 OS=Sus scrofa OX=9823 GN=CDT1 PE=3 SV=3	1	1	1	1	1	0	0	0	0	0	0	0	1	0	0	0	0	0	0	0	1	0	0	0	0	0	0	0	4	4	4	63.932	579	579	0.0071429	8.0678	4	0	0	0	0	0	0	0
tr|A0A287BKV1|A0A287BKV1_PIG;tr|A0A287B979|A0A287B979_PIG	tr|A0A287BKV1|A0A287BKV1_PIG;tr|A0A287B979|A0A287B979_PIG	1;1	1;1	1;1	tr|A0A287BKV1|A0A287BKV1_PIG Dual specificity phosphatase 22 OS=Sus scrofa OX=9823 GN=DUSP22 PE=4 SV=1;tr|A0A287B979|A0A287B979_PIG Dual specificity phosphatase 22 OS=Sus scrofa OX=9823 GN=DUSP22 PE=4 SV=1	2	1	1	1	0	0	0	0	0	0	1	0	0	0	0	0	0	0	1	0	0	0	0	0	0	0	1	0	8.9	8.9	8.9	23.168	202	202;205	0.00998	5.8994	0	0	0	0	0	0	8.9	0
tr|A0A5K1UAE2|A0A5K1UAE2_PIG;tr|A0A287B9Q3|A0A287B9Q3_PIG	tr|A0A5K1UAE2|A0A5K1UAE2_PIG;tr|A0A287B9Q3|A0A287B9Q3_PIG	1;1	1;1	1;1	tr|A0A5K1UAE2|A0A5K1UAE2_PIG Contactin 1 OS=Sus scrofa OX=9823 GN=CNTN1 PE=1 SV=1;tr|A0A287B9Q3|A0A287B9Q3_PIG Contactin 1 OS=Sus scrofa OX=9823 GN=CNTN1 PE=1 SV=1	2	1	1	1	0	0	0	0	0	0	1	0	0	0	0	0	0	0	1	0	0	0	0	0	0	0	1	0	1.8	1.8	1.8	102.77	924	924;1018	0.0060423	6.0019	0	0	0	0	0	0	1.8	0
tr|A0A5G2Q7S3|A0A5G2Q7S3_PIG;tr|I3LGB9|I3LGB9_PIG;tr|F1SFY2|F1SFY2_PIG;tr|A0A5G2R809|A0A5G2R809_PIG;tr|A0A287BA03|A0A287BA03_PIG	tr|A0A5G2Q7S3|A0A5G2Q7S3_PIG;tr|I3LGB9|I3LGB9_PIG;tr|F1SFY2|F1SFY2_PIG;tr|A0A5G2R809|A0A5G2R809_PIG;tr|A0A287BA03|A0A287BA03_PIG	1;1;1;1;1	1;1;1;1;1	1;1;1;1;1	tr|A0A5G2Q7S3|A0A5G2Q7S3_PIG Neuron navigator 2 OS=Sus scrofa OX=9823 GN=NAV2 PE=3 SV=1;tr|I3LGB9|I3LGB9_PIG Neuron navigator 2 OS=Sus scrofa OX=9823 GN=NAV2 PE=3 SV=3;tr|F1SFY2|F1SFY2_PIG Neuron navigator 2 OS=Sus scrofa OX=9823 GN=NAV2 PE=3 SV=4;tr|A0A5G	5	1	1	1	0	0	0	1	0	0	0	1	0	0	0	1	0	0	0	1	0	0	0	1	0	0	0	1	1.4	1.4	1.4	161.55	1493	1493;2360;2425;2478;2479	0.0098814	5.8986	0	0	0	1.4	0	0	0	1.4
tr|A0A287BA37|A0A287BA37_PIG	tr|A0A287BA37|A0A287BA37_PIG	1	1	1	tr|A0A287BA37|A0A287BA37_PIG Multifunctional fusion protein OS=Sus scrofa OX=9823 GN=SNAP25 PE=1 SV=1	1	1	1	1	0	0	0	0	0	0	1	0	0	0	0	0	0	0	1	0	0	0	0	0	0	0	1	0	6.8	6.8	6.8	23.315	206	206	0.0088626	5.869	0	0	0	0	0	0	6.8	0
tr|F1S1G1|F1S1G1_PIG;tr|A0A8W4FAA7|A0A8W4FAA7_PIG;tr|A0A287BA71|A0A287BA71_PIG	tr|F1S1G1|F1S1G1_PIG;tr|A0A8W4FAA7|A0A8W4FAA7_PIG;tr|A0A287BA71|A0A287BA71_PIG	1;1;1	1;1;1	1;1;1	tr|F1S1G1|F1S1G1_PIG ER membrane protein complex subunit 2 OS=Sus scrofa OX=9823 GN=EMC2 PE=1 SV=4;tr|A0A8W4FAA7|A0A8W4FAA7_PIG ER membrane protein complex subunit 2 OS=Sus scrofa OX=9823 GN=EMC2 PE=4 SV=1;tr|A0A287BA71|A0A287BA71_PIG ER membrane protein c	3	1	1	1	0	0	0	1	0	0	0	0	0	0	0	1	0	0	0	0	0	0	0	1	0	0	0	0	6.7	6.7	6.7	31.484	270	270;270;294	0.0093897	5.8722	0	0	0	6.7	0	0	0	0
tr|A0A287BAH6|A0A287BAH6_PIG	tr|A0A287BAH6|A0A287BAH6_PIG	1	1	1	tr|A0A287BAH6|A0A287BAH6_PIG Integrator complex subunit 6 OS=Sus scrofa OX=9823 GN=INTS6 PE=4 SV=2	1	1	1	1	0	0	1	0	0	0	0	0	0	0	1	0	0	0	0	0	0	0	1	0	0	0	0	0	2.3	2.3	2.3	100.32	886	886	0.0090206	5.8632	0	0	2.3	0	0	0	0	0
tr|A0A8W4F7J7|A0A8W4F7J7_PIG;tr|A0A287BAW1|A0A287BAW1_PIG;tr|A0A8W4FE33|A0A8W4FE33_PIG;tr|I3LNG5|I3LNG5_PIG;tr|F1RL74|F1RL74_PIG	tr|A0A8W4F7J7|A0A8W4F7J7_PIG;tr|A0A287BAW1|A0A287BAW1_PIG;tr|A0A8W4FE33|A0A8W4FE33_PIG;tr|I3LNG5|I3LNG5_PIG;tr|F1RL74|F1RL74_PIG	2;2;2;2;2	2;2;2;2;2	1;1;1;1;1	tr|A0A8W4F7J7|A0A8W4F7J7_PIG Calcium/calmodulin dependent protein kinase II alpha OS=Sus scrofa OX=9823 GN=CAMK2A PE=4 SV=1;tr|A0A287BAW1|A0A287BAW1_PIG Calcium/calmodulin dependent protein kinase II alpha OS=Sus scrofa OX=9823 GN=CAMK2A PE=4 SV=2;tr|A0A8W	5	2	2	1	0	1	1	0	0	1	1	0	0	1	1	0	0	1	1	0	0	0	1	0	0	1	1	0	13.8	13.8	6.7	47.546	421	421;458;474;478;489	0	12.75	0	7.1	6.7	0	0	6.7	6.7	0
tr|A0A8W4FJV6|A0A8W4FJV6_PIG;tr|A0A287BB01|A0A287BB01_PIG	tr|A0A8W4FJV6|A0A8W4FJV6_PIG;tr|A0A287BB01|A0A287BB01_PIG	1;1	1;1	1;1	tr|A0A8W4FJV6|A0A8W4FJV6_PIG Reticulon 3 OS=Sus scrofa OX=9823 GN=RTN3 PE=4 SV=1;tr|A0A287BB01|A0A287BB01_PIG Reticulon OS=Sus scrofa OX=9823 GN=RTN3 PE=1 SV=2	2	1	1	1	0	0	1	1	0	0	0	0	0	0	1	1	0	0	0	0	0	0	1	1	0	0	0	0	6.4	6.4	6.4	25.308	236	236;241	0.0045045	6.2755	0	0	6.4	6.4	0	0	0	0
tr|A0A5G2QDR1|A0A5G2QDR1_PIG;tr|A0A287BB82|A0A287BB82_PIG;tr|A0A5G2RDW0|A0A5G2RDW0_PIG;tr|A0A480YTU7|A0A480YTU7_PIG	tr|A0A5G2QDR1|A0A5G2QDR1_PIG;tr|A0A287BB82|A0A287BB82_PIG;tr|A0A5G2RDW0|A0A5G2RDW0_PIG;tr|A0A480YTU7|A0A480YTU7_PIG	1;1;1;1	1;1;1;1	1;1;1;1	tr|A0A5G2QDR1|A0A5G2QDR1_PIG RNA polymerase III subunit E OS=Sus scrofa OX=9823 GN=POLR3E PE=4 SV=1;tr|A0A287BB82|A0A287BB82_PIG RNA polymerase III subunit E OS=Sus scrofa OX=9823 GN=POLR3E PE=4 SV=2;tr|A0A5G2RDW0|A0A5G2RDW0_PIG RNA polymerase III subunit	4	1	1	1	0	0	0	0	0	0	1	0	0	0	0	0	0	0	1	0	0	0	0	0	0	0	1	0	1	1	1	75.254	672	672;678;688;714	0.0095541	5.8733	0	0	0	0	0	0	1	0
tr|A0A5G2QAS5|A0A5G2QAS5_PIG;tr|A0A5G2QSY2|A0A5G2QSY2_PIG;tr|A0A287BCS5|A0A287BCS5_PIG;tr|A0A480LBS9|A0A480LBS9_PIG;tr|I3LKR1|I3LKR1_PIG	tr|A0A5G2QAS5|A0A5G2QAS5_PIG;tr|A0A5G2QSY2|A0A5G2QSY2_PIG;tr|A0A287BCS5|A0A287BCS5_PIG;tr|A0A480LBS9|A0A480LBS9_PIG;tr|I3LKR1|I3LKR1_PIG	1;1;1;1;1	1;1;1;1;1	1;1;1;1;1	tr|A0A5G2QAS5|A0A5G2QAS5_PIG Cleavage and polyadenylation specific factor 3 OS=Sus scrofa OX=9823 GN=CPSF3 PE=1 SV=2;tr|A0A5G2QSY2|A0A5G2QSY2_PIG Cleavage and polyadenylation specific factor 3 OS=Sus scrofa OX=9823 GN=CPSF3 PE=1 SV=2;tr|A0A287BCS5|A0A287BC	5	1	1	1	0	1	0	0	0	0	0	0	0	1	0	0	0	0	0	0	0	1	0	0	0	0	0	0	1.9	1.9	1.9	70.3	619	619;621;630;684;712	0.010989	5.8889	0	1.9	0	0	0	0	0	0
tr|A0A287BD61|A0A287BD61_PIG;tr|A0A5G2RGQ4|A0A5G2RGQ4_PIG	tr|A0A287BD61|A0A287BD61_PIG;tr|A0A5G2RGQ4|A0A5G2RGQ4_PIG	1;1	1;1	1;1	tr|A0A287BD61|A0A287BD61_PIG NSF attachment protein beta OS=Sus scrofa OX=9823 GN=NAPB PE=1 SV=3;tr|A0A5G2RGQ4|A0A5G2RGQ4_PIG NSF attachment protein beta OS=Sus scrofa OX=9823 GN=NAPB PE=1 SV=2	2	1	1	1	0	0	0	0	0	0	1	0	0	0	0	0	0	0	1	0	0	0	0	0	0	0	1	0	5.3	5.3	5.3	31.526	281	281;292	0.0045249	6.2775	0	0	0	0	0	0	5.3	0
tr|A0A287BD80|A0A287BD80_PIG	tr|A0A287BD80|A0A287BD80_PIG	1	1	1	tr|A0A287BD80|A0A287BD80_PIG Protein tyrosine phosphatase non-receptor type 22 OS=Sus scrofa OX=9823 GN=PTPN22 PE=4 SV=2	1	1	1	1	0	0	0	0	0	0	1	0	0	0	0	0	0	0	1	0	0	0	0	0	0	0	1	0	3.9	3.9	3.9	90.187	800	800	0.010017	5.8778	0	0	0	0	0	0	3.9	0
tr|F1S6W8|F1S6W8_PIG;tr|A0A5G2QJ20|A0A5G2QJ20_PIG;tr|A0A5G2QAR7|A0A5G2QAR7_PIG;tr|A0A8W4FHE5|A0A8W4FHE5_PIG;tr|A0A287BD85|A0A287BD85_PIG	tr|F1S6W8|F1S6W8_PIG;tr|A0A5G2QJ20|A0A5G2QJ20_PIG;tr|A0A5G2QAR7|A0A5G2QAR7_PIG;tr|A0A8W4FHE5|A0A8W4FHE5_PIG;tr|A0A287BD85|A0A287BD85_PIG	1;1;1;1;1	1;1;1;1;1	1;1;1;1;1	tr|F1S6W8|F1S6W8_PIG F-actin monooxygenase OS=Sus scrofa OX=9823 GN=MICAL2 PE=3 SV=4;tr|A0A5G2QJ20|A0A5G2QJ20_PIG F-actin monooxygenase OS=Sus scrofa OX=9823 GN=MICAL2 PE=3 SV=2;tr|A0A5G2QAR7|A0A5G2QAR7_PIG BMERB domain-containing protein OS=Sus scrofa OX=	5	1	1	1	0	0	0	1	0	0	0	0	0	0	0	1	0	0	0	0	0	0	0	1	0	0	0	0	3.3	3.3	3.3	105.84	931	931;952;1100;1121;1430	0.0068729	6.0581	0	0	0	3.3	0	0	0	0
tr|A0A8W4F7U7|A0A8W4F7U7_PIG;tr|A0A5G2QY48|A0A5G2QY48_PIG;tr|F1SL73|F1SL73_PIG;tr|A0A287BDJ8|A0A287BDJ8_PIG;tr|A0A5G2QJ14|A0A5G2QJ14_PIG;tr|F1SL71|F1SL71_PIG;tr|A0A5G2R592|A0A5G2R592_PIG	tr|A0A8W4F7U7|A0A8W4F7U7_PIG;tr|A0A5G2QY48|A0A5G2QY48_PIG;tr|F1SL73|F1SL73_PIG;tr|A0A287BDJ8|A0A287BDJ8_PIG;tr|A0A5G2QJ14|A0A5G2QJ14_PIG;tr|F1SL71|F1SL71_PIG;tr|A0A5G2R592|A0A5G2R592_PIG	1;1;1;1;1;1;1	1;1;1;1;1;1;1	1;1;1;1;1;1;1	tr|A0A8W4F7U7|A0A8W4F7U7_PIG Stromal antigen 1 OS=Sus scrofa OX=9823 GN=STAG1 PE=4 SV=1;tr|A0A5G2QY48|A0A5G2QY48_PIG Cohesin subunit SA OS=Sus scrofa OX=9823 GN=STAG1 PE=3 SV=1;tr|F1SL73|F1SL73_PIG Cohesin subunit SA OS=Sus scrofa OX=9823 GN=STAG1 PE=3 SV=	7	1	1	1	0	0	0	0	0	0	0	1	0	0	0	0	0	0	0	1	0	0	0	0	0	0	0	1	9.9	9.9	9.9	26.127	232	232;1149;1150;1160;1224;1228;1306	0.0085227	5.8669	0	0	0	0	0	0	0	9.9
tr|A0A287BDN2|A0A287BDN2_PIG;tr|A0A286ZNC7|A0A286ZNC7_PIG;tr|A0A8W4FJE0|A0A8W4FJE0_PIG;tr|A0A287APB3|A0A287APB3_PIG;tr|A0A287B8N2|A0A287B8N2_PIG	tr|A0A287BDN2|A0A287BDN2_PIG;tr|A0A286ZNC7|A0A286ZNC7_PIG;tr|A0A8W4FJE0|A0A8W4FJE0_PIG;tr|A0A287APB3|A0A287APB3_PIG;tr|A0A287B8N2|A0A287B8N2_PIG	10;9;9;9;9	10;9;9;9;9	10;9;9;9;9	tr|A0A287BDN2|A0A287BDN2_PIG Spectrin beta chain OS=Sus scrofa OX=9823 GN=SPTBN1 PE=3 SV=2;tr|A0A286ZNC7|A0A286ZNC7_PIG Spectrin beta chain OS=Sus scrofa OX=9823 GN=SPTBN1 PE=1 SV=1;tr|A0A8W4FJE0|A0A8W4FJE0_PIG Spectrin beta, non-erythrocytic 1 OS=Sus scro	5	10	10	10	2	0	0	1	0	8	3	1	2	0	0	1	0	8	3	1	2	0	0	1	0	8	3	1	8.2	8.2	8.2	274.55	2365	2365;2150;2155;2214;2215	0	60.39	2.1	0	0	1.1	0	6.5	2.8	0.8
tr|A0A287BE38|A0A287BE38_PIG;tr|F1RG74|F1RG74_PIG	tr|A0A287BE38|A0A287BE38_PIG;tr|F1RG74|F1RG74_PIG	1;1	1;1	1;1	tr|A0A287BE38|A0A287BE38_PIG Snf2 related CREBBP activator protein OS=Sus scrofa OX=9823 GN=SRCAP PE=4 SV=2;tr|F1RG74|F1RG74_PIG Snf2 related CREBBP activator protein OS=Sus scrofa OX=9823 GN=SRCAP PE=4 SV=5	2	1	1	1	0	0	0	0	0	0	0	1	0	0	0	0	0	0	0	1	0	0	0	0	0	0	0	1	0.3	0.3	0.3	336.33	3161	3161;3223	0.010327	5.8832	0	0	0	0	0	0	0	0.3
tr|A0A287BEQ3|A0A287BEQ3_PIG;tr|A0A287BKD2|A0A287BKD2_PIG;tr|F1SS95|F1SS95_PIG	tr|A0A287BEQ3|A0A287BEQ3_PIG;tr|A0A287BKD2|A0A287BKD2_PIG;tr|F1SS95|F1SS95_PIG	1;1;1	1;1;1	1;1;1	tr|A0A287BEQ3|A0A287BEQ3_PIG SET domain bifurcated histone lysine methyltransferase 1 OS=Sus scrofa OX=9823 GN=SETDB1 PE=4 SV=1;tr|A0A287BKD2|A0A287BKD2_PIG SET domain bifurcated histone lysine methyltransferase 1 OS=Sus scrofa OX=9823 GN=SETDB1 PE=4 SV=2;	3	1	1	1	0	0	0	0	0	0	1	0	0	0	0	0	0	0	1	0	0	0	0	0	0	0	1	0	1.7	1.7	1.7	137.14	1238	1238;1277;1292	0.0098847	5.876	0	0	0	0	0	0	1.7	0
tr|F1SEL1|F1SEL1_PIG;tr|A0A5G2QHK3|A0A5G2QHK3_PIG;tr|A0A5G2RGH7|A0A5G2RGH7_PIG;tr|A0A5G2QV03|A0A5G2QV03_PIG;tr|A0A5G2QTP1|A0A5G2QTP1_PIG;tr|A0A5G2Q9X6|A0A5G2Q9X6_PIG;tr|A0A287BES1|A0A287BES1_PIG;tr|K7GT04|K7GT04_PIG;tr|A0A8W4FNC2|A0A8W4FNC2_PIG;tr|A0A5G2QSE9|A0A5G2QSE9_PIG;tr|K7GRS5|K7GRS5_PIG;tr|F1RW16|F1RW16_PIG;tr|A0A5G2R1U3|A0A5G2R1U3_PIG;tr|K7GP94|K7GP94_PIG;tr|A0A8W4FNK5|A0A8W4FNK5_PIG	tr|F1SEL1|F1SEL1_PIG;tr|A0A5G2QHK3|A0A5G2QHK3_PIG;tr|A0A5G2RGH7|A0A5G2RGH7_PIG;tr|A0A5G2QV03|A0A5G2QV03_PIG;tr|A0A5G2QTP1|A0A5G2QTP1_PIG;tr|A0A5G2Q9X6|A0A5G2Q9X6_PIG;tr|A0A287BES1|A0A287BES1_PIG;tr|K7GT04|K7GT04_PIG;tr|A0A8W4FNC2|A0A8W4FNC2_PIG;tr|A0A5G2QSE9|A0A5G2QSE9_PIG;tr|K7GRS5|K7GRS5_PIG;tr|F1RW16|F1RW16_PIG;tr|A0A5G2R1U3|A0A5G2R1U3_PIG;tr|K7GP94|K7GP94_PIG;tr|A0A8W4FNK5|A0A8W4FNK5_PIG	1;1;1;1;1;1;1;1;1;1;1;1;1;1;1	1;1;1;1;1;1;1;1;1;1;1;1;1;1;1	1;1;1;1;1;1;1;1;1;1;1;1;1;1;1	tr|F1SEL1|F1SEL1_PIG Stress-activated protein kinase JNK OS=Sus scrofa OX=9823 GN=MAPK8 PE=3 SV=4;tr|A0A5G2QHK3|A0A5G2QHK3_PIG Stress-activated protein kinase JNK OS=Sus scrofa OX=9823 GN=MAPK8 PE=3 SV=1;tr|A0A5G2RGH7|A0A5G2RGH7_PIG Stress-activated protei	15	1	1	1	1	0	0	0	0	0	0	0	1	0	0	0	0	0	0	0	1	0	0	0	0	0	0	0	6.6	6.6	6.6	19.346	167	167;308;363;384;384;384;384;402;422;425;427;436;469;478;482	0.0089955	5.8698	6.6	0	0	0	0	0	0	0
tr|A0A5G2R629|A0A5G2R629_PIG;tr|A0A287BEW7|A0A287BEW7_PIG;tr|A0A5G2REE5|A0A5G2REE5_PIG;tr|F1S265|F1S265_PIG;tr|A0A287BKD1|A0A287BKD1_PIG	tr|A0A5G2R629|A0A5G2R629_PIG;tr|A0A287BEW7|A0A287BEW7_PIG;tr|A0A5G2REE5|A0A5G2REE5_PIG;tr|F1S265|F1S265_PIG;tr|A0A287BKD1|A0A287BKD1_PIG	1;1;1;1;1	1;1;1;1;1	1;1;1;1;1	tr|A0A5G2R629|A0A5G2R629_PIG POU domain protein OS=Sus scrofa OX=9823 GN=POU2F1 PE=3 SV=1;tr|A0A287BEW7|A0A287BEW7_PIG POU domain protein OS=Sus scrofa OX=9823 GN=POU2F1 PE=3 SV=2;tr|A0A5G2REE5|A0A5G2REE5_PIG POU domain protein OS=Sus scrofa OX=9823 GN=POU	5	1	1	1	0	0	0	0	0	0	1	0	0	0	0	0	0	0	1	0	0	0	0	0	0	0	1	0	4.7	4.7	4.7	72.246	705	705;722;745;757;768	0.010438	5.9081	0	0	0	0	0	0	4.7	0
tr|I3LVH0|I3LVH0_PIG;tr|A0A287BFZ4|A0A287BFZ4_PIG	tr|I3LVH0|I3LVH0_PIG;tr|A0A287BFZ4|A0A287BFZ4_PIG	1;1	1;1	1;1	tr|I3LVH0|I3LVH0_PIG SMC5-SMC6 complex localization factor 2 OS=Sus scrofa OX=9823 GN=SLF2 PE=3 SV=4;tr|A0A287BFZ4|A0A287BFZ4_PIG SMC5-SMC6 complex localization factor 2 OS=Sus scrofa OX=9823 GN=SLF2 PE=3 SV=3	2	1	1	1	0	0	0	0	1	0	0	0	0	0	0	0	1	0	0	0	0	0	0	0	1	0	0	0	1.6	1.6	1.6	126.97	1130	1130;1133	0.005618	6.6936	0	0	0	0	1.6	0	0	0
tr|A0A5G2R7D7|A0A5G2R7D7_PIG;tr|F1RP04|F1RP04_PIG;tr|A0A287BGP0|A0A287BGP0_PIG	tr|A0A5G2R7D7|A0A5G2R7D7_PIG;tr|F1RP04|F1RP04_PIG;tr|A0A287BGP0|A0A287BGP0_PIG	1;1;1	1;1;1	1;1;1	tr|A0A5G2R7D7|A0A5G2R7D7_PIG Glutamic--pyruvic transaminase 2 OS=Sus scrofa OX=9823 GN=GPT2 PE=1 SV=1;tr|F1RP04|F1RP04_PIG alanine transaminase OS=Sus scrofa OX=9823 GN=GPT2 PE=1 SV=3;tr|A0A287BGP0|A0A287BGP0_PIG alanine transaminase OS=Sus scrofa OX=9823	3	1	1	1	0	0	0	0	0	0	0	1	0	0	0	0	0	0	0	1	0	0	0	0	0	0	0	1	7.3	7.3	7.3	13.937	123	123;504;523	0.0095969	5.8957	0	0	0	0	0	0	0	7.3
tr|A0A287BGP1|A0A287BGP1_PIG;tr|A0A287BHK4|A0A287BHK4_PIG	tr|A0A287BGP1|A0A287BGP1_PIG;tr|A0A287BHK4|A0A287BHK4_PIG	1;1	1;1	1;1	tr|A0A287BGP1|A0A287BGP1_PIG Tubulin tyrosine ligase like 13 OS=Sus scrofa OX=9823 GN=TTLL13 PE=4 SV=3;tr|A0A287BHK4|A0A287BHK4_PIG Neugrin OS=Sus scrofa OX=9823 GN=TTLL13 PE=3 SV=2	2	1	1	1	0	0	1	0	0	0	0	0	0	0	1	0	0	0	0	0	0	0	1	0	0	0	0	0	0.9	0.9	0.9	93.558	807	807;813	0.0096154	5.8737	0	0	0.9	0	0	0	0	0
tr|A0A287BGR7|A0A287BGR7_PIG	tr|A0A287BGR7|A0A287BGR7_PIG	1	1	1	tr|A0A287BGR7|A0A287BGR7_PIG DEAD-box helicase 51 OS=Sus scrofa OX=9823 GN=DDX51 PE=3 SV=1	1	1	1	1	0	0	0	0	1	0	0	0	0	0	0	0	1	0	0	0	0	0	0	0	1	0	0	0	2.6	2.6	2.6	71.302	648	648	0.0054054	6.5813	0	0	0	0	2.6	0	0	0
tr|A0A287BGW4|A0A287BGW4_PIG	tr|A0A287BGW4|A0A287BGW4_PIG	1	1	1	tr|A0A287BGW4|A0A287BGW4_PIG Delta-aminolevulinic acid dehydratase OS=Sus scrofa OX=9823 GN=ALAD PE=1 SV=2	1	1	1	1	0	0	1	0	0	0	0	0	0	0	1	0	0	0	0	0	0	0	1	0	0	0	0	0	6.4	6.4	6.4	34.143	312	312	0.0085106	5.8668	0	0	6.4	0	0	0	0	0
tr|F1SMJ6|F1SMJ6_PIG;tr|A0A287BH90|A0A287BH90_PIG;tr|A0A8W4F8A6|A0A8W4F8A6_PIG	tr|F1SMJ6|F1SMJ6_PIG;tr|A0A287BH90|A0A287BH90_PIG;tr|A0A8W4F8A6|A0A8W4F8A6_PIG	1;1;1	1;1;1	1;1;1	tr|F1SMJ6|F1SMJ6_PIG Complement component C9 OS=Sus scrofa OX=9823 GN=C9 PE=1 SV=5;tr|A0A287BH90|A0A287BH90_PIG Complement component C9 OS=Sus scrofa OX=9823 GN=C9 PE=1 SV=1;tr|A0A8W4F8A6|A0A8W4F8A6_PIG Complement C9 OS=Sus scrofa OX=9823 GN=C9 PE=4 SV=1	3	1	1	1	0	0	1	0	0	0	0	0	0	0	1	0	0	0	0	0	0	0	1	0	0	0	0	0	3.7	3.7	3.7	62.069	542	542;573;575	0.0085714	5.8671	0	0	3.7	0	0	0	0	0
tr|A0A287BHJ5|A0A287BHJ5_PIG;tr|A0A8X9AEW5|A0A8X9AEW5_PIG	tr|A0A287BHJ5|A0A287BHJ5_PIG;tr|A0A8X9AEW5|A0A8X9AEW5_PIG	1;1	1;1	1;1	tr|A0A287BHJ5|A0A287BHJ5_PIG Regulator of G protein signaling 7 OS=Sus scrofa OX=9823 GN=RGS7 PE=1 SV=2;tr|A0A8X9AEW5|A0A8X9AEW5_PIG Regulator of G protein signaling 7 OS=Sus scrofa OX=9823 GN=RGS7 PE=4 SV=1	2	1	1	1	0	0	0	0	0	1	0	0	0	0	0	0	0	1	0	0	0	0	0	0	0	1	0	0	2.6	2.6	2.6	49.346	424	424;477	0.011173	5.8915	0	0	0	0	0	2.6	0	0
tr|A0A287BIC6|A0A287BIC6_PIG;tr|A0A5G2QJ82|A0A5G2QJ82_PIG;tr|A0A5G2QAG4|A0A5G2QAG4_PIG	tr|A0A287BIC6|A0A287BIC6_PIG;tr|A0A5G2QJ82|A0A5G2QJ82_PIG;tr|A0A5G2QAG4|A0A5G2QAG4_PIG	1;1;1	1;1;1	1;1;1	tr|A0A287BIC6|A0A287BIC6_PIG KIAA1522 OS=Sus scrofa OX=9823 GN=KIAA1522 PE=4 SV=2;tr|A0A5G2QJ82|A0A5G2QJ82_PIG KIAA1522 OS=Sus scrofa OX=9823 GN=KIAA1522 PE=4 SV=1;tr|A0A5G2QAG4|A0A5G2QAG4_PIG KIAA1522 OS=Sus scrofa OX=9823 GN=KIAA1522 PE=4 SV=1	3	1	1	1	0	0	0	0	1	0	0	0	0	0	0	0	1	0	0	0	0	0	0	0	1	0	0	0	2	2	2	106.17	1029	1029;1040;1088	0.0091603	5.871	0	0	0	0	2	0	0	0
tr|A0A5G2QUR7|A0A5G2QUR7_PIG;tr|A0A5G2RCL7|A0A5G2RCL7_PIG;tr|A0A5G2QNJ1|A0A5G2QNJ1_PIG;tr|A0A5G2Q936|A0A5G2Q936_PIG;tr|F1RX95|F1RX95_PIG;tr|A0A5G2RM48|A0A5G2RM48_PIG;tr|A0A5G2QXN8|A0A5G2QXN8_PIG;tr|A0A5G2Q9S4|A0A5G2Q9S4_PIG;tr|A0A287BIF5|A0A287BIF5_PIG;tr|A0A287BNN9|A0A287BNN9_PIG	tr|A0A5G2QUR7|A0A5G2QUR7_PIG;tr|A0A5G2RCL7|A0A5G2RCL7_PIG;tr|A0A5G2QNJ1|A0A5G2QNJ1_PIG;tr|A0A5G2Q936|A0A5G2Q936_PIG;tr|F1RX95|F1RX95_PIG;tr|A0A5G2RM48|A0A5G2RM48_PIG;tr|A0A5G2QXN8|A0A5G2QXN8_PIG;tr|A0A5G2Q9S4|A0A5G2Q9S4_PIG;tr|A0A287BIF5|A0A287BIF5_PIG;tr|A0A287BNN9|A0A287BNN9_PIG	1;1;1;1;1;1;1;1;1;1	1;1;1;1;1;1;1;1;1;1	1;1;1;1;1;1;1;1;1;1	tr|A0A5G2QUR7|A0A5G2QUR7_PIG IKAROS family zinc finger 3 OS=Sus scrofa OX=9823 GN=IKZF3 PE=4 SV=1;tr|A0A5G2RCL7|A0A5G2RCL7_PIG IKAROS family zinc finger 3 OS=Sus scrofa OX=9823 GN=IKZF3 PE=4 SV=1;tr|A0A5G2QNJ1|A0A5G2QNJ1_PIG IKAROS family zinc finger 3 OS=	10	1	1	1	0	0	1	0	0	0	0	0	0	0	1	0	0	0	0	0	0	0	1	0	0	0	0	0	7	7	7	37.102	327	327;366;414;422;431;453;470;470;475;509	0.007874	6.1345	0	0	7	0	0	0	0	0
tr|A0A287BIH4|A0A287BIH4_PIG;tr|A0A5G2RBK7|A0A5G2RBK7_PIG;tr|A0A5G2QLP6|A0A5G2QLP6_PIG;tr|A0A8W4F9K4|A0A8W4F9K4_PIG;tr|A0A5G2R868|A0A5G2R868_PIG;tr|A0A5G2QGJ1|A0A5G2QGJ1_PIG;tr|F1S4I0|F1S4I0_PIG	tr|A0A287BIH4|A0A287BIH4_PIG;tr|A0A5G2RBK7|A0A5G2RBK7_PIG;tr|A0A5G2QLP6|A0A5G2QLP6_PIG;tr|A0A8W4F9K4|A0A8W4F9K4_PIG;tr|A0A5G2R868|A0A5G2R868_PIG;tr|A0A5G2QGJ1|A0A5G2QGJ1_PIG;tr|F1S4I0|F1S4I0_PIG	3;2;2;2;2;2;2	3;2;2;2;2;2;2	3;2;2;2;2;2;2	tr|A0A287BIH4|A0A287BIH4_PIG N-alpha-acetyltransferase 35, NatC auxiliary subunit OS=Sus scrofa OX=9823 GN=NAA35 PE=3 SV=1;tr|A0A5G2RBK7|A0A5G2RBK7_PIG N-alpha-acetyltransferase 35, NatC auxiliary subunit OS=Sus scrofa OX=9823 GN=NAA35 PE=3 SV=1;tr|A0A5G2Q	7	3	3	3	0	0	1	1	1	0	0	1	0	0	1	1	1	0	0	1	0	0	1	1	1	0	0	1	7.7	7.7	7.7	90.164	784	784;667;678;684;707;718;725	0	17.728	0	0	1.7	3.1	2.9	0	0	1.7
tr|A0A287BIR9|A0A287BIR9_PIG	tr|A0A287BIR9|A0A287BIR9_PIG	1	1	1	tr|A0A287BIR9|A0A287BIR9_PIG Tubulin--tyrosine ligase-like protein 9 OS=Sus scrofa OX=9823 GN=TTLL9 PE=3 SV=1	1	1	1	1	0	0	0	0	1	0	0	0	0	0	0	0	1	0	0	0	0	0	0	0	1	0	0	0	4.6	4.6	4.6	54.073	461	461	0.0082988	5.8657	0	0	0	0	4.6	0	0	0
tr|A0A287BJL3|A0A287BJL3_PIG	tr|A0A287BJL3|A0A287BJL3_PIG	1	1	1	tr|A0A287BJL3|A0A287BJL3_PIG Rab11 family-interacting protein 2 OS=Sus scrofa OX=9823 GN=RAB11FIP2 PE=4 SV=1	1	1	1	1	0	0	1	0	0	0	0	0	0	0	1	0	0	0	0	0	0	0	1	0	0	0	0	0	3.9	3.9	3.9	58.162	512	512	0.0081081	5.8649	0	0	3.9	0	0	0	0	0
tr|A0A5G2QUV0|A0A5G2QUV0_PIG;tr|F1RMF3|F1RMF3_PIG;tr|A0A8X9AET3|A0A8X9AET3_PIG;tr|A0A287BJN5|A0A287BJN5_PIG	tr|A0A5G2QUV0|A0A5G2QUV0_PIG;tr|F1RMF3|F1RMF3_PIG;tr|A0A8X9AET3|A0A8X9AET3_PIG;tr|A0A287BJN5|A0A287BJN5_PIG	2;2;2;2	2;2;2;2	2;2;2;2	tr|A0A5G2QUV0|A0A5G2QUV0_PIG Glycine N-acyltransferase-like protein OS=Sus scrofa OX=9823 GN=LOC100518644 PE=1 SV=1;tr|F1RMF3|F1RMF3_PIG Glycine N-acyltransferase-like protein OS=Sus scrofa OX=9823 GN=LOC100518644 PE=3 SV=2;tr|A0A8X9AET3|A0A8X9AET3_PIG Unc	4	2	2	2	0	0	1	0	0	0	0	1	0	0	1	0	0	0	0	1	0	0	1	0	0	0	0	1	5.4	5.4	5.4	34.187	294	294;301;306;328	0	12.021	0	0	4.4	0	0	0	0	5.4
tr|A0A287BJR6|A0A287BJR6_PIG	tr|A0A287BJR6|A0A287BJR6_PIG	1	1	1	tr|A0A287BJR6|A0A287BJR6_PIG Seipin OS=Sus scrofa OX=9823 GN=BSCL2 PE=4 SV=2	1	1	1	1	0	0	0	0	0	0	1	0	0	0	0	0	0	0	1	0	0	0	0	0	0	0	1	0	3.4	3.4	3.4	41.699	379	379	0.0089087	5.92	0	0	0	0	0	0	3.4	0
tr|A0A287BJU2|A0A287BJU2_PIG	tr|A0A287BJU2|A0A287BJU2_PIG	1	1	1	tr|A0A287BJU2|A0A287BJU2_PIG Cactin OS=Sus scrofa OX=9823 GN=CACTIN PE=3 SV=2	1	1	1	1	1	0	0	0	0	0	0	0	1	0	0	0	0	0	0	0	1	0	0	0	0	0	0	0	2	2	2	88.595	754	754	0.0095465	5.9339	2	0	0	0	0	0	0	0
tr|A0A287BJW0|A0A287BJW0_PIG	tr|A0A287BJW0|A0A287BJW0_PIG	1	1	1	tr|A0A287BJW0|A0A287BJW0_PIG Synaptotagmin 14 OS=Sus scrofa OX=9823 GN=SYT14 PE=3 SV=3	1	1	1	1	0	0	0	0	0	0	1	0	0	0	0	0	0	0	1	0	0	0	0	0	0	0	1	0	5.2	5.2	5.2	62.129	555	555	0.0093458	5.8719	0	0	0	0	0	0	5.2	0
tr|A0A287BK50|A0A287BK50_PIG	tr|A0A287BK50|A0A287BK50_PIG	1	1	1	tr|A0A287BK50|A0A287BK50_PIG Neurochondrin OS=Sus scrofa OX=9823 GN=NCDN PE=3 SV=2	1	1	1	1	1	0	0	0	0	1	0	0	1	0	0	0	0	1	0	0	1	0	0	0	0	1	0	0	2.2	2.2	2.2	82.557	764	764	0.0081633	6.1848	2.2	0	0	0	0	2.2	0	0
tr|A0A8W4FGJ7|A0A8W4FGJ7_PIG;tr|A0A8W4FN07|A0A8W4FN07_PIG;tr|A0A287BK93|A0A287BK93_PIG	tr|A0A8W4FGJ7|A0A8W4FGJ7_PIG;tr|A0A8W4FN07|A0A8W4FN07_PIG;tr|A0A287BK93|A0A287BK93_PIG	1;1;1	1;1;1	1;1;1	tr|A0A8W4FGJ7|A0A8W4FGJ7_PIG Acyl-CoA synthetase long chain family member 4 OS=Sus scrofa OX=9823 GN=ACSL4 PE=4 SV=1;tr|A0A8W4FN07|A0A8W4FN07_PIG Acyl-CoA synthetase long chain family member 4 OS=Sus scrofa OX=9823 GN=ACSL4 PE=4 SV=1;tr|A0A287BK93|A0A287BK	3	1	1	1	0	1	0	0	0	0	0	0	0	1	0	0	0	0	0	0	0	1	0	0	0	0	0	0	4	4	4	66.937	605	605;657;711	0.0089059	5.8629	0	4	0	0	0	0	0	0
tr|A0A287BKD3|A0A287BKD3_PIG;tr|F1RPS2|F1RPS2_PIG	tr|A0A287BKD3|A0A287BKD3_PIG;tr|F1RPS2|F1RPS2_PIG	1;1	1;1	1;1	tr|A0A287BKD3|A0A287BKD3_PIG Bromodomain adjacent to zinc finger domain 2B OS=Sus scrofa OX=9823 GN=BAZ2B PE=3 SV=2;tr|F1RPS2|F1RPS2_PIG Bromodomain adjacent to zinc finger domain 2B OS=Sus scrofa OX=9823 GN=BAZ2B PE=3 SV=4	2	1	1	1	0	1	0	0	0	0	0	1	0	1	0	0	0	0	0	1	0	1	0	0	0	0	0	1	0.5	0.5	0.5	236.54	2131	2131;2167	0.010949	5.8888	0	0.5	0	0	0	0	0	0.5
tr|A0A5G2RH05|A0A5G2RH05_PIG;tr|A0A287BL66|A0A287BL66_PIG;tr|F1SGH0|F1SGH0_PIG	tr|A0A5G2RH05|A0A5G2RH05_PIG;tr|A0A287BL66|A0A287BL66_PIG;tr|F1SGH0|F1SGH0_PIG	1;1;1	1;1;1	1;1;1	tr|A0A5G2RH05|A0A5G2RH05_PIG protein-tyrosine-phosphatase OS=Sus scrofa OX=9823 GN=PTPRG PE=1 SV=1;tr|A0A287BL66|A0A287BL66_PIG protein-tyrosine-phosphatase OS=Sus scrofa OX=9823 GN=PTPRG PE=1 SV=2;tr|F1SGH0|F1SGH0_PIG protein-tyrosine-phosphatase OS=Sus s	3	1	1	1	0	0	1	0	0	0	0	0	0	0	1	0	0	0	0	0	0	0	1	0	0	0	0	0	2.3	2.3	2.3	148.39	1325	1325;1423;1452	0.0087464	5.8682	0	0	2.3	0	0	0	0	0
tr|A0A8W4FI39|A0A8W4FI39_PIG;tr|A0A287BL80|A0A287BL80_PIG;tr|F1SJ30|F1SJ30_PIG;tr|A0A287BNZ5|A0A287BNZ5_PIG	tr|A0A8W4FI39|A0A8W4FI39_PIG;tr|A0A287BL80|A0A287BL80_PIG;tr|F1SJ30|F1SJ30_PIG;tr|A0A287BNZ5|A0A287BNZ5_PIG	1;1;1;1	1;1;1;1	1;1;1;1	tr|A0A8W4FI39|A0A8W4FI39_PIG Mannose phosphate isomerase OS=Sus scrofa OX=9823 GN=MPI PE=4 SV=1;tr|A0A287BL80|A0A287BL80_PIG Mannose-6-phosphate isomerase OS=Sus scrofa OX=9823 GN=MPI PE=1 SV=3;tr|F1SJ30|F1SJ30_PIG Mannose-6-phosphate isomerase OS=Sus scro	4	1	1	1	0	0	0	0	0	1	0	0	0	0	0	0	0	1	0	0	0	0	0	0	0	1	0	0	5.2	5.2	5.2	31.781	287	287;318;461;540	0.0048309	6.3621	0	0	0	0	0	5.2	0	0
tr|A0A287BL96|A0A287BL96_PIG;tr|A0A8W4FCF5|A0A8W4FCF5_PIG;tr|I3LBQ6|I3LBQ6_PIG	tr|A0A287BL96|A0A287BL96_PIG;tr|A0A8W4FCF5|A0A8W4FCF5_PIG;tr|I3LBQ6|I3LBQ6_PIG	1;1;1	1;1;1	1;1;1	tr|A0A287BL96|A0A287BL96_PIG Activating signal cointegrator 1 complex subunit 1 OS=Sus scrofa OX=9823 GN=ASCC1 PE=4 SV=1;tr|A0A8W4FCF5|A0A8W4FCF5_PIG Activating signal cointegrator 1 complex subunit 1 OS=Sus scrofa OX=9823 GN=ASCC1 PE=4 SV=1;tr|I3LBQ6|I3LB	3	1	1	1	0	0	0	0	0	1	0	0	0	0	0	0	0	1	0	0	0	0	0	0	0	1	0	0	8.1	8.1	8.1	41.288	357	357;360;407	0.0079681	6.1544	0	0	0	0	0	8.1	0	0
tr|A0A287BLY5|A0A287BLY5_PIG	tr|A0A287BLY5|A0A287BLY5_PIG	1	1	1	tr|A0A287BLY5|A0A287BLY5_PIG Heparan-alpha-glucosaminide N-acetyltransferase OS=Sus scrofa OX=9823 GN=HGSNAT PE=4 SV=1	1	1	1	1	1	0	0	0	0	0	0	0	1	0	0	0	0	0	0	0	1	0	0	0	0	0	0	0	1.5	1.5	1.5	64.53	583	583	0.0096931	5.8742	1.5	0	0	0	0	0	0	0
tr|F1SSF5|F1SSF5_PIG;tr|A0A480V8U1|A0A480V8U1_PIG;tr|A0A287BM94|A0A287BM94_PIG	tr|F1SSF5|F1SSF5_PIG;tr|A0A480V8U1|A0A480V8U1_PIG;tr|A0A287BM94|A0A287BM94_PIG	1;1;1	1;1;1	1;1;1	tr|F1SSF5|F1SSF5_PIG Biliverdin reductase A OS=Sus scrofa OX=9823 GN=BLVRA PE=1 SV=2;tr|A0A480V8U1|A0A480V8U1_PIG Biliverdin reductase A OS=Sus scrofa OX=9823 GN=BLVRA PE=3 SV=1;tr|A0A287BM94|A0A287BM94_PIG Biliverdin reductase A OS=Sus scrofa OX=9823 GN=B	3	1	1	1	1	0	0	0	0	0	0	0	1	0	0	0	0	0	0	0	1	0	0	0	0	0	0	0	7.8	7.8	7.8	33.365	295	295;296;438	0.0091384	5.8636	7.8	0	0	0	0	0	0	0
tr|A0A287BMA9|A0A287BMA9_PIG	tr|A0A287BMA9|A0A287BMA9_PIG	1	1	1	tr|A0A287BMA9|A0A287BMA9_PIG Acyl-coenzyme A diphosphatase FITM2 OS=Sus scrofa OX=9823 GN=FITM2 PE=3 SV=1	1	1	1	1	1	0	0	0	0	0	0	0	1	0	0	0	0	0	0	0	1	0	0	0	0	0	0	0	8.4	8.4	8.4	26.492	238	238	0.0091503	5.8637	8.4	0	0	0	0	0	0	0
tr|A0A287BMZ8|A0A287BMZ8_PIG	tr|A0A287BMZ8|A0A287BMZ8_PIG	1	1	1	tr|A0A287BMZ8|A0A287BMZ8_PIG PDS5 cohesin associated factor A OS=Sus scrofa OX=9823 GN=PDS5A PE=1 SV=1	1	1	1	1	0	1	0	0	0	0	0	0	0	1	0	0	0	0	0	0	0	1	0	0	0	0	0	0	1.7	1.7	1.7	153.06	1357	1357	0.0091984	5.8639	0	1.7	0	0	0	0	0	0
tr|A0A5G2QTS1|A0A5G2QTS1_PIG;tr|A0A287BN59|A0A287BN59_PIG;tr|F1REX9|F1REX9_PIG	tr|A0A5G2QTS1|A0A5G2QTS1_PIG;tr|A0A287BN59|A0A287BN59_PIG;tr|F1REX9|F1REX9_PIG	1;1;1	1;1;1	1;1;1	tr|A0A5G2QTS1|A0A5G2QTS1_PIG Actin-related protein 2/3 complex subunit OS=Sus scrofa OX=9823 GN=ARPC1A PE=1 SV=1;tr|A0A287BN59|A0A287BN59_PIG Actin-related protein 2/3 complex subunit OS=Sus scrofa OX=9823 GN=ARPC1A PE=1 SV=1;tr|F1REX9|F1REX9_PIG Actin-rel	3	1	1	1	0	0	0	0	0	0	1	0	0	0	0	0	0	0	1	0	0	0	0	0	0	0	1	0	4.7	4.7	4.7	40.544	364	364;366;370	0.0095012	5.9326	0	0	0	0	0	0	4.7	0
tr|A0A287BND4|A0A287BND4_PIG;tr|A0A8W4FB25|A0A8W4FB25_PIG;tr|A0A480UKD4|A0A480UKD4_PIG;tr|F1SKZ8|F1SKZ8_PIG	tr|A0A287BND4|A0A287BND4_PIG;tr|A0A8W4FB25|A0A8W4FB25_PIG;tr|A0A480UKD4|A0A480UKD4_PIG;tr|F1SKZ8|F1SKZ8_PIG	2;2;2;1	2;2;2;1	2;2;2;1	tr|A0A287BND4|A0A287BND4_PIG Translocase of outer mitochondrial membrane 70 OS=Sus scrofa OX=9823 GN=TOMM70 PE=1 SV=2;tr|A0A8W4FB25|A0A8W4FB25_PIG Translocase of outer mitochondrial membrane 70 OS=Sus scrofa OX=9823 GN=TOMM70 PE=4 SV=1;tr|A0A480UKD4|A0A480	4	2	2	2	0	0	0	1	0	1	0	0	0	0	0	1	0	1	0	0	0	0	0	1	0	1	0	0	6.6	6.6	6.6	58.158	512	512;573;609;568	0	13.803	0	0	0	3.1	0	3.5	0	0
tr|A0A287BNK8|A0A287BNK8_PIG;tr|A0A480IRX4|A0A480IRX4_PIG	tr|A0A287BNK8|A0A287BNK8_PIG;tr|A0A480IRX4|A0A480IRX4_PIG	1;1	1;1	1;1	tr|A0A287BNK8|A0A287BNK8_PIG Capping protein regulator and myosin 1 linker 1 OS=Sus scrofa OX=9823 GN=CARMIL1 PE=3 SV=2;tr|A0A480IRX4|A0A480IRX4_PIG Capping protein regulator and myosin 1 linker 1 OS=Sus scrofa OX=9823 GN=CARMIL1 PE=3 SV=1	2	1	1	1	0	0	1	0	0	0	0	0	0	0	1	0	0	0	0	0	0	0	1	0	0	0	0	0	1.5	1.5	1.5	148.06	1341	1341;1370	0.009009	5.8699	0	0	1.5	0	0	0	0	0
tr|F1RZR5|F1RZR5_PIG;tr|A0A8W4F7Z3|A0A8W4F7Z3_PIG;tr|A0A287BNM2|A0A287BNM2_PIG;tr|A0A5G2QZC4|A0A5G2QZC4_PIG;tr|A0A8W4FKW6|A0A8W4FKW6_PIG	tr|F1RZR5|F1RZR5_PIG;tr|A0A8W4F7Z3|A0A8W4F7Z3_PIG;tr|A0A287BNM2|A0A287BNM2_PIG;tr|A0A5G2QZC4|A0A5G2QZC4_PIG;tr|A0A8W4FKW6|A0A8W4FKW6_PIG	1;1;1;1;1	1;1;1;1;1	1;1;1;1;1	tr|F1RZR5|F1RZR5_PIG Synaptic Ras GTPase activating protein 1 OS=Sus scrofa OX=9823 GN=SYNGAP1 PE=4 SV=5;tr|A0A8W4F7Z3|A0A8W4F7Z3_PIG Synaptic Ras GTPase activating protein 1 OS=Sus scrofa OX=9823 GN=SYNGAP1 PE=4 SV=1;tr|A0A287BNM2|A0A287BNM2_PIG Synaptic	5	1	1	1	0	0	0	0	0	1	0	0	0	0	0	0	0	1	0	0	0	0	0	0	0	1	0	0	2.4	2.4	2.4	138.16	1257	1257;1284;1293;1300;1343	0.0077922	5.957	0	0	0	0	0	2.4	0	0
tr|I3LQ51|I3LQ51_PIG;tr|A0A287BPP9|A0A287BPP9_PIG	tr|I3LQ51|I3LQ51_PIG;tr|A0A287BPP9|A0A287BPP9_PIG	1;1	1;1	1;1	tr|I3LQ51|I3LQ51_PIG Proteasome 20S subunit beta 1 OS=Sus scrofa OX=9823 GN=PSMB1 PE=1 SV=2;tr|A0A287BPP9|A0A287BPP9_PIG Proteasome subunit beta OS=Sus scrofa OX=9823 GN=PSMB1 PE=1 SV=1	2	1	1	1	0	0	0	0	0	0	1	0	0	0	0	0	0	0	1	0	0	0	0	0	0	0	1	0	8.3	8.3	8.3	22.419	205	205;241	0.007732	5.954	0	0	0	0	0	0	8.3	0
tr|A0A5G2QVE6|A0A5G2QVE6_PIG;tr|A0A287BPQ4|A0A287BPQ4_PIG;tr|I3LQQ0|I3LQQ0_PIG	tr|A0A5G2QVE6|A0A5G2QVE6_PIG;tr|A0A287BPQ4|A0A287BPQ4_PIG;tr|I3LQQ0|I3LQQ0_PIG	1;1;1	1;1;1	1;1;1	tr|A0A5G2QVE6|A0A5G2QVE6_PIG Neuron navigator 3 OS=Sus scrofa OX=9823 GN=NAV3 PE=3 SV=2;tr|A0A287BPQ4|A0A287BPQ4_PIG Neuron navigator 3 OS=Sus scrofa OX=9823 GN=NAV3 PE=3 SV=2;tr|I3LQQ0|I3LQQ0_PIG Neuron navigator 3 OS=Sus scrofa OX=9823 GN=NAV3 PE=3 SV=3	3	1	1	1	0	0	0	1	0	0	0	0	0	0	0	1	0	0	0	0	0	0	0	1	0	0	0	0	1.6	1.6	1.6	196.88	1839	1839;2361;2383	0.0092166	5.925	0	0	0	1.6	0	0	0	0
tr|A0A5G2QTR9|A0A5G2QTR9_PIG;tr|A0A8W4F8H5|A0A8W4F8H5_PIG;tr|F1SDR7|F1SDR7_PIG;tr|A0A287BPX7|A0A287BPX7_PIG;tr|A0A8W4F6F6|A0A8W4F6F6_PIG	tr|A0A5G2QTR9|A0A5G2QTR9_PIG;tr|A0A8W4F8H5|A0A8W4F8H5_PIG;tr|F1SDR7|F1SDR7_PIG;tr|A0A287BPX7|A0A287BPX7_PIG;tr|A0A8W4F6F6|A0A8W4F6F6_PIG	2;2;2;2;1	2;2;2;2;1	2;2;2;2;1	tr|A0A5G2QTR9|A0A5G2QTR9_PIG Tyrosine 3-monooxygenase/tryptophan 5-monooxygenase activation protein beta OS=Sus scrofa OX=9823 GN=YWHAB PE=1 SV=2;tr|A0A8W4F8H5|A0A8W4F8H5_PIG Tyrosine 3-monooxygenase/tryptophan 5-monooxygenase activation protein beta OS=Su	5	2	2	2	1	1	1	1	0	1	2	2	1	1	1	1	0	1	2	2	1	1	1	1	0	1	2	2	13.5	13.5	13.5	27.988	245	245;247;248;266;224	0	14.116	7.8	7.8	7.8	7.8	0	7.8	13.5	13.5
tr|A0A5G2QTI0|A0A5G2QTI0_PIG;tr|F1RRN7|F1RRN7_PIG;tr|A0A287BQ73|A0A287BQ73_PIG	tr|A0A5G2QTI0|A0A5G2QTI0_PIG;tr|F1RRN7|F1RRN7_PIG;tr|A0A287BQ73|A0A287BQ73_PIG	1;1;1	1;1;1	1;1;1	tr|A0A5G2QTI0|A0A5G2QTI0_PIG Phosphatidylinositol-3-phosphate phosphatase OS=Sus scrofa OX=9823 GN=MTMR4 PE=3 SV=2;tr|F1RRN7|F1RRN7_PIG protein-tyrosine-phosphatase OS=Sus scrofa OX=9823 GN=MTMR4 PE=3 SV=3;tr|A0A287BQ73|A0A287BQ73_PIG protein-tyrosine-phos	3	1	1	1	0	1	0	0	0	0	0	0	0	1	0	0	0	0	0	0	0	1	0	0	0	0	0	0	1	1	1	127.79	1153	1153;1205;1210	0.0082873	5.8657	0	1	0	0	0	0	0	0
tr|A0A287BQC2|A0A287BQC2_PIG	tr|A0A287BQC2|A0A287BQC2_PIG	1	1	1	tr|A0A287BQC2|A0A287BQC2_PIG SHC adaptor protein 2 OS=Sus scrofa OX=9823 GN=SHC2 PE=4 SV=3	1	1	1	1	0	0	0	1	0	0	0	0	0	0	0	1	0	0	0	0	0	0	0	1	0	0	0	0	3.4	3.4	3.4	66.167	621	621	0.008	6.1556	0	0	0	3.4	0	0	0	0
tr|A0A287BQJ0|A0A287BQJ0_PIG	tr|A0A287BQJ0|A0A287BQJ0_PIG	1	1	1	tr|A0A287BQJ0|A0A287BQJ0_PIG Caspase-4 OS=Sus scrofa OX=9823 PE=3 SV=1	1	1	1	1	0	0	0	0	0	1	0	0	0	0	0	0	0	1	0	0	0	0	0	0	0	1	0	0	8.1	8.1	8.1	31.169	271	271	0.010772	5.8866	0	0	0	0	0	8.1	0	0
tr|A0A287BQK7|A0A287BQK7_PIG	tr|A0A287BQK7|A0A287BQK7_PIG	2	2	2	tr|A0A287BQK7|A0A287BQK7_PIG protein-tyrosine-phosphatase OS=Sus scrofa OX=9823 GN=PTPRZ1 PE=1 SV=3	1	2	2	2	1	1	1	1	0	1	1	2	1	1	1	1	0	1	1	2	1	1	1	1	0	1	1	2	1.3	1.3	1.3	252.92	2305	2305	0	13.094	0.8	0.8	0.8	0.8	0	0.8	0.8	1.3
tr|A0A5G2QTR6|A0A5G2QTR6_PIG;tr|A0A287BQZ7|A0A287BQZ7_PIG	tr|A0A5G2QTR6|A0A5G2QTR6_PIG;tr|A0A287BQZ7|A0A287BQZ7_PIG	2;2	2;2	2;2	tr|A0A5G2QTR6|A0A5G2QTR6_PIG Leucine rich repeat containing 69 OS=Sus scrofa OX=9823 GN=LRRC69 PE=4 SV=1;tr|A0A287BQZ7|A0A287BQZ7_PIG Leucine rich repeat containing 69 OS=Sus scrofa OX=9823 GN=LRRC69 PE=4 SV=1	2	2	2	2	0	0	0	0	0	0	2	0	0	0	0	0	0	0	2	0	0	0	0	0	0	0	2	0	12.6	12.6	12.6	22.06	191	191;347	0	12.082	0	0	0	0	0	0	12.6	0
tr|A0A287BRA7|A0A287BRA7_PIG;tr|A0A5G2QL33|A0A5G2QL33_PIG;tr|F2Z5G6|F2Z5G6_PIG	tr|A0A287BRA7|A0A287BRA7_PIG;tr|A0A5G2QL33|A0A5G2QL33_PIG;tr|F2Z5G6|F2Z5G6_PIG	1;1;1	1;1;1	1;1;1	tr|A0A287BRA7|A0A287BRA7_PIG LIM domain binding 1 OS=Sus scrofa OX=9823 GN=LDB1 PE=3 SV=2;tr|A0A5G2QL33|A0A5G2QL33_PIG LIM domain binding 1 OS=Sus scrofa OX=9823 GN=LDB1 PE=3 SV=1;tr|F2Z5G6|F2Z5G6_PIG LIM domain binding 1 OS=Sus scrofa OX=9823 GN=LDB1 PE=3	3	1	1	1	0	0	0	0	1	0	0	0	0	0	0	0	1	0	0	0	0	0	0	0	1	0	0	0	5.3	5.3	5.3	42.52	374	374;389;411	0.0089888	5.9214	0	0	0	0	5.3	0	0	0
tr|A0A5G2QEM8|A0A5G2QEM8_PIG;tr|F1SGF8|F1SGF8_PIG;tr|A0A287BRP3|A0A287BRP3_PIG	tr|A0A5G2QEM8|A0A5G2QEM8_PIG;tr|F1SGF8|F1SGF8_PIG;tr|A0A287BRP3|A0A287BRP3_PIG	1;1;1	1;1;1	1;1;1	tr|A0A5G2QEM8|A0A5G2QEM8_PIG FEZ family zinc finger 1 OS=Sus scrofa OX=9823 GN=FEZF1 PE=4 SV=1;tr|F1SGF8|F1SGF8_PIG FEZ family zinc finger 2 OS=Sus scrofa OX=9823 GN=FEZF2 PE=4 SV=3;tr|A0A287BRP3|A0A287BRP3_PIG FEZ family zinc finger 1 OS=Sus scrofa OX=982	3	1	1	1	0	0	0	0	1	0	0	0	0	0	0	0	1	0	0	0	0	0	0	0	1	0	0	0	2.8	2.8	2.8	46.475	425	425;458;475	0.0095238	5.8732	0	0	0	0	2.8	0	0	0
tr|A0A287BS93|A0A287BS93_PIG	tr|A0A287BS93|A0A287BS93_PIG	1	1	1	tr|A0A287BS93|A0A287BS93_PIG Catenin alpha-2 OS=Sus scrofa OX=9823 GN=CTNNA2 PE=1 SV=2	1	1	1	1	0	0	0	0	0	0	1	0	0	0	0	0	0	0	1	0	0	0	0	0	0	0	1	0	2.6	2.6	2.6	62.752	569	569	0.0045455	6.2775	0	0	0	0	0	0	2.6	0
tr|A0A287BSJ0|A0A287BSJ0_PIG;tr|F1S5K3|F1S5K3_PIG	tr|A0A287BSJ0|A0A287BSJ0_PIG;tr|F1S5K3|F1S5K3_PIG	1;1	1;1	1;1	tr|A0A287BSJ0|A0A287BSJ0_PIG Prolyl endopeptidase OS=Sus scrofa OX=9823 GN=PREPL PE=1 SV=1;tr|F1S5K3|F1S5K3_PIG Prolyl endopeptidase OS=Sus scrofa OX=9823 GN=PREPL PE=1 SV=2	2	1	1	1	1	0	0	0	0	0	0	0	1	0	0	0	0	0	0	0	1	0	0	0	0	0	0	0	3	3	3	76.367	661	661;727	0.0097087	5.9365	3	0	0	0	0	0	0	0
tr|A0A287BSS5|A0A287BSS5_PIG	tr|A0A287BSS5|A0A287BSS5_PIG	1	1	1	tr|A0A287BSS5|A0A287BSS5_PIG Rho GTPase activating protein 33 OS=Sus scrofa OX=9823 GN=ARHGAP33 PE=3 SV=1	1	1	1	1	1	0	0	0	0	0	0	0	1	0	0	0	0	0	0	0	1	0	0	0	0	0	0	0	1.7	1.7	1.7	134.85	1259	1259	0.0060976	6.007	1.7	0	0	0	0	0	0	0
tr|A0A287BSV0|A0A287BSV0_PIG;tr|E7EI20|E7EI20_PIG	tr|A0A287BSV0|A0A287BSV0_PIG;tr|E7EI20|E7EI20_PIG	1;1	1;1	1;1	tr|A0A287BSV0|A0A287BSV0_PIG Rho GDP dissociation inhibitor alpha OS=Sus scrofa OX=9823 GN=ARHGDIA PE=3 SV=1;tr|E7EI20|E7EI20_PIG Rho GDP dissociation inhibitor alpha OS=Sus scrofa OX=9823 GN=ARHGDIA PE=2 SV=1	2	1	1	1	0	0	0	0	0	0	1	0	0	0	0	0	0	0	1	0	0	0	0	0	0	0	1	0	8	8	8	22.753	200	200;204	0.0085837	6.2306	0	0	0	0	0	0	8	0
tr|F1RVK9|F1RVK9_PIG;tr|A0A480E303|A0A480E303_PIG	tr|F1RVK9|F1RVK9_PIG;tr|A0A480E303|A0A480E303_PIG	1;1	1;1	1;1	tr|F1RVK9|F1RVK9_PIG Angiopoietin-2 OS=Sus scrofa OX=9823 GN=ANGPT2 PE=4 SV=3;tr|A0A480E303|A0A480E303_PIG Angiopoietin-2 OS=Sus scrofa OX=9823 GN=ANGPT2 PE=4 SV=1	2	1	1	1	0	0	0	1	0	0	0	0	0	0	0	1	0	0	0	0	0	0	0	1	0	0	0	0	5.2	5.2	5.2	50.979	444	444;495	0.010163	5.9025	0	0	0	5.2	0	0	0	0
tr|A0A8W4FPK8|A0A8W4FPK8_PIG;tr|A0A480ESS2|A0A480ESS2_PIG;tr|A0A8W4FLP4|A0A8W4FLP4_PIG	tr|A0A8W4FPK8|A0A8W4FPK8_PIG;tr|A0A480ESS2|A0A480ESS2_PIG;tr|A0A8W4FLP4|A0A8W4FLP4_PIG	1;1;1	1;1;1	1;1;1	tr|A0A8W4FPK8|A0A8W4FPK8_PIG Coiled-coil domain containing 63 OS=Sus scrofa OX=9823 GN=CCDC63 PE=4 SV=1;tr|A0A480ESS2|A0A480ESS2_PIG Coiled-coil domain containing 63 OS=Sus scrofa OX=9823 GN=CCDC63 PE=4 SV=1;tr|A0A8W4FLP4|A0A8W4FLP4_PIG Coiled-coil domain	3	1	1	1	0	0	1	0	0	0	0	0	0	0	1	0	0	0	0	0	0	0	1	0	0	0	0	0	2.3	2.3	2.3	56.896	484	484;563;564	0.0069686	6.0705	0	0	2.3	0	0	0	0	0
tr|A0A480HN89|A0A480HN89_PIG	tr|A0A480HN89|A0A480HN89_PIG	1	1	1	tr|A0A480HN89|A0A480HN89_PIG Putative helicase senataxin isoform 1 OS=Sus scrofa OX=9823 GN=SETX PE=4 SV=1	1	1	1	1	0	1	0	0	0	0	0	0	0	1	0	0	0	0	0	0	0	1	0	0	0	0	0	0	0.9	0.9	0.9	299.03	2661	2661	0.0088496	5.8689	0	0.9	0	0	0	0	0	0
tr|A0A480KCY2|A0A480KCY2_PIG	tr|A0A480KCY2|A0A480KCY2_PIG	1	1	1	tr|A0A480KCY2|A0A480KCY2_PIG Prolyl 3-hydroxylase OGFOD1 OS=Sus scrofa OX=9823 GN=OGFOD1 PE=3 SV=1	1	1	1	1	0	0	0	1	0	0	0	0	0	0	0	1	0	0	0	0	0	0	0	1	0	0	0	0	3.9	3.9	3.9	63.156	545	545	0.0095694	5.8734	0	0	0	3.9	0	0	0	0
tr|A0A5G2QW21|A0A5G2QW21_PIG;tr|A0A480KU49|A0A480KU49_PIG;tr|I3LLW0|I3LLW0_PIG	tr|A0A5G2QW21|A0A5G2QW21_PIG;tr|A0A480KU49|A0A480KU49_PIG;tr|I3LLW0|I3LLW0_PIG	2;2;2	2;2;2	2;2;2	tr|A0A5G2QW21|A0A5G2QW21_PIG RNA binding motif protein 12 OS=Sus scrofa OX=9823 GN=RBM12 PE=1 SV=1;tr|A0A480KU49|A0A480KU49_PIG RNA binding motif protein 12 OS=Sus scrofa OX=9823 GN=RBM12 PE=4 SV=1;tr|I3LLW0|I3LLW0_PIG RNA binding motif protein 12 OS=Sus s	3	2	2	2	0	0	0	0	1	0	0	1	0	0	0	0	1	0	0	1	0	0	0	0	1	0	0	1	2.2	2.2	2.2	94.433	899	899;933;971	0	12.95	0	0	0	0	1.4	0	0	0.8
tr|A0A480MCK3|A0A480MCK3_PIG	tr|A0A480MCK3|A0A480MCK3_PIG	1	1	1	tr|A0A480MCK3|A0A480MCK3_PIG AKT interacting protein OS=Sus scrofa OX=9823 GN=AKTIP PE=4 SV=1	1	1	1	1	1	0	0	0	0	0	0	0	1	0	0	0	0	0	0	0	1	0	0	0	0	0	0	0	6.2	6.2	6.2	33.156	292	292	0.0066007	6.0385	6.2	0	0	0	0	0	0	0
tr|A0A8W4FNF0|A0A8W4FNF0_PIG;tr|A0A5G2QB80|A0A5G2QB80_PIG;tr|A0A480MU06|A0A480MU06_PIG;tr|K7GR87|K7GR87_PIG	tr|A0A8W4FNF0|A0A8W4FNF0_PIG;tr|A0A5G2QB80|A0A5G2QB80_PIG;tr|A0A480MU06|A0A480MU06_PIG;tr|K7GR87|K7GR87_PIG	1;1;1;1	1;1;1;1	1;1;1;1	tr|A0A8W4FNF0|A0A8W4FNF0_PIG ALG13 UDP-N-acetylglucosaminyltransferase subunit OS=Sus scrofa OX=9823 GN=ALG13 PE=4 SV=1;tr|A0A5G2QB80|A0A5G2QB80_PIG N-acetylglucosaminyldiphosphodolichol N-acetylglucosaminyltransferase OS=Sus scrofa OX=9823 GN=ALG13 PE=4 S	4	1	1	1	1	0	0	0	0	0	0	0	1	0	0	0	0	0	0	0	1	0	0	0	0	0	0	0	2.4	2.4	2.4	92.064	827	827;831;921;989	0.009247	5.864	2.4	0	0	0	0	0	0	0
tr|A0A480PXE7|A0A480PXE7_PIG	tr|A0A480PXE7|A0A480PXE7_PIG	1	1	1	tr|A0A480PXE7|A0A480PXE7_PIG GTPase KRas isoform X2 OS=Sus scrofa OX=9823 GN=KRAS PE=4 SV=1	1	1	1	1	0	0	0	0	0	1	0	0	0	0	0	0	0	1	0	0	0	0	0	0	0	1	0	0	6.4	6.4	6.4	21.438	188	188	0.0066667	6.0416	0	0	0	0	0	6.4	0	0
tr|A0A480PY89|A0A480PY89_PIG;tr|F1RQ04|F1RQ04_PIG	tr|A0A480PY89|A0A480PY89_PIG;tr|F1RQ04|F1RQ04_PIG	1;1	1;1	1;1	tr|A0A480PY89|A0A480PY89_PIG DnaJ heat shock protein family (Hsp40) member C4 OS=Sus scrofa OX=9823 GN=DNAJC4 PE=4 SV=1;tr|F1RQ04|F1RQ04_PIG DnaJ heat shock protein family (Hsp40) member C4 OS=Sus scrofa OX=9823 GN=DNAJC4 PE=4 SV=4	2	1	1	1	0	0	0	0	1	0	0	0	0	0	0	0	1	0	0	0	0	0	0	0	1	0	0	0	8.9	8.9	8.9	26.77	235	235;260	0.0062893	6.0201	0	0	0	0	8.9	0	0	0
tr|F1SUQ7|F1SUQ7_PIG;tr|A0A480QRR0|A0A480QRR0_PIG	tr|F1SUQ7|F1SUQ7_PIG;tr|A0A480QRR0|A0A480QRR0_PIG	1;1	1;1	1;1	tr|F1SUQ7|F1SUQ7_PIG Rho guanine nucleotide exchange factor 10 like OS=Sus scrofa OX=9823 GN=ARHGEF10L PE=4 SV=4;tr|A0A480QRR0|A0A480QRR0_PIG Rho guanine nucleotide exchange factor 10 like OS=Sus scrofa OX=9823 GN=ARHGEF10L PE=4 SV=1	2	1	1	1	0	1	0	0	0	0	0	0	0	1	0	0	0	0	0	0	0	1	0	0	0	0	0	0	1.8	1.8	1.8	135.51	1240	1240;1279	0.0070423	8.064	0	1.8	0	0	0	0	0	0
tr|F1SJF9|F1SJF9_PIG;tr|A0A8W4F6W7|A0A8W4F6W7_PIG;tr|A0A480TAV6|A0A480TAV6_PIG	tr|F1SJF9|F1SJF9_PIG;tr|A0A8W4F6W7|A0A8W4F6W7_PIG;tr|A0A480TAV6|A0A480TAV6_PIG	2;2;2	2;2;2	2;2;2	tr|F1SJF9|F1SJF9_PIG Protein FAM3C OS=Sus scrofa OX=9823 GN=FAM3C PE=1 SV=2;tr|A0A8W4F6W7|A0A8W4F6W7_PIG FAM3 metabolism regulating signaling molecule C OS=Sus scrofa OX=9823 GN=FAM3C PE=4 SV=1;tr|A0A480TAV6|A0A480TAV6_PIG Protein FAM3C OS=Sus scrofa OX=98	3	2	2	2	0	1	2	0	0	0	0	1	0	1	2	0	0	0	0	1	0	1	2	0	0	0	0	1	14.7	14.7	14.7	20.858	191	191;226;227	0	14.271	0	7.9	14.7	0	0	0	0	14.7
tr|A0A8W4F8X6|A0A8W4F8X6_PIG;tr|F1RMZ8|F1RMZ8_PIG;tr|A0A480UKG6|A0A480UKG6_PIG	tr|A0A8W4F8X6|A0A8W4F8X6_PIG;tr|F1RMZ8|F1RMZ8_PIG;tr|A0A480UKG6|A0A480UKG6_PIG	1;1;1	1;1;1	1;1;1	tr|A0A8W4F8X6|A0A8W4F8X6_PIG ATPase H+ transporting V1 subunit B2 OS=Sus scrofa OX=9823 GN=ATP6V1B2 PE=4 SV=1;tr|F1RMZ8|F1RMZ8_PIG Vacuolar proton pump subunit B OS=Sus scrofa OX=9823 GN=ATP6V1B2 PE=1 SV=3;tr|A0A480UKG6|A0A480UKG6_PIG Vacuolar proton pump	3	1	1	1	0	0	0	0	0	1	0	0	0	0	0	0	0	1	0	0	0	0	0	0	0	1	0	0	4.9	4.9	4.9	41.688	371	371;498;511	0.0088106	5.8687	0	0	0	0	0	4.9	0	0
tr|A0A8W4F8H4|A0A8W4F8H4_PIG;tr|A0A480UV25|A0A480UV25_PIG;tr|A0A8W4FKZ3|A0A8W4FKZ3_PIG;tr|A0A8W4FDI5|A0A8W4FDI5_PIG;tr|F2Z5K5|F2Z5K5_PIG;tr|A0A8W4F8R1|A0A8W4F8R1_PIG;tr|A0A8W4F9C6|A0A8W4F9C6_PIG;tr|A0A8W4FHE2|A0A8W4FHE2_PIG	tr|A0A8W4F8H4|A0A8W4F8H4_PIG;tr|A0A480UV25|A0A480UV25_PIG;tr|A0A8W4FKZ3|A0A8W4FKZ3_PIG;tr|A0A8W4FDI5|A0A8W4FDI5_PIG;tr|F2Z5K5|F2Z5K5_PIG;tr|A0A8W4F8R1|A0A8W4F8R1_PIG;tr|A0A8W4F9C6|A0A8W4F9C6_PIG;tr|A0A8W4FHE2|A0A8W4FHE2_PIG	9;9;9;8;8;8;7;7	1;1;1;1;1;1;1;1	1;1;1;1;1;1;1;1	tr|A0A8W4F8H4|A0A8W4F8H4_PIG Tubulin beta 4A class IVa OS=Sus scrofa OX=9823 GN=TUBB4A PE=4 SV=1;tr|A0A480UV25|A0A480UV25_PIG Tubulin beta chain OS=Sus scrofa OX=9823 GN=TUBB4A PE=3 SV=1;tr|A0A8W4FKZ3|A0A8W4FKZ3_PIG Tubulin beta 4A class IVa OS=Sus scrofa	8	9	1	1	4	6	6	6	3	4	7	6	0	1	0	0	0	0	0	1	0	1	0	0	0	0	0	1	38.3	4.1	4.1	48.545	436	436;444;468;418;459;463;385;417	0.0082305	6.1926	23.2	29.6	29.4	29.4	19.3	25.5	34.2	29.6
tr|A0A480YSF0|A0A480YSF0_PIG	tr|A0A480YSF0|A0A480YSF0_PIG	1	1	1	tr|A0A480YSF0|A0A480YSF0_PIG B-cell CLL/lymphoma 9 protein OS=Sus scrofa OX=9823 GN=BCL9 PE=3 SV=1	1	1	1	1	0	0	0	0	0	1	0	0	0	0	0	0	0	1	0	0	0	0	0	0	0	1	0	0	1.6	1.6	1.6	141.51	1352	1352	0.0090439	5.8634	0	0	0	0	0	1.6	0	0
tr|A0A481B832|A0A481B832_PIG	tr|A0A481B832|A0A481B832_PIG	1	1	1	tr|A0A481B832|A0A481B832_PIG GSK3-beta interaction protein OS=Sus scrofa OX=9823 GN=GSKIP PE=3 SV=1	1	1	1	1	0	0	0	0	0	1	0	0	0	0	0	0	0	1	0	0	0	0	0	0	0	1	0	0	21.6	21.6	21.6	15.591	139	139	0.0076336	8.7585	0	0	0	0	0	21.6	0	0
tr|A0A8W4FDF2|A0A8W4FDF2_PIG;tr|A0A481CRY1|A0A481CRY1_PIG	tr|A0A8W4FDF2|A0A8W4FDF2_PIG;tr|A0A481CRY1|A0A481CRY1_PIG	1;1	1;1	1;1	tr|A0A8W4FDF2|A0A8W4FDF2_PIG GLIS family zinc finger 1 OS=Sus scrofa OX=9823 GN=GLIS1 PE=4 SV=1;tr|A0A481CRY1|A0A481CRY1_PIG GLIS family zinc finger 3 OS=Sus scrofa OX=9823 GN=GLIS3 PE=3 SV=1	2	1	1	1	0	0	0	0	0	0	1	0	0	0	0	0	0	0	1	0	0	0	0	0	0	0	1	0	1.1	1.1	1.1	84.23	797	797;931	0.0087591	5.8682	0	0	0	0	0	0	1.1	0
tr|A0A481D0V4|A0A481D0V4_PIG	tr|A0A481D0V4|A0A481D0V4_PIG	1	1	1	tr|A0A481D0V4|A0A481D0V4_PIG Cellular communication network factor 3 OS=Sus scrofa OX=9823 GN=CCN3 PE=3 SV=1	1	1	1	1	0	1	0	0	0	0	0	0	0	1	0	0	0	0	0	0	0	1	0	0	0	0	0	0	5.9	5.9	5.9	39.23	358	358	0.0083565	5.8661	0	5.9	0	0	0	0	0	0
tr|A0A5G2Q7F2|A0A5G2Q7F2_PIG	tr|A0A5G2Q7F2|A0A5G2Q7F2_PIG	1	1	1	tr|A0A5G2Q7F2|A0A5G2Q7F2_PIG Calcium dependent secretion activator OS=Sus scrofa OX=9823 GN=CADPS PE=1 SV=2	1	1	1	1	0	0	0	0	1	0	0	0	0	0	0	0	1	0	0	0	0	0	0	0	1	0	0	0	1.6	1.6	1.6	146.13	1275	1275	0.0089514	5.863	0	0	0	0	1.6	0	0	0
tr|A0A5G2Q7M9|A0A5G2Q7M9_PIG	tr|A0A5G2Q7M9|A0A5G2Q7M9_PIG	1	1	1	tr|A0A5G2Q7M9|A0A5G2Q7M9_PIG Secreted protein OS=Sus scrofa OX=9823 PE=4 SV=2	1	1	1	1	0	0	0	0	0	0	1	0	0	0	0	0	0	0	1	0	0	0	0	0	0	0	1	0	19.4	19.4	19.4	10.517	93	93	0.010399	5.8842	0	0	0	0	0	0	19.4	0
tr|A0A5G2RHD7|A0A5G2RHD7_PIG;tr|A0A5G2QYC0|A0A5G2QYC0_PIG;tr|A0A5G2QCW1|A0A5G2QCW1_PIG;tr|A0A5G2Q8C9|A0A5G2Q8C9_PIG;tr|I3LLV8|I3LLV8_PIG	tr|A0A5G2RHD7|A0A5G2RHD7_PIG;tr|A0A5G2QYC0|A0A5G2QYC0_PIG;tr|A0A5G2QCW1|A0A5G2QCW1_PIG;tr|A0A5G2Q8C9|A0A5G2Q8C9_PIG;tr|I3LLV8|I3LLV8_PIG	1;1;1;1;1	1;1;1;1;1	1;1;1;1;1	tr|A0A5G2RHD7|A0A5G2RHD7_PIG Sec1 family domain containing 2 OS=Sus scrofa OX=9823 GN=SCFD2 PE=1 SV=2;tr|A0A5G2QYC0|A0A5G2QYC0_PIG Sec1 family domain containing 2 OS=Sus scrofa OX=9823 GN=SCFD2 PE=1 SV=1;tr|A0A5G2QCW1|A0A5G2QCW1_PIG Sec1 family domain cont	5	1	1	1	0	1	0	0	0	1	0	0	0	1	0	0	0	1	0	0	0	1	0	0	0	1	0	0	4.6	4.6	4.6	59.839	548	548;553;586;639;684	0.0082645	6.1958	0	4.6	0	0	0	4.6	0	0
tr|A0A5G2Q8I3|A0A5G2Q8I3_PIG	tr|A0A5G2Q8I3|A0A5G2Q8I3_PIG	1	1	1	tr|A0A5G2Q8I3|A0A5G2Q8I3_PIG DUF1725 domain-containing protein OS=Sus scrofa OX=9823 PE=4 SV=1	1	1	1	1	0	1	0	0	0	0	0	0	0	1	0	0	0	0	0	0	0	1	0	0	0	0	0	0	9.9	9.9	9.9	33.593	283	283	0.0078125	9.4512	0	9.9	0	0	0	0	0	0
tr|A0A5G2Q8S0|A0A5G2Q8S0_PIG;tr|A0A5G2QN47|A0A5G2QN47_PIG	tr|A0A5G2Q8S0|A0A5G2Q8S0_PIG;tr|A0A5G2QN47|A0A5G2QN47_PIG	1;1	1;1	1;1	tr|A0A5G2Q8S0|A0A5G2Q8S0_PIG Serum amyloid A like 1 OS=Sus scrofa OX=9823 GN=SAAL1 PE=4 SV=1;tr|A0A5G2QN47|A0A5G2QN47_PIG Serum amyloid A like 1 OS=Sus scrofa OX=9823 GN=SAAL1 PE=4 SV=1	2	1	1	1	0	0	0	0	0	0	0	1	0	0	0	0	0	0	0	1	0	0	0	0	0	0	0	1	4.6	4.6	4.6	53.587	475	475;490	0.006135	6.8701	0	0	0	0	0	0	0	4.6
tr|A0A5G2Q9F4|A0A5G2Q9F4_PIG;tr|F1SBA4|F1SBA4_PIG	tr|A0A5G2Q9F4|A0A5G2Q9F4_PIG;tr|F1SBA4|F1SBA4_PIG	1;1	1;1	1;1	tr|A0A5G2Q9F4|A0A5G2Q9F4_PIG TATA-box binding protein associated factor 4b OS=Sus scrofa OX=9823 GN=TAF4B PE=3 SV=2;tr|F1SBA4|F1SBA4_PIG TATA-box binding protein associated factor 4b OS=Sus scrofa OX=9823 GN=TAF4B PE=3 SV=3	2	1	1	1	0	1	0	0	0	0	0	0	0	1	0	0	0	0	0	0	0	1	0	0	0	0	0	0	2.8	2.8	2.8	86.345	825	825;869	0.00625	6.0184	0	2.8	0	0	0	0	0	0
tr|I3LIF3|I3LIF3_PIG;tr|A0A8W4F6N2|A0A8W4F6N2_PIG;tr|A0A5G2Q9K0|A0A5G2Q9K0_PIG	tr|I3LIF3|I3LIF3_PIG;tr|A0A8W4F6N2|A0A8W4F6N2_PIG;tr|A0A5G2Q9K0|A0A5G2Q9K0_PIG	1;1;1	1;1;1	1;1;1	tr|I3LIF3|I3LIF3_PIG Syntaxin 1B OS=Sus scrofa OX=9823 GN=STX1B PE=1 SV=2;tr|A0A8W4F6N2|A0A8W4F6N2_PIG Syntaxin 1B OS=Sus scrofa OX=9823 GN=STX1B PE=4 SV=1;tr|A0A5G2Q9K0|A0A5G2Q9K0_PIG Syntaxin 1B OS=Sus scrofa OX=9823 GN=STX1B PE=1 SV=2	3	1	1	1	0	0	0	0	0	0	1	0	0	0	0	0	0	0	1	0	0	0	0	0	0	0	1	0	5.2	5.2	5.2	33.244	288	288;468;468	0.011009	5.8896	0	0	0	0	0	0	5.2	0
tr|A0A5G2Q9S8|A0A5G2Q9S8_PIG	tr|A0A5G2Q9S8|A0A5G2Q9S8_PIG	1	1	1	tr|A0A5G2Q9S8|A0A5G2Q9S8_PIG Thioredoxin OS=Sus scrofa OX=9823 GN=TXN PE=4 SV=1	1	1	1	1	0	0	0	0	0	0	1	0	0	0	0	0	0	0	1	0	0	0	0	0	0	0	1	0	4.7	4.7	4.7	19.042	169	169	0.0085349	5.8669	0	0	0	0	0	0	4.7	0
tr|A0A5G2QU09|A0A5G2QU09_PIG;tr|K7GQ80|K7GQ80_PIG;tr|A0A5G2Q9U0|A0A5G2Q9U0_PIG;tr|K7GKR3|K7GKR3_PIG;tr|F6Q2X8|F6Q2X8_PIG;tr|A0A5G2QB81|A0A5G2QB81_PIG;tr|K7GQ24|K7GQ24_PIG	tr|A0A5G2QU09|A0A5G2QU09_PIG;tr|K7GQ80|K7GQ80_PIG;tr|A0A5G2Q9U0|A0A5G2Q9U0_PIG;tr|K7GKR3|K7GKR3_PIG;tr|F6Q2X8|F6Q2X8_PIG;tr|A0A5G2QB81|A0A5G2QB81_PIG;tr|K7GQ24|K7GQ24_PIG	1;1;1;1;1;1;1	1;1;1;1;1;1;1	1;1;1;1;1;1;1	tr|A0A5G2QU09|A0A5G2QU09_PIG Phospholipid-transporting ATPase OS=Sus scrofa OX=9823 GN=ATP9A PE=3 SV=1;tr|K7GQ80|K7GQ80_PIG Phospholipid-transporting ATPase OS=Sus scrofa OX=9823 GN=ATP9A PE=1 SV=3;tr|A0A5G2Q9U0|A0A5G2Q9U0_PIG Phospholipid-transporting ATP	7	1	1	1	0	0	0	0	0	0	0	1	0	0	0	0	0	0	0	1	0	0	0	0	0	0	0	1	2.7	2.7	2.7	103.37	911	911;971;976;995;996;997;1016	0.010549	5.9091	0	0	0	0	0	0	0	2.7
tr|A0A5G2QB35|A0A5G2QB35_PIG	tr|A0A5G2QB35|A0A5G2QB35_PIG	1	1	1	tr|A0A5G2QB35|A0A5G2QB35_PIG Leucine rich repeat containing 74A OS=Sus scrofa OX=9823 GN=LRRC74A PE=4 SV=2	1	1	1	1	0	0	0	1	0	0	0	0	0	0	0	1	0	0	0	0	0	0	0	1	0	0	0	0	4.8	4.8	4.8	53.465	482	482	0.0093023	5.8716	0	0	0	4.8	0	0	0	0
tr|F1RZU5|F1RZU5_PIG;tr|K7GRT4|K7GRT4_PIG;tr|A0A5G2QBW4|A0A5G2QBW4_PIG;tr|K7GKC7|K7GKC7_PIG	tr|F1RZU5|F1RZU5_PIG;tr|K7GRT4|K7GRT4_PIG;tr|A0A5G2QBW4|A0A5G2QBW4_PIG;tr|K7GKC7|K7GKC7_PIG	1;1;1;1	1;1;1;1	1;1;1;1	tr|F1RZU5|F1RZU5_PIG N-terminal amino-acid N(alpha)-acetyltransferase NatA OS=Sus scrofa OX=9823 GN=NAA10 PE=3 SV=3;tr|K7GRT4|K7GRT4_PIG N-terminal amino-acid N(alpha)-acetyltransferase NatA OS=Sus scrofa OX=9823 GN=NAA10 PE=1 SV=3;tr|A0A5G2QBW4|A0A5G2QBW4	4	1	1	1	0	0	0	0	0	1	0	0	0	0	0	0	0	1	0	0	0	0	0	0	0	1	0	0	17.2	17.2	17.2	19.455	169	169;220;232;235	0.0057143	5.9824	0	0	0	0	0	17.2	0	0
tr|A0A5G2QCT6|A0A5G2QCT6_PIG;tr|I3L897|I3L897_PIG	tr|A0A5G2QCT6|A0A5G2QCT6_PIG;tr|I3L897|I3L897_PIG	1;1	1;1	1;1	tr|A0A5G2QCT6|A0A5G2QCT6_PIG SNW domain-containing protein 1 OS=Sus scrofa OX=9823 GN=SNW1 PE=1 SV=1;tr|I3L897|I3L897_PIG SNW domain-containing protein 1 OS=Sus scrofa OX=9823 GN=SNW1 PE=1 SV=1	2	1	1	1	0	0	1	0	0	0	0	0	0	0	1	0	0	0	0	0	0	0	1	0	0	0	0	0	6.2	6.2	6.2	61.114	532	532;536	0.010776	5.9149	0	0	6.2	0	0	0	0	0
tr|B3XXC2|B3XXC2_PIG;tr|A0A5G2QDA1|A0A5G2QDA1_PIG	tr|B3XXC2|B3XXC2_PIG;tr|A0A5G2QDA1|A0A5G2QDA1_PIG	1;1	1;1	1;1	tr|B3XXC2|B3XXC2_PIG Toll-like receptor 8 OS=Sus scrofa OX=9823 GN=TLR8 PE=3 SV=1;tr|A0A5G2QDA1|A0A5G2QDA1_PIG Toll like receptor 8 OS=Sus scrofa OX=9823 GN=TLR8 PE=3 SV=1	2	1	1	1	0	0	0	0	0	1	0	0	0	0	0	0	0	1	0	0	0	0	0	0	0	1	0	0	2.2	2.2	2.2	118.82	1028	1028;1061	0.0091185	5.8706	0	0	0	0	0	2.2	0	0
tr|A0A5G2QDC7|A0A5G2QDC7_PIG;tr|A0A5G2QKT7|A0A5G2QKT7_PIG;tr|A0A5K1VGL1|A0A5K1VGL1_PIG;tr|F1RUJ0|F1RUJ0_PIG	tr|A0A5G2QDC7|A0A5G2QDC7_PIG;tr|A0A5G2QKT7|A0A5G2QKT7_PIG;tr|A0A5K1VGL1|A0A5K1VGL1_PIG;tr|F1RUJ0|F1RUJ0_PIG	1;1;1;1	1;1;1;1	1;1;1;1	tr|A0A5G2QDC7|A0A5G2QDC7_PIG Adenylyl cyclase-associated protein OS=Sus scrofa OX=9823 GN=CAP2 PE=1 SV=1;tr|A0A5G2QKT7|A0A5G2QKT7_PIG Adenylyl cyclase-associated protein OS=Sus scrofa OX=9823 GN=CAP2 PE=1 SV=1;tr|A0A5K1VGL1|A0A5K1VGL1_PIG Adenylyl cyclase-	4	1	1	1	0	0	0	0	0	0	1	0	0	0	0	0	0	0	1	0	0	0	0	0	0	0	1	0	4.8	4.8	4.8	40.805	374	374;422;460;486	0.0098039	5.9391	0	0	0	0	0	0	4.8	0
tr|A0A5G2QDJ4|A0A5G2QDJ4_PIG;tr|A0A8W4FLG4|A0A8W4FLG4_PIG;tr|A0A5G2R319|A0A5G2R319_PIG;tr|A0A5G2QPD9|A0A5G2QPD9_PIG;tr|A0A5G2QQ75|A0A5G2QQ75_PIG;tr|A0A8W4FDF6|A0A8W4FDF6_PIG;tr|Q7YSA7|Q7YSA7_PIG	tr|A0A5G2QDJ4|A0A5G2QDJ4_PIG;tr|A0A8W4FLG4|A0A8W4FLG4_PIG;tr|A0A5G2R319|A0A5G2R319_PIG;tr|A0A5G2QPD9|A0A5G2QPD9_PIG;tr|A0A5G2QQ75|A0A5G2QQ75_PIG;tr|A0A8W4FDF6|A0A8W4FDF6_PIG;tr|Q7YSA7|Q7YSA7_PIG	1;1;1;1;1;1;1	1;1;1;1;1;1;1	1;1;1;1;1;1;1	tr|A0A5G2QDJ4|A0A5G2QDJ4_PIG Solute carrier family 15 member 1 OS=Sus scrofa OX=9823 GN=SLC15A1 PE=1 SV=2;tr|A0A8W4FLG4|A0A8W4FLG4_PIG Solute carrier family 15 member 1 OS=Sus scrofa OX=9823 GN=SLC15A1 PE=4 SV=1;tr|A0A5G2R319|A0A5G2R319_PIG Solute carrier	7	1	1	1	0	0	0	0	0	1	0	0	0	0	0	0	0	1	0	0	0	0	0	0	0	1	0	0	1.7	1.7	1.7	73.42	659	659;665;677;695;696;707;708	0.0089419	5.8692	0	0	0	0	0	1.7	0	0
tr|A0A8W4FNB7|A0A8W4FNB7_PIG;tr|A0A8W4FLE2|A0A8W4FLE2_PIG;tr|A0A8W4FM21|A0A8W4FM21_PIG;tr|A0A5G2QE03|A0A5G2QE03_PIG;tr|I3LP63|I3LP63_PIG;tr|A0A8W4FMT0|A0A8W4FMT0_PIG	tr|A0A8W4FNB7|A0A8W4FNB7_PIG;tr|A0A8W4FLE2|A0A8W4FLE2_PIG;tr|A0A8W4FM21|A0A8W4FM21_PIG;tr|A0A5G2QE03|A0A5G2QE03_PIG;tr|I3LP63|I3LP63_PIG;tr|A0A8W4FMT0|A0A8W4FMT0_PIG	1;1;1;1;1;1	1;1;1;1;1;1	1;1;1;1;1;1	tr|A0A8W4FNB7|A0A8W4FNB7_PIG Solute carrier organic anion transporter family member 1B3 OS=Sus scrofa OX=9823 GN=SLCO1B3 PE=4 SV=1;tr|A0A8W4FLE2|A0A8W4FLE2_PIG Solute carrier organic anion transporter family member 1B3 OS=Sus scrofa OX=9823 GN=SLCO1B3 PE=4	6	1	1	1	0	0	0	0	0	1	0	0	0	0	0	0	0	1	0	0	0	0	0	0	0	1	0	0	2.8	2.8	2.8	68.44	617	617;636;662;682;685;694	0.0064725	6.0334	0	0	0	0	0	2.8	0	0
tr|A0A5G2QE19|A0A5G2QE19_PIG	tr|A0A5G2QE19|A0A5G2QE19_PIG	1	1	1	tr|A0A5G2QE19|A0A5G2QE19_PIG Transposase_22 domain-containing protein OS=Sus scrofa OX=9823 PE=4 SV=1	1	1	1	1	1	0	0	0	0	0	0	0	1	0	0	0	0	0	0	0	1	0	0	0	0	0	0	0	10.4	10.4	10.4	33.992	289	289	0.0080645	9.7673	10.4	0	0	0	0	0	0	0
tr|A0A5G2QE85|A0A5G2QE85_PIG;tr|F1RT19|F1RT19_PIG	tr|A0A5G2QE85|A0A5G2QE85_PIG;tr|F1RT19|F1RT19_PIG	1;1	1;1	1;1	tr|A0A5G2QE85|A0A5G2QE85_PIG Vascular endothelial growth factor C OS=Sus scrofa OX=9823 GN=VEGFC PE=3 SV=1;tr|F1RT19|F1RT19_PIG Vascular endothelial growth factor C OS=Sus scrofa OX=9823 GN=VEGFC PE=3 SV=2	2	1	1	1	0	0	0	0	0	0	1	0	0	0	0	0	0	0	1	0	0	0	0	0	0	0	1	0	5.9	5.9	5.9	44.676	393	393;418	0.0063091	6.0212	0	0	0	0	0	0	5.9	0
tr|A0A8W4FG65|A0A8W4FG65_PIG;tr|A0A5G2QSP7|A0A5G2QSP7_PIG;tr|I3LBH0|I3LBH0_PIG;tr|A0A8W4F995|A0A8W4F995_PIG;tr|A0A5G2QEA3|A0A5G2QEA3_PIG;tr|I3L6J1|I3L6J1_PIG	tr|A0A8W4FG65|A0A8W4FG65_PIG;tr|A0A5G2QSP7|A0A5G2QSP7_PIG;tr|I3LBH0|I3LBH0_PIG;tr|A0A8W4F995|A0A8W4F995_PIG;tr|A0A5G2QEA3|A0A5G2QEA3_PIG;tr|I3L6J1|I3L6J1_PIG	1;1;1;1;1;1	1;1;1;1;1;1	1;1;1;1;1;1	tr|A0A8W4FG65|A0A8W4FG65_PIG Reticulon 1 OS=Sus scrofa OX=9823 GN=RTN1 PE=4 SV=1;tr|A0A5G2QSP7|A0A5G2QSP7_PIG Reticulon OS=Sus scrofa OX=9823 GN=RTN1 PE=1 SV=1;tr|I3LBH0|I3LBH0_PIG Reticulon OS=Sus scrofa OX=9823 GN=RTN1 PE=1 SV=1;tr|A0A8W4F995|A0A8W4F995_	6	1	1	1	0	0	0	1	0	0	0	0	0	0	0	1	0	0	0	0	0	0	0	1	0	0	0	0	7.3	7.3	7.3	19.924	177	177;193;208;757;765;770	0.0068027	6.0529	0	0	0	7.3	0	0	0	0
tr|F1S7K2|F1S7K2_PIG;tr|A0A5G2QKC5|A0A5G2QKC5_PIG;tr|A0A5G2QEF4|A0A5G2QEF4_PIG	tr|F1S7K2|F1S7K2_PIG;tr|A0A5G2QKC5|A0A5G2QKC5_PIG;tr|A0A5G2QEF4|A0A5G2QEF4_PIG	1;1;1	1;1;1	1;1;1	tr|F1S7K2|F1S7K2_PIG Perilipin 5 OS=Sus scrofa OX=9823 GN=PLIN5 PE=1 SV=3;tr|A0A5G2QKC5|A0A5G2QKC5_PIG Perilipin 5 OS=Sus scrofa OX=9823 GN=PLIN5 PE=1 SV=1;tr|A0A5G2QEF4|A0A5G2QEF4_PIG Perilipin 5 OS=Sus scrofa OX=9823 GN=PLIN5 PE=1 SV=1	3	1	1	1	0	0	0	0	0	0	0	1	0	0	0	0	0	0	0	1	0	0	0	0	0	0	0	1	2.9	2.9	2.9	38.385	346	346;348;736	0.0086957	5.8678	0	0	0	0	0	0	0	2.9
tr|A0A5G2QEL1|A0A5G2QEL1_PIG;tr|A0A5G2R5U5|A0A5G2R5U5_PIG	tr|A0A5G2QEL1|A0A5G2QEL1_PIG;tr|A0A5G2R5U5|A0A5G2R5U5_PIG	1;1	1;1	1;1	tr|A0A5G2QEL1|A0A5G2QEL1_PIG Unc-79 homolog, NALCN channel complex subunit OS=Sus scrofa OX=9823 GN=UNC79 PE=4 SV=1;tr|A0A5G2R5U5|A0A5G2R5U5_PIG Unc-79 homolog, NALCN channel complex subunit OS=Sus scrofa OX=9823 GN=UNC79 PE=4 SV=1	2	1	1	1	0	0	0	0	1	0	0	0	0	0	0	0	1	0	0	0	0	0	0	0	1	0	0	0	0.7	0.7	0.7	291.13	2594	2594;2655	0.0055866	6.6915	0	0	0	0	0.7	0	0	0
tr|A0A5G2QF50|A0A5G2QF50_PIG;tr|A0A8W4FEG5|A0A8W4FEG5_PIG;tr|A0A8W4F823|A0A8W4F823_PIG;tr|F1S0V3|F1S0V3_PIG;tr|A0A5G2RBI3|A0A5G2RBI3_PIG	tr|A0A5G2QF50|A0A5G2QF50_PIG;tr|A0A8W4FEG5|A0A8W4FEG5_PIG;tr|A0A8W4F823|A0A8W4F823_PIG;tr|F1S0V3|F1S0V3_PIG;tr|A0A5G2RBI3|A0A5G2RBI3_PIG	1;1;1;1;1	1;1;1;1;1	1;1;1;1;1	tr|A0A5G2QF50|A0A5G2QF50_PIG Annexin OS=Sus scrofa OX=9823 GN=ANXA6 PE=1 SV=2;tr|A0A8W4FEG5|A0A8W4FEG5_PIG Annexin A6 OS=Sus scrofa OX=9823 GN=ANXA6 PE=4 SV=1;tr|A0A8W4F823|A0A8W4F823_PIG Annexin A6 OS=Sus scrofa OX=9823 GN=ANXA6 PE=4 SV=1;tr|F1S0V3|F1S0V3	5	1	1	1	0	0	0	1	0	0	0	0	0	0	0	1	0	0	0	0	0	0	0	1	0	0	0	0	2	2	2	73.467	650	650;662;664;672;675	0.0076923	5.952	0	0	0	2	0	0	0	0
tr|A0A5G2QFC9|A0A5G2QFC9_PIG;tr|I3LHT9|I3LHT9_PIG	tr|A0A5G2QFC9|A0A5G2QFC9_PIG;tr|I3LHT9|I3LHT9_PIG	1;1	1;1	1;1	tr|A0A5G2QFC9|A0A5G2QFC9_PIG Syntaxin 12 OS=Sus scrofa OX=9823 GN=STX12 PE=1 SV=2;tr|I3LHT9|I3LHT9_PIG Syntaxin 12 OS=Sus scrofa OX=9823 GN=STX12 PE=1 SV=2	2	1	1	1	0	0	0	0	1	0	1	0	0	0	0	0	1	0	1	0	0	0	0	0	1	0	1	0	4.6	4.6	4.6	41.231	368	368;369	0.005102	6.419	0	0	0	0	4.6	0	4.6	0
tr|A0A5G2QFF8|A0A5G2QFF8_PIG	tr|A0A5G2QFF8|A0A5G2QFF8_PIG	1	1	1	tr|A0A5G2QFF8|A0A5G2QFF8_PIG receptor protein serine/threonine kinase OS=Sus scrofa OX=9823 GN=AMHR2 PE=3 SV=2	1	1	1	1	0	0	0	0	0	1	0	0	0	0	0	0	0	1	0	0	0	0	0	0	0	1	0	0	3.5	3.5	3.5	52.096	481	481	0.0079365	5.9635	0	0	0	0	0	3.5	0	0
tr|A0A5G2QFJ1|A0A5G2QFJ1_PIG	tr|A0A5G2QFJ1|A0A5G2QFJ1_PIG	1	1	1	tr|A0A5G2QFJ1|A0A5G2QFJ1_PIG Chromosome 2 C11orf58 homolog OS=Sus scrofa OX=9823 GN=C2H11orf58 PE=1 SV=1	1	1	1	1	0	0	0	1	0	0	0	0	0	0	0	1	0	0	0	0	0	0	0	1	0	0	0	0	36	36	36	9.6548	86	86	0.0066225	6.0399	0	0	0	36	0	0	0	0
tr|A0A5G2QGC7|A0A5G2QGC7_PIG;tr|K7GRK2|K7GRK2_PIG	tr|A0A5G2QGC7|A0A5G2QGC7_PIG;tr|K7GRK2|K7GRK2_PIG	1;1	1;1	1;1	tr|A0A5G2QGC7|A0A5G2QGC7_PIG PDZ domain containing 4 OS=Sus scrofa OX=9823 GN=PDZD4 PE=4 SV=1;tr|K7GRK2|K7GRK2_PIG PDZ domain containing 4 OS=Sus scrofa OX=9823 GN=PDZD4 PE=4 SV=3	2	1	1	1	0	0	0	0	0	0	1	0	0	0	0	0	0	0	1	0	0	0	0	0	0	0	1	0	1.4	1.4	1.4	72.257	648	648;763	0.0087848	5.8685	0	0	0	0	0	0	1.4	0
tr|F1RJC1|F1RJC1_PIG;tr|A0A5G2QU88|A0A5G2QU88_PIG;tr|A0A5G2QGL3|A0A5G2QGL3_PIG	tr|F1RJC1|F1RJC1_PIG;tr|A0A5G2QU88|A0A5G2QU88_PIG;tr|A0A5G2QGL3|A0A5G2QGL3_PIG	1;1;1	1;1;1	1;1;1	tr|F1RJC1|F1RJC1_PIG Membrane metalloendopeptidase like 1 OS=Sus scrofa OX=9823 GN=MMEL1 PE=1 SV=4;tr|A0A5G2QU88|A0A5G2QU88_PIG Membrane metalloendopeptidase like 1 OS=Sus scrofa OX=9823 GN=MMEL1 PE=1 SV=2;tr|A0A5G2QGL3|A0A5G2QGL3_PIG Membrane metalloendop	3	1	1	1	0	0	1	0	0	0	0	0	0	0	1	0	0	0	0	0	0	0	1	0	0	0	0	0	1.5	1.5	1.5	88.619	779	779;811;813	0.010309	5.9058	0	0	1.5	0	0	0	0	0
tr|A0A5G2QGS5|A0A5G2QGS5_PIG;tr|I3LP02|I3LP02_PIG	tr|A0A5G2QGS5|A0A5G2QGS5_PIG;tr|I3LP02|I3LP02_PIG	1;1	1;1	1;1	tr|A0A5G2QGS5|A0A5G2QGS5_PIG Acetyl-CoA acetyltransferase 1 OS=Sus scrofa OX=9823 GN=ACAT1 PE=1 SV=1;tr|I3LP02|I3LP02_PIG Acetyl-CoA acetyltransferase 1 OS=Sus scrofa OX=9823 GN=ACAT1 PE=1 SV=2	2	1	1	1	0	1	0	0	0	0	0	0	0	1	0	0	0	0	0	0	0	1	0	0	0	0	0	0	5.4	5.4	5.4	41.61	388	388;426	0.0092227	5.864	0	5.4	0	0	0	0	0	0
tr|A0A5G2QI80|A0A5G2QI80_PIG;tr|F1RZ66|F1RZ66_PIG	tr|A0A5G2QI80|A0A5G2QI80_PIG;tr|F1RZ66|F1RZ66_PIG	1;1	1;1	1;1	tr|A0A5G2QI80|A0A5G2QI80_PIG ST6 N-acetylgalactosaminide alpha-2,6-sialyltransferase 1 OS=Sus scrofa OX=9823 GN=ST6GALNAC1 PE=3 SV=1;tr|F1RZ66|F1RZ66_PIG ST6 N-acetylgalactosaminide alpha-2,6-sialyltransferase 1 OS=Sus scrofa OX=9823 GN=ST6GALNAC1 PE=3 SV=	2	1	1	1	0	0	0	0	0	0	1	0	0	0	0	0	0	0	1	0	0	0	0	0	0	0	1	0	3.9	3.9	3.9	64.428	585	585;591	0.009434	5.9321	0	0	0	0	0	0	3.9	0
tr|A0A5G2QIK9|A0A5G2QIK9_PIG;tr|Q4ZHR8|Q4ZHR8_PIG	tr|A0A5G2QIK9|A0A5G2QIK9_PIG;tr|Q4ZHR8|Q4ZHR8_PIG	1;1	1;1	1;1	tr|A0A5G2QIK9|A0A5G2QIK9_PIG guanylate cyclase OS=Sus scrofa OX=9823 GN=GUCY1A1 PE=1 SV=2;tr|Q4ZHR8|Q4ZHR8_PIG guanylate cyclase OS=Sus scrofa OX=9823 GN=GUCY1A1 PE=1 SV=1	2	1	1	1	0	0	0	0	0	0	0	1	0	0	0	0	0	0	0	1	0	0	0	0	0	0	0	1	3.1	3.1	3.1	74.705	667	667;688	0.0086331	5.8675	0	0	0	0	0	0	0	3.1
tr|A0A5G2QUF5|A0A5G2QUF5_PIG;tr|A0A5G2RHL9|A0A5G2RHL9_PIG;tr|A0A5G2QJ89|A0A5G2QJ89_PIG;tr|A0A5K1U0J0|A0A5K1U0J0_PIG	tr|A0A5G2QUF5|A0A5G2QUF5_PIG;tr|A0A5G2RHL9|A0A5G2RHL9_PIG;tr|A0A5G2QJ89|A0A5G2QJ89_PIG;tr|A0A5K1U0J0|A0A5K1U0J0_PIG	1;1;1;1	1;1;1;1	1;1;1;1	tr|A0A5G2QUF5|A0A5G2QUF5_PIG P-type Cu(+) transporter OS=Sus scrofa OX=9823 GN=ATP7A PE=3 SV=1;tr|A0A5G2RHL9|A0A5G2RHL9_PIG P-type Cu(+) transporter OS=Sus scrofa OX=9823 GN=ATP7A PE=3 SV=2;tr|A0A5G2QJ89|A0A5G2QJ89_PIG P-type Cu(+) transporter OS=Sus scrof	4	1	1	1	0	0	1	0	0	0	0	0	0	0	1	0	0	0	0	0	0	0	1	0	0	0	0	0	1.4	1.4	1.4	149.8	1374	1374;1397;1431;1500	0.0097561	5.8746	0	0	1.4	0	0	0	0	0
tr|A0A5G2R0C4|A0A5G2R0C4_PIG;tr|A0A5G2QJ97|A0A5G2QJ97_PIG;tr|F1S3N1|F1S3N1_PIG;tr|I3L868|I3L868_PIG;tr|I3L9M1|I3L9M1_PIG	tr|A0A5G2R0C4|A0A5G2R0C4_PIG;tr|A0A5G2QJ97|A0A5G2QJ97_PIG;tr|F1S3N1|F1S3N1_PIG;tr|I3L868|I3L868_PIG;tr|I3L9M1|I3L9M1_PIG	1;1;1;1;1	1;1;1;1;1	1;1;1;1;1	tr|A0A5G2R0C4|A0A5G2R0C4_PIG Mediator of RNA polymerase II transcription subunit 23 OS=Sus scrofa OX=9823 GN=MED23 PE=3 SV=2;tr|A0A5G2QJ97|A0A5G2QJ97_PIG Mediator of RNA polymerase II transcription subunit 23 OS=Sus scrofa OX=9823 GN=MED23 PE=1 SV=1;tr|F1S	5	1	1	1	0	0	0	1	0	0	0	0	0	0	0	1	0	0	0	0	0	0	0	1	0	0	0	0	5.9	5.9	5.9	54.527	478	478;1278;1280;1377;1407	0.01105	5.8902	0	0	0	5.9	0	0	0	0
tr|A0A5G2QJD3|A0A5G2QJD3_PIG;tr|A0A5G2RGP6|A0A5G2RGP6_PIG;tr|A0A5G2QH98|A0A5G2QH98_PIG;tr|F1S571|F1S571_PIG;tr|A0A5G2RKA4|A0A5G2RKA4_PIG	tr|A0A5G2QJD3|A0A5G2QJD3_PIG;tr|A0A5G2RGP6|A0A5G2RGP6_PIG;tr|A0A5G2QH98|A0A5G2QH98_PIG;tr|F1S571|F1S571_PIG;tr|A0A5G2RKA4|A0A5G2RKA4_PIG	2;1;1;1;1	2;1;1;1;1	1;0;0;0;0	tr|A0A5G2QJD3|A0A5G2QJD3_PIG Collagen type XI alpha 1 chain OS=Sus scrofa OX=9823 GN=COL11A1 PE=4 SV=1;tr|A0A5G2RGP6|A0A5G2RGP6_PIG Collagen type XI alpha 1 chain OS=Sus scrofa OX=9823 GN=COL11A1 PE=4 SV=1;tr|A0A5G2QH98|A0A5G2QH98_PIG Collagen type XI alph	5	2	2	1	0	0	0	0	1	0	0	0	0	0	0	0	1	0	0	0	0	0	0	0	1	0	0	0	8.9	8.9	2.7	81.611	768	768;1688;1765;1804;1816	0.0081967	9.8673	0	0	0	0	2.7	0	0	0
tr|F1SNS3|F1SNS3_PIG;tr|A0A5G2QJJ8|A0A5G2QJJ8_PIG	tr|F1SNS3|F1SNS3_PIG;tr|A0A5G2QJJ8|A0A5G2QJJ8_PIG	1;1	1;1	1;1	tr|F1SNS3|F1SNS3_PIG Cache domain containing 1 OS=Sus scrofa OX=9823 GN=CACHD1 PE=3 SV=4;tr|A0A5G2QJJ8|A0A5G2QJJ8_PIG Cache domain containing 1 OS=Sus scrofa OX=9823 GN=CACHD1 PE=3 SV=2	2	1	1	1	0	0	0	0	0	0	1	0	0	0	0	0	0	0	1	0	0	0	0	0	0	0	1	0	1.4	1.4	1.4	136	1216	1216;1283	0.0074627	8.3337	0	0	0	0	0	0	1.4	0
tr|A0A5G2QJM2|A0A5G2QJM2_PIG	tr|A0A5G2QJM2|A0A5G2QJM2_PIG	1	1	1	tr|A0A5G2QJM2|A0A5G2QJM2_PIG Basal body-orientation factor 1 OS=Sus scrofa OX=9823 GN=BBOF1 PE=3 SV=2	1	1	1	1	0	1	0	1	0	0	0	0	0	1	0	1	0	0	0	0	0	1	0	1	0	0	0	0	4.9	4.9	4.9	62.444	529	529	0.008	5.9647	0	4.9	0	4.9	0	0	0	0
tr|A0A5G2QJP9|A0A5G2QJP9_PIG	tr|A0A5G2QJP9|A0A5G2QJP9_PIG	1	1	1	tr|A0A5G2QJP9|A0A5G2QJP9_PIG C2H2-type domain-containing protein OS=Sus scrofa OX=9823 PE=4 SV=1	1	1	1	1	0	0	0	1	0	0	0	0	0	0	0	1	0	0	0	0	0	0	0	1	0	0	0	0	1.9	1.9	1.9	128.82	1151	1151	0.0087719	5.8685	0	0	0	1.9	0	0	0	0
tr|A0A5G2QJW0|A0A5G2QJW0_PIG	tr|A0A5G2QJW0|A0A5G2QJW0_PIG	1	1	1	tr|A0A5G2QJW0|A0A5G2QJW0_PIG Olfactory receptor OS=Sus scrofa OX=9823 GN=LOC110262283 PE=3 SV=1	1	1	1	1	0	0	1	0	0	0	0	0	0	0	1	0	0	0	0	0	0	0	1	0	0	0	0	0	8.3	8.3	8.3	35.464	314	314	0.009901	5.9425	0	0	8.3	0	0	0	0	0
tr|A0A5G2QKD9|A0A5G2QKD9_PIG;tr|F1S418|F1S418_PIG	tr|A0A5G2QKD9|A0A5G2QKD9_PIG;tr|F1S418|F1S418_PIG	2;2	2;2	2;2	tr|A0A5G2QKD9|A0A5G2QKD9_PIG Peroxiredoxin 3 OS=Sus scrofa OX=9823 GN=PRDX3 PE=1 SV=1;tr|F1S418|F1S418_PIG Peroxiredoxin 3 OS=Sus scrofa OX=9823 GN=PRDX3 PE=1 SV=1	2	2	2	2	0	0	1	0	0	2	1	0	0	0	1	0	0	2	1	0	0	0	1	0	0	2	1	0	18.1	18.1	18.1	28.466	260	260;261	0	12.416	0	0	6.5	0	0	18.1	6.5	0
tr|A0A5G2R7T4|A0A5G2R7T4_PIG;tr|I3LUZ8|I3LUZ8_PIG;tr|A0A5G2QKU9|A0A5G2QKU9_PIG;tr|F1SHU0|F1SHU0_PIG;tr|A0A5G2QR28|A0A5G2QR28_PIG	tr|A0A5G2R7T4|A0A5G2R7T4_PIG;tr|I3LUZ8|I3LUZ8_PIG;tr|A0A5G2QKU9|A0A5G2QKU9_PIG;tr|F1SHU0|F1SHU0_PIG;tr|A0A5G2QR28|A0A5G2QR28_PIG	1;1;1;1;1	1;1;1;1;1	1;1;1;1;1	tr|A0A5G2R7T4|A0A5G2R7T4_PIG 3-hydroxyisobutyrate dehydrogenase OS=Sus scrofa OX=9823 GN=HIBADH PE=1 SV=1;tr|I3LUZ8|I3LUZ8_PIG 3-hydroxyisobutyrate dehydrogenase OS=Sus scrofa OX=9823 GN=HIBADH PE=1 SV=3;tr|A0A5G2QKU9|A0A5G2QKU9_PIG 3-hydroxyisobutyrate de	5	1	1	1	0	0	0	0	1	0	0	0	0	0	0	0	1	0	0	0	0	0	0	0	1	0	0	0	13.3	13.3	13.3	17.545	165	165;170;312;336;380	0.0059172	6.8401	0	0	0	0	13.3	0	0	0
tr|A0A5G2R4K8|A0A5G2R4K8_PIG;tr|F1RIX8|F1RIX8_PIG;tr|A0A5G2QL25|A0A5G2QL25_PIG	tr|A0A5G2R4K8|A0A5G2R4K8_PIG;tr|F1RIX8|F1RIX8_PIG;tr|A0A5G2QL25|A0A5G2QL25_PIG	1;1;1	1;1;1	1;1;1	tr|A0A5G2R4K8|A0A5G2R4K8_PIG Carbonyl reductase 4 OS=Sus scrofa OX=9823 GN=CBR4 PE=1 SV=1;tr|F1RIX8|F1RIX8_PIG Carbonyl reductase 4 OS=Sus scrofa OX=9823 GN=CBR4 PE=1 SV=3;tr|A0A5G2QL25|A0A5G2QL25_PIG Carbonyl reductase 4 OS=Sus scrofa OX=9823 GN=CBR4 PE=1	3	1	1	1	0	0	1	0	0	0	0	0	0	0	1	0	0	0	0	0	0	0	1	0	0	0	0	0	7.1	7.1	7.1	23.947	224	224;237;263	0.0067797	6.0524	0	0	7.1	0	0	0	0	0
tr|A0A5G2QLD1|A0A5G2QLD1_PIG	tr|A0A5G2QLD1|A0A5G2QLD1_PIG	1	1	1	tr|A0A5G2QLD1|A0A5G2QLD1_PIG NSF attachment protein beta OS=Sus scrofa OX=9823 GN=NAPB PE=1 SV=2	1	1	1	1	0	0	0	0	0	0	1	0	0	0	0	0	0	0	1	0	0	0	0	0	0	0	1	0	6.8	6.8	6.8	29.936	265	265	0.0086207	6.2342	0	0	0	0	0	0	6.8	0
tr|A0A5G2QLM9|A0A5G2QLM9_PIG	tr|A0A5G2QLM9|A0A5G2QLM9_PIG	1	1	1	tr|A0A5G2QLM9|A0A5G2QLM9_PIG U1 small nuclear ribonucleoprotein C OS=Sus scrofa OX=9823 GN=SNRPC PE=1 SV=1	1	1	1	1	0	0	1	0	0	0	0	0	0	0	1	0	0	0	0	0	0	0	1	0	0	0	0	0	12.9	12.9	12.9	18.147	163	163	0.0085837	5.8671	0	0	12.9	0	0	0	0	0
tr|A0A5G2QMG1|A0A5G2QMG1_PIG;tr|F6Q936|F6Q936_PIG;tr|D0G0C8|D0G0C8_PIG	tr|A0A5G2QMG1|A0A5G2QMG1_PIG;tr|F6Q936|F6Q936_PIG;tr|D0G0C8|D0G0C8_PIG	2;2;2	2;2;2	2;2;2	tr|A0A5G2QMG1|A0A5G2QMG1_PIG T-complex protein 1 subunit beta OS=Sus scrofa OX=9823 GN=CCT2 PE=1 SV=1;tr|F6Q936|F6Q936_PIG T-complex protein 1 subunit beta OS=Sus scrofa OX=9823 GN=CCT2 PE=1 SV=1;tr|D0G0C8|D0G0C8_PIG T-complex protein 1 subunit beta OS=Sus	3	2	2	2	0	0	0	1	0	0	1	0	0	0	0	1	0	0	1	0	0	0	0	1	0	0	1	0	7.3	7.3	7.3	55.682	518	518;534;535	0	11.819	0	0	0	3.1	0	0	4.2	0
tr|A0A5G2QMI5|A0A5G2QMI5_PIG;tr|A0A5G2RB57|A0A5G2RB57_PIG;tr|F1RN84|F1RN84_PIG	tr|A0A5G2QMI5|A0A5G2QMI5_PIG;tr|A0A5G2RB57|A0A5G2RB57_PIG;tr|F1RN84|F1RN84_PIG	1;1;1	1;1;1	1;1;1	tr|A0A5G2QMI5|A0A5G2QMI5_PIG TAO kinase 1 OS=Sus scrofa OX=9823 GN=TAOK1 PE=4 SV=2;tr|A0A5G2RB57|A0A5G2RB57_PIG TAO kinase 1 OS=Sus scrofa OX=9823 GN=TAOK1 PE=4 SV=2;tr|F1RN84|F1RN84_PIG Serine/threonine-protein kinase TAO1 isoform 1 OS=Sus scrofa OX=9823	3	1	1	1	0	0	0	0	0	1	0	0	0	0	0	0	0	1	0	0	0	0	0	0	0	1	0	0	2.7	2.7	2.7	94.101	825	825;905;1001	0.0081522	5.8651	0	0	0	0	0	2.7	0	0
tr|A0A8W4FPE5|A0A8W4FPE5_PIG;tr|A0A5G2QMJ1|A0A5G2QMJ1_PIG	tr|A0A8W4FPE5|A0A8W4FPE5_PIG;tr|A0A5G2QMJ1|A0A5G2QMJ1_PIG	1;1	1;1	1;1	tr|A0A8W4FPE5|A0A8W4FPE5_PIG Nuclear casein kinase and cyclin dependent kinase substrate 1 OS=Sus scrofa OX=9823 GN=NUCKS1 PE=4 SV=1;tr|A0A5G2QMJ1|A0A5G2QMJ1_PIG Nuclear casein kinase and cyclin dependent kinase substrate 1 OS=Sus scrofa OX=9823 GN=NUCKS1	2	1	1	1	0	0	1	0	0	0	0	0	0	0	1	0	0	0	0	0	0	0	1	0	0	0	0	0	9.9	9.9	9.9	27.28	243	243;250	0	13.833	0	0	9.9	0	0	0	0	0
tr|A0A5G2QMS8|A0A5G2QMS8_PIG;tr|A0A5G2QML2|A0A5G2QML2_PIG;tr|F1RSG7|F1RSG7_PIG	tr|A0A5G2QMS8|A0A5G2QMS8_PIG;tr|A0A5G2QML2|A0A5G2QML2_PIG;tr|F1RSG7|F1RSG7_PIG	1;1;1	1;1;1	1;1;1	tr|A0A5G2QMS8|A0A5G2QMS8_PIG Regulator of G protein signaling 20 OS=Sus scrofa OX=9823 GN=RGS20 PE=1 SV=1;tr|A0A5G2QML2|A0A5G2QML2_PIG Regulator of G protein signaling 20 OS=Sus scrofa OX=9823 GN=RGS20 PE=1 SV=1;tr|F1RSG7|F1RSG7_PIG Regulator of G protein	3	1	1	1	0	0	0	0	1	0	0	0	0	0	0	0	1	0	0	0	0	0	0	0	1	0	0	0	9.5	9.5	9.5	27.403	242	242;274;374	0.0060606	6.8476	0	0	0	0	9.5	0	0	0
tr|A0A5G2QMV9|A0A5G2QMV9_PIG;tr|F1SMW1|F1SMW1_PIG	tr|A0A5G2QMV9|A0A5G2QMV9_PIG;tr|F1SMW1|F1SMW1_PIG	1;1	1;1	1;1	tr|A0A5G2QMV9|A0A5G2QMV9_PIG PH domain and leucine rich repeat protein phosphatase 1 OS=Sus scrofa OX=9823 GN=PHLPP1 PE=4 SV=2;tr|F1SMW1|F1SMW1_PIG PH domain and leucine rich repeat protein phosphatase 1 OS=Sus scrofa OX=9823 GN=PHLPP1 PE=4 SV=3	2	1	1	1	0	0	0	0	0	0	1	0	0	0	0	0	0	0	1	0	0	0	0	0	0	0	1	0	1.7	1.7	1.7	150.26	1373	1373;1676	0.0090909	5.9224	0	0	0	0	0	0	1.7	0
tr|A0A5G2QMX8|A0A5G2QMX8_PIG	tr|A0A5G2QMX8|A0A5G2QMX8_PIG	1	1	1	tr|A0A5G2QMX8|A0A5G2QMX8_PIG Essential for reactive oxygen species protein OS=Sus scrofa OX=9823 GN=CYBC1 PE=1 SV=1	1	1	1	1	0	0	0	1	0	0	0	0	0	0	0	1	0	0	0	0	0	0	0	1	0	0	0	0	11.3	11.3	11.3	26.93	247	247	0.0061728	6.9499	0	0	0	11.3	0	0	0	0
tr|I3LVS7|I3LVS7_PIG;tr|A0A5G2QN15|A0A5G2QN15_PIG;tr|F2Z5K4|F2Z5K4_PIG;tr|A0A8W4FKM4|A0A8W4FKM4_PIG;tr|Q06AT8|Q06AT8_PIG	tr|I3LVS7|I3LVS7_PIG;tr|A0A5G2QN15|A0A5G2QN15_PIG;tr|F2Z5K4|F2Z5K4_PIG;tr|A0A8W4FKM4|A0A8W4FKM4_PIG;tr|Q06AT8|Q06AT8_PIG	2;2;2;2;1	2;2;2;2;1	2;2;2;2;1	tr|I3LVS7|I3LVS7_PIG Ras homolog family member A OS=Sus scrofa OX=9823 GN=RHOA PE=1 SV=1;tr|A0A5G2QN15|A0A5G2QN15_PIG Ras homolog family member C OS=Sus scrofa OX=9823 GN=RHOC PE=1 SV=1;tr|F2Z5K4|F2Z5K4_PIG Ras homolog family member C OS=Sus scrofa OX=9823	5	2	2	2	0	1	0	0	0	0	1	0	0	1	0	0	0	0	1	0	0	1	0	0	0	0	1	0	16.1	16.1	16.1	21.768	193	193;193;202;202;196	0	12.027	0	8.8	0	0	0	0	7.3	0
tr|A0A5G2QN75|A0A5G2QN75_PIG;tr|F1RFN1|F1RFN1_PIG;tr|A0A8W4FFX6|A0A8W4FFX6_PIG	tr|A0A5G2QN75|A0A5G2QN75_PIG;tr|F1RFN1|F1RFN1_PIG;tr|A0A8W4FFX6|A0A8W4FFX6_PIG	1;1;1	1;1;1	1;1;1	tr|A0A5G2QN75|A0A5G2QN75_PIG Radial spoke head 10 homolog B OS=Sus scrofa OX=9823 GN=LOC100516852 PE=4 SV=2;tr|F1RFN1|F1RFN1_PIG Uncharacterized protein OS=Sus scrofa OX=9823 GN=LOC100516852 PE=4 SV=5;tr|A0A8W4FFX6|A0A8W4FFX6_PIG Uncharacterized protein OS	3	1	1	1	0	0	0	0	1	0	0	0	0	0	0	0	1	0	0	0	0	0	0	0	1	0	0	0	2.8	2.8	2.8	94.972	830	830;863;881	0.0059347	5.9949	0	0	0	0	2.8	0	0	0
tr|A0A8W4FM90|A0A8W4FM90_PIG;tr|A0A5G2RF77|A0A5G2RF77_PIG;tr|A0A5G2QNL3|A0A5G2QNL3_PIG;tr|A8U4R4|A8U4R4_PIG	tr|A0A8W4FM90|A0A8W4FM90_PIG;tr|A0A5G2RF77|A0A5G2RF77_PIG;tr|A0A5G2QNL3|A0A5G2QNL3_PIG;tr|A8U4R4|A8U4R4_PIG	1;1;1;1	1;1;1;1	1;1;1;1	tr|A0A8W4FM90|A0A8W4FM90_PIG Transketolase OS=Sus scrofa OX=9823 GN=TKT PE=4 SV=1;tr|A0A5G2RF77|A0A5G2RF77_PIG Transketolase OS=Sus scrofa OX=9823 GN=TKT PE=1 SV=1;tr|A0A5G2QNL3|A0A5G2QNL3_PIG Transketolase OS=Sus scrofa OX=9823 GN=TKT PE=1 SV=1;tr|A8U4R4|	4	1	1	1	0	1	0	0	0	0	0	0	0	1	0	0	0	0	0	0	0	1	0	0	0	0	0	0	4.6	4.6	4.6	61.73	569	569;576;598;623	0.005618	5.9764	0	4.6	0	0	0	0	0	0
tr|F1RS49|F1RS49_PIG;tr|A0A5K1V8K4|A0A5K1V8K4_PIG;tr|A0A5G2QNL9|A0A5G2QNL9_PIG	tr|F1RS49|F1RS49_PIG;tr|A0A5K1V8K4|A0A5K1V8K4_PIG;tr|A0A5G2QNL9|A0A5G2QNL9_PIG	1;1;1	1;1;1	1;1;1	tr|F1RS49|F1RS49_PIG ATP binding cassette subfamily E member 1 OS=Sus scrofa OX=9823 GN=ABCE1 PE=1 SV=4;tr|A0A5K1V8K4|A0A5K1V8K4_PIG ATP binding cassette subfamily E member 1 OS=Sus scrofa OX=9823 GN=ABCE1 PE=2 SV=1;tr|A0A5G2QNL9|A0A5G2QNL9_PIG ATP binding	3	1	1	1	0	0	0	0	0	0	0	1	0	0	0	0	0	0	0	1	0	0	0	0	0	0	0	1	2	2	2	62.983	562	562;599;604	0.010081	5.9009	0	0	0	0	0	0	0	2
tr|K7GT30|K7GT30_PIG;tr|A0A5G2R5N8|A0A5G2R5N8_PIG;tr|I3LME9|I3LME9_PIG;tr|A0A5G2RHD3|A0A5G2RHD3_PIG;tr|A0A5G2QNN1|A0A5G2QNN1_PIG;tr|K7GSF7|K7GSF7_PIG;tr|F1RPI9|F1RPI9_PIG	tr|K7GT30|K7GT30_PIG;tr|A0A5G2R5N8|A0A5G2R5N8_PIG;tr|I3LME9|I3LME9_PIG;tr|A0A5G2RHD3|A0A5G2RHD3_PIG;tr|A0A5G2QNN1|A0A5G2QNN1_PIG;tr|K7GSF7|K7GSF7_PIG;tr|F1RPI9|F1RPI9_PIG	1;1;1;1;1;1;1	1;1;1;1;1;1;1	1;1;1;1;1;1;1	tr|K7GT30|K7GT30_PIG DNA helicase OS=Sus scrofa OX=9823 GN=ATRX PE=1 SV=4;tr|A0A5G2R5N8|A0A5G2R5N8_PIG DNA helicase OS=Sus scrofa OX=9823 GN=ATRX PE=1 SV=2;tr|I3LME9|I3LME9_PIG DNA helicase OS=Sus scrofa OX=9823 GN=ATRX PE=1 SV=4;tr|A0A5G2RHD3|A0A5G2RHD3_P	7	1	1	1	0	0	0	1	0	0	0	1	0	0	0	1	0	0	0	1	0	0	0	1	0	0	0	1	1	1	1	221.81	1958	1958;2347;2411;2427;2428;2448;2486	0.008427	5.8664	0	0	0	1	0	0	0	1
tr|A0A5G2QNS8|A0A5G2QNS8_PIG	tr|A0A5G2QNS8|A0A5G2QNS8_PIG	1	1	1	tr|A0A5G2QNS8|A0A5G2QNS8_PIG Potassium voltage-gated channel subfamily D member 1 OS=Sus scrofa OX=9823 GN=KCND1 PE=4 SV=1	1	1	1	1	0	0	0	0	1	0	0	0	0	0	0	0	1	0	0	0	0	0	0	0	1	0	0	0	3.2	3.2	3.2	71.297	648	648	0.0098684	5.876	0	0	0	0	3.2	0	0	0
tr|I3LEG2|I3LEG2_PIG;tr|A0A8W4FI63|A0A8W4FI63_PIG;tr|A0A5G2QP28|A0A5G2QP28_PIG	tr|I3LEG2|I3LEG2_PIG;tr|A0A8W4FI63|A0A8W4FI63_PIG;tr|A0A5G2QP28|A0A5G2QP28_PIG	1;1;1	1;1;1	1;1;1	tr|I3LEG2|I3LEG2_PIG Protein phosphatase 1 regulatory subunit OS=Sus scrofa OX=9823 GN=PPP1R12C PE=1 SV=3;tr|A0A8W4FI63|A0A8W4FI63_PIG Protein phosphatase 1 regulatory subunit 12C OS=Sus scrofa OX=9823 GN=PPP1R12C PE=4 SV=1;tr|A0A5G2QP28|A0A5G2QP28_PIG Pro	3	1	1	1	0	0	0	0	0	0	1	0	0	0	0	0	0	0	1	0	0	0	0	0	0	0	1	0	2.9	2.9	2.9	82.684	764	764;766;775	0.01002	5.9	0	0	0	0	0	0	2.9	0
tr|A0A5G2QPN8|A0A5G2QPN8_PIG	tr|A0A5G2QPN8|A0A5G2QPN8_PIG	1	1	1	tr|A0A5G2QPN8|A0A5G2QPN8_PIG Microtubule associated serine/threonine kinase 2 OS=Sus scrofa OX=9823 GN=MAST2 PE=4 SV=2	1	1	1	1	0	0	0	0	0	1	0	0	0	0	0	0	0	1	0	0	0	0	0	0	0	1	0	0	1.3	1.3	1.3	152.62	1395	1395	0.0075188	5.9444	0	0	0	0	0	1.3	0	0
tr|A0A5G2R1N1|A0A5G2R1N1_PIG;tr|A0A5G2QV42|A0A5G2QV42_PIG;tr|F1S610|F1S610_PIG;tr|A0A5G2QQD1|A0A5G2QQD1_PIG;tr|E7EI18|E7EI18_PIG	tr|A0A5G2R1N1|A0A5G2R1N1_PIG;tr|A0A5G2QV42|A0A5G2QV42_PIG;tr|F1S610|F1S610_PIG;tr|A0A5G2QQD1|A0A5G2QQD1_PIG;tr|E7EI18|E7EI18_PIG	1;1;1;1;1	1;1;1;1;1	1;1;1;1;1	tr|A0A5G2R1N1|A0A5G2R1N1_PIG Adenosylhomocysteinase like 1 OS=Sus scrofa OX=9823 GN=AHCYL1 PE=1 SV=2;tr|A0A5G2QV42|A0A5G2QV42_PIG Adenosylhomocysteinase like 1 OS=Sus scrofa OX=9823 GN=AHCYL1 PE=1 SV=2;tr|F1S610|F1S610_PIG Adenosylhomocysteinase like 1 OS=	5	1	1	1	0	0	0	0	0	0	1	0	0	0	0	0	0	0	1	0	0	0	0	0	0	0	1	0	7.6	7.6	7.6	30.779	276	276;476;498;529;530	0.0063898	6.0256	0	0	0	0	0	0	7.6	0
tr|A0A5G2QQP2|A0A5G2QQP2_PIG	tr|A0A5G2QQP2|A0A5G2QQP2_PIG	1	1	1	tr|A0A5G2QQP2|A0A5G2QQP2_PIG Solute carrier family 25 member 12 OS=Sus scrofa OX=9823 GN=SLC25A12 PE=1 SV=2	1	1	1	1	0	0	0	0	0	1	0	0	0	0	0	0	0	1	0	0	0	0	0	0	0	1	0	0	3.8	3.8	3.8	69.193	624	624	0.010601	5.8854	0	0	0	0	0	3.8	0	0
tr|A0A5G2QR18|A0A5G2QR18_PIG;tr|I3L8V8|I3L8V8_PIG	tr|A0A5G2QR18|A0A5G2QR18_PIG;tr|I3L8V8|I3L8V8_PIG	1;1	1;1	1;1	tr|A0A5G2QR18|A0A5G2QR18_PIG Ajuba LIM protein OS=Sus scrofa OX=9823 GN=AJUBA PE=4 SV=1;tr|I3L8V8|I3L8V8_PIG Ajuba LIM protein OS=Sus scrofa OX=9823 GN=AJUBA PE=4 SV=2	2	1	1	1	0	0	0	0	1	0	0	0	0	0	0	0	1	0	0	0	0	0	0	0	1	0	0	0	5	5	5	56.926	538	538;548	0.0086207	11.12	0	0	0	0	5	0	0	0
tr|F1S025|F1S025_PIG;tr|A0A5G2QRJ4|A0A5G2QRJ4_PIG	tr|F1S025|F1S025_PIG;tr|A0A5G2QRJ4|A0A5G2QRJ4_PIG	1;1	1;1	1;1	tr|F1S025|F1S025_PIG Solute carrier family 6 member 19 OS=Sus scrofa OX=9823 GN=SLC6A19 PE=4 SV=3;tr|A0A5G2QRJ4|A0A5G2QRJ4_PIG Solute carrier family 6 member 19 OS=Sus scrofa OX=9823 GN=SLC6A19 PE=1 SV=1	2	1	1	1	0	0	1	0	0	0	0	0	0	0	1	0	0	0	0	0	0	0	1	0	0	0	0	0	4.7	4.7	4.7	67.176	616	616;673	0.0096899	5.8967	0	0	4.7	0	0	0	0	0
tr|A0A5G2QRX6|A0A5G2QRX6_PIG;tr|I3LKV5|I3LKV5_PIG	tr|A0A5G2QRX6|A0A5G2QRX6_PIG;tr|I3LKV5|I3LKV5_PIG	1;1	1;1	1;1	tr|A0A5G2QRX6|A0A5G2QRX6_PIG ADAM metallopeptidase with thrombospondin type 1 motif 13 OS=Sus scrofa OX=9823 GN=ADAMTS13 PE=4 SV=2;tr|I3LKV5|I3LKV5_PIG ADAM metallopeptidase with thrombospondin type 1 motif 13 OS=Sus scrofa OX=9823 GN=ADAMTS13 PE=4 SV=4	2	1	1	1	0	0	1	0	0	0	0	0	0	0	1	0	0	0	0	0	0	0	1	0	0	0	0	0	3	3	3	75.115	695	695;1465	0.005848	6.8397	0	0	3	0	0	0	0	0
tr|A0A5G2QS60|A0A5G2QS60_PIG	tr|A0A5G2QS60|A0A5G2QS60_PIG	1	1	1	tr|A0A5G2QS60|A0A5G2QS60_PIG Transient receptor potential cation channel subfamily M member 3 OS=Sus scrofa OX=9823 GN=TRPM3 PE=4 SV=1	1	1	1	1	0	1	0	0	0	0	0	0	0	1	0	0	0	0	0	0	0	1	0	0	0	0	0	0	0.6	0.6	0.6	195.2	1710	1710	0.0089286	5.8692	0	0.6	0	0	0	0	0	0
tr|A0A5G2QSC0|A0A5G2QSC0_PIG	tr|A0A5G2QSC0|A0A5G2QSC0_PIG	1	1	1	tr|A0A5G2QSC0|A0A5G2QSC0_PIG Cytochrome b5 type B OS=Sus scrofa OX=9823 GN=CYB5B PE=1 SV=1	1	1	1	1	0	0	1	0	0	0	0	0	0	0	1	0	0	0	0	0	0	0	1	0	0	0	0	0	14.2	14.2	14.2	16.581	148	148	0.008	9.6631	0	0	14.2	0	0	0	0	0
tr|A0A5G2QSG3|A0A5G2QSG3_PIG	tr|A0A5G2QSG3|A0A5G2QSG3_PIG	1	1	1	tr|A0A5G2QSG3|A0A5G2QSG3_PIG Olfactory receptor OS=Sus scrofa OX=9823 GN=LOC100523167 PE=3 SV=1	1	1	1	1	1	0	0	0	0	0	0	0	1	0	0	0	0	0	0	0	1	0	0	0	0	0	0	0	7.1	7.1	7.1	34.448	309	309	0.0098522	5.8754	7.1	0	0	0	0	0	0	0
tr|A0A5G2QT27|A0A5G2QT27_PIG;tr|I3LP96|I3LP96_PIG	tr|A0A5G2QT27|A0A5G2QT27_PIG;tr|I3LP96|I3LP96_PIG	1;1	1;1	1;1	tr|A0A5G2QT27|A0A5G2QT27_PIG Glycerol-3-phosphate acyltransferase 2, mitochondrial OS=Sus scrofa OX=9823 GN=GPAT2 PE=4 SV=1;tr|I3LP96|I3LP96_PIG PlsC domain-containing protein OS=Sus scrofa OX=9823 GN=GPAT2 PE=4 SV=4	2	1	1	1	0	0	0	1	0	0	0	0	0	0	0	1	0	0	0	0	0	0	0	1	0	0	0	0	2.9	2.9	2.9	81.001	723	723;794	0.005571	5.9761	0	0	0	2.9	0	0	0	0
tr|A0A5G2QTF4|A0A5G2QTF4_PIG	tr|A0A5G2QTF4|A0A5G2QTF4_PIG	1	1	1	tr|A0A5G2QTF4|A0A5G2QTF4_PIG Secreted protein OS=Sus scrofa OX=9823 PE=4 SV=1	1	1	1	1	0	0	0	0	0	0	1	0	0	0	0	0	0	0	1	0	0	0	0	0	0	0	1	0	19.3	19.3	19.3	12.635	109	109	0.0089552	5.8693	0	0	0	0	0	0	19.3	0
tr|A0A5G2QTK5|A0A5G2QTK5_PIG;tr|I3LQW2|I3LQW2_PIG;tr|I3LCD8|I3LCD8_PIG	tr|A0A5G2QTK5|A0A5G2QTK5_PIG;tr|I3LQW2|I3LQW2_PIG;tr|I3LCD8|I3LCD8_PIG	1;1;1	1;1;1	1;1;1	tr|A0A5G2QTK5|A0A5G2QTK5_PIG Junctional adhesion molecule 2 OS=Sus scrofa OX=9823 GN=JAM2 PE=1 SV=1;tr|I3LQW2|I3LQW2_PIG Junctional adhesion molecule 2 OS=Sus scrofa OX=9823 GN=JAM2 PE=1 SV=4;tr|I3LCD8|I3LCD8_PIG Junctional adhesion molecule 2 OS=Sus scrof	3	1	1	1	1	0	0	0	0	0	0	0	1	0	0	0	0	0	0	0	1	0	0	0	0	0	0	0	7.3	7.3	7.3	28.76	262	262;277;298	0.010563	5.8851	7.3	0	0	0	0	0	0	0
tr|A0A5G2QTU2|A0A5G2QTU2_PIG	tr|A0A5G2QTU2|A0A5G2QTU2_PIG	1	1	1	tr|A0A5G2QTU2|A0A5G2QTU2_PIG Small lysine rich protein 1 OS=Sus scrofa OX=9823 GN=SMKR1 PE=4 SV=1	1	1	1	1	0	0	0	0	0	0	1	0	0	0	0	0	0	0	1	0	0	0	0	0	0	0	1	0	43.1	43.1	43.1	7.2825	65	65	0.0081522	5.9682	0	0	0	0	0	0	43.1	0
tr|A0A5G2QU87|A0A5G2QU87_PIG	tr|A0A5G2QU87|A0A5G2QU87_PIG	1	1	1	tr|A0A5G2QU87|A0A5G2QU87_PIG Protein phosphatase 1 regulatory subunit OS=Sus scrofa OX=9823 GN=PPP1R12A PE=1 SV=2	1	1	1	1	0	0	0	1	0	0	0	0	0	0	0	1	0	0	0	0	0	0	0	1	0	0	0	0	2.1	2.1	2.1	108	971	971	0.0062305	6.0152	0	0	0	2.1	0	0	0	0
tr|A0A5G2QUT3|A0A5G2QUT3_PIG	tr|A0A5G2QUT3|A0A5G2QUT3_PIG	1	1	1	tr|A0A5G2QUT3|A0A5G2QUT3_PIG Eukaryotic translation initiation factor 4E binding protein 2 OS=Sus scrofa OX=9823 GN=EIF4EBP2 PE=3 SV=1	1	1	1	1	0	0	0	0	0	1	0	0	0	0	0	0	0	1	0	0	0	0	0	0	0	1	0	0	16.3	16.3	16.3	13.362	123	123	0.0081855	5.8653	0	0	0	0	0	16.3	0	0
tr|A0A5G2QUY0|A0A5G2QUY0_PIG	tr|A0A5G2QUY0|A0A5G2QUY0_PIG	1	1	1	tr|A0A5G2QUY0|A0A5G2QUY0_PIG Mineralocorticoid receptor OS=Sus scrofa OX=9823 GN=NR3C2 PE=4 SV=1	1	1	1	1	0	0	1	0	0	0	0	0	0	0	1	0	0	0	0	0	0	0	1	0	0	0	0	0	2.4	2.4	2.4	94.009	865	865	0.0082759	5.8657	0	0	2.4	0	0	0	0	0
tr|A0A5G2QUY7|A0A5G2QUY7_PIG	tr|A0A5G2QUY7|A0A5G2QUY7_PIG	1	1	1	tr|A0A5G2QUY7|A0A5G2QUY7_PIG Fibroblast growth factor OS=Sus scrofa OX=9823 GN=FGF18 PE=3 SV=1	1	1	1	1	0	0	1	0	0	0	0	0	0	0	1	0	0	0	0	0	0	0	1	0	0	0	0	0	5.3	5.3	5.3	23.92	207	207	0.01006	5.9006	0	0	5.3	0	0	0	0	0
tr|A0A5G2RAF9|A0A5G2RAF9_PIG;tr|F6PYB4|F6PYB4_PIG;tr|A0A5G2QUZ7|A0A5G2QUZ7_PIG	tr|A0A5G2RAF9|A0A5G2RAF9_PIG;tr|F6PYB4|F6PYB4_PIG;tr|A0A5G2QUZ7|A0A5G2QUZ7_PIG	1;1;1	1;1;1	1;1;1	tr|A0A5G2RAF9|A0A5G2RAF9_PIG WD repeat domain, phosphoinositide interacting 1 OS=Sus scrofa OX=9823 GN=WIPI1 PE=1 SV=1;tr|F6PYB4|F6PYB4_PIG WD repeat domain, phosphoinositide interacting 1 OS=Sus scrofa OX=9823 GN=WIPI1 PE=1 SV=1;tr|A0A5G2QUZ7|A0A5G2QUZ7_P	3	1	1	1	0	0	1	0	0	0	0	0	0	0	1	0	0	0	0	0	0	0	1	0	0	0	0	0	2.3	2.3	2.3	47.752	437	437;455;477	0.009375	5.8721	0	0	2.3	0	0	0	0	0
tr|A0A5G2QW19|A0A5G2QW19_PIG;tr|F1RJU6|F1RJU6_PIG;sp|P08552|NFM_PIG;tr|A0A8W4FRM5|A0A8W4FRM5_PIG	tr|A0A5G2QW19|A0A5G2QW19_PIG;tr|F1RJU6|F1RJU6_PIG;sp|P08552|NFM_PIG;tr|A0A8W4FRM5|A0A8W4FRM5_PIG	5;5;4;4	5;5;4;4	5;5;4;4	tr|A0A5G2QW19|A0A5G2QW19_PIG Neurofilament medium polypeptide OS=Sus scrofa OX=9823 GN=NEFM PE=1 SV=2;tr|F1RJU6|F1RJU6_PIG Neurofilament medium polypeptide OS=Sus scrofa OX=9823 GN=NEFM PE=1 SV=5;sp|P08552|NFM_PIG Neurofilament medium polypeptide (Fragment	4	5	5	5	3	2	0	0	0	0	3	0	3	2	0	0	0	0	3	0	3	2	0	0	0	0	3	0	10.2	10.2	10.2	100.73	902	902;934;455;868	0	37.373	6.5	4.8	0	0	0	0	5.4	0
tr|A0A5G2RH57|A0A5G2RH57_PIG;tr|A0A5G2QX55|A0A5G2QX55_PIG;tr|A0A5G2RGE6|A0A5G2RGE6_PIG;tr|A0A8W4F6Z5|A0A8W4F6Z5_PIG;tr|K7GT64|K7GT64_PIG	tr|A0A5G2RH57|A0A5G2RH57_PIG;tr|A0A5G2QX55|A0A5G2QX55_PIG;tr|A0A5G2RGE6|A0A5G2RGE6_PIG;tr|A0A8W4F6Z5|A0A8W4F6Z5_PIG;tr|K7GT64|K7GT64_PIG	1;1;1;1;1	1;1;1;1;1	1;1;1;1;1	tr|A0A5G2RH57|A0A5G2RH57_PIG SWI/SNF related, matrix associated, actin dependent regulator of chromatin, subfamily a, member 4 OS=Sus scrofa OX=9823 GN=SMARCA4 PE=1 SV=1;tr|A0A5G2QX55|A0A5G2QX55_PIG SWI/SNF related, matrix associated, actin dependent regul	5	1	1	1	1	0	0	0	0	0	0	0	1	0	0	0	0	0	0	0	1	0	0	0	0	0	0	0	0.6	0.6	0.6	177.47	1575	1575;1633;1638;1642;1647	0.008872	5.8629	0.6	0	0	0	0	0	0	0
tr|A0A5G2QXA8|A0A5G2QXA8_PIG;tr|F1RJE4|F1RJE4_PIG	tr|A0A5G2QXA8|A0A5G2QXA8_PIG;tr|F1RJE4|F1RJE4_PIG	1;1	1;1	1;1	tr|A0A5G2QXA8|A0A5G2QXA8_PIG ATPase family AAA domain containing 3A OS=Sus scrofa OX=9823 GN=ATAD3A PE=1 SV=1;tr|F1RJE4|F1RJE4_PIG ATPase family AAA domain containing 3A OS=Sus scrofa OX=9823 GN=ATAD3A PE=1 SV=3	2	1	1	1	0	0	0	0	0	1	0	0	0	0	0	0	0	1	0	0	0	0	0	0	0	1	0	0	2.2	2.2	2.2	56.345	493	493;507	0.0081633	5.8652	0	0	0	0	0	2.2	0	0
tr|A0A5G2QXD0|A0A5G2QXD0_PIG;tr|F1SBC3|F1SBC3_PIG	tr|A0A5G2QXD0|A0A5G2QXD0_PIG;tr|F1SBC3|F1SBC3_PIG	3;3	3;3	3;3	tr|A0A5G2QXD0|A0A5G2QXD0_PIG GREB1 like retinoic acid receptor coactivator OS=Sus scrofa OX=9823 GN=GREB1L PE=3 SV=1;tr|F1SBC3|F1SBC3_PIG GREB1 like retinoic acid receptor coactivator OS=Sus scrofa OX=9823 GN=GREB1L PE=3 SV=4	2	3	3	3	1	1	1	1	0	1	0	0	1	1	1	1	0	1	0	0	1	1	1	1	0	1	0	0	2.6	2.6	2.6	200.27	1800	1800;1909	0	17.951	1.5	1.6	1.5	1.1	0	1.5	0	0
tr|A0A5G2QXH7|A0A5G2QXH7_PIG;tr|F1RFQ4|F1RFQ4_PIG	tr|A0A5G2QXH7|A0A5G2QXH7_PIG;tr|F1RFQ4|F1RFQ4_PIG	2;1	2;1	2;1	tr|A0A5G2QXH7|A0A5G2QXH7_PIG Piwi like RNA-mediated silencing 1 OS=Sus scrofa OX=9823 GN=PIWIL1 PE=1 SV=1;tr|F1RFQ4|F1RFQ4_PIG Piwi like RNA-mediated silencing 1 OS=Sus scrofa OX=9823 GN=PIWIL1 PE=1 SV=1	2	2	2	2	0	1	1	1	0	0	0	0	0	1	1	1	0	0	0	0	0	1	1	1	0	0	0	0	5.4	5.4	5.4	94.958	830	830;861	0	12.075	0	2.8	2.8	2.7	0	0	0	0
tr|A0A5G2QXR6|A0A5G2QXR6_PIG	tr|A0A5G2QXR6|A0A5G2QXR6_PIG	1	1	1	tr|A0A5G2QXR6|A0A5G2QXR6_PIG Secreted protein OS=Sus scrofa OX=9823 PE=4 SV=2	1	1	1	1	0	0	1	0	0	0	0	0	0	0	1	0	0	0	0	0	0	0	1	0	0	0	0	0	1.1	1.1	1.1	101.99	872	872	0.010067	5.8784	0	0	1.1	0	0	0	0	0
tr|K7GP66|K7GP66_PIG;tr|K7GPD4|K7GPD4_PIG;tr|A0A5G2QY83|A0A5G2QY83_PIG	tr|K7GP66|K7GP66_PIG;tr|K7GPD4|K7GPD4_PIG;tr|A0A5G2QY83|A0A5G2QY83_PIG	1;1;1	1;1;1	1;1;1	tr|K7GP66|K7GP66_PIG Integrin subunit beta 4 OS=Sus scrofa OX=9823 GN=ITGB4 PE=1 SV=4;tr|K7GPD4|K7GPD4_PIG Integrin beta OS=Sus scrofa OX=9823 GN=ITGB4 PE=1 SV=3;tr|A0A5G2QY83|A0A5G2QY83_PIG Integrin beta OS=Sus scrofa OX=9823 GN=ITGB4 PE=1 SV=1	3	1	1	1	0	0	1	0	0	0	0	0	0	0	1	0	0	0	0	0	0	0	1	0	0	0	0	0	1.8	1.8	1.8	197.67	1778	1778;1804;1814	0.009324	5.9284	0	0	1.8	0	0	0	0	0
tr|A0A5G2QYA0|A0A5G2QYA0_PIG;tr|A0A8W4FEZ2|A0A8W4FEZ2_PIG;tr|F1RN28|F1RN28_PIG;tr|A0A286ZKW2|A0A286ZKW2_PIG	tr|A0A5G2QYA0|A0A5G2QYA0_PIG;tr|A0A8W4FEZ2|A0A8W4FEZ2_PIG;tr|F1RN28|F1RN28_PIG;tr|A0A286ZKW2|A0A286ZKW2_PIG	2;1;1;1	2;1;1;1	2;1;1;1	tr|A0A5G2QYA0|A0A5G2QYA0_PIG Paraspeckle component 1 OS=Sus scrofa OX=9823 GN=PSPC1 PE=1 SV=1;tr|A0A8W4FEZ2|A0A8W4FEZ2_PIG Paraspeckle component 1 OS=Sus scrofa OX=9823 GN=PSPC1 PE=4 SV=1;tr|F1RN28|F1RN28_PIG Paraspeckle component 1 OS=Sus scrofa OX=9823 G	4	2	2	2	0	0	0	1	1	0	0	0	0	0	0	1	1	0	0	0	0	0	0	1	1	0	0	0	6.5	6.5	6.5	54.752	494	494;391;492;521	0	11.74	0	0	0	4.3	2.2	0	0	0
tr|A0A5G2QYD2|A0A5G2QYD2_PIG;tr|F1SR82|F1SR82_PIG	tr|A0A5G2QYD2|A0A5G2QYD2_PIG;tr|F1SR82|F1SR82_PIG	1;1	1;1	1;1	tr|A0A5G2QYD2|A0A5G2QYD2_PIG Galactosidase beta 1 like OS=Sus scrofa OX=9823 GN=GLB1L PE=3 SV=1;tr|F1SR82|F1SR82_PIG Galactosidase beta 1 like OS=Sus scrofa OX=9823 GN=GLB1L PE=3 SV=3	2	1	1	1	0	1	0	0	0	0	0	0	0	1	0	0	0	0	0	0	0	1	0	0	0	0	0	0	4.1	4.1	4.1	63.847	561	561;651	0.0097847	5.8978	0	4.1	0	0	0	0	0	0
tr|A0A5G2QYH0|A0A5G2QYH0_PIG	tr|A0A5G2QYH0|A0A5G2QYH0_PIG	1	1	1	tr|A0A5G2QYH0|A0A5G2QYH0_PIG DUF1725 domain-containing protein OS=Sus scrofa OX=9823 PE=4 SV=1	1	1	1	1	0	0	0	0	0	0	0	1	0	0	0	0	0	0	0	1	0	0	0	0	0	0	0	1	14.1	14.1	14.1	15.727	128	128	0.0070175	6.0738	0	0	0	0	0	0	0	14.1
tr|F1SA98|F1SA98_PIG;tr|A0A5G2QZA1|A0A5G2QZA1_PIG	tr|F1SA98|F1SA98_PIG;tr|A0A5G2QZA1|A0A5G2QZA1_PIG	3;3	3;3	3;3	tr|F1SA98|F1SA98_PIG Tyrosine 3-monooxygenase/tryptophan 5-monooxygenase activation protein theta OS=Sus scrofa OX=9823 GN=YWHAQ PE=1 SV=4;tr|A0A5G2QZA1|A0A5G2QZA1_PIG 14-3-3 protein theta OS=Sus scrofa OX=9823 GN=YWHAQ PE=1 SV=1	2	3	3	3	0	1	0	1	0	1	2	0	0	1	0	1	0	1	2	0	0	1	0	1	0	1	2	0	8.9	8.9	8.9	25.434	224	224;245	0	19.091	0	8	0	8	0	8	8.9	0
tr|A0A5G2QZG6|A0A5G2QZG6_PIG	tr|A0A5G2QZG6|A0A5G2QZG6_PIG	1	1	1	tr|A0A5G2QZG6|A0A5G2QZG6_PIG RNA-directed DNA polymerase OS=Sus scrofa OX=9823 PE=4 SV=1	1	1	1	1	1	0	0	0	0	0	0	0	1	0	0	0	0	0	0	0	1	0	0	0	0	0	0	0	6.7	6.7	6.7	34.237	298	298	0.0081411	5.8651	6.7	0	0	0	0	0	0	0
tr|A0A5G2QZP5|A0A5G2QZP5_PIG;tr|F1SI09|F1SI09_PIG	tr|A0A5G2QZP5|A0A5G2QZP5_PIG;tr|F1SI09|F1SI09_PIG	1;1	1;1	1;1	tr|A0A5G2QZP5|A0A5G2QZP5_PIG Protein phosphatase 1 regulatory subunit 7 OS=Sus scrofa OX=9823 GN=PPP1R7 PE=1 SV=1;tr|F1SI09|F1SI09_PIG Protein phosphatase 1 regulatory subunit 7 OS=Sus scrofa OX=9823 GN=PPP1R7 PE=1 SV=2	2	1	1	1	0	0	0	0	0	1	1	0	0	0	0	0	0	1	1	0	0	0	0	0	0	1	1	0	6	6	6	37.971	336	336;360	0.0088496	6.2624	0	0	0	0	0	6	6	0
tr|F1SD82|F1SD82_PIG;tr|A0A5G2R0V4|A0A5G2R0V4_PIG	tr|F1SD82|F1SD82_PIG;tr|A0A5G2R0V4|A0A5G2R0V4_PIG	1;1	1;1	1;1	tr|F1SD82|F1SD82_PIG Syntaxin 10 OS=Sus scrofa OX=9823 GN=STX10 PE=3 SV=4;tr|A0A5G2R0V4|A0A5G2R0V4_PIG Syntaxin 10 OS=Sus scrofa OX=9823 GN=STX10 PE=3 SV=2	2	1	1	1	1	0	0	0	0	0	0	0	1	0	0	0	0	0	0	0	1	0	0	0	0	0	0	0	9.2	9.2	9.2	27.795	249	249;249	0.0074074	8.0809	9.2	0	0	0	0	0	0	0
tr|A0A5G2R1W3|A0A5G2R1W3_PIG	tr|A0A5G2R1W3|A0A5G2R1W3_PIG	2	2	2	tr|A0A5G2R1W3|A0A5G2R1W3_PIG Ryanodine receptor 2 OS=Sus scrofa OX=9823 GN=RYR2 PE=1 SV=2	1	2	2	2	0	0	1	1	0	0	1	0	0	0	1	1	0	0	1	0	0	0	1	1	0	0	1	0	1	1	1	556.27	4900	4900	0	11.757	0	0	0.4	0.6	0	0	0.4	0
tr|F1RGN8|F1RGN8_PIG;tr|A0A5G2R298|A0A5G2R298_PIG	tr|F1RGN8|F1RGN8_PIG;tr|A0A5G2R298|A0A5G2R298_PIG	1;1	1;1	1;1	tr|F1RGN8|F1RGN8_PIG Smoothelin like 2 OS=Sus scrofa OX=9823 GN=SMTNL2 PE=1 SV=1;tr|A0A5G2R298|A0A5G2R298_PIG Smoothelin like 2 OS=Sus scrofa OX=9823 GN=SMTNL2 PE=1 SV=2	2	1	1	1	0	1	0	0	0	0	0	0	0	1	0	0	0	0	0	0	0	1	0	0	0	0	0	0	4.7	4.7	4.7	49.065	450	450;460	0.0084034	5.8663	0	4.7	0	0	0	0	0	0
tr|A0A5G2R2A9|A0A5G2R2A9_PIG;tr|A0A287A4G0|A0A287A4G0_PIG;tr|A0A480NSK8|A0A480NSK8_PIG;tr|F1S6Y4|F1S6Y4_PIG	tr|A0A5G2R2A9|A0A5G2R2A9_PIG;tr|A0A287A4G0|A0A287A4G0_PIG;tr|A0A480NSK8|A0A480NSK8_PIG;tr|F1S6Y4|F1S6Y4_PIG	2;1;1;1	2;1;1;1	2;1;1;1	tr|A0A5G2R2A9|A0A5G2R2A9_PIG Ral GEF with PH domain and SH3 binding motif 2 OS=Sus scrofa OX=9823 GN=RALGPS2 PE=4 SV=1;tr|A0A287A4G0|A0A287A4G0_PIG Ral GEF with PH domain and SH3 binding motif 2 OS=Sus scrofa OX=9823 GN=RALGPS2 PE=4 SV=2;tr|A0A480NSK8|A0A4	4	2	2	2	0	1	0	0	1	0	0	1	0	1	0	0	1	0	0	1	0	1	0	0	1	0	0	1	4.3	4.3	4.3	60.128	537	537;505;557;583	0	11.988	0	2.8	0	0	1.5	0	0	2.8
tr|A0A5G2RCQ0|A0A5G2RCQ0_PIG;tr|I3LB80|I3LB80_PIG;tr|A0A5G2R2T5|A0A5G2R2T5_PIG	tr|A0A5G2RCQ0|A0A5G2RCQ0_PIG;tr|I3LB80|I3LB80_PIG;tr|A0A5G2R2T5|A0A5G2R2T5_PIG	1;1;1	1;1;1	1;1;1	tr|A0A5G2RCQ0|A0A5G2RCQ0_PIG Solute carrier family 3 member 2 OS=Sus scrofa OX=9823 GN=SLC3A2 PE=1 SV=1;tr|I3LB80|I3LB80_PIG Solute carrier family 3 member 2 OS=Sus scrofa OX=9823 GN=SLC3A2 PE=1 SV=4;tr|A0A5G2R2T5|A0A5G2R2T5_PIG Solute carrier family 3 mem	3	1	1	1	0	0	0	0	0	1	0	0	0	0	0	0	0	1	0	0	0	0	0	0	0	1	0	0	3.8	3.8	3.8	57.161	523	523;566;586	0.0084866	5.8666	0	0	0	0	0	3.8	0	0
tr|F1ST43|F1ST43_PIG;tr|A0A5G2R3E4|A0A5G2R3E4_PIG	tr|F1ST43|F1ST43_PIG;tr|A0A5G2R3E4|A0A5G2R3E4_PIG	1;1	1;1	1;1	tr|F1ST43|F1ST43_PIG Acyl-CoA dehydrogenase very long chain OS=Sus scrofa OX=9823 GN=ACADVL PE=1 SV=4;tr|A0A5G2R3E4|A0A5G2R3E4_PIG Acyl-CoA dehydrogenase very long chain OS=Sus scrofa OX=9823 GN=ACADVL PE=1 SV=1	2	1	1	1	0	0	0	0	0	1	0	1	0	0	0	0	0	1	0	1	0	0	0	0	0	1	0	1	3.4	3.4	3.4	69.844	647	647;681	0.0057803	5.9859	0	0	0	0	0	3.4	0	3.4
tr|A0A8W4F8I2|A0A8W4F8I2_PIG;tr|A0A5G2R3N7|A0A5G2R3N7_PIG;tr|F1S1A8|F1S1A8_PIG	tr|A0A8W4F8I2|A0A8W4F8I2_PIG;tr|A0A5G2R3N7|A0A5G2R3N7_PIG;tr|F1S1A8|F1S1A8_PIG	1;1;1	1;1;1	1;1;1	tr|A0A8W4F8I2|A0A8W4F8I2_PIG NADH:ubiquinone oxidoreductase core subunit S2 OS=Sus scrofa OX=9823 GN=NDUFS2 PE=4 SV=1;tr|A0A5G2R3N7|A0A5G2R3N7_PIG NADH dehydrogenase [ubiquinone] iron-sulfur protein 2, mitochondrial OS=Sus scrofa OX=9823 GN=NDUFS2 PE=1 SV=	3	1	1	1	0	0	0	0	0	0	0	1	0	0	0	0	0	0	0	1	0	0	0	0	0	0	0	1	2.7	2.7	2.7	49.594	438	438;466;469	0.010471	5.8845	0	0	0	0	0	0	0	2.7
tr|A0A5G2R3Q7|A0A5G2R3Q7_PIG	tr|A0A5G2R3Q7|A0A5G2R3Q7_PIG	1	1	1	tr|A0A5G2R3Q7|A0A5G2R3Q7_PIG V-type proton ATPase subunit H OS=Sus scrofa OX=9823 GN=ATP6V1H PE=3 SV=1	1	1	1	1	0	0	0	0	0	0	1	0	0	0	0	0	0	0	1	0	0	0	0	0	0	0	1	0	3.4	3.4	3.4	51.406	443	443	0.0064103	6.0283	0	0	0	0	0	0	3.4	0
tr|A0A5G2R440|A0A5G2R440_PIG;tr|M3VK01|M3VK01_PIG	tr|A0A5G2R440|A0A5G2R440_PIG;tr|M3VK01|M3VK01_PIG	1;1	1;1	1;1	tr|A0A5G2R440|A0A5G2R440_PIG RNA helicase OS=Sus scrofa OX=9823 GN=DHX36 PE=1 SV=1;tr|M3VK01|M3VK01_PIG RNA helicase OS=Sus scrofa OX=9823 GN=DHX36 PE=1 SV=1	2	1	1	1	0	0	0	1	0	0	0	0	0	0	0	1	0	0	0	0	0	0	0	1	0	0	0	0	3.1	3.1	3.1	100.59	873	873;1012	0.0058309	5.9892	0	0	0	3.1	0	0	0	0
tr|A0A5G2R455|A0A5G2R455_PIG;tr|F1SUE4|F1SUE4_PIG	tr|A0A5G2R455|A0A5G2R455_PIG;tr|F1SUE4|F1SUE4_PIG	1;1	1;1	1;1	tr|A0A5G2R455|A0A5G2R455_PIG Asporin OS=Sus scrofa OX=9823 GN=ASPN PE=1 SV=1;tr|F1SUE4|F1SUE4_PIG Asporin OS=Sus scrofa OX=9823 GN=ASPN PE=1 SV=1	2	1	1	1	0	0	0	1	0	0	0	0	0	0	0	1	0	0	0	0	0	0	0	1	0	0	0	0	12.4	12.4	12.4	26.621	233	233;370	0.0084626	5.8665	0	0	0	12.4	0	0	0	0
tr|A0A5G2R681|A0A5G2R681_PIG;tr|A0A5G2R4D1|A0A5G2R4D1_PIG;tr|I3LQP2|I3LQP2_PIG	tr|A0A5G2R681|A0A5G2R681_PIG;tr|A0A5G2R4D1|A0A5G2R4D1_PIG;tr|I3LQP2|I3LQP2_PIG	1;1;1	1;1;1	1;1;1	tr|A0A5G2R681|A0A5G2R681_PIG Pleckstrin homology like domain family B member 2 OS=Sus scrofa OX=9823 GN=PHLDB2 PE=4 SV=1;tr|A0A5G2R4D1|A0A5G2R4D1_PIG Pleckstrin homology like domain family B member 2 OS=Sus scrofa OX=9823 GN=PHLDB2 PE=4 SV=1;tr|I3LQP2|I3LQ	3	1	1	1	0	0	0	1	0	0	0	0	0	0	0	1	0	0	0	0	0	0	0	1	0	0	0	0	1.2	1.2	1.2	104.71	911	911;923;1253	0.01083	5.8869	0	0	0	1.2	0	0	0	0
tr|A0A5K1U8P1|A0A5K1U8P1_PIG;tr|I3LGD4|I3LGD4_PIG;tr|A0A5G2R4Y7|A0A5G2R4Y7_PIG;tr|A0A8W4FAA6|A0A8W4FAA6_PIG	tr|A0A5K1U8P1|A0A5K1U8P1_PIG;tr|I3LGD4|I3LGD4_PIG;tr|A0A5G2R4Y7|A0A5G2R4Y7_PIG;tr|A0A8W4FAA6|A0A8W4FAA6_PIG	5;5;5;5	5;5;5;5	5;5;5;5	tr|A0A5K1U8P1|A0A5K1U8P1_PIG Clathrin heavy chain OS=Sus scrofa OX=9823 GN=CLTC PE=1 SV=2;tr|I3LGD4|I3LGD4_PIG Clathrin heavy chain OS=Sus scrofa OX=9823 GN=CLTC PE=1 SV=4;tr|A0A5G2R4Y7|A0A5G2R4Y7_PIG Clathrin heavy chain OS=Sus scrofa OX=9823 GN=CLTC PE=1	4	5	5	5	0	0	0	2	0	1	2	0	0	0	0	2	0	1	2	0	0	0	0	2	0	1	2	0	4.8	4.8	4.8	187.89	1639	1639;1680;1693;1697	0	32.138	0	0	0	1.7	0	1	2.1	0
tr|A0A5G2R553|A0A5G2R553_PIG	tr|A0A5G2R553|A0A5G2R553_PIG	1	1	1	tr|A0A5G2R553|A0A5G2R553_PIG WD repeat domain phosphoinositide-interacting protein 2 OS=Sus scrofa OX=9823 GN=WIPI2 PE=1 SV=1	1	1	1	1	0	0	0	0	1	0	0	0	0	0	0	0	1	0	0	0	0	0	0	0	1	0	0	0	7.3	7.3	7.3	49.269	454	454	0.0056497	5.9777	0	0	0	0	7.3	0	0	0
tr|F1RPC8|F1RPC8_PIG;tr|A0A5G2R560|A0A5G2R560_PIG	tr|F1RPC8|F1RPC8_PIG;tr|A0A5G2R560|A0A5G2R560_PIG	2;2	2;2	2;2	tr|F1RPC8|F1RPC8_PIG Ketimine reductase mu-crystallin OS=Sus scrofa OX=9823 GN=CRYM PE=1 SV=2;tr|A0A5G2R560|A0A5G2R560_PIG Ketimine reductase mu-crystallin OS=Sus scrofa OX=9823 GN=CRYM PE=1 SV=1	2	2	2	2	1	0	1	1	0	1	0	0	1	0	1	1	0	1	0	0	1	0	1	1	0	1	0	0	12.1	12.1	12.1	33.508	314	314;321	0	11.894	6.7	0	6.7	6.7	0	5.4	0	0
tr|A0A5G2RHA8|A0A5G2RHA8_PIG;tr|A0A5G2R5I4|A0A5G2R5I4_PIG;tr|I3L8X6|I3L8X6_PIG	tr|A0A5G2RHA8|A0A5G2RHA8_PIG;tr|A0A5G2R5I4|A0A5G2R5I4_PIG;tr|I3L8X6|I3L8X6_PIG	2;2;2	2;2;2	2;2;2	tr|A0A5G2RHA8|A0A5G2RHA8_PIG Amphiphysin OS=Sus scrofa OX=9823 GN=AMPH PE=1 SV=1;tr|A0A5G2R5I4|A0A5G2R5I4_PIG Amphiphysin OS=Sus scrofa OX=9823 GN=AMPH PE=1 SV=1;tr|I3L8X6|I3L8X6_PIG Amphiphysin OS=Sus scrofa OX=9823 GN=AMPH PE=1 SV=2	3	2	2	2	0	0	0	0	0	1	1	1	0	0	0	0	0	1	1	1	0	0	0	0	0	1	1	1	5.7	5.7	5.7	70.287	636	636;654;678	0	12.235	0	0	0	0	0	2.7	3	2.7
tr|A0A5G2R693|A0A5G2R693_PIG;tr|A0A5G2QVL6|A0A5G2QVL6_PIG	tr|A0A5G2R693|A0A5G2R693_PIG	7;1	4;1	1;1	tr|A0A5G2R693|A0A5G2R693_PIG Tubulin beta chain OS=Sus scrofa OX=9823 GN=TUBB3 PE=1 SV=2	2	7	4	1	3	2	2	3	2	5	6	2	2	1	1	2	1	4	3	1	0	0	1	1	0	1	1	0	23.8	17.8	5.6	52.822	483	483;125	0	27.519	15.9	10.6	9.3	16.1	10.6	21.5	23.8	10.6
tr|A0A8W4FMI4|A0A8W4FMI4_PIG;tr|A0A5G2R6T7|A0A5G2R6T7_PIG;tr|I3LLY3|I3LLY3_PIG	tr|A0A8W4FMI4|A0A8W4FMI4_PIG;tr|A0A5G2R6T7|A0A5G2R6T7_PIG;tr|I3LLY3|I3LLY3_PIG	1;1;1	1;1;1	1;1;1	tr|A0A8W4FMI4|A0A8W4FMI4_PIG Actinin alpha 1 OS=Sus scrofa OX=9823 GN=ACTN1 PE=4 SV=1;tr|A0A5G2R6T7|A0A5G2R6T7_PIG Actinin alpha 1 OS=Sus scrofa OX=9823 GN=ACTN1 PE=1 SV=2;tr|I3LLY3|I3LLY3_PIG Actinin alpha 1 OS=Sus scrofa OX=9823 GN=ACTN1 PE=1 SV=2	3	1	1	1	0	0	0	0	0	1	0	0	0	0	0	0	0	1	0	0	0	0	0	0	0	1	0	0	2.1	2.1	2.1	92.639	806	806;884;895	0.0055249	6.621	0	0	0	0	0	2.1	0	0
tr|A0A5G2R755|A0A5G2R755_PIG;tr|A0A5G2R4U0|A0A5G2R4U0_PIG;tr|A0A5G2Q9R0|A0A5G2Q9R0_PIG;tr|A0A5G2QEZ4|A0A5G2QEZ4_PIG;tr|I3LT90|I3LT90_PIG;tr|A0A287A8I4|A0A287A8I4_PIG;tr|I3LMN2|I3LMN2_PIG	tr|A0A5G2R755|A0A5G2R755_PIG;tr|A0A5G2R4U0|A0A5G2R4U0_PIG;tr|A0A5G2Q9R0|A0A5G2Q9R0_PIG;tr|A0A5G2QEZ4|A0A5G2QEZ4_PIG;tr|I3LT90|I3LT90_PIG;tr|A0A287A8I4|A0A287A8I4_PIG;tr|I3LMN2|I3LMN2_PIG	2;1;1;1;1;1;1	2;1;1;1;1;1;1	2;1;1;1;1;1;1	tr|A0A5G2R755|A0A5G2R755_PIG Methylcrotonyl-CoA carboxylase subunit 1 OS=Sus scrofa OX=9823 GN=MCCC1 PE=1 SV=2;tr|A0A5G2R4U0|A0A5G2R4U0_PIG Methylcrotonyl-CoA carboxylase subunit 1 OS=Sus scrofa OX=9823 GN=MCCC1 PE=1 SV=1;tr|A0A5G2Q9R0|A0A5G2Q9R0_PIG Methy	7	2	2	2	0	0	0	0	0	0	0	2	0	0	0	0	0	0	0	2	0	0	0	0	0	0	0	2	4.5	4.5	4.5	83.574	752	752;575;610;646;654;714;937	0	11.751	0	0	0	0	0	0	0	4.5
tr|A0A5G2R7G6|A0A5G2R7G6_PIG;tr|A0A5G2RKE2|A0A5G2RKE2_PIG;tr|A0A5K1V5S3|A0A5K1V5S3_PIG;tr|F1SEH9|F1SEH9_PIG;tr|K7GKI2|K7GKI2_PIG;tr|K7GK89|K7GK89_PIG;tr|K7GQY0|K7GQY0_PIG	tr|A0A5G2R7G6|A0A5G2R7G6_PIG;tr|A0A5G2RKE2|A0A5G2RKE2_PIG;tr|A0A5K1V5S3|A0A5K1V5S3_PIG;tr|F1SEH9|F1SEH9_PIG;tr|K7GKI2|K7GKI2_PIG;tr|K7GK89|K7GK89_PIG;tr|K7GQY0|K7GQY0_PIG	1;1;1;1;1;1;1	1;1;1;1;1;1;1	1;1;1;1;1;1;1	tr|A0A5G2R7G6|A0A5G2R7G6_PIG Fibroblast growth factor receptor OS=Sus scrofa OX=9823 GN=FGFR2 PE=3 SV=2;tr|A0A5G2RKE2|A0A5G2RKE2_PIG Fibroblast growth factor receptor OS=Sus scrofa OX=9823 GN=FGFR2 PE=3 SV=2;tr|A0A5K1V5S3|A0A5K1V5S3_PIG Fibroblast growth f	7	1	1	1	0	0	0	0	0	0	0	1	0	0	0	0	0	0	0	1	0	0	0	0	0	0	0	1	3.8	3.8	3.8	77.546	689	689;724;725;746;750;806;839	0.0054645	6.6082	0	0	0	0	0	0	0	3.8
tr|A0A5G2R7L3|A0A5G2R7L3_PIG	tr|A0A5G2R7L3|A0A5G2R7L3_PIG	1	1	1	tr|A0A5G2R7L3|A0A5G2R7L3_PIG Amino acid transporter OS=Sus scrofa OX=9823 GN=SLC1A4 PE=1 SV=1	1	1	1	1	0	0	0	0	0	0	1	0	0	0	0	0	0	0	1	0	0	0	0	0	0	0	1	0	11.6	11.6	11.6	24.395	232	232	0.0076142	5.9484	0	0	0	0	0	0	11.6	0
tr|F2Z536|F2Z536_PIG;tr|A0A5G2R8I6|A0A5G2R8I6_PIG	tr|F2Z536|F2Z536_PIG;tr|A0A5G2R8I6|A0A5G2R8I6_PIG	1;1	1;1	1;1	tr|F2Z536|F2Z536_PIG Dynein light chain OS=Sus scrofa OX=9823 GN=DYNLL2 PE=1 SV=1;tr|A0A5G2R8I6|A0A5G2R8I6_PIG Dynein light chain OS=Sus scrofa OX=9823 GN=DYNLL2 PE=1 SV=1	2	1	1	1	0	0	0	0	0	0	1	0	0	0	0	0	0	0	1	0	0	0	0	0	0	0	1	0	24.7	24.7	24.7	10.35	89	89;133	0.0060606	6.0038	0	0	0	0	0	0	24.7	0
tr|F1RJE9|F1RJE9_PIG;tr|A0A5G2R9C5|A0A5G2R9C5_PIG	tr|F1RJE9|F1RJE9_PIG;tr|A0A5G2R9C5|A0A5G2R9C5_PIG	1;1	1;1	1;1	tr|F1RJE9|F1RJE9_PIG tRNA pseudouridine synthase OS=Sus scrofa OX=9823 GN=PUSL1 PE=3 SV=5;tr|A0A5G2R9C5|A0A5G2R9C5_PIG tRNA pseudouridine synthase OS=Sus scrofa OX=9823 GN=PUSL1 PE=3 SV=1	2	1	1	1	0	0	0	0	0	0	1	1	0	0	0	0	0	0	1	1	0	0	0	0	0	0	1	1	10.5	10.5	10.5	33.634	306	306;318	0.010969	5.8888	0	0	0	0	0	0	10.5	10.5
tr|A0A5G2R9U0|A0A5G2R9U0_PIG;tr|I3LHD8|I3LHD8_PIG	tr|A0A5G2R9U0|A0A5G2R9U0_PIG;tr|I3LHD8|I3LHD8_PIG	2;2	2;2	2;2	tr|A0A5G2R9U0|A0A5G2R9U0_PIG HHIP like 1 OS=Sus scrofa OX=9823 GN=HHIPL1 PE=3 SV=2;tr|I3LHD8|I3LHD8_PIG SRCR domain-containing protein OS=Sus scrofa OX=9823 GN=HHIPL1 PE=3 SV=2	2	2	2	2	1	1	0	1	0	0	0	0	1	1	0	1	0	0	0	0	1	1	0	1	0	0	0	0	7.3	7.3	7.3	65.935	591	591;789	0	11.824	4.1	3.2	0	4.1	0	0	0	0
tr|A0A5G2RAN0|A0A5G2RAN0_PIG;tr|F1S887|F1S887_PIG;tr|K7GP73|K7GP73_PIG;tr|A0A5K1VU96|A0A5K1VU96_PIG;tr|M9MMN6|M9MMN6_PIG	tr|A0A5G2RAN0|A0A5G2RAN0_PIG;tr|F1S887|F1S887_PIG;tr|K7GP73|K7GP73_PIG;tr|A0A5K1VU96|A0A5K1VU96_PIG;tr|M9MMN6|M9MMN6_PIG	1;1;1;1;1	1;1;1;1;1	1;1;1;1;1	tr|A0A5G2RAN0|A0A5G2RAN0_PIG Signal regulatory protein alpha OS=Sus scrofa OX=9823 GN=SIRPA PE=1 SV=1;tr|F1S887|F1S887_PIG Signal regulatory protein alpha OS=Sus scrofa OX=9823 GN=SIRPA PE=4 SV=5;tr|K7GP73|K7GP73_PIG Signal regulatory protein alpha OS=Sus	5	1	1	1	0	0	0	0	0	1	0	0	0	0	0	0	0	1	0	0	0	0	0	0	0	1	0	0	3.9	3.9	3.9	53.413	489	489;509;513;526;533	0.0044444	6.2676	0	0	0	0	0	3.9	0	0
tr|A0A5G2RI09|A0A5G2RI09_PIG;tr|A0A5G2RAZ4|A0A5G2RAZ4_PIG;tr|A0A8W4FFL8|A0A8W4FFL8_PIG;tr|F1S360|F1S360_PIG	tr|A0A5G2RI09|A0A5G2RI09_PIG;tr|A0A5G2RAZ4|A0A5G2RAZ4_PIG;tr|A0A8W4FFL8|A0A8W4FFL8_PIG;tr|F1S360|F1S360_PIG	1;1;1;1	1;1;1;1	1;1;1;1	tr|A0A5G2RI09|A0A5G2RI09_PIG Transmembrane and coiled-coil domain family 2 OS=Sus scrofa OX=9823 GN=TMCC2 PE=1 SV=1;tr|A0A5G2RAZ4|A0A5G2RAZ4_PIG Transmembrane and coiled-coil domain family 2 OS=Sus scrofa OX=9823 GN=TMCC2 PE=1 SV=1;tr|A0A8W4FFL8|A0A8W4FFL8	4	1	1	1	0	0	0	0	0	0	1	0	0	0	0	0	0	0	1	0	0	0	0	0	0	0	1	0	3.8	3.8	3.8	51.844	471	471;516;523;630	0.011321	5.8937	0	0	0	0	0	0	3.8	0
tr|A0A5G2RCU2|A0A5G2RCU2_PIG	tr|A0A5G2RCU2|A0A5G2RCU2_PIG	1	1	1	tr|A0A5G2RCU2|A0A5G2RCU2_PIG Ldh_1_N domain-containing protein OS=Sus scrofa OX=9823 PE=4 SV=1	1	1	1	1	0	0	0	0	0	1	0	0	0	0	0	0	0	1	0	0	0	0	0	0	0	1	0	0	11.6	11.6	11.6	16.228	146	146	0.010135	5.8804	0	0	0	0	0	11.6	0	0
tr|A0A5G2RDE6|A0A5G2RDE6_PIG;tr|F1RGV0|F1RGV0_PIG	tr|A0A5G2RDE6|A0A5G2RDE6_PIG;tr|F1RGV0|F1RGV0_PIG	1;1	1;1	1;1	tr|A0A5G2RDE6|A0A5G2RDE6_PIG Mitogen-activated protein kinase kinase kinase OS=Sus scrofa OX=9823 GN=MAP3K21 PE=1 SV=1;tr|F1RGV0|F1RGV0_PIG Mitogen-activated protein kinase kinase kinase OS=Sus scrofa OX=9823 GN=MAP3K21 PE=1 SV=3	2	1	1	1	0	0	0	1	0	0	0	0	0	0	0	1	0	0	0	0	0	0	0	1	0	0	0	0	2	2	2	110.42	1013	1013;1054	0.010417	5.8843	0	0	0	2	0	0	0	0
tr|F1RQT1|F1RQT1_PIG;tr|A0A5G2RDG3|A0A5G2RDG3_PIG	tr|F1RQT1|F1RQT1_PIG;tr|A0A5G2RDG3|A0A5G2RDG3_PIG	1;1	1;1	1;1	tr|F1RQT1|F1RQT1_PIG N-acetylated alpha-linked acidic dipeptidase like 1 OS=Sus scrofa OX=9823 GN=NAALADL1 PE=1 SV=2;tr|A0A5G2RDG3|A0A5G2RDG3_PIG N-acetylated alpha-linked acidic dipeptidase like 1 OS=Sus scrofa OX=9823 GN=NAALADL1 PE=1 SV=1	2	1	1	1	0	0	0	0	0	0	1	0	0	0	0	0	0	0	1	0	0	0	0	0	0	0	1	0	3.8	3.8	3.8	82.292	759	759;773	0.01107	5.8907	0	0	0	0	0	0	3.8	0
tr|A0A5G2REV0|A0A5G2REV0_PIG	tr|A0A5G2REV0|A0A5G2REV0_PIG	1	1	1	tr|A0A5G2REV0|A0A5G2REV0_PIG non-specific serine/threonine protein kinase OS=Sus scrofa OX=9823 GN=MELK PE=3 SV=2	1	1	1	1	1	0	0	0	0	0	0	0	1	0	0	0	0	0	0	0	1	0	0	0	0	0	0	0	4	4	4	66.2	577	577	0.0089021	5.869	4	0	0	0	0	0	0	0
tr|A0A5G2REY8|A0A5G2REY8_PIG;tr|F1RPD2|F1RPD2_PIG	tr|A0A5G2REY8|A0A5G2REY8_PIG;tr|F1RPD2|F1RPD2_PIG	3;3	3;3	3;3	tr|A0A5G2REY8|A0A5G2REY8_PIG Ubiquinol-cytochrome c reductase core protein 2 OS=Sus scrofa OX=9823 GN=UQCRC2 PE=1 SV=1;tr|F1RPD2|F1RPD2_PIG Cytochrome b-c1 complex subunit 2, mitochondrial OS=Sus scrofa OX=9823 GN=UQCRC2 PE=1 SV=3	2	3	3	3	0	2	1	1	0	2	1	2	0	2	1	1	0	2	1	2	0	2	1	1	0	2	1	2	11.7	11.7	11.7	47.346	445	445;453	0	19.303	0	8.5	4.7	3.8	0	8.5	3.1	7
tr|A0A5G2RFV0|A0A5G2RFV0_PIG	tr|A0A5G2RFV0|A0A5G2RFV0_PIG	1	1	1	tr|A0A5G2RFV0|A0A5G2RFV0_PIG Coiled-coil domain containing 195 OS=Sus scrofa OX=9823 GN=CCDC195 PE=4 SV=1	1	1	1	1	0	0	0	1	0	0	0	0	0	0	0	1	0	0	0	0	0	0	0	1	0	0	0	0	10	10	10	22.16	200	200	0.0098361	5.8752	0	0	0	10	0	0	0	0
tr|F1S9L3|F1S9L3_PIG;tr|A0A5G2RG89|A0A5G2RG89_PIG	tr|F1S9L3|F1S9L3_PIG;tr|A0A5G2RG89|A0A5G2RG89_PIG	1;1	1;1	1;1	tr|F1S9L3|F1S9L3_PIG Cytidine/uridine monophosphate kinase 2 OS=Sus scrofa OX=9823 GN=CMPK2 PE=1 SV=4;tr|A0A5G2RG89|A0A5G2RG89_PIG Cytidine/uridine monophosphate kinase 2 OS=Sus scrofa OX=9823 GN=CMPK2 PE=1 SV=1	2	1	1	1	0	0	0	0	0	0	1	0	0	0	0	0	0	0	1	0	0	0	0	0	0	0	1	0	6.9	6.9	6.9	46.389	420	420;449	0.010169	5.8807	0	0	0	0	0	0	6.9	0
tr|A0A5G2RKG8|A0A5G2RKG8_PIG;tr|B6CVL4|B6CVL4_PIG	tr|A0A5G2RKG8|A0A5G2RKG8_PIG;tr|B6CVL4|B6CVL4_PIG	1;1	1;1	1;1	tr|A0A5G2RKG8|A0A5G2RKG8_PIG WD and tetratricopeptide repeats 1 OS=Sus scrofa OX=9823 GN=WDTC1 PE=1 SV=1;tr|B6CVL4|B6CVL4_PIG WD and tetratricopeptide repeats 1 OS=Sus scrofa OX=9823 GN=WDTC1 PE=1 SV=1	2	1	1	1	0	0	0	0	0	1	0	0	0	0	0	0	0	1	0	0	0	0	0	0	0	1	0	0	2.4	2.4	2.4	74.64	667	667;678	0.00625	7.005	0	0	0	0	0	2.4	0	0
tr|A0A5G2RN21|A0A5G2RN21_PIG	tr|A0A5G2RN21|A0A5G2RN21_PIG	1	1	1	tr|A0A5G2RN21|A0A5G2RN21_PIG NLR family pyrin domain containing 12 OS=Sus scrofa OX=9823 GN=NLRP12 PE=3 SV=1	1	1	1	1	0	0	0	0	0	0	1	0	0	0	0	0	0	0	1	0	0	0	0	0	0	0	1	0	2.2	2.2	2.2	113.27	1001	1001	0.0079576	5.9636	0	0	0	0	0	0	2.2	0
tr|A4D7T6|A4D7T6_PIG;tr|A0A5K1UAQ7|A0A5K1UAQ7_PIG	tr|A4D7T6|A4D7T6_PIG;tr|A0A5K1UAQ7|A0A5K1UAQ7_PIG	1;1	1;1	1;1	tr|A4D7T6|A4D7T6_PIG Brain-type fatty acid-binding protein OS=Sus scrofa OX=9823 GN=FABP7 PE=2 SV=1;tr|A0A5K1UAQ7|A0A5K1UAQ7_PIG Fatty acid binding protein 7 OS=Sus scrofa OX=9823 GN=FABP7 PE=1 SV=2	2	1	1	1	0	0	0	0	0	1	0	0	0	0	0	0	0	1	0	0	0	0	0	0	0	1	0	0	13.6	13.6	13.6	14.9	132	132;167	0.010661	5.9113	0	0	0	0	0	13.6	0	0
tr|F1RUV5|F1RUV5_PIG;tr|A0A8W4F6F0|A0A8W4F6F0_PIG	tr|F1RUV5|F1RUV5_PIG;tr|A0A8W4F6F0|A0A8W4F6F0_PIG	1;1	1;1	1;1	tr|F1RUV5|F1RUV5_PIG Pyruvate carboxylase OS=Sus scrofa OX=9823 GN=PC PE=1 SV=4;tr|A0A8W4F6F0|A0A8W4F6F0_PIG Pyruvate carboxylase OS=Sus scrofa OX=9823 GN=PC PE=4 SV=1	2	1	1	1	0	0	1	0	0	0	0	0	0	0	1	0	0	0	0	0	0	0	1	0	0	0	0	0	1	1	1	121.53	1110	1110;1157	0.0099502	5.8768	0	0	1	0	0	0	0	0
tr|A0A8W4F6I7|A0A8W4F6I7_PIG	tr|A0A8W4F6I7|A0A8W4F6I7_PIG	1	1	1	tr|A0A8W4F6I7|A0A8W4F6I7_PIG Chromosome 4 open reading frame 54 OS=Sus scrofa OX=9823 GN=C4orf54 PE=4 SV=1	1	1	1	1	1	0	0	0	0	0	0	0	1	0	0	0	0	0	0	0	1	0	0	0	0	0	0	0	0.9	0.9	0.9	175.04	1658	1658	0.0052356	6.4731	0.9	0	0	0	0	0	0	0
tr|A0A8W4FC20|A0A8W4FC20_PIG;tr|A0A8W4FLN6|A0A8W4FLN6_PIG;tr|A0A8W4FHH8|A0A8W4FHH8_PIG;tr|A0A8W4F6K4|A0A8W4F6K4_PIG;tr|A0A8W4FKS7|A0A8W4FKS7_PIG	tr|A0A8W4FC20|A0A8W4FC20_PIG;tr|A0A8W4FLN6|A0A8W4FLN6_PIG;tr|A0A8W4FHH8|A0A8W4FHH8_PIG;tr|A0A8W4F6K4|A0A8W4F6K4_PIG;tr|A0A8W4FKS7|A0A8W4FKS7_PIG	1;1;1;1;1	1;1;1;1;1	1;1;1;1;1	tr|A0A8W4FC20|A0A8W4FC20_PIG Obscurin, cytoskeletal calmodulin and titin-interacting RhoGEF OS=Sus scrofa OX=9823 GN=OBSCN PE=4 SV=1;tr|A0A8W4FLN6|A0A8W4FLN6_PIG Obscurin, cytoskeletal calmodulin and titin-interacting RhoGEF OS=Sus scrofa OX=9823 GN=OBSCN	5	1	1	1	0	0	0	1	0	0	0	0	0	0	0	1	0	0	0	0	0	0	0	1	0	0	0	0	0.4	0.4	0.4	754.8	6921	6921;7274;7774;7891;8518	0.0079051	6.1355	0	0	0	0.4	0	0	0	0
tr|A0A8W4FQJ0|A0A8W4FQJ0_PIG;tr|A0A8W4F6L2|A0A8W4F6L2_PIG;tr|A0A8W4FAW4|A0A8W4FAW4_PIG	tr|A0A8W4FQJ0|A0A8W4FQJ0_PIG;tr|A0A8W4F6L2|A0A8W4F6L2_PIG;tr|A0A8W4FAW4|A0A8W4FAW4_PIG	1;1;1	1;1;1	1;1;1	tr|A0A8W4FQJ0|A0A8W4FQJ0_PIG Mucin 6, oligomeric mucus/gel-forming OS=Sus scrofa OX=9823 GN=MUC6 PE=4 SV=1;tr|A0A8W4F6L2|A0A8W4F6L2_PIG Mucin 6, oligomeric mucus/gel-forming OS=Sus scrofa OX=9823 GN=MUC6 PE=4 SV=1;tr|A0A8W4FAW4|A0A8W4FAW4_PIG Mucin 6, olig	3	1	1	1	0	0	0	1	0	0	0	0	0	0	0	1	0	0	0	0	0	0	0	1	0	0	0	0	1.2	1.2	1.2	147.26	1371	1371;2385;2670	0.0053476	6.5813	0	0	0	1.2	0	0	0	0
tr|A0A8W4F6Y0|A0A8W4F6Y0_PIG;tr|A0A8W4F7J5|A0A8W4F7J5_PIG;tr|A0A8W4F6T4|A0A8W4F6T4_PIG;tr|F1RNM9|F1RNM9_PIG;tr|A0A8W4FI43|A0A8W4FI43_PIG	tr|A0A8W4F6Y0|A0A8W4F6Y0_PIG;tr|A0A8W4F7J5|A0A8W4F7J5_PIG;tr|A0A8W4F6T4|A0A8W4F6T4_PIG;tr|F1RNM9|F1RNM9_PIG;tr|A0A8W4FI43|A0A8W4FI43_PIG	1;1;1;1;1	1;1;1;1;1	1;1;1;1;1	tr|A0A8W4F6Y0|A0A8W4F6Y0_PIG RAD9 checkpoint clamp component B OS=Sus scrofa OX=9823 GN=RAD9B PE=4 SV=1;tr|A0A8W4F7J5|A0A8W4F7J5_PIG RAD9 checkpoint clamp component B OS=Sus scrofa OX=9823 GN=RAD9B PE=4 SV=1;tr|A0A8W4F6T4|A0A8W4F6T4_PIG RAD9 checkpoint cla	5	1	1	1	0	0	0	1	0	0	0	0	0	0	0	1	0	0	0	0	0	0	0	1	0	0	0	0	3.1	3.1	3.1	43.522	388	388;389;390;398;398	0.0061538	6.0083	0	0	0	3.1	0	0	0	0
tr|A0A8W4F6T6|A0A8W4F6T6_PIG;tr|A0A8W4FLX6|A0A8W4FLX6_PIG	tr|A0A8W4F6T6|A0A8W4F6T6_PIG;tr|A0A8W4FLX6|A0A8W4FLX6_PIG	1;1	1;1	1;1	tr|A0A8W4F6T6|A0A8W4F6T6_PIG Uncharacterized protein OS=Sus scrofa OX=9823 GN=IQCN PE=4 SV=1;tr|A0A8W4FLX6|A0A8W4FLX6_PIG Uncharacterized protein OS=Sus scrofa OX=9823 GN=IQCN PE=4 SV=1	2	1	1	1	0	0	0	1	0	0	0	0	0	0	0	1	0	0	0	0	0	0	0	1	0	0	0	0	3.6	3.6	3.6	68.337	635	635;766	0.0072993	8.076	0	0	0	3.6	0	0	0	0
tr|A0A8W4F6Y8|A0A8W4F6Y8_PIG;tr|F1S3I8|F1S3I8_PIG	tr|A0A8W4F6Y8|A0A8W4F6Y8_PIG;tr|F1S3I8|F1S3I8_PIG	1;1	1;1	1;1	tr|A0A8W4F6Y8|A0A8W4F6Y8_PIG Mitotic deacetylase associated SANT domain protein OS=Sus scrofa OX=9823 GN=MIDEAS PE=4 SV=1;tr|F1S3I8|F1S3I8_PIG Mitotic deacetylase associated SANT domain protein OS=Sus scrofa OX=9823 GN=MIDEAS PE=4 SV=3	2	1	1	1	0	0	0	0	0	1	0	0	0	0	0	0	0	1	0	0	0	0	0	0	0	1	0	0	1	1	1	120.1	1095	1095;1101	0.010267	5.9046	0	0	0	0	0	1	0	0
tr|I3LG19|I3LG19_PIG;tr|A0A8W4F7C9|A0A8W4F7C9_PIG	tr|I3LG19|I3LG19_PIG;tr|A0A8W4F7C9|A0A8W4F7C9_PIG	2;2	2;2	2;2	tr|I3LG19|I3LG19_PIG Charged multivesicular body protein 4C OS=Sus scrofa OX=9823 GN=CHMP4C PE=3 SV=2;tr|A0A8W4F7C9|A0A8W4F7C9_PIG Charged multivesicular body protein 4C OS=Sus scrofa OX=9823 GN=CHMP4C PE=4 SV=1	2	2	2	2	0	0	0	2	0	0	0	0	0	0	0	2	0	0	0	0	0	0	0	2	0	0	0	0	10.1	10.1	10.1	26.745	237	237;239	0	11.727	0	0	0	10.1	0	0	0	0
tr|A0A8W4FLJ7|A0A8W4FLJ7_PIG;tr|A0A8W4F7K1|A0A8W4F7K1_PIG;tr|F1SM93|F1SM93_PIG	tr|A0A8W4FLJ7|A0A8W4FLJ7_PIG;tr|A0A8W4F7K1|A0A8W4F7K1_PIG;tr|F1SM93|F1SM93_PIG	1;1;1	1;1;1	1;1;1	tr|A0A8W4FLJ7|A0A8W4FLJ7_PIG 6-pyruvoyltetrahydropterin synthase OS=Sus scrofa OX=9823 GN=PTS PE=4 SV=1;tr|A0A8W4F7K1|A0A8W4F7K1_PIG 6-pyruvoyltetrahydropterin synthase OS=Sus scrofa OX=9823 GN=PTS PE=4 SV=1;tr|F1SM93|F1SM93_PIG 6-pyruvoyl tetrahydrobiopte	3	1	1	1	0	0	0	1	0	0	1	0	0	0	0	1	0	0	1	0	0	0	0	1	0	0	1	0	26.2	26.2	26.2	6.7052	61	61;138;146	0.0079365	9.5158	0	0	0	26.2	0	0	26.2	0
tr|A0A8W4FDU4|A0A8W4FDU4_PIG;tr|A0A8W4F7L6|A0A8W4F7L6_PIG;tr|A0A8W4FCE8|A0A8W4FCE8_PIG;tr|I3LRZ4|I3LRZ4_PIG;tr|F1SG93|F1SG93_PIG;tr|A0A8W4FLF7|A0A8W4FLF7_PIG;tr|A0A8W4FDR0|A0A8W4FDR0_PIG	tr|A0A8W4FDU4|A0A8W4FDU4_PIG;tr|A0A8W4F7L6|A0A8W4F7L6_PIG;tr|A0A8W4FCE8|A0A8W4FCE8_PIG;tr|I3LRZ4|I3LRZ4_PIG;tr|F1SG93|F1SG93_PIG;tr|A0A8W4FLF7|A0A8W4FLF7_PIG;tr|A0A8W4FDR0|A0A8W4FDR0_PIG	1;1;1;1;1;1;1	1;1;1;1;1;1;1	1;1;1;1;1;1;1	tr|A0A8W4FDU4|A0A8W4FDU4_PIG PPFIA binding protein 1 OS=Sus scrofa OX=9823 GN=PPFIBP1 PE=4 SV=1;tr|A0A8W4F7L6|A0A8W4F7L6_PIG PPFIA binding protein 1 OS=Sus scrofa OX=9823 GN=PPFIBP1 PE=4 SV=1;tr|A0A8W4FCE8|A0A8W4FCE8_PIG PPFIA binding protein 1 OS=Sus scro	7	1	1	1	0	0	1	0	0	0	0	0	0	0	1	0	0	0	0	0	0	0	1	0	0	0	0	0	13.6	13.6	13.6	18.76	169	169;271;973;1005;1022;1025;1025	0.01	5.8777	0	0	13.6	0	0	0	0	0
tr|A0A8W4F8I1|A0A8W4F8I1_PIG	tr|A0A8W4F8I1|A0A8W4F8I1_PIG	1	1	1	tr|A0A8W4F8I1|A0A8W4F8I1_PIG Transmembrane protein 18 OS=Sus scrofa OX=9823 GN=TMEM18 PE=4 SV=1	1	1	1	1	0	0	0	0	0	1	0	0	0	0	0	0	0	1	0	0	0	0	0	0	0	1	0	0	19.7	19.7	19.7	17.636	157	157	0.0059701	5.9969	0	0	0	0	0	19.7	0	0
tr|A0A8W4F8Y1|A0A8W4F8Y1_PIG	tr|A0A8W4F8Y1|A0A8W4F8Y1_PIG	1	1	1	tr|A0A8W4F8Y1|A0A8W4F8Y1_PIG Capping actin protein of muscle Z-line subunit alpha 3 OS=Sus scrofa OX=9823 GN=CAPZA3 PE=4 SV=1	1	1	1	1	0	0	0	1	0	0	0	0	0	0	0	1	0	0	0	0	0	0	0	1	0	0	0	0	3.4	3.4	3.4	34.878	298	298	0.010909	5.8876	0	0	0	3.4	0	0	0	0
tr|A0A8W4F8Z6|A0A8W4F8Z6_PIG	tr|A0A8W4F8Z6|A0A8W4F8Z6_PIG	1	1	1	tr|A0A8W4F8Z6|A0A8W4F8Z6_PIG Uncharacterized protein OS=Sus scrofa OX=9823 PE=4 SV=1	1	1	1	1	1	0	0	0	0	0	1	0	1	0	0	0	0	0	1	0	1	0	0	0	0	0	1	0	9.5	9.5	9.5	19.886	220	220	0.0096774	5.874	9.5	0	0	0	0	0	9.5	0
tr|A0A8W4F9A0|A0A8W4F9A0_PIG;tr|F1S431|F1S431_PIG;tr|A0A8W4FPR2|A0A8W4FPR2_PIG	tr|A0A8W4F9A0|A0A8W4F9A0_PIG;tr|F1S431|F1S431_PIG;tr|A0A8W4FPR2|A0A8W4FPR2_PIG	1;1;1	1;1;1	1;1;1	tr|A0A8W4F9A0|A0A8W4F9A0_PIG Alanyl-tRNA synthetase 1 OS=Sus scrofa OX=9823 GN=AARS1 PE=4 SV=1;tr|F1S431|F1S431_PIG Alanine--tRNA ligase OS=Sus scrofa OX=9823 GN=AARS1 PE=1 SV=4;tr|A0A8W4FPR2|A0A8W4FPR2_PIG Alanyl-tRNA synthetase 1 OS=Sus scrofa OX=9823 GN	3	1	1	1	0	0	0	0	0	0	1	0	0	0	0	0	0	0	1	0	0	0	0	0	0	0	1	0	1.5	1.5	1.5	102.08	924	924;967;988	0.0081301	5.9678	0	0	0	0	0	0	1.5	0
tr|A0A8W4FAL3|A0A8W4FAL3_PIG	tr|A0A8W4FAL3|A0A8W4FAL3_PIG	1	1	1	tr|A0A8W4FAL3|A0A8W4FAL3_PIG Uncharacterized protein OS=Sus scrofa OX=9823 GN=LOC100511363 PE=4 SV=1	1	1	1	1	0	0	0	0	0	0	1	0	0	0	0	0	0	0	1	0	0	0	0	0	0	0	1	0	8.5	8.5	8.5	37.203	331	331	0.0098522	5.9411	0	0	0	0	0	0	8.5	0
tr|A0A8W4FAN8|A0A8W4FAN8_PIG	tr|A0A8W4FAN8|A0A8W4FAN8_PIG	1	1	1	tr|A0A8W4FAN8|A0A8W4FAN8_PIG Fibrous sheath interacting protein 2 OS=Sus scrofa OX=9823 GN=FSIP2 PE=4 SV=1	1	1	1	1	0	0	0	1	0	0	0	0	0	0	0	1	0	0	0	0	0	0	0	1	0	0	0	0	0.4	0.4	0.4	759.84	6731	6731	0.0082645	10.079	0	0	0	0.4	0	0	0	0
tr|A0A8W4FAP6|A0A8W4FAP6_PIG	tr|A0A8W4FAP6|A0A8W4FAP6_PIG	1	1	1	tr|A0A8W4FAP6|A0A8W4FAP6_PIG Uncharacterized protein OS=Sus scrofa OX=9823 GN=MOBP PE=4 SV=1	1	1	1	1	1	1	1	0	0	0	0	0	1	1	1	0	0	0	0	0	1	1	1	0	0	0	0	0	23.5	23.5	23.5	9.6022	81	81	0.0072993	6.0903	23.5	23.5	23.5	0	0	0	0	0
tr|A0A8W4FB42|A0A8W4FB42_PIG	tr|A0A8W4FB42|A0A8W4FB42_PIG	1	1	1	tr|A0A8W4FB42|A0A8W4FB42_PIG Uncharacterized protein OS=Sus scrofa OX=9823 PE=4 SV=1	1	1	1	1	0	0	0	1	0	0	0	0	0	0	0	1	0	0	0	0	0	0	0	1	0	0	0	0	34.1	34.1	34.1	8.5915	85	85	0.0096618	5.8739	0	0	0	34.1	0	0	0	0
tr|F1SRC5|F1SRC5_PIG;tr|A0A8W4FBS4|A0A8W4FBS4_PIG	tr|F1SRC5|F1SRC5_PIG;tr|A0A8W4FBS4|A0A8W4FBS4_PIG	1;1	1;1	1;1	tr|F1SRC5|F1SRC5_PIG Aconitate hydratase, mitochondrial OS=Sus scrofa OX=9823 GN=ACO2 PE=1 SV=4;tr|A0A8W4FBS4|A0A8W4FBS4_PIG Aconitate hydratase, mitochondrial OS=Sus scrofa OX=9823 GN=ACO2 PE=4 SV=1	2	1	1	1	0	0	1	0	0	1	1	0	0	0	1	0	0	1	1	0	0	0	1	0	0	1	1	0	2.8	2.8	2.8	81.825	747	747;780	0.004878	6.3749	0	0	2.8	0	0	2.8	2.8	0
tr|A0A8W4FC66|A0A8W4FC66_PIG	tr|A0A8W4FC66|A0A8W4FC66_PIG	1	1	1	tr|A0A8W4FC66|A0A8W4FC66_PIG Uncharacterized protein OS=Sus scrofa OX=9823 PE=4 SV=1	1	1	1	1	0	0	0	0	0	0	1	0	0	0	0	0	0	0	1	0	0	0	0	0	0	0	1	0	17.7	17.7	17.7	12.95	113	113	0.0070922	8.0657	0	0	0	0	0	0	17.7	0
tr|A0A8W4FCB6|A0A8W4FCB6_PIG;tr|Q1AG08|Q1AG08_PIG	tr|A0A8W4FCB6|A0A8W4FCB6_PIG;tr|Q1AG08|Q1AG08_PIG	1;1	1;1	1;1	tr|A0A8W4FCB6|A0A8W4FCB6_PIG Myozenin 2 OS=Sus scrofa OX=9823 GN=MYOZ2 PE=4 SV=1;tr|Q1AG08|Q1AG08_PIG Calsarcin 1 OS=Sus scrofa OX=9823 GN=MYOZ2 PE=2 SV=1	2	1	1	1	0	0	0	1	0	0	0	0	0	0	0	1	0	0	0	0	0	0	0	1	0	0	0	0	5.2	5.2	5.2	28.532	251	251;264	0.0065359	7.187	0	0	0	5.2	0	0	0	0
tr|A0A8W4FCT9|A0A8W4FCT9_PIG	tr|A0A8W4FCT9|A0A8W4FCT9_PIG	1	1	1	tr|A0A8W4FCT9|A0A8W4FCT9_PIG Transmembrane protein 250 OS=Sus scrofa OX=9823 GN=TMEM250 PE=4 SV=1	1	1	1	1	1	0	0	0	0	0	0	0	1	0	0	0	0	0	0	0	1	0	0	0	0	0	0	0	12.9	12.9	12.9	16.057	139	139	0.006006	6.0011	12.9	0	0	0	0	0	0	0
tr|A0A8W4FDE0|A0A8W4FDE0_PIG;tr|F1SIM4|F1SIM4_PIG;tr|A0A8W4FFF3|A0A8W4FFF3_PIG;tr|A0A8W4FD81|A0A8W4FD81_PIG	tr|A0A8W4FDE0|A0A8W4FDE0_PIG;tr|F1SIM4|F1SIM4_PIG;tr|A0A8W4FFF3|A0A8W4FFF3_PIG;tr|A0A8W4FD81|A0A8W4FD81_PIG	1;1;1;1	1;1;1;1	1;1;1;1	tr|A0A8W4FDE0|A0A8W4FDE0_PIG Engulfment and cell motility 1 OS=Sus scrofa OX=9823 GN=ELMO1 PE=4 SV=1;tr|F1SIM4|F1SIM4_PIG Engulfment and cell motility 1 OS=Sus scrofa OX=9823 GN=ELMO1 PE=4 SV=3;tr|A0A8W4FFF3|A0A8W4FFF3_PIG Engulfment and cell motility 1 OS	4	1	1	1	0	1	0	0	1	0	0	0	0	1	0	0	1	0	0	0	0	1	0	0	1	0	0	0	4.6	4.6	4.6	81.048	702	702;727;730;742	0.0058997	5.994	0	4.6	0	0	4.6	0	0	0
tr|A0A8W4FDC2|A0A8W4FDC2_PIG;tr|A0A8W4FNQ7|A0A8W4FNQ7_PIG;tr|A0A287B9W3|A0A287B9W3_PIG	tr|A0A8W4FDC2|A0A8W4FDC2_PIG;tr|A0A8W4FNQ7|A0A8W4FNQ7_PIG;tr|A0A287B9W3|A0A287B9W3_PIG	3;3;2	3;3;2	3;3;2	tr|A0A8W4FDC2|A0A8W4FDC2_PIG Dynein cytoplasmic 1 heavy chain 1 OS=Sus scrofa OX=9823 GN=DYNC1H1 PE=4 SV=1;tr|A0A8W4FNQ7|A0A8W4FNQ7_PIG Dynein cytoplasmic 1 heavy chain 1 OS=Sus scrofa OX=9823 GN=DYNC1H1 PE=4 SV=1;tr|A0A287B9W3|A0A287B9W3_PIG Dynein cytopl	3	3	3	3	1	2	0	1	0	2	1	2	1	2	0	1	0	2	1	2	1	2	0	1	0	2	1	2	1.3	1.3	1.3	418.18	3639	3639;4596;4647	0	18.398	0.4	0.9	0	0.5	0	0.9	0.5	0.9
tr|F1SX62|F1SX62_PIG;tr|A0A8W4FN56|A0A8W4FN56_PIG;tr|I3LFP3|I3LFP3_PIG;tr|A0A8W4FDP7|A0A8W4FDP7_PIG;tr|K7GLS1|K7GLS1_PIG;tr|F1REZ2|F1REZ2_PIG	tr|F1SX62|F1SX62_PIG;tr|A0A8W4FN56|A0A8W4FN56_PIG;tr|I3LFP3|I3LFP3_PIG;tr|A0A8W4FDP7|A0A8W4FDP7_PIG;tr|K7GLS1|K7GLS1_PIG;tr|F1REZ2|F1REZ2_PIG	1;1;1;1;1;1	1;1;1;1;1;1	1;1;1;1;1;1	tr|F1SX62|F1SX62_PIG Versican OS=Sus scrofa OX=9823 GN=VCAN PE=2 SV=1;tr|A0A8W4FN56|A0A8W4FN56_PIG Versican OS=Sus scrofa OX=9823 GN=VCAN PE=4 SV=1;tr|I3LFP3|I3LFP3_PIG Versican OS=Sus scrofa OX=9823 GN=VCAN PE=1 SV=4;tr|A0A8W4FDP7|A0A8W4FDP7_PIG Versican	6	1	1	1	1	0	0	1	0	0	1	0	1	0	0	1	0	0	1	0	1	0	0	1	0	0	1	0	4.1	4.1	4.1	74.565	656	656;1636;2402;2406;3382;3456	0.0084388	6.2133	4.1	0	0	4.1	0	0	4.1	0
tr|A0A8W4FPB5|A0A8W4FPB5_PIG;tr|A0A8W4FIC0|A0A8W4FIC0_PIG;tr|A0A8W4FDV6|A0A8W4FDV6_PIG	tr|A0A8W4FPB5|A0A8W4FPB5_PIG;tr|A0A8W4FIC0|A0A8W4FIC0_PIG;tr|A0A8W4FDV6|A0A8W4FDV6_PIG	1;1;1	1;1;1	1;1;1	tr|A0A8W4FPB5|A0A8W4FPB5_PIG Tubulin gamma complex associated protein 6 OS=Sus scrofa OX=9823 GN=TUBGCP6 PE=4 SV=1;tr|A0A8W4FIC0|A0A8W4FIC0_PIG Tubulin gamma complex associated protein 6 OS=Sus scrofa OX=9823 GN=TUBGCP6 PE=4 SV=1;tr|A0A8W4FDV6|A0A8W4FDV6_P	3	1	1	1	0	0	0	0	1	0	0	0	0	0	0	0	1	0	0	0	0	0	0	0	1	0	0	0	2.5	2.5	2.5	95.38	883	883;1704;1715	0.0080537	5.8647	0	0	0	0	2.5	0	0	0
tr|A0A8W4FGF3|A0A8W4FGF3_PIG;tr|F1S046|F1S046_PIG;tr|A0A8W4FEG1|A0A8W4FEG1_PIG	tr|A0A8W4FGF3|A0A8W4FGF3_PIG;tr|F1S046|F1S046_PIG;tr|A0A8W4FEG1|A0A8W4FEG1_PIG	1;1;1	1;1;1	1;1;1	tr|A0A8W4FGF3|A0A8W4FGF3_PIG ADAM metallopeptidase with thrombospondin type 1 motif 16 OS=Sus scrofa OX=9823 GN=ADAMTS16 PE=4 SV=1;tr|F1S046|F1S046_PIG ADAM metallopeptidase with thrombospondin type 1 motif 16 OS=Sus scrofa OX=9823 GN=ADAMTS16 PE=4 SV=3;tr	3	1	1	1	0	1	0	0	0	0	0	0	0	1	0	0	0	0	0	0	0	1	0	0	0	0	0	0	1.4	1.4	1.4	132.7	1190	1190;1202;1219	0.0047847	6.327	0	1.4	0	0	0	0	0	0
tr|A0A8W4FF71|A0A8W4FF71_PIG;tr|I3LP15|I3LP15_PIG	tr|A0A8W4FF71|A0A8W4FF71_PIG;tr|I3LP15|I3LP15_PIG	1;1	1;1	1;1	tr|A0A8W4FF71|A0A8W4FF71_PIG G protein-coupled receptor 179 OS=Sus scrofa OX=9823 GN=GPR179 PE=4 SV=1;tr|I3LP15|I3LP15_PIG G protein-coupled receptor 179 OS=Sus scrofa OX=9823 GN=GPR179 PE=3 SV=3	2	1	1	1	0	0	0	0	0	0	1	0	0	0	0	0	0	0	1	0	0	0	0	0	0	0	1	0	0.7	0.7	0.7	254.71	2361	2361;2388	0.0097324	5.9369	0	0	0	0	0	0	0.7	0
tr|A0A8W4FFN4|A0A8W4FFN4_PIG	tr|A0A8W4FFN4|A0A8W4FFN4_PIG	1	1	1	tr|A0A8W4FFN4|A0A8W4FFN4_PIG Uncharacterized protein OS=Sus scrofa OX=9823 PE=4 SV=1	1	1	1	1	0	0	0	0	0	0	1	0	0	0	0	0	0	0	1	0	0	0	0	0	0	0	1	0	23.6	23.6	23.6	13.054	110	110	0.0099602	5.8994	0	0	0	0	0	0	23.6	0
tr|A0A8W4FGK4|A0A8W4FGK4_PIG;tr|F2Z5D8|F2Z5D8_PIG	tr|A0A8W4FGK4|A0A8W4FGK4_PIG;tr|F2Z5D8|F2Z5D8_PIG	1;1	1;1	1;1	tr|A0A8W4FGK4|A0A8W4FGK4_PIG SMU1 DNA replication regulator and spliceosomal factor OS=Sus scrofa OX=9823 GN=SMU1 PE=4 SV=1;tr|F2Z5D8|F2Z5D8_PIG WD40 repeat-containing protein SMU1 OS=Sus scrofa OX=9823 GN=SMU1 PE=1 SV=3	2	1	1	1	0	0	0	0	0	0	0	1	0	0	0	0	0	0	0	1	0	0	0	0	0	0	0	1	3.1	3.1	3.1	53.473	477	477;513	0.0096852	5.9355	0	0	0	0	0	0	0	3.1
tr|A0A8W4FGR3|A0A8W4FGR3_PIG	tr|A0A8W4FGR3|A0A8W4FGR3_PIG	1	1	1	tr|A0A8W4FGR3|A0A8W4FGR3_PIG Uncharacterized protein OS=Sus scrofa OX=9823 PE=4 SV=1	1	1	1	1	0	0	1	0	0	0	1	0	0	0	1	0	0	0	1	0	0	0	1	0	0	0	1	0	13.2	13.2	13.2	18.328	159	159	0.0057471	6.8291	0	0	13.2	0	0	0	13.2	0
tr|A0A8W4FH25|A0A8W4FH25_PIG;tr|F1RRM3|F1RRM3_PIG	tr|A0A8W4FH25|A0A8W4FH25_PIG;tr|F1RRM3|F1RRM3_PIG	1;1	1;1	1;1	tr|A0A8W4FH25|A0A8W4FH25_PIG Zinc finger protein 318 OS=Sus scrofa OX=9823 GN=ZNF318 PE=4 SV=1;tr|F1RRM3|F1RRM3_PIG Zinc finger protein 318 OS=Sus scrofa OX=9823 GN=ZNF318 PE=4 SV=3	2	1	1	1	0	0	0	0	0	0	1	0	0	0	0	0	0	0	1	0	0	0	0	0	0	0	1	0	1	1	1	227.68	2065	2065;2262	0.0080107	5.8644	0	0	0	0	0	0	1	0
tr|A0A8W4FHD3|A0A8W4FHD3_PIG	tr|A0A8W4FHD3|A0A8W4FHD3_PIG	1	1	1	tr|A0A8W4FHD3|A0A8W4FHD3_PIG Uncharacterized protein OS=Sus scrofa OX=9823 PE=4 SV=1	1	1	1	1	0	0	0	1	0	0	0	0	0	0	0	1	0	0	0	0	0	0	0	1	0	0	0	0	29.2	29.2	29.2	7.9632	72	72	0.0093209	5.8643	0	0	0	29.2	0	0	0	0
tr|A0A8W4FI22|A0A8W4FI22_PIG	tr|A0A8W4FI22|A0A8W4FI22_PIG	1	1	1	tr|A0A8W4FI22|A0A8W4FI22_PIG Uncharacterized protein OS=Sus scrofa OX=9823 PE=4 SV=1	1	1	1	1	0	0	1	0	0	0	0	0	0	0	1	0	0	0	0	0	0	0	1	0	0	0	0	0	14	14	14	10.935	93	93	0.0065789	7.187	0	0	14	0	0	0	0	0
tr|A0A8W4FIA9|A0A8W4FIA9_PIG;tr|A0A8W4FJP4|A0A8W4FJP4_PIG;tr|I3LUQ1|I3LUQ1_PIG	tr|A0A8W4FIA9|A0A8W4FIA9_PIG;tr|A0A8W4FJP4|A0A8W4FJP4_PIG;tr|I3LUQ1|I3LUQ1_PIG	1;1;1	1;1;1	1;1;1	tr|A0A8W4FIA9|A0A8W4FIA9_PIG UPF2 regulator of nonsense mediated mRNA decay OS=Sus scrofa OX=9823 GN=UPF2 PE=4 SV=1;tr|A0A8W4FJP4|A0A8W4FJP4_PIG UPF2 regulator of nonsense mediated mRNA decay OS=Sus scrofa OX=9823 GN=UPF2 PE=4 SV=1;tr|I3LUQ1|I3LUQ1_PIG UPF	3	1	1	1	1	0	0	0	0	0	0	1	1	0	0	0	0	0	0	1	1	0	0	0	0	0	0	1	1.8	1.8	1.8	141.9	1220	1220;1268;1270	0.0084746	6.2255	1.8	0	0	0	0	0	0	1.8
tr|A0A8W4FIP2|A0A8W4FIP2_PIG	tr|A0A8W4FIP2|A0A8W4FIP2_PIG	1	1	1	tr|A0A8W4FIP2|A0A8W4FIP2_PIG Uncharacterized protein OS=Sus scrofa OX=9823 PE=4 SV=1	1	1	1	1	0	1	0	1	0	0	0	0	0	1	0	1	0	0	0	0	0	1	0	1	0	0	0	0	3.2	3.2	3.2	30.525	283	283	0.010221	5.8817	0	3.2	0	3.2	0	0	0	0
tr|A0A8W4FJF7|A0A8W4FJF7_PIG	tr|A0A8W4FJF7|A0A8W4FJF7_PIG	1	1	1	tr|A0A8W4FJF7|A0A8W4FJF7_PIG Uncharacterized protein OS=Sus scrofa OX=9823 PE=4 SV=1	1	1	1	1	0	0	0	0	1	0	0	0	0	0	0	0	1	0	0	0	0	0	0	0	1	0	0	0	6.1	6.1	6.1	17.316	148	148	0.0081301	5.8651	0	0	0	0	6.1	0	0	0
tr|A0A8W4FJY6|A0A8W4FJY6_PIG;tr|A0A8W4FK47|A0A8W4FK47_PIG;tr|F1S1J7|F1S1J7_PIG;tr|I3L800|I3L800_PIG	tr|A0A8W4FJY6|A0A8W4FJY6_PIG;tr|A0A8W4FK47|A0A8W4FK47_PIG;tr|F1S1J7|F1S1J7_PIG;tr|I3L800|I3L800_PIG	1;1;1;1	1;1;1;1	1;1;1;1	tr|A0A8W4FJY6|A0A8W4FJY6_PIG Transcriptional repressor GATA binding 1 OS=Sus scrofa OX=9823 GN=TRPS1 PE=4 SV=1;tr|A0A8W4FK47|A0A8W4FK47_PIG Transcriptional repressor GATA binding 1 OS=Sus scrofa OX=9823 GN=TRPS1 PE=4 SV=1;tr|F1S1J7|F1S1J7_PIG Transcription	4	1	1	1	0	0	0	0	0	1	0	0	0	0	0	0	0	1	0	0	0	0	0	0	0	1	0	0	0.8	0.8	0.8	141.25	1284	1284;1285;1294;1295	0.0047393	6.3216	0	0	0	0	0	0.8	0	0
tr|A0A8W4FKN7|A0A8W4FKN7_PIG	tr|A0A8W4FKN7|A0A8W4FKN7_PIG	1	1	1	tr|A0A8W4FKN7|A0A8W4FKN7_PIG Uncharacterized protein OS=Sus scrofa OX=9823 PE=4 SV=1	1	1	1	1	0	0	0	0	0	0	1	0	0	0	0	0	0	0	1	0	0	0	0	0	0	0	1	0	8	8	8	15.415	138	138	0.0095087	5.8732	0	0	0	0	0	0	8	0
tr|F1RQS5|F1RQS5_PIG;tr|A0A8W4FLS6|A0A8W4FLS6_PIG	tr|F1RQS5|F1RQS5_PIG;tr|A0A8W4FLS6|A0A8W4FLS6_PIG	1;1	1;1	1;1	tr|F1RQS5|F1RQS5_PIG Cell division cycle 5 like OS=Sus scrofa OX=9823 GN=CDC5L PE=1 SV=3;tr|A0A8W4FLS6|A0A8W4FLS6_PIG Cell division cycle 5 like OS=Sus scrofa OX=9823 GN=CDC5L PE=4 SV=1	2	1	1	1	0	0	0	1	0	0	0	0	0	0	0	1	0	0	0	0	0	0	0	1	0	0	0	0	3.5	3.5	3.5	92.221	802	802;802	0.01	5.8999	0	0	0	3.5	0	0	0	0
tr|A0A8W4FMJ2|A0A8W4FMJ2_PIG	tr|A0A8W4FMJ2|A0A8W4FMJ2_PIG	1	1	1	tr|A0A8W4FMJ2|A0A8W4FMJ2_PIG C1q and TNF related 12 OS=Sus scrofa OX=9823 GN=C1QTNF12 PE=4 SV=1	1	1	1	1	0	0	1	0	0	0	0	0	0	0	1	0	0	0	0	0	0	0	1	0	0	0	0	0	10.6	10.6	10.6	28.21	264	264	0.010917	5.9172	0	0	10.6	0	0	0	0	0
tr|A0A8W4FMM2|A0A8W4FMM2_PIG	tr|A0A8W4FMM2|A0A8W4FMM2_PIG	1	1	1	tr|A0A8W4FMM2|A0A8W4FMM2_PIG Uncharacterized protein OS=Sus scrofa OX=9823 PE=4 SV=1	1	1	1	1	0	0	0	0	0	0	1	0	0	0	0	0	0	0	1	0	0	0	0	0	0	0	1	0	7.1	7.1	7.1	30.982	281	281	0.0092025	5.8712	0	0	0	0	0	0	7.1	0
tr|F1S3W0|F1S3W0_PIG;tr|A0A8W4FNT0|A0A8W4FNT0_PIG	tr|F1S3W0|F1S3W0_PIG;tr|A0A8W4FNT0|A0A8W4FNT0_PIG	1;1	1;1	1;1	tr|F1S3W0|F1S3W0_PIG Cytochrome b-c1 complex subunit 6 OS=Sus scrofa OX=9823 GN=LOC100524873 PE=1 SV=1;tr|A0A8W4FNT0|A0A8W4FNT0_PIG Uncharacterized protein OS=Sus scrofa OX=9823 PE=4 SV=1	2	1	1	1	0	0	0	0	0	0	1	0	0	0	0	0	0	0	1	0	0	0	0	0	0	0	1	0	19.8	19.8	19.8	10.671	91	91;91	0.0049751	6.4065	0	0	0	0	0	0	19.8	0
tr|A0A8W4FQ50|A0A8W4FQ50_PIG	tr|A0A8W4FQ50|A0A8W4FQ50_PIG	1	1	1	tr|A0A8W4FQ50|A0A8W4FQ50_PIG Uncharacterized protein OS=Sus scrofa OX=9823 PE=4 SV=1	1	1	1	1	0	0	1	0	0	0	0	0	0	0	1	0	0	0	0	0	0	0	1	0	0	0	0	0	54	54	54	7.3765	63	63	0.0081967	6.1909	0	0	54	0	0	0	0	0
tr|A0A8W4FRG5|A0A8W4FRG5_PIG;tr|F1SLJ6|F1SLJ6_PIG	tr|A0A8W4FRG5|A0A8W4FRG5_PIG;tr|F1SLJ6|F1SLJ6_PIG	1;1	1;1	1;1	tr|A0A8W4FRG5|A0A8W4FRG5_PIG MIER family member 3 OS=Sus scrofa OX=9823 GN=MIER3 PE=4 SV=1;tr|F1SLJ6|F1SLJ6_PIG MIER family member 3 OS=Sus scrofa OX=9823 GN=MIER3 PE=4 SV=5	2	1	1	1	0	0	0	0	0	0	1	0	0	0	0	0	0	0	1	0	0	0	0	0	0	0	1	0	1.2	1.2	1.2	56.002	502	502;555	0.0092838	5.8641	0	0	0	0	0	0	1.2	0
tr|B7TY10|B7TY10_PIG;tr|F6PZQ8|F6PZQ8_PIG	tr|B7TY10|B7TY10_PIG;tr|F6PZQ8|F6PZQ8_PIG	6;5	6;5	5;4	tr|B7TY10|B7TY10_PIG Synapsin-1 OS=Sus scrofa OX=9823 GN=SYN1 PE=1 SV=1;tr|F6PZQ8|F6PZQ8_PIG Synapsin-1 OS=Sus scrofa OX=9823 GN=SYN1 PE=1 SV=1	2	6	6	5	2	2	3	1	1	1	5	1	2	2	3	1	1	1	5	1	1	2	2	1	1	0	5	0	15.3	15.3	13.1	74.802	712	712;711	0	37.13	4.8	2.8	5.1	2.5	2.5	2.2	13.1	2.2
tr|C8CKB9|C8CKB9_PIG;tr|C8CKB5|C8CKB5_PIG	tr|C8CKB9|C8CKB9_PIG;tr|C8CKB5|C8CKB5_PIG	1;1	1;1	1;1	tr|C8CKB9|C8CKB9_PIG Interferon-delta-9 OS=Sus scrofa OX=9823 GN=IFN-delta-9 PE=2 SV=1;tr|C8CKB5|C8CKB5_PIG Interferon-delta-5 OS=Sus scrofa OX=9823 GN=IFN-delta-5 PE=2 SV=1	2	1	1	1	0	0	0	0	0	0	1	0	0	0	0	0	0	0	1	0	0	0	0	0	0	0	1	0	10.9	10.9	10.9	21.208	184	184;184	0.0098232	5.898	0	0	0	0	0	0	10.9	0
tr|D2ST34|D2ST34_PIG	tr|D2ST34|D2ST34_PIG	1	1	1	tr|D2ST34|D2ST34_PIG F-box and leucine-rich repeat protein 4 OS=Sus scrofa OX=9823 GN=FBXL4 PE=2 SV=1	1	1	1	1	0	0	0	1	0	0	0	0	0	0	0	1	0	0	0	0	0	0	0	1	0	0	0	0	3.4	3.4	3.4	70.275	621	621	0.0099751	5.9428	0	0	0	3.4	0	0	0	0
tr|F1CK17|F1CK17_PIG	tr|F1CK17|F1CK17_PIG	2	2	2	tr|F1CK17|F1CK17_PIG Tyrosine-protein kinase receptor OS=Sus scrofa OX=9823 GN=IGF1R PE=2 SV=1	1	2	2	2	0	1	0	0	1	0	0	0	0	1	0	0	1	0	0	0	0	1	0	0	1	0	0	0	3.1	3.1	3.1	154.95	1367	1367	0	11.798	0	1.4	0	0	1.8	0	0	0
tr|F1REY9|F1REY9_PIG	tr|F1REY9|F1REY9_PIG	1	1	1	tr|F1REY9|F1REY9_PIG Arylsulfatase family member K OS=Sus scrofa OX=9823 GN=ARSK PE=4 SV=3	1	1	1	1	0	1	0	0	0	0	1	0	0	1	0	0	0	0	1	0	0	1	0	0	0	0	1	0	3.7	3.7	3.7	61.139	536	536	0.0092166	5.8714	0	3.7	0	0	0	0	3.7	0
tr|F1RFH3|F1RFH3_PIG	tr|F1RFH3|F1RFH3_PIG	1	1	1	tr|F1RFH3|F1RFH3_PIG Neurofilament heavy polypeptide OS=Sus scrofa OX=9823 GN=NEFH PE=1 SV=2	1	1	1	1	1	1	0	1	0	0	1	0	1	1	0	1	0	0	1	0	1	1	0	1	0	0	1	0	2.4	2.4	2.4	93.479	847	847	0.0054348	6.5972	2.4	2.4	0	2.4	0	0	2.4	0
tr|F1RFK7|F1RFK7_PIG	tr|F1RFK7|F1RFK7_PIG	1	1	1	tr|F1RFK7|F1RFK7_PIG BAR/IMD domain containing adaptor protein 2 like 1 OS=Sus scrofa OX=9823 GN=BAIAP2L1 PE=1 SV=3	1	1	1	1	0	0	1	0	0	0	0	0	0	0	1	0	0	0	0	0	0	0	1	0	0	0	0	0	4.1	4.1	4.1	56.238	509	509	0.0087977	5.8686	0	0	4.1	0	0	0	0	0
tr|F1RFN3|F1RFN3_PIG	tr|F1RFN3|F1RFN3_PIG	1	1	1	tr|F1RFN3|F1RFN3_PIG Nuclear receptor corepressor 2 OS=Sus scrofa OX=9823 GN=NCOR2 PE=3 SV=4	1	1	1	1	0	0	0	0	1	0	0	0	0	0	0	0	1	0	0	0	0	0	0	0	1	0	0	0	0.7	0.7	0.7	267.25	2450	2450	0.0077821	6.1267	0	0	0	0	0.7	0	0	0
tr|F1RFU9|F1RFU9_PIG	tr|F1RFU9|F1RFU9_PIG	1	1	1	tr|F1RFU9|F1RFU9_PIG Heat shock transcription factor 4 OS=Sus scrofa OX=9823 GN=HSF4 PE=3 SV=4	1	1	1	1	0	0	0	0	0	0	1	0	0	0	0	0	0	0	1	0	0	0	0	0	0	0	1	0	2.2	2.2	2.2	52.912	490	490	0.010256	5.8819	0	0	0	0	0	0	2.2	0
tr|F1RG46|F1RG46_PIG	tr|F1RG46|F1RG46_PIG	1	1	1	tr|F1RG46|F1RG46_PIG Component of oligomeric golgi complex 2 OS=Sus scrofa OX=9823 GN=COG2 PE=1 SV=3	1	1	1	1	0	0	0	0	0	1	0	0	0	0	0	0	0	1	0	0	0	0	0	0	0	1	0	0	2.7	2.7	2.7	83.023	738	738	0.0068493	7.5616	0	0	0	0	0	2.7	0	0
tr|F1RGR1|F1RGR1_PIG	tr|F1RGR1|F1RGR1_PIG	1	1	1	tr|F1RGR1|F1RGR1_PIG Calcium/calmodulin dependent protein kinase kinase 1 OS=Sus scrofa OX=9823 GN=CAMKK1 PE=4 SV=4	1	1	1	1	0	0	0	0	0	0	1	0	0	0	0	0	0	0	1	0	0	0	0	0	0	0	1	0	3.6	3.6	3.6	58.598	532	532	0.0098425	5.8981	0	0	0	0	0	0	3.6	0
tr|F1RHH8|F1RHH8_PIG	tr|F1RHH8|F1RHH8_PIG	1	1	1	tr|F1RHH8|F1RHH8_PIG Pre-mRNA processing factor 8 OS=Sus scrofa OX=9823 GN=PRPF8 PE=1 SV=3	1	1	1	1	0	0	0	0	1	0	0	0	0	0	0	0	1	0	0	0	0	0	0	0	1	0	0	0	0.9	0.9	0.9	273.6	2335	2335	0.0073529	8.0805	0	0	0	0	0.9	0	0	0
tr|F1RHM1|F1RHM1_PIG	tr|F1RHM1|F1RHM1_PIG	2	2	2	tr|F1RHM1|F1RHM1_PIG Methionine synthase OS=Sus scrofa OX=9823 GN=MTR PE=1 SV=4	1	2	2	2	0	1	0	0	0	1	0	0	0	1	0	0	0	1	0	0	0	1	0	0	0	1	0	0	3.4	3.4	3.4	135.43	1209	1209	0	12.259	0	2.1	0	0	0	1.3	0	0
tr|F1RIE3|F1RIE3_PIG	tr|F1RIE3|F1RIE3_PIG	1	1	1	tr|F1RIE3|F1RIE3_PIG von Willebrand factor C and EGF domains OS=Sus scrofa OX=9823 GN=VWCE PE=4 SV=2	1	1	1	1	0	0	0	0	1	0	0	0	0	0	0	0	1	0	0	0	0	0	0	0	1	0	0	0	2.1	2.1	2.1	98.033	941	941	0.009772	5.8746	0	0	0	0	2.1	0	0	0
tr|F1RJJ7|F1RJJ7_PIG	tr|F1RJJ7|F1RJJ7_PIG	1	1	1	tr|F1RJJ7|F1RJJ7_PIG Polypeptide N-acetylgalactosaminyltransferase OS=Sus scrofa OX=9823 GN=GALNT17 PE=3 SV=4	1	1	1	1	1	0	1	1	0	1	1	0	1	0	1	1	0	1	1	0	1	0	1	1	0	1	1	0	2	2	2	67.525	596	596	0.0051813	6.458	2	0	2	2	0	2	2	0
tr|F1RJL1|F1RJL1_PIG	tr|F1RJL1|F1RJL1_PIG	1	1	1	tr|F1RJL1|F1RJL1_PIG Neutrophil cytosolic factor 1 OS=Sus scrofa OX=9823 GN=NCF1 PE=4 SV=4	1	1	1	1	0	0	1	0	0	0	0	0	0	0	1	0	0	0	0	0	0	0	1	0	0	0	0	0	7.1	7.1	7.1	43.972	378	378	0.010292	5.8825	0	0	7.1	0	0	0	0	0
tr|F1RJU9|F1RJU9_PIG;tr|A0A5G2RND3|A0A5G2RND3_PIG;tr|A0A287AWW1|A0A287AWW1_PIG;tr|A0A5G2QWZ4|A0A5G2QWZ4_PIG;tr|A0A8W4FQ67|A0A8W4FQ67_PIG	tr|F1RJU9|F1RJU9_PIG;tr|A0A5G2RND3|A0A5G2RND3_PIG;tr|A0A287AWW1|A0A287AWW1_PIG;tr|A0A5G2QWZ4|A0A5G2QWZ4_PIG	3;2;2;2;1	3;2;2;2;1	3;2;2;2;1	tr|F1RJU9|F1RJU9_PIG Septin OS=Sus scrofa OX=9823 GN=SEPTIN8 PE=1 SV=5;tr|A0A5G2RND3|A0A5G2RND3_PIG Septin OS=Sus scrofa OX=9823 GN=SEPTIN8 PE=1 SV=1;tr|A0A287AWW1|A0A287AWW1_PIG Septin-8 OS=Sus scrofa OX=9823 GN=SEPTIN8 PE=1 SV=3;tr|A0A5G2QWZ4|A0A5G2QWZ4_	5	3	3	3	0	0	0	1	0	1	1	0	0	0	0	1	0	1	1	0	0	0	0	1	0	1	1	0	9.2	9.2	9.2	56.856	488	488;429;482;503;399	0	17.785	0	0	0	4.1	0	1.8	3.3	0
tr|F1RKG8|F1RKG8_PIG;tr|A0A8W4F7G5|A0A8W4F7G5_PIG	tr|F1RKG8|F1RKG8_PIG;tr|A0A8W4F7G5|A0A8W4F7G5_PIG	2;1	2;1	2;1	tr|F1RKG8|F1RKG8_PIG Phosphatidylethanolamine-binding protein 1 OS=Sus scrofa OX=9823 GN=PEBP1 PE=1 SV=1;tr|A0A8W4F7G5|A0A8W4F7G5_PIG Uncharacterized protein OS=Sus scrofa OX=9823 GN=PEBP1 PE=4 SV=1	2	2	2	2	0	0	1	0	0	0	2	0	0	0	1	0	0	0	2	0	0	0	1	0	0	0	2	0	23	23	23	20.971	187	187;174	0	12.433	0	0	11.2	0	0	0	23	0
tr|F1RLV4|F1RLV4_PIG	tr|F1RLV4|F1RLV4_PIG	1	1	1	tr|F1RLV4|F1RLV4_PIG Phosphatidylserine decarboxylase proenzyme, mitochondrial OS=Sus scrofa OX=9823 GN=PISD PE=3 SV=4	1	1	1	1	0	0	0	0	0	0	0	1	0	0	0	0	0	0	0	1	0	0	0	0	0	0	0	1	5.6	5.6	5.6	42.916	375	375	0.0072464	8.0702	0	0	0	0	0	0	0	5.6
tr|F1RM07|F1RM07_PIG	tr|F1RM07|F1RM07_PIG	1	1	1	tr|F1RM07|F1RM07_PIG Rho GTPase-activating protein 35 OS=Sus scrofa OX=9823 GN=ARHGAP35 PE=2 SV=3	1	1	1	1	0	0	0	1	0	0	0	0	0	0	0	1	0	0	0	0	0	0	0	1	0	0	0	0	1.5	1.5	1.5	170.42	1500	1500	0.0082988	6.1965	0	0	0	1.5	0	0	0	0
tr|F1RM54|F1RM54_PIG	tr|F1RM54|F1RM54_PIG	1	1	1	tr|F1RM54|F1RM54_PIG ArfGAP with RhoGAP domain, ankyrin repeat and PH domain 3 OS=Sus scrofa OX=9823 GN=ARAP3 PE=4 SV=2	1	1	1	1	0	0	0	0	0	1	0	0	0	0	0	0	0	1	0	0	0	0	0	0	0	1	0	0	1.2	1.2	1.2	167.56	1532	1532	0.0096339	5.8959	0	0	0	0	0	1.2	0	0
tr|F1RN87|F1RN87_PIG	tr|F1RN87|F1RN87_PIG	1	1	1	tr|F1RN87|F1RN87_PIG GIT ArfGAP 1 OS=Sus scrofa OX=9823 GN=GIT1 PE=4 SV=3	1	1	1	1	0	0	0	1	0	0	0	0	0	0	0	1	0	0	0	0	0	0	0	1	0	0	0	0	1.2	1.2	1.2	84.237	761	761	0.0089485	5.9203	0	0	0	1.2	0	0	0	0
tr|F1RNC8|F1RNC8_PIG	tr|F1RNC8|F1RNC8_PIG	1	1	1	tr|F1RNC8|F1RNC8_PIG Solute carrier family 13 member 2 OS=Sus scrofa OX=9823 GN=SLC13A2 PE=1 SV=3	1	1	1	1	1	0	0	0	1	0	0	1	1	0	0	0	1	0	0	1	1	0	0	0	1	0	0	1	3.7	3.7	3.7	65.085	593	593	0.0097403	5.8745	3.7	0	0	0	3.7	0	0	3.7
tr|F1RRG5|F1RRG5_PIG	tr|F1RRG5|F1RRG5_PIG	2	2	2	tr|F1RRG5|F1RRG5_PIG Inositol polyphosphate-4-phosphatase type II B OS=Sus scrofa OX=9823 GN=INPP4B PE=1 SV=3	1	2	2	2	0	0	0	1	0	0	1	0	0	0	0	1	0	0	1	0	0	0	0	1	0	0	1	0	1.8	1.8	1.8	105.02	924	924	0	11.976	0	0	0	1.8	0	0	1.5	0
tr|F1RRN2|F1RRN2_PIG	tr|F1RRN2|F1RRN2_PIG	1	1	1	tr|F1RRN2|F1RRN2_PIG Mitochondrial ribosomal protein L2 OS=Sus scrofa OX=9823 GN=MRPL2 PE=1 SV=2	1	1	1	1	0	0	1	0	0	0	0	0	0	0	1	0	0	0	0	0	0	0	1	0	0	0	0	0	7.5	7.5	7.5	24.298	226	226	0.006734	6.0452	0	0	7.5	0	0	0	0	0
tr|F1RRR7|F1RRR7_PIG	tr|F1RRR7|F1RRR7_PIG	1	1	1	tr|F1RRR7|F1RRR7_PIG LRAT domain containing 2 OS=Sus scrofa OX=9823 GN=LRATD2 PE=1 SV=2	1	1	1	1	0	0	0	1	1	0	0	0	0	0	0	1	1	0	0	0	0	0	0	1	1	0	0	0	6.4	6.4	6.4	34.759	312	312	0.0060241	6.847	0	0	0	6.4	6.4	0	0	0
tr|F1RRZ4|F1RRZ4_PIG	tr|F1RRZ4|F1RRZ4_PIG	1	1	1	tr|F1RRZ4|F1RRZ4_PIG EF-hand calcium binding domain 9 OS=Sus scrofa OX=9823 GN=EFCAB9 PE=4 SV=5	1	1	1	1	1	0	0	1	0	0	0	0	1	0	0	1	0	0	0	0	1	0	0	1	0	0	0	0	8.5	8.5	8.5	29.121	248	248	0.0077519	6.1234	8.5	0	0	8.5	0	0	0	0
tr|F1RS11|F1RS11_PIG;tr|A0A286ZZB2|A0A286ZZB2_PIG	tr|F1RS11|F1RS11_PIG;tr|A0A286ZZB2|A0A286ZZB2_PIG	2;1	2;1	2;1	tr|F1RS11|F1RS11_PIG Syntaxin binding protein 1 OS=Sus scrofa OX=9823 GN=STXBP1 PE=1 SV=4;tr|A0A286ZZB2|A0A286ZZB2_PIG Syntaxin binding protein 1 OS=Sus scrofa OX=9823 GN=STXBP1 PE=1 SV=3	2	2	2	2	1	2	1	2	1	1	1	1	1	2	1	2	1	1	1	1	1	2	1	2	1	1	1	1	6.4	6.4	6.4	67.172	592	592;582	0	12.37	3	6.4	3	6.4	3	3	3	3
tr|F1RTH7|F1RTH7_PIG	tr|F1RTH7|F1RTH7_PIG	1	1	1	tr|F1RTH7|F1RTH7_PIG Palmitoyltransferase OS=Sus scrofa OX=9823 GN=ZDHHC9 PE=3 SV=3	1	1	1	1	0	0	0	0	1	0	0	0	0	0	0	0	1	0	0	0	0	0	0	0	1	0	0	0	2.7	2.7	2.7	40.928	364	364	0.0096386	5.935	0	0	0	0	2.7	0	0	0
tr|F1RV14|F1RV14_PIG;tr|K9J4L8|K9J4L8_PIG	tr|F1RV14|F1RV14_PIG;tr|K9J4L8|K9J4L8_PIG	1;1	1;1	1;1	tr|F1RV14|F1RV14_PIG Protein kinase C OS=Sus scrofa OX=9823 GN=PRKCA PE=1 SV=4;tr|K9J4L8|K9J4L8_PIG Protein kinase C OS=Sus scrofa OX=9823 GN=PRKCB_tv2 PE=1 SV=1	2	1	1	1	0	1	0	0	0	0	0	0	0	1	0	0	0	0	0	0	0	1	0	0	0	0	0	0	2.5	2.5	2.5	76.403	669	669;673	0.0076336	5.9487	0	2.5	0	0	0	0	0	0
tr|F1RW46|F1RW46_PIG	tr|F1RW46|F1RW46_PIG	1	1	1	tr|F1RW46|F1RW46_PIG Synaptophysin OS=Sus scrofa OX=9823 GN=SYP PE=1 SV=3	1	1	1	1	0	0	0	0	0	1	1	0	0	0	0	0	0	1	1	0	0	0	0	0	0	1	1	0	7.3	7.3	7.3	33.856	313	313	0.0065789	6.0384	0	0	0	0	0	7.3	7.3	0
tr|F1RWG0|F1RWG0_PIG	tr|F1RWG0|F1RWG0_PIG	1	1	1	tr|F1RWG0|F1RWG0_PIG Homeobox B5 OS=Sus scrofa OX=9823 GN=HOXB5 PE=3 SV=1	1	1	1	1	0	0	0	1	0	0	0	0	0	0	0	1	0	0	0	0	0	0	0	1	0	0	0	0	8.6	8.6	8.6	29.444	269	269	0.005814	6.8393	0	0	0	8.6	0	0	0	0
tr|F1RWM9|F1RWM9_PIG	tr|F1RWM9|F1RWM9_PIG	1	1	1	tr|F1RWM9|F1RWM9_PIG Coiled-coil domain containing 183 OS=Sus scrofa OX=9823 GN=CCDC183 PE=4 SV=3	1	1	1	1	0	0	1	0	0	0	0	0	0	0	1	0	0	0	0	0	0	0	1	0	0	0	0	0	2.4	2.4	2.4	61.841	535	535	0.011152	5.8915	0	0	2.4	0	0	0	0	0
tr|F1RXR8|F1RXR8_PIG	tr|F1RXR8|F1RXR8_PIG	1	1	1	tr|F1RXR8|F1RXR8_PIG Pannexin OS=Sus scrofa OX=9823 GN=PANX2 PE=3 SV=1	1	1	1	1	0	0	0	0	0	0	1	0	0	0	0	0	0	0	1	0	0	0	0	0	0	0	1	0	3	3	3	73.408	669	669	0.0086831	5.8677	0	0	0	0	0	0	3	0
tr|F1RY92|F1RY92_PIG	tr|F1RY92|F1RY92_PIG	1	1	1	tr|F1RY92|F1RY92_PIG Serine and arginine rich splicing factor 3 OS=Sus scrofa OX=9823 GN=SRSF3 PE=1 SV=2	1	1	1	1	0	1	0	1	0	1	0	0	0	1	0	1	0	1	0	0	0	1	0	1	0	1	0	0	7.3	7.3	7.3	19.329	164	164	0.0088496	5.9198	0	7.3	0	7.3	0	7.3	0	0
tr|F1RYK1|F1RYK1_PIG	tr|F1RYK1|F1RYK1_PIG	2	2	2	tr|F1RYK1|F1RYK1_PIG Synaptotagmin OS=Sus scrofa OX=9823 GN=SYT1 PE=1 SV=4	1	2	2	2	0	1	1	1	0	1	1	0	0	1	1	1	0	1	1	0	0	1	1	1	0	1	1	0	7.5	7.5	7.5	42.669	375	375	0	12.311	0	4.3	4.3	4.3	0	4.3	3.2	0
tr|F1RZ69|F1RZ69_PIG	tr|F1RZ69|F1RZ69_PIG	1	1	1	tr|F1RZ69|F1RZ69_PIG alpha-1,6-mannosyl-glycoprotein 6-beta-N-acetylglucosaminyltransferase OS=Sus scrofa OX=9823 GN=MGAT5B PE=3 SV=3	1	1	1	1	0	0	0	0	0	0	1	0	0	0	0	0	0	0	1	0	0	0	0	0	0	0	1	0	2.1	2.1	2.1	89.088	792	792	0.0053763	6.5813	0	0	0	0	0	0	2.1	0
tr|F1RZ97|F1RZ97_PIG	tr|F1RZ97|F1RZ97_PIG	1	1	1	tr|F1RZ97|F1RZ97_PIG Potassium voltage-gated channel modifier subfamily G member 2 OS=Sus scrofa OX=9823 GN=KCNG2 PE=4 SV=4	1	1	1	1	0	0	0	1	0	0	0	0	0	0	0	1	0	0	0	0	0	0	0	1	0	0	0	0	5.7	5.7	5.7	51.17	471	471	0.0094637	5.8729	0	0	0	5.7	0	0	0	0
tr|F1RZW2|F1RZW2_PIG	tr|F1RZW2|F1RZW2_PIG	1	1	1	tr|F1RZW2|F1RZW2_PIG Family with sequence similarity 83 member B OS=Sus scrofa OX=9823 GN=FAM83B PE=3 SV=1	1	1	1	1	0	0	1	0	0	0	0	0	0	0	1	0	0	0	0	0	0	0	1	0	0	0	0	0	2.3	2.3	2.3	114.48	1011	1011	0.009901	5.8987	0	0	2.3	0	0	0	0	0
tr|F1S0H8|F1S0H8_PIG	tr|F1S0H8|F1S0H8_PIG	1	1	1	tr|F1S0H8|F1S0H8_PIG Methyl-CpG binding domain protein 5 OS=Sus scrofa OX=9823 GN=MBD5 PE=4 SV=4	1	1	1	1	0	0	0	0	1	0	0	0	0	0	0	0	1	0	0	0	0	0	0	0	1	0	0	0	1	1	1	184.1	1732	1732	0.00982	5.8752	0	0	0	0	1	0	0	0
tr|F1S0I6|F1S0I6_PIG	tr|F1S0I6|F1S0I6_PIG	1	1	1	tr|F1S0I6|F1S0I6_PIG RNA helicase OS=Sus scrofa OX=9823 GN=DDX43 PE=3 SV=3	1	1	1	1	0	0	0	0	0	0	1	0	0	0	0	0	0	0	1	0	0	0	0	0	0	0	1	0	1.4	1.4	1.4	72.301	641	641	0.0096308	5.8738	0	0	0	0	0	0	1.4	0
tr|F1S0R8|F1S0R8_PIG	tr|F1S0R8|F1S0R8_PIG	1	1	1	tr|F1S0R8|F1S0R8_PIG Steroid 5 alpha-reductase 1 OS=Sus scrofa OX=9823 GN=SRD5A1 PE=3 SV=4	1	1	1	1	0	0	0	1	0	0	1	0	0	0	0	1	0	0	1	0	0	0	0	1	0	0	1	0	7	7	7	27.525	243	243	0.004902	6.3811	0	0	0	7	0	0	7	0
tr|F1S1S0|F1S1S0_PIG	tr|F1S1S0|F1S1S0_PIG	2	2	2	tr|F1S1S0|F1S1S0_PIG NFKB activating protein like OS=Sus scrofa OX=9823 GN=NKAPL PE=3 SV=1	1	2	2	2	1	0	0	0	0	1	0	0	1	0	0	0	0	1	0	0	1	0	0	0	0	1	0	0	6.4	6.4	6.4	46.335	405	405	0	16.438	5.7	0	0	0	0	6.2	0	0
tr|F1S1U3|F1S1U3_PIG	tr|F1S1U3|F1S1U3_PIG	1	1	1	tr|F1S1U3|F1S1U3_PIG tRNA N(3)-methylcytidine methyltransferase OS=Sus scrofa OX=9823 GN=METTL8 PE=3 SV=2	1	1	1	1	0	0	0	1	0	0	0	0	0	0	0	1	0	0	0	0	0	0	0	1	0	0	0	0	5.4	5.4	5.4	47.592	411	411	0.011029	5.8897	0	0	0	5.4	0	0	0	0
tr|F1S1U4|F1S1U4_PIG	tr|F1S1U4|F1S1U4_PIG	1	1	1	tr|F1S1U4|F1S1U4_PIG Tousled like kinase 1 OS=Sus scrofa OX=9823 GN=TLK1 PE=4 SV=4	1	1	1	1	0	0	0	0	0	0	0	1	0	0	0	0	0	0	0	1	0	0	0	0	0	0	0	1	3.5	3.5	3.5	86.646	766	766	0.010811	5.8867	0	0	0	0	0	0	0	3.5
tr|F1S1V3|F1S1V3_PIG	tr|F1S1V3|F1S1V3_PIG	1	1	1	tr|F1S1V3|F1S1V3_PIG Phosphatase, orphan 2 OS=Sus scrofa OX=9823 GN=PHOSPHO2 PE=3 SV=1	1	1	1	1	0	0	0	0	0	0	1	0	0	0	0	0	0	0	1	0	0	0	0	0	0	0	1	0	8.3	8.3	8.3	27.642	241	241	0.0079156	5.9634	0	0	0	0	0	0	8.3	0
tr|F1S2Y6|F1S2Y6_PIG	tr|F1S2Y6|F1S2Y6_PIG	1	1	1	tr|F1S2Y6|F1S2Y6_PIG LEG1a OS=Sus scrofa OX=9823 GN=LOC100511607 PE=2 SV=4	1	1	1	1	0	0	0	0	0	0	0	1	0	0	0	0	0	0	0	1	0	0	0	0	0	0	0	1	3.2	3.2	3.2	38.446	339	339	0.0099668	5.877	0	0	0	0	0	0	0	3.2
tr|F1S3Q5|F1S3Q5_PIG	tr|F1S3Q5|F1S3Q5_PIG	1	1	1	tr|F1S3Q5|F1S3Q5_PIG Trace amine associated receptor 2 OS=Sus scrofa OX=9823 GN=TAAR2 PE=3 SV=4	1	1	1	1	0	0	0	1	0	0	0	0	0	0	0	1	0	0	0	0	0	0	0	1	0	0	0	0	6.2	6.2	6.2	34.738	306	306	0.0068493	6.0568	0	0	0	6.2	0	0	0	0
tr|F1S4B5|F1S4B5_PIG	tr|F1S4B5|F1S4B5_PIG	1	1	1	tr|F1S4B5|F1S4B5_PIG Pleckstrin homology and coiled-coil domain containing D1 OS=Sus scrofa OX=9823 GN=PLEKHD1 PE=4 SV=1	1	1	1	1	0	0	0	0	0	0	1	0	0	0	0	0	0	0	1	0	0	0	0	0	0	0	1	0	5.5	5.5	5.5	59.355	508	508	0.005988	6.0004	0	0	0	0	0	0	5.5	0
tr|F1S4H4|F1S4H4_PIG	tr|F1S4H4|F1S4H4_PIG	1	1	1	tr|F1S4H4|F1S4H4_PIG NEDD4 binding protein 2 OS=Sus scrofa OX=9823 GN=N4BP2 PE=4 SV=5	1	1	1	1	0	0	0	0	0	0	0	1	0	0	0	0	0	0	0	1	0	0	0	0	0	0	0	1	0.5	0.5	0.5	193.4	1729	1729	0.0075758	6.116	0	0	0	0	0	0	0	0.5
tr|F1S4H9|F1S4H9_PIG	tr|F1S4H9|F1S4H9_PIG	1	1	1	tr|F1S4H9|F1S4H9_PIG tubulin-glutamate carboxypeptidase OS=Sus scrofa OX=9823 GN=AGTPBP1 PE=3 SV=3	1	1	1	1	0	1	0	0	0	0	1	0	0	1	0	0	0	0	1	0	0	1	0	0	0	0	1	0	1.6	1.6	1.6	137.95	1227	1227	0.0089286	5.9202	0	1.6	0	0	0	0	1.6	0
tr|F1S4U3|F1S4U3_PIG	tr|F1S4U3|F1S4U3_PIG	1	1	1	tr|F1S4U3|F1S4U3_PIG Attractin like 1 OS=Sus scrofa OX=9823 GN=ATRNL1 PE=4 SV=4	1	1	1	1	1	0	0	0	0	0	0	0	1	0	0	0	0	0	0	0	1	0	0	0	0	0	0	0	1.6	1.6	1.6	149.68	1352	1352	0.0058824	6.84	1.6	0	0	0	0	0	0	0
tr|F1S5Q1|F1S5Q1_PIG	tr|F1S5Q1|F1S5Q1_PIG	1	1	1	tr|F1S5Q1|F1S5Q1_PIG glutamine--fructose-6-phosphate transaminase (isomerizing) OS=Sus scrofa OX=9823 GN=GFPT2 PE=4 SV=3	1	1	1	1	0	0	0	0	0	0	0	1	0	0	0	0	0	0	0	1	0	0	0	0	0	0	0	1	1.5	1.5	1.5	77.069	682	682	0.010889	5.8872	0	0	0	0	0	0	0	1.5
tr|F1S605|F1S605_PIG	tr|F1S605|F1S605_PIG	3	3	3	tr|F1S605|F1S605_PIG Glutathione S-transferase OS=Sus scrofa OX=9823 GN=GSTM3 PE=1 SV=2	1	3	3	3	0	0	0	1	0	0	2	0	0	0	0	1	0	0	2	0	0	0	0	1	0	0	2	0	7.1	7.1	7.1	26.933	225	225	0	17.993	0	0	0	4	0	0	7.1	0
tr|F1S614|F1S614_PIG	tr|F1S614|F1S614_PIG	1	1	1	tr|F1S614|F1S614_PIG Striatin-interacting protein 1 OS=Sus scrofa OX=9823 GN=STRIP1 PE=1 SV=2	1	1	1	1	0	0	0	0	0	0	1	0	0	0	0	0	0	0	1	0	0	0	0	0	0	0	1	0	1.9	1.9	1.9	95.637	837	837	0.0092593	5.8714	0	0	0	0	0	0	1.9	0
tr|F1S617|F1S617_PIG	tr|F1S617|F1S617_PIG	1	1	1	tr|F1S617|F1S617_PIG Transporter OS=Sus scrofa OX=9823 GN=SLC6A17 PE=1 SV=3	1	1	1	1	0	0	0	0	0	1	0	0	0	0	0	0	0	1	0	0	0	0	0	0	0	1	0	0	2.3	2.3	2.3	80.988	727	727	0.0080645	5.9672	0	0	0	0	0	2.3	0	0
tr|F1S6B4|F1S6B4_PIG	tr|F1S6B4|F1S6B4_PIG	1	1	1	tr|F1S6B4|F1S6B4_PIG Prolargin OS=Sus scrofa OX=9823 GN=PRELP PE=1 SV=3	1	1	1	1	0	1	0	0	0	0	0	0	0	1	0	0	0	0	0	0	0	1	0	0	0	0	0	0	4.7	4.7	4.7	43.712	381	381	0.0097276	5.8973	0	4.7	0	0	0	0	0	0
tr|F1S6D2|F1S6D2_PIG	tr|F1S6D2|F1S6D2_PIG	1	1	1	tr|F1S6D2|F1S6D2_PIG A disintegrin and metalloproteinase with thrombospondin motifs 15 preproprotein OS=Sus scrofa OX=9823 GN=ADAMTS15 PE=4 SV=3	1	1	1	1	0	0	0	1	0	0	0	0	0	0	0	1	0	0	0	0	0	0	0	1	0	0	0	0	1.2	1.2	1.2	103.31	950	950	0.0082305	5.8655	0	0	0	1.2	0	0	0	0
tr|F1S847|F1S847_PIG	tr|F1S847|F1S847_PIG	2	2	2	tr|F1S847|F1S847_PIG Alpha-internexin OS=Sus scrofa OX=9823 GN=INA PE=1 SV=1	1	2	2	2	0	1	1	0	0	1	2	0	0	1	1	0	0	1	2	0	0	1	1	0	0	1	2	0	7.2	7.2	7.2	55.391	499	499	0	12.567	0	4	4	0	0	4	7.2	0
tr|F1SAC9|F1SAC9_PIG	tr|F1SAC9|F1SAC9_PIG	1	1	1	tr|F1SAC9|F1SAC9_PIG Olfactory receptor OS=Sus scrofa OX=9823 GN=LOC100525417 PE=3 SV=3	1	1	1	1	0	0	0	0	0	0	1	0	0	0	0	0	0	0	1	0	0	0	0	0	0	0	1	0	3.3	3.3	3.3	40.956	362	362	0.0088889	5.92	0	0	0	0	0	0	3.3	0
tr|F1SAF1|F1SAF1_PIG	tr|F1SAF1|F1SAF1_PIG	1	1	1	tr|F1SAF1|F1SAF1_PIG G protein-coupled receptor 22 OS=Sus scrofa OX=9823 GN=GPR22 PE=4 SV=1	1	1	1	1	0	0	0	0	0	0	0	1	0	0	0	0	0	0	0	1	0	0	0	0	0	0	0	1	4.6	4.6	4.6	49.281	433	433	0.0081744	5.8652	0	0	0	0	0	0	0	4.6
tr|F1SAJ3|F1SAJ3_PIG	tr|F1SAJ3|F1SAJ3_PIG	1	1	1	tr|F1SAJ3|F1SAJ3_PIG BCL9 like OS=Sus scrofa OX=9823 GN=BCL9L PE=3 SV=2	1	1	1	1	0	0	1	1	0	1	1	0	0	0	1	1	0	1	1	0	0	0	1	1	0	1	1	0	1.9	1.9	1.9	156.79	1495	1495	0.0098765	5.9413	0	0	1.9	1.9	0	1.9	1.9	0
tr|K9IVV5|K9IVV5_PIG;tr|F1SAP4|F1SAP4_PIG	tr|K9IVV5|K9IVV5_PIG;tr|F1SAP4|F1SAP4_PIG	1;1	1;1	1;1	tr|K9IVV5|K9IVV5_PIG Tryptophan--tRNA ligase, cytoplasmic OS=Sus scrofa OX=9823 GN=WARS1 PE=1 SV=1;tr|F1SAP4|F1SAP4_PIG Tryptophan--tRNA ligase, cytoplasmic OS=Sus scrofa OX=9823 GN=WARS1 PE=1 SV=1	2	1	1	1	0	0	0	0	0	1	1	0	0	0	0	0	0	1	1	0	0	0	0	0	0	1	1	0	3.4	3.4	3.4	53.69	476	476;482	0.0049261	6.386	0	0	0	0	0	3.4	3.4	0
tr|F1SAU2|F1SAU2_PIG	tr|F1SAU2|F1SAU2_PIG	1	1	1	tr|F1SAU2|F1SAU2_PIG Paired box 1 OS=Sus scrofa OX=9823 GN=PAX1 PE=4 SV=4	1	1	1	1	0	1	1	0	0	0	0	0	0	1	1	0	0	0	0	0	0	1	1	0	0	0	0	0	4.6	4.6	4.6	47.133	454	454	0.0084507	5.8665	0	4.6	4.6	0	0	0	0	0
tr|F1SB85|F1SB85_PIG	tr|F1SB85|F1SB85_PIG	1	1	1	tr|F1SB85|F1SB85_PIG Coiled-coil domain containing 146 OS=Sus scrofa OX=9823 GN=CCDC146 PE=4 SV=4	1	1	1	1	0	0	0	0	0	0	0	1	0	0	0	0	0	0	0	1	0	0	0	0	0	0	0	1	2.1	2.1	2.1	112.88	954	954	0.0059524	6.8451	0	0	0	0	0	0	0	2.1
tr|F1SBX3|F1SBX3_PIG	tr|F1SBX3|F1SBX3_PIG	1	1	1	tr|F1SBX3|F1SBX3_PIG Semaphorin 3A OS=Sus scrofa OX=9823 GN=SEMA3A PE=3 SV=3	1	1	1	1	0	1	0	0	0	0	0	0	0	1	0	0	0	0	0	0	0	1	0	0	0	0	0	0	4	4	4	89.269	772	772	0.010846	5.9157	0	4	0	0	0	0	0	0
tr|F1SCK8|F1SCK8_PIG;tr|F1SCL0|F1SCL0_PIG	tr|F1SCK8|F1SCK8_PIG;tr|F1SCL0|F1SCL0_PIG	1;1	1;1	1;1	tr|F1SCK8|F1SCK8_PIG Tyrosine-protein kinase receptor OS=Sus scrofa OX=9823 GN=INSR PE=3 SV=3;tr|F1SCL0|F1SCL0_PIG Tyrosine-protein kinase receptor OS=Sus scrofa OX=9823 GN=INSR PE=3 SV=3	2	1	1	1	0	0	0	0	0	1	0	0	0	0	0	0	0	1	0	0	0	0	0	0	0	1	0	0	0.9	0.9	0.9	155.02	1370	1370;1382	0.010152	5.8807	0	0	0	0	0	0.9	0	0
tr|F1SDF9|F1SDF9_PIG	tr|F1SDF9|F1SDF9_PIG	2	2	2	tr|F1SDF9|F1SDF9_PIG Synaptic vesicle glycoprotein 2A OS=Sus scrofa OX=9823 GN=SV2A PE=1 SV=1	1	2	2	2	0	0	1	0	0	1	1	0	0	0	1	0	0	1	1	0	0	0	1	0	0	1	1	0	5	5	5	82.632	742	742	0	12.199	0	0	2.8	0	0	2.8	2.2	0
tr|F1SDR6|F1SDR6_PIG	tr|F1SDR6|F1SDR6_PIG	1	1	1	tr|F1SDR6|F1SDR6_PIG Polyadenylate-binding protein OS=Sus scrofa OX=9823 GN=PABPC1L PE=3 SV=5	1	1	1	1	1	0	0	0	0	0	0	0	1	0	0	0	0	0	0	0	1	0	0	0	0	0	0	0	2.9	2.9	2.9	68.243	615	615	0.0097561	5.938	2.9	0	0	0	0	0	0	0
tr|F1SDV1|F1SDV1_PIG	tr|F1SDV1|F1SDV1_PIG	1	1	1	tr|F1SDV1|F1SDV1_PIG DNA helicase OS=Sus scrofa OX=9823 GN=CHD6 PE=3 SV=3	1	1	1	1	0	0	0	0	0	1	0	0	0	0	0	0	0	1	0	0	0	0	0	0	0	1	0	0	0.7	0.7	0.7	305.48	2719	2719	0.010526	5.9088	0	0	0	0	0	0.7	0	0
tr|F1SEB5|F1SEB5_PIG	tr|F1SEB5|F1SEB5_PIG	1	1	1	tr|F1SEB5|F1SEB5_PIG Ciliary neurotrophic factor receptor OS=Sus scrofa OX=9823 GN=CNTFR PE=1 SV=2	1	1	1	1	0	0	0	0	0	0	1	0	0	0	0	0	0	0	1	0	0	0	0	0	0	0	1	0	6.6	6.6	6.6	47.891	438	438	0.0091324	5.9232	0	0	0	0	0	0	6.6	0
tr|F1SGR9|F1SGR9_PIG	tr|F1SGR9|F1SGR9_PIG	1	1	1	tr|F1SGR9|F1SGR9_PIG Peptidase S1 domain-containing protein OS=Sus scrofa OX=9823 PE=4 SV=4	1	1	1	1	0	0	0	0	0	0	0	1	0	0	0	0	0	0	0	1	0	0	0	0	0	0	0	1	8.5	8.5	8.5	25.647	236	236	0.0093085	5.8642	0	0	0	0	0	0	0	8.5
tr|F1SH26|F1SH26_PIG	tr|F1SH26|F1SH26_PIG	1	1	1	tr|F1SH26|F1SH26_PIG Putative cationic amino acid transporter OS=Sus scrofa OX=9823 GN=SLC7A14 PE=1 SV=1	1	1	1	1	0	0	1	0	0	1	0	0	0	0	1	0	0	1	0	0	0	0	1	0	0	1	0	0	3.2	3.2	3.2	84.259	771	771	0.0098039	5.8979	0	0	3.2	0	0	3.2	0	0
tr|F1SHT7|F1SHT7_PIG	tr|F1SHT7|F1SHT7_PIG	1	1	1	tr|F1SHT7|F1SHT7_PIG HOXA11 OS=Sus scrofa OX=9823 GN=HOXA11 PE=3 SV=3	1	1	1	1	0	1	0	0	0	0	0	0	0	1	0	0	0	0	0	0	0	1	0	0	0	0	0	0	3.2	3.2	3.2	34.832	317	317	0.0083449	5.8659	0	3.2	0	0	0	0	0	0
tr|F1SIB6|F1SIB6_PIG	tr|F1SIB6|F1SIB6_PIG	1	1	1	tr|F1SIB6|F1SIB6_PIG LDL receptor related protein 4 OS=Sus scrofa OX=9823 GN=LRP4 PE=4 SV=3	1	1	1	1	0	0	1	0	0	0	0	0	0	0	1	0	0	0	0	0	0	0	1	0	0	0	0	0	1.1	1.1	1.1	211.17	1899	1899	0.0092593	5.9262	0	0	1.1	0	0	0	0	0
tr|F1SIW5|F1SIW5_PIG	tr|F1SIW5|F1SIW5_PIG	1	1	1	tr|F1SIW5|F1SIW5_PIG Hexosyltransferase OS=Sus scrofa OX=9823 GN=B3GNT2 PE=3 SV=2	1	1	1	1	0	0	0	0	0	1	0	0	0	0	0	0	0	1	0	0	0	0	0	0	0	1	0	0	5.5	5.5	5.5	46.09	397	397	0.008982	5.8697	0	0	0	0	0	5.5	0	0
tr|F1SJ10|F1SJ10_PIG	tr|F1SJ10|F1SJ10_PIG	1	1	1	tr|F1SJ10|F1SJ10_PIG Hedgehog protein OS=Sus scrofa OX=9823 GN=DHH PE=3 SV=3	1	1	1	1	1	0	0	0	0	0	0	0	1	0	0	0	0	0	0	0	1	0	0	0	0	0	0	0	4	4	4	43.594	396	396	0.011278	5.8931	4	0	0	0	0	0	0	0
tr|F1SJ54|F1SJ54_PIG	tr|F1SJ54|F1SJ54_PIG	1	1	1	tr|F1SJ54|F1SJ54_PIG Chromosome 7 C15orf39 homolog OS=Sus scrofa OX=9823 GN=C7H15orf39 PE=4 SV=5	1	1	1	1	0	0	0	0	0	0	1	0	0	0	0	0	0	0	1	0	0	0	0	0	0	0	1	0	2.1	2.1	2.1	98.518	939	939	0.0077519	5.9545	0	0	0	0	0	0	2.1	0
tr|F1SJ90|F1SJ90_PIG	tr|F1SJ90|F1SJ90_PIG	1	1	1	tr|F1SJ90|F1SJ90_PIG Pseudopodium enriched atypical kinase 1 OS=Sus scrofa OX=9823 GN=PEAK1 PE=4 SV=2	1	1	1	1	1	0	0	0	0	0	0	0	1	0	0	0	0	0	0	0	1	0	0	0	0	0	0	0	0.6	0.6	0.6	192.98	1748	1748	0.010508	5.8846	0.6	0	0	0	0	0	0	0
tr|F1SJS7|F1SJS7_PIG	tr|F1SJS7|F1SJS7_PIG	1	1	1	tr|F1SJS7|F1SJS7_PIG Sodium channel protein OS=Sus scrofa OX=9823 GN=SCN10A PE=3 SV=5	1	1	1	1	0	0	1	0	0	0	0	0	0	0	1	0	0	0	0	0	0	0	1	0	0	0	0	0	1.1	1.1	1.1	221.36	1959	1959	0.0091743	5.8711	0	0	1.1	0	0	0	0	0
tr|F1SJT0|F1SJT0_PIG	tr|F1SJT0|F1SJT0_PIG	1	1	1	tr|F1SJT0|F1SJT0_PIG Proprotein convertase subtilisin/kexin type 7 OS=Sus scrofa OX=9823 GN=PCSK7 PE=4 SV=3	1	1	1	1	1	0	0	0	0	0	0	0	1	0	0	0	0	0	0	0	1	0	0	0	0	0	0	0	3.7	3.7	3.7	85.835	786	786	0.0095602	5.8953	3.7	0	0	0	0	0	0	0
tr|F1SK43|F1SK43_PIG	tr|F1SK43|F1SK43_PIG	1	1	1	tr|F1SK43|F1SK43_PIG Phospholipid phosphatase 6 OS=Sus scrofa OX=9823 GN=PLPP6 PE=4 SV=1	1	1	1	1	0	0	1	0	0	0	0	0	0	0	1	0	0	0	0	0	0	0	1	0	0	0	0	0	7	7	7	32.692	300	300	0.010033	5.8779	0	0	7	0	0	0	0	0
tr|F1SLA0|F1SLA0_PIG;tr|K7GLT8|K7GLT8_PIG;tr|A0A287BET3|A0A287BET3_PIG	tr|F1SLA0|F1SLA0_PIG;tr|K7GLT8|K7GLT8_PIG;tr|A0A287BET3|A0A287BET3_PIG	4;4;3	4;4;3	4;4;3	tr|F1SLA0|F1SLA0_PIG ATP synthase subunit beta OS=Sus scrofa OX=9823 GN=ATP5F1B PE=1 SV=3;tr|K7GLT8|K7GLT8_PIG ATP synthase subunit beta OS=Sus scrofa OX=9823 GN=ATP5F1B PE=1 SV=2;tr|A0A287BET3|A0A287BET3_PIG ATP synthase subunit beta, mitochondrial OS=Sus	3	4	4	4	4	2	0	3	0	1	2	0	4	2	0	3	0	1	2	0	4	2	0	3	0	1	2	0	15.6	15.6	15.6	48.643	450	450;570;517	0	24.917	15.6	7.6	0	12	0	4	7.6	0
tr|F1SLH0|F1SLH0_PIG	tr|F1SLH0|F1SLH0_PIG	1	1	1	tr|F1SLH0|F1SLH0_PIG methenyltetrahydrofolate cyclohydrolase OS=Sus scrofa OX=9823 GN=MTHFD2 PE=3 SV=4	1	1	1	1	0	0	0	0	1	0	0	0	0	0	0	0	1	0	0	0	0	0	0	0	1	0	0	0	6	6	6	37.848	350	350	0.0085592	5.867	0	0	0	0	6	0	0	0
tr|F1SLW7|F1SLW7_PIG	tr|F1SLW7|F1SLW7_PIG	1	1	1	tr|F1SLW7|F1SLW7_PIG N-acetylaspartylglutamate synthase OS=Sus scrofa OX=9823 GN=RIMKLB PE=3 SV=3	1	1	1	1	1	1	0	1	0	0	1	1	1	1	0	1	0	0	1	1	1	1	0	1	0	0	1	1	5.9	5.9	5.9	34.586	307	307	0.0046512	6.3013	5.9	5.9	0	5.9	0	0	5.9	5.9
tr|F1SM13|F1SM13_PIG	tr|F1SM13|F1SM13_PIG	1	1	1	tr|F1SM13|F1SM13_PIG ArfGAP with GTPase domain, ankyrin repeat and PH domain 1 OS=Sus scrofa OX=9823 GN=AGAP1 PE=1 SV=3	1	1	1	1	0	0	1	0	0	0	0	0	0	0	1	0	0	0	0	0	0	0	1	0	0	0	0	0	2.2	2.2	2.2	98.768	908	908	0.0083333	5.8658	0	0	2.2	0	0	0	0	0
tr|F1SM17|F1SM17_PIG	tr|F1SM17|F1SM17_PIG	1	1	1	tr|F1SM17|F1SM17_PIG UDP glucuronosyltransferase 1 family, polypeptide A6 OS=Sus scrofa OX=9823 GN=UGT1A6 PE=1 SV=3	1	1	1	1	0	0	1	0	0	0	1	0	0	0	1	0	0	0	1	0	0	0	1	0	0	0	1	0	2.2	2.2	2.2	92.702	815	815	0.0093677	5.9298	0	0	2.2	0	0	0	2.2	0
tr|F1SM23|F1SM23_PIG	tr|F1SM23|F1SM23_PIG	1	1	1	tr|F1SM23|F1SM23_PIG Ubiquitin carboxyl-terminal hydrolase 40 isoform X1 OS=Sus scrofa OX=9823 GN=USP40 PE=4 SV=3	1	1	1	1	0	1	0	0	1	0	0	0	0	1	0	0	1	0	0	0	0	1	0	0	1	0	0	0	1.9	1.9	1.9	138.76	1222	1222	0.010363	5.884	0	1.9	0	0	1.9	0	0	0
tr|F1SMC0|F1SMC0_PIG	tr|F1SMC0|F1SMC0_PIG	1	1	1	tr|F1SMC0|F1SMC0_PIG Adenylyl cyclase-associated protein OS=Sus scrofa OX=9823 GN=CAP1 PE=1 SV=4	1	1	1	1	0	0	0	0	0	0	0	1	0	0	0	0	0	0	0	1	0	0	0	0	0	0	0	1	4.2	4.2	4.2	51.338	474	474	0.0065574	6.0384	0	0	0	0	0	0	0	4.2
tr|I3LTG5|I3LTG5_PIG;tr|F1SMR6|F1SMR6_PIG	tr|I3LTG5|I3LTG5_PIG;tr|F1SMR6|F1SMR6_PIG	1;1	1;1	1;1	tr|I3LTG5|I3LTG5_PIG Nuclear-interacting partner of ALK isoform 3 OS=Sus scrofa OX=9823 GN=ZC3HC1 PE=1 SV=2;tr|F1SMR6|F1SMR6_PIG Zinc finger C3HC-type containing 1 OS=Sus scrofa OX=9823 GN=ZC3HC1 PE=1 SV=3	2	1	1	1	0	1	0	0	0	0	0	0	0	1	0	0	0	0	0	0	0	1	0	0	0	0	0	0	2.3	2.3	2.3	47.505	430	430;501	0.0093333	5.8643	0	2.3	0	0	0	0	0	0
tr|F1SNF1|F1SNF1_PIG	tr|F1SNF1|F1SNF1_PIG	1	1	1	tr|F1SNF1|F1SNF1_PIG Testis specific 13 OS=Sus scrofa OX=9823 GN=TSGA13 PE=4 SV=3	1	1	1	1	0	0	0	1	0	0	0	0	0	0	0	1	0	0	0	0	0	0	0	1	0	0	0	0	4.8	4.8	4.8	30.847	269	269	0.0098619	5.8981	0	0	0	4.8	0	0	0	0
tr|F1SPV5|F1SPV5_PIG;tr|I3L7N1|I3L7N1_PIG	tr|F1SPV5|F1SPV5_PIG;tr|I3L7N1|I3L7N1_PIG	1;1	1;1	1;1	tr|F1SPV5|F1SPV5_PIG MAGE domain-containing protein OS=Sus scrofa OX=9823 GN=LOC102159844 PE=4 SV=3;tr|I3L7N1|I3L7N1_PIG MAGE domain-containing protein OS=Sus scrofa OX=9823 PE=4 SV=3	2	1	1	1	0	0	0	0	0	1	0	0	0	0	0	0	0	1	0	0	0	0	0	0	0	1	0	0	5.4	5.4	5.4	35.447	316	316;343	0.0055402	5.9749	0	0	0	0	0	5.4	0	0
tr|F1SQ03|F1SQ03_PIG	tr|F1SQ03|F1SQ03_PIG	1	1	1	tr|F1SQ03|F1SQ03_PIG RNA helicase OS=Sus scrofa OX=9823 GN=DDX53 PE=3 SV=2	1	1	1	1	0	0	0	1	0	0	0	0	0	0	0	1	0	0	0	0	0	0	0	1	0	0	0	0	1.7	1.7	1.7	70.598	630	630	0.010084	5.8786	0	0	0	1.7	0	0	0	0
tr|F1SQ08|F1SQ08_PIG	tr|F1SQ08|F1SQ08_PIG	1	1	1	tr|F1SQ08|F1SQ08_PIG Keratocan OS=Sus scrofa OX=9823 GN=KERA PE=4 SV=3	1	1	1	1	1	1	0	0	0	0	1	0	1	1	0	0	0	0	1	0	1	1	0	0	0	0	1	0	5.1	5.1	5.1	40.324	351	351	0.0048077	6.3537	5.1	5.1	0	0	0	0	5.1	0
tr|F1SQ84|F1SQ84_PIG	tr|F1SQ84|F1SQ84_PIG	1	1	1	tr|F1SQ84|F1SQ84_PIG Glutamate receptor OS=Sus scrofa OX=9823 GN=GRIN2B PE=3 SV=3	1	1	1	1	0	1	0	0	0	0	0	0	0	1	0	0	0	0	0	0	0	1	0	0	0	0	0	0	1.3	1.3	1.3	166.06	1484	1484	0.0069444	8.028	0	1.3	0	0	0	0	0	0
tr|F1SR93|F1SR93_PIG	tr|F1SR93|F1SR93_PIG	1	1	1	tr|F1SR93|F1SR93_PIG non-specific serine/threonine protein kinase OS=Sus scrofa OX=9823 GN=LRRK1 PE=4 SV=3	1	1	1	1	0	1	0	0	0	0	0	0	0	1	0	0	0	0	0	0	0	1	0	0	0	0	0	0	0.7	0.7	0.7	225.62	2015	2015	0.0090361	5.8701	0	0.7	0	0	0	0	0	0
tr|F1SRP3|F1SRP3_PIG	tr|F1SRP3|F1SRP3_PIG	1	1	1	tr|F1SRP3|F1SRP3_PIG Poly(ADP-ribose) polymerase family member 12 OS=Sus scrofa OX=9823 GN=PARP12 PE=3 SV=1	1	1	1	1	0	0	0	0	0	1	0	0	0	0	0	0	0	1	0	0	0	0	0	0	0	1	0	0	1.4	1.4	1.4	78.867	702	702	0.0092879	5.8715	0	0	0	0	0	1.4	0	0
tr|F1SS10|F1SS10_PIG	tr|F1SS10|F1SS10_PIG	1	1	1	tr|F1SS10|F1SS10_PIG Zinc finger protein 770 OS=Sus scrofa OX=9823 GN=ZNF770 PE=4 SV=1	1	1	1	1	0	1	0	0	0	0	0	0	0	1	0	0	0	0	0	0	0	1	0	0	0	0	0	0	1.6	1.6	1.6	80.479	693	693	0.011299	5.8931	0	1.6	0	0	0	0	0	0
tr|F1SS33|F1SS33_PIG	tr|F1SS33|F1SS33_PIG	1	1	1	tr|F1SS33|F1SS33_PIG Coiled-coil domain containing 9B OS=Sus scrofa OX=9823 GN=CCDC9B PE=4 SV=4	1	1	1	1	0	0	1	0	0	0	0	0	0	0	1	0	0	0	0	0	0	0	1	0	0	0	0	0	5.7	5.7	5.7	54.297	507	507	0.0086455	5.8676	0	0	5.7	0	0	0	0	0
tr|F1SSN9|F1SSN9_PIG	tr|F1SSN9|F1SSN9_PIG	1	1	1	tr|F1SSN9|F1SSN9_PIG DLG associated protein 5 OS=Sus scrofa OX=9823 GN=DLGAP5 PE=3 SV=3	1	1	1	1	0	0	0	0	0	0	1	0	0	0	0	0	0	0	1	0	0	0	0	0	0	0	1	0	2.2	2.2	2.2	52.259	454	454	0.0088757	5.869	0	0	0	0	0	0	2.2	0
tr|F1SST5|F1SST5_PIG	tr|F1SST5|F1SST5_PIG	1	1	1	tr|F1SST5|F1SST5_PIG Ras homolog family member V OS=Sus scrofa OX=9823 GN=RHOV PE=4 SV=2	1	1	1	1	0	1	0	0	0	0	0	0	0	1	0	0	0	0	0	0	0	1	0	0	0	0	0	0	3	3	3	26.067	236	236	0.008658	5.8677	0	3	0	0	0	0	0	0
tr|F1SSW6|F1SSW6_PIG;tr|F1SSW5|F1SSW5_PIG	tr|F1SSW6|F1SSW6_PIG;tr|F1SSW5|F1SSW5_PIG	1;1	1;1	1;1	tr|F1SSW6|F1SSW6_PIG MAX dimerization protein MGA OS=Sus scrofa OX=9823 GN=MGA PE=4 SV=4;tr|F1SSW5|F1SSW5_PIG MAX dimerization protein MGA OS=Sus scrofa OX=9823 GN=MGA PE=4 SV=4	2	1	1	1	0	0	0	0	0	0	1	0	0	0	0	0	0	0	1	0	0	0	0	0	0	0	1	0	0.6	0.6	0.6	313.39	2844	2844;3053	0.0068966	7.6153	0	0	0	0	0	0	0.6	0
tr|F1STM6|F1STM6_PIG	tr|F1STM6|F1STM6_PIG	1	1	1	tr|F1STM6|F1STM6_PIG Melatonin receptor 1B OS=Sus scrofa OX=9823 GN=MTNR1B PE=3 SV=3	1	1	1	1	0	1	1	0	0	0	0	0	0	1	1	0	0	0	0	0	0	1	1	0	0	0	0	0	6.3	6.3	6.3	39.906	364	364	0.0080645	6.1567	0	6.3	6.3	0	0	0	0	0
tr|F1SU41|F1SU41_PIG	tr|F1SU41|F1SU41_PIG	1	1	1	tr|F1SU41|F1SU41_PIG Zinc finger SWIM-type containing 8 OS=Sus scrofa OX=9823 GN=ZSWIM8 PE=4 SV=4	1	1	1	1	1	0	0	0	0	0	0	0	1	0	0	0	0	0	0	0	1	0	0	0	0	0	0	0	1.2	1.2	1.2	197.17	1833	1833	0.0073801	6.1028	1.2	0	0	0	0	0	0	0
tr|I3LKG5|I3LKG5_PIG;tr|F1SUC4|F1SUC4_PIG	tr|I3LKG5|I3LKG5_PIG;tr|F1SUC4|F1SUC4_PIG	1;1	1;1	1;1	tr|I3LKG5|I3LKG5_PIG Protein tyrosine phosphatase domain containing 1 OS=Sus scrofa OX=9823 GN=PTPDC1 PE=4 SV=2;tr|F1SUC4|F1SUC4_PIG Protein tyrosine phosphatase domain containing 1 OS=Sus scrofa OX=9823 GN=PTPDC1 PE=4 SV=5	2	1	1	1	0	0	0	0	0	0	0	1	0	0	0	0	0	0	0	1	0	0	0	0	0	0	0	1	2.7	2.7	2.7	83.186	746	746;819	0.0099174	5.8766	0	0	0	0	0	0	0	2.7
tr|F1SV75|F1SV75_PIG	tr|F1SV75|F1SV75_PIG	1	1	1	tr|F1SV75|F1SV75_PIG Angiopoietin like 5 OS=Sus scrofa OX=9823 GN=ANGPTL5 PE=4 SV=2	1	1	1	1	0	0	0	1	0	0	0	0	0	0	0	1	0	0	0	0	0	0	0	1	0	0	0	0	7	7	7	44.536	388	388	0.0078534	5.9593	0	0	0	7	0	0	0	0
tr|F2Z4Z8|F2Z4Z8_PIG	tr|F2Z4Z8|F2Z4Z8_PIG	1	1	1	tr|F2Z4Z8|F2Z4Z8_PIG G protein subunit beta 2 OS=Sus scrofa OX=9823 GN=GNB2 PE=1 SV=3	1	1	1	1	0	0	0	1	0	1	0	0	0	0	0	1	0	1	0	0	0	0	0	1	0	1	0	0	7.1	7.1	7.1	37.331	340	340	0.0046296	6.2977	0	0	0	7.1	0	7.1	0	0
tr|F6Q7E6|F6Q7E6_PIG	tr|F6Q7E6|F6Q7E6_PIG	1	1	1	tr|F6Q7E6|F6Q7E6_PIG Interleukin-1 receptor-associated kinase 4 OS=Sus scrofa OX=9823 GN=IRAK4 PE=3 SV=1	1	1	1	1	0	0	0	0	0	0	1	0	0	0	0	0	0	0	1	0	0	0	0	0	0	0	1	0	3.7	3.7	3.7	51.287	459	459	0.011132	5.8913	0	0	0	0	0	0	3.7	0
tr|I3L5Z3|I3L5Z3_PIG	tr|I3L5Z3|I3L5Z3_PIG	1	1	1	tr|I3L5Z3|I3L5Z3_PIG Proteoglycan 4 OS=Sus scrofa OX=9823 GN=PRG4 PE=1 SV=2	1	1	1	1	0	0	0	0	0	1	0	0	0	0	0	0	0	1	0	0	0	0	0	0	0	1	0	0	5.4	5.4	5.4	42.688	370	370	0.010638	5.9107	0	0	0	0	0	5.4	0	0
tr|I3L7J3|I3L7J3_PIG	tr|I3L7J3|I3L7J3_PIG	1	1	1	tr|I3L7J3|I3L7J3_PIG Sulfotransferase OS=Sus scrofa OX=9823 GN=LOC100621352 PE=1 SV=2	1	1	1	1	0	0	0	0	0	1	1	0	0	0	0	0	0	1	1	0	0	0	0	0	0	1	1	0	5.6	5.6	5.6	33.319	285	285	0.006192	6.0138	0	0	0	0	0	5.6	5.6	0
tr|I3L8F0|I3L8F0_PIG	tr|I3L8F0|I3L8F0_PIG	1	1	1	tr|I3L8F0|I3L8F0_PIG Leucine rich repeat neuronal 1 OS=Sus scrofa OX=9823 GN=LRRN1 PE=4 SV=1	1	1	1	1	0	0	0	1	0	0	1	0	0	0	0	1	0	0	1	0	0	0	0	1	0	0	1	0	2.9	2.9	2.9	80.624	716	716	0.0091116	5.9231	0	0	0	2.9	0	0	2.9	0
tr|I3LBT0|I3LBT0_PIG;tr|I3LD78|I3LD78_PIG	tr|I3LBT0|I3LBT0_PIG;tr|I3LD78|I3LD78_PIG	1;1	1;1	1;1	tr|I3LBT0|I3LBT0_PIG Tripartite motif containing 33 OS=Sus scrofa OX=9823 GN=TRIM33 PE=4 SV=3;tr|I3LD78|I3LD78_PIG Tripartite motif containing 33 OS=Sus scrofa OX=9823 GN=TRIM33 PE=4 SV=3	2	1	1	1	0	0	0	0	0	0	1	0	0	0	0	0	0	0	1	0	0	0	0	0	0	0	1	0	1.8	1.8	1.8	118.51	1091	1091;1108	0.0045662	6.282	0	0	0	0	0	0	1.8	0
tr|I3LBV6|I3LBV6_PIG	tr|I3LBV6|I3LBV6_PIG	1	1	1	tr|I3LBV6|I3LBV6_PIG Nucleolar protein 9 OS=Sus scrofa OX=9823 GN=NOL9 PE=4 SV=1	1	1	1	1	0	0	0	1	0	0	0	0	0	0	0	1	0	0	0	0	0	0	0	1	0	0	0	0	4.5	4.5	4.5	78.124	694	694	0.0062112	6.0139	0	0	0	4.5	0	0	0	0
tr|I3LC88|I3LC88_PIG	tr|I3LC88|I3LC88_PIG	2	2	2	tr|I3LC88|I3LC88_PIG LDL receptor related protein 1B OS=Sus scrofa OX=9823 GN=LRP1B PE=3 SV=4	1	2	2	2	0	1	0	0	0	2	0	0	0	1	0	0	0	2	0	0	0	1	0	0	0	2	0	0	0.7	0.7	0.7	517.52	4620	4620	0	11.997	0	0.2	0	0	0	0.7	0	0
tr|I3LCK3|I3LCK3_PIG	tr|I3LCK3|I3LCK3_PIG	1	1	1	tr|I3LCK3|I3LCK3_PIG Histone deacetylase 1 OS=Sus scrofa OX=9823 GN=HDAC1 PE=1 SV=2	1	1	1	1	0	0	1	0	0	0	0	0	0	0	1	0	0	0	0	0	0	0	1	0	0	0	0	0	4.7	4.7	4.7	56.119	491	491	0.0088365	5.8688	0	0	4.7	0	0	0	0	0
tr|I3LCW1|I3LCW1_PIG	tr|I3LCW1|I3LCW1_PIG	1	1	1	tr|I3LCW1|I3LCW1_PIG Fatty acid synthase OS=Sus scrofa OX=9823 GN=FASN PE=1 SV=3	1	1	1	1	0	0	0	0	0	0	1	0	0	0	0	0	0	0	1	0	0	0	0	0	0	0	1	0	0.2	0.2	0.2	272.02	2510	2510	0.0091027	5.8635	0	0	0	0	0	0	0.2	0
tr|I3LCZ0|I3LCZ0_PIG	tr|I3LCZ0|I3LCZ0_PIG	1	1	1	tr|I3LCZ0|I3LCZ0_PIG Tripartite motif containing 77 OS=Sus scrofa OX=9823 GN=TRIM77 PE=4 SV=3	1	1	1	1	0	0	0	0	0	0	1	0	0	0	0	0	0	0	1	0	0	0	0	0	0	0	1	0	2.2	2.2	2.2	52.843	455	455	0.0099834	5.8775	0	0	0	0	0	0	2.2	0
tr|I3LDC3|I3LDC3_PIG	tr|I3LDC3|I3LDC3_PIG	1	1	1	tr|I3LDC3|I3LDC3_PIG NADH dehydrogenase [ubiquinone] 1 beta subcomplex subunit 10 OS=Sus scrofa OX=9823 GN=NDUFB10 PE=1 SV=2	1	1	1	1	1	0	0	0	0	0	0	0	1	0	0	0	0	0	0	0	1	0	0	0	0	0	0	0	7.5	7.5	7.5	23.52	201	201	0.0076531	5.9494	7.5	0	0	0	0	0	0	0
tr|I3LDT6|I3LDT6_PIG	tr|I3LDT6|I3LDT6_PIG	1	1	1	tr|I3LDT6|I3LDT6_PIG Ovochymase 2 OS=Sus scrofa OX=9823 GN=OVCH2 PE=4 SV=3	1	1	1	1	0	1	0	0	0	0	0	0	0	1	0	0	0	0	0	0	0	1	0	0	0	0	0	0	3.7	3.7	3.7	62.829	566	566	0.0064309	6.0285	0	3.7	0	0	0	0	0	0
tr|I3LEC8|I3LEC8_PIG	tr|I3LEC8|I3LEC8_PIG	1	1	1	tr|I3LEC8|I3LEC8_PIG UBA like domain containing 2 OS=Sus scrofa OX=9823 GN=UBALD2 PE=3 SV=1	1	1	1	1	0	0	0	0	0	0	0	1	0	0	0	0	0	0	0	1	0	0	0	0	0	0	0	1	12	12	12	17.955	166	166	0.0090674	5.8634	0	0	0	0	0	0	0	12
tr|I3LEU1|I3LEU1_PIG	tr|I3LEU1|I3LEU1_PIG	1	1	1	tr|I3LEU1|I3LEU1_PIG Zinc finger protein 280D OS=Sus scrofa OX=9823 GN=ZNF280D PE=4 SV=2	1	1	1	1	0	0	0	0	0	0	0	1	0	0	0	0	0	0	0	1	0	0	0	0	0	0	0	1	1.3	1.3	1.3	107.74	966	966	0.0093897	5.9298	0	0	0	0	0	0	0	1.3
tr|I3LGU8|I3LGU8_PIG	tr|I3LGU8|I3LGU8_PIG	1	1	1	tr|I3LGU8|I3LGU8_PIG Ataxin 2 OS=Sus scrofa OX=9823 GN=ATXN2 PE=1 SV=3	1	1	1	1	0	0	0	1	0	0	0	0	0	0	0	1	0	0	0	0	0	0	0	1	0	0	0	0	0.8	0.8	0.8	113.02	1051	1051	0.0063291	7.0312	0	0	0	0.8	0	0	0	0
tr|I3LIZ4|I3LIZ4_PIG	tr|I3LIZ4|I3LIZ4_PIG	1	1	1	tr|I3LIZ4|I3LIZ4_PIG TRAF3 interacting protein 1 OS=Sus scrofa OX=9823 GN=TRAF3IP1 PE=4 SV=2	1	1	1	1	1	0	0	0	0	0	0	0	1	0	0	0	0	0	0	0	1	0	0	0	0	0	0	0	3.5	3.5	3.5	70.763	632	632	0.010695	5.8863	3.5	0	0	0	0	0	0	0
tr|I3LJR4|I3LJR4_PIG	tr|I3LJR4|I3LJR4_PIG	1	1	1	tr|I3LJR4|I3LJR4_PIG DNA-directed RNA polymerase subunit OS=Sus scrofa OX=9823 GN=POLR2A PE=1 SV=4	1	1	1	1	0	0	0	0	1	0	0	0	0	0	0	0	1	0	0	0	0	0	0	0	1	0	0	0	1.2	1.2	1.2	217.05	1968	1968	0.005814	5.989	0	0	0	0	1.2	0	0	0
tr|I3LJW5|I3LJW5_PIG	tr|I3LJW5|I3LJW5_PIG	1	1	1	tr|I3LJW5|I3LJW5_PIG Renalase isoform 1 OS=Sus scrofa OX=9823 GN=RNLS PE=4 SV=2	1	1	1	1	1	1	0	0	0	1	0	0	1	1	0	0	0	1	0	0	1	1	0	0	0	1	0	0	6.1	6.1	6.1	37.527	342	342	0.0058651	5.9925	6.1	6.1	0	0	0	6.1	0	0
tr|I3LKS4|I3LKS4_PIG	tr|I3LKS4|I3LKS4_PIG	1	1	1	tr|I3LKS4|I3LKS4_PIG Caspase-14 OS=Sus scrofa OX=9823 GN=LOC641352 PE=1 SV=3	1	1	1	1	0	0	0	0	0	0	0	1	0	0	0	0	0	0	0	1	0	0	0	0	0	0	0	1	7.3	7.3	7.3	42.321	368	368	0.007874	5.9603	0	0	0	0	0	0	0	7.3
tr|I3LNF2|I3LNF2_PIG	tr|I3LNF2|I3LNF2_PIG	1	1	1	tr|I3LNF2|I3LNF2_PIG Dynein axonemal heavy chain 1 OS=Sus scrofa OX=9823 GN=DNAH1 PE=3 SV=3	1	1	1	1	0	0	0	0	1	0	0	0	0	0	0	0	1	0	0	0	0	0	0	0	1	0	0	0	0.5	0.5	0.5	487.84	4266	4266	0.0092736	5.8715	0	0	0	0	0.5	0	0	0
tr|I3LNL2|I3LNL2_PIG	tr|I3LNL2|I3LNL2_PIG	1	1	1	tr|I3LNL2|I3LNL2_PIG Zinc finger protein 184 OS=Sus scrofa OX=9823 GN=ZNF184 PE=4 SV=2	1	1	1	1	0	0	0	0	0	0	0	1	0	0	0	0	0	0	0	1	0	0	0	0	0	0	0	1	2.7	2.7	2.7	86.449	752	752	0.010246	5.9041	0	0	0	0	0	0	0	2.7
tr|I3LNR2|I3LNR2_PIG	tr|I3LNR2|I3LNR2_PIG	1	1	1	tr|I3LNR2|I3LNR2_PIG Transmembrane epididymal protein 1A-like OS=Sus scrofa OX=9823 GN=LOC102166240 PE=3 SV=1	1	1	1	1	0	0	1	0	0	0	0	0	0	0	1	0	0	0	0	0	0	0	1	0	0	0	0	0	7.1	7.1	7.1	33.575	295	295	0.010504	5.9086	0	0	7.1	0	0	0	0	0
tr|I3LPJ0|I3LPJ0_PIG	tr|I3LPJ0|I3LPJ0_PIG	1	1	1	tr|I3LPJ0|I3LPJ0_PIG Centromere protein H OS=Sus scrofa OX=9823 GN=CENPH PE=3 SV=1	1	1	1	1	0	0	0	1	1	0	0	0	0	0	0	1	1	0	0	0	0	0	0	1	1	0	0	0	8.2	8.2	8.2	28.504	245	245	0.0095057	5.895	0	0	0	8.2	8.2	0	0	0
tr|I3LPJ1|I3LPJ1_PIG	tr|I3LPJ1|I3LPJ1_PIG	1	1	1	tr|I3LPJ1|I3LPJ1_PIG PABIR family member 2 OS=Sus scrofa OX=9823 GN=PABIR2 PE=3 SV=3	1	1	1	1	0	0	0	0	0	0	1	0	0	0	0	0	0	0	1	0	0	0	0	0	0	0	1	0	7.5	7.5	7.5	27.208	241	241	0.0077121	5.9535	0	0	0	0	0	0	7.5	0
tr|I3LPN5|I3LPN5_PIG;tr|A0A5G2QKV6|A0A5G2QKV6_PIG	tr|I3LPN5|I3LPN5_PIG;tr|A0A5G2QKV6|A0A5G2QKV6_PIG	2;1	2;1	2;1	tr|I3LPN5|I3LPN5_PIG Inositol 1,4,5-trisphosphate receptor OS=Sus scrofa OX=9823 GN=ITPR2 PE=3 SV=2;tr|A0A5G2QKV6|A0A5G2QKV6_PIG Inositol 1,4,5-trisphosphate receptor OS=Sus scrofa OX=9823 GN=ITPR2 PE=3 SV=1	2	2	2	2	0	0	0	1	0	1	0	0	0	0	0	1	0	1	0	0	0	0	0	1	0	1	0	0	1.4	1.4	1.4	308.25	2702	2702;181	0	11.75	0	0	0	0.8	0	0.6	0	0
tr|I3LQK0|I3LQK0_PIG	tr|I3LQK0|I3LQK0_PIG	1	1	1	tr|I3LQK0|I3LQK0_PIG ATP binding cassette subfamily C member 12 OS=Sus scrofa OX=9823 GN=ABCC12 PE=4 SV=3	1	1	1	1	0	0	0	1	0	0	0	0	0	0	0	1	0	0	0	0	0	0	0	1	0	0	0	0	2.4	2.4	2.4	151.78	1360	1360	0.0088235	5.8687	0	0	0	2.4	0	0	0	0
tr|I3LR04|I3LR04_PIG	tr|I3LR04|I3LR04_PIG	1	1	1	tr|I3LR04|I3LR04_PIG Zinc finger and BTB domain containing 7C OS=Sus scrofa OX=9823 GN=ZBTB7C PE=4 SV=2	1	1	1	1	1	0	0	0	0	0	0	0	1	0	0	0	0	0	0	0	1	0	0	0	0	0	0	0	5.3	5.3	5.3	69.076	619	619	0.0068966	6.0602	5.3	0	0	0	0	0	0	0
tr|I3LSR2|I3LSR2_PIG	tr|I3LSR2|I3LSR2_PIG	1	1	1	tr|I3LSR2|I3LSR2_PIG Par-6 family cell polarity regulator gamma OS=Sus scrofa OX=9823 GN=PARD6G PE=3 SV=1	1	1	1	1	0	1	0	0	0	0	0	0	0	1	0	0	0	0	0	0	0	1	0	0	0	0	0	0	8.5	8.5	8.5	40.054	364	364	0.0096463	5.8738	0	8.5	0	0	0	0	0	0
tr|I3LU13|I3LU13_PIG	tr|I3LU13|I3LU13_PIG	1	1	1	tr|I3LU13|I3LU13_PIG Sulfotransferase OS=Sus scrofa OX=9823 GN=CHST3 PE=3 SV=1	1	1	1	1	0	0	0	0	0	1	0	0	0	0	0	0	0	1	0	0	0	0	0	0	0	1	0	0	3.9	3.9	3.9	55.789	486	486	0.0095694	5.9339	0	0	0	0	0	3.9	0	0
tr|K7GKB0|K7GKB0_PIG	tr|K7GKB0|K7GKB0_PIG	1	1	1	tr|K7GKB0|K7GKB0_PIG Ig-like domain-containing protein OS=Sus scrofa OX=9823 GN=LOC100736623 PE=4 SV=4	1	1	1	1	0	0	1	0	0	0	0	0	0	0	1	0	0	0	0	0	0	0	1	0	0	0	0	0	7.4	7.4	7.4	48.745	448	448	0.0070423	6.0758	0	0	7.4	0	0	0	0	0
tr|K7GKR2|K7GKR2_PIG	tr|K7GKR2|K7GKR2_PIG	1	1	1	tr|K7GKR2|K7GKR2_PIG Toll-like receptor 1 OS=Sus scrofa OX=9823 GN=TLR1 PE=3 SV=1	1	1	1	1	0	0	0	0	0	0	1	0	0	0	0	0	0	0	1	0	0	0	0	0	0	0	1	0	1.3	1.3	1.3	90.935	796	796	0.0097087	5.8972	0	0	0	0	0	0	1.3	0
tr|K7GLF7|K7GLF7_PIG	tr|K7GLF7|K7GLF7_PIG	1	1	1	tr|K7GLF7|K7GLF7_PIG Protein-glutamine gamma-glutamyltransferase K OS=Sus scrofa OX=9823 GN=TGM1 PE=3 SV=1	1	1	1	1	0	0	0	0	0	0	0	1	0	0	0	0	0	0	0	1	0	0	0	0	0	0	0	1	2.7	2.7	2.7	90.878	826	826	0.011111	5.8908	0	0	0	0	0	0	0	2.7
tr|K7GNG5|K7GNG5_PIG	tr|K7GNG5|K7GNG5_PIG	1	1	1	tr|K7GNG5|K7GNG5_PIG Armadillo repeat containing X-linked 2 OS=Sus scrofa OX=9823 GN=ARMCX2 PE=3 SV=1	1	1	1	1	1	0	0	0	0	0	0	0	1	0	0	0	0	0	0	0	1	0	0	0	0	0	0	0	3.7	3.7	3.7	66.876	644	644	0.006993	8.0537	3.7	0	0	0	0	0	0	0
tr|K7GP24|K7GP24_PIG	tr|K7GP24|K7GP24_PIG	1	1	1	tr|K7GP24|K7GP24_PIG Transcription initiation factor TFIID subunit 2 OS=Sus scrofa OX=9823 GN=TAF2 PE=3 SV=4	1	1	1	1	0	0	0	1	1	0	0	0	0	0	0	1	1	0	0	0	0	0	0	1	1	0	0	0	2.6	2.6	2.6	129.57	1134	1134	0.0056818	5.979	0	0	0	2.6	2.6	0	0	0
tr|K7GPA6|K7GPA6_PIG	tr|K7GPA6|K7GPA6_PIG	1	1	1	tr|K7GPA6|K7GPA6_PIG X-linked retinitis pigmentosa GTPase regulator OS=Sus scrofa OX=9823 GN=RPGR PE=4 SV=2	1	1	1	1	0	0	0	0	1	0	0	0	0	0	0	0	1	0	0	0	0	0	0	0	1	0	0	0	2.7	2.7	2.7	81.954	744	744	0.0091884	5.8712	0	0	0	0	2.7	0	0	0
tr|K7GR17|K7GR17_PIG;tr|A0A5G2QWA5|A0A5G2QWA5_PIG	tr|K7GR17|K7GR17_PIG;tr|A0A5G2QWA5|A0A5G2QWA5_PIG	2;1	2;1	2;1	tr|K7GR17|K7GR17_PIG Crystallin beta-gamma domain containing 1 OS=Sus scrofa OX=9823 GN=CRYBG1 PE=1 SV=3;tr|A0A5G2QWA5|A0A5G2QWA5_PIG Beta/gamma crystallin domain-containing protein 1 isoform X1 OS=Sus scrofa OX=9823 GN=CRYBG1 PE=1 SV=1	2	2	2	2	0	1	0	0	0	0	1	0	0	1	0	0	0	0	1	0	0	1	0	0	0	0	1	0	1.9	1.9	1.9	223.38	2042	2042;2095	0	13.953	0	1	0	0	0	0	0.9	0
tr|K7GRV6|K7GRV6_PIG	tr|K7GRV6|K7GRV6_PIG	1	1	1	tr|K7GRV6|K7GRV6_PIG Myeloperoxidase OS=Sus scrofa OX=9823 GN=MPO PE=1 SV=2	1	1	1	1	0	0	0	1	0	0	0	0	0	0	0	1	0	0	0	0	0	0	0	1	0	0	0	0	2.5	2.5	2.5	82.572	731	731	0.0093023	5.9282	0	0	0	2.5	0	0	0	0
tr|K9IVR7|K9IVR7_PIG	tr|K9IVR7|K9IVR7_PIG	1	1	1	tr|K9IVR7|K9IVR7_PIG WD repeat domain 1 OS=Sus scrofa OX=9823 GN=WDR1 PE=2 SV=1	1	1	1	1	0	0	0	0	0	0	1	0	0	0	0	0	0	0	1	0	0	0	0	0	0	0	1	0	3.6	3.6	3.6	66.187	606	606	0.0090498	5.9219	0	0	0	0	0	0	3.6	0
tr|M3VH95|M3VH95_PIG	tr|M3VH95|M3VH95_PIG	1	1	1	tr|M3VH95|M3VH95_PIG Pancreatic progenitor cell differentiation and proliferation factor homolog OS=Sus scrofa OX=9823 GN=PPDPF PE=2 SV=1	1	1	1	1	1	0	0	0	0	0	0	0	1	0	0	0	0	0	0	0	1	0	0	0	0	0	0	0	19.1	19.1	19.1	11.367	110	110	0.0089859	5.8631	19.1	0	0	0	0	0	0	0
tr|M9NIX2|M9NIX2_PIG	tr|M9NIX2|M9NIX2_PIG	1	1	1	tr|M9NIX2|M9NIX2_PIG G protein-coupled receptor 84 OS=Sus scrofa OX=9823 GN=GPR84 PE=2 SV=1	1	1	1	1	0	0	1	0	0	0	0	0	0	0	1	0	0	0	0	0	0	0	1	0	0	0	0	0	5.1	5.1	5.1	43.68	396	396	0.010204	5.9033	0	0	5.1	0	0	0	0	0
tr|Q06A96|Q06A96_PIG	tr|Q06A96|Q06A96_PIG	1	1	1	tr|Q06A96|Q06A96_PIG RU2B OS=Sus scrofa OX=9823 GN=SNRPB2 PE=2 SV=1	1	1	1	1	0	0	0	0	0	0	1	0	0	0	0	0	0	0	1	0	0	0	0	0	0	0	1	0	8.4	8.4	8.4	25.468	225	225	0.0093458	5.9295	0	0	0	0	0	0	8.4	0
tr|Q2EN79|Q2EN79_PIG	tr|Q2EN79|Q2EN79_PIG	1	1	1	tr|Q2EN79|Q2EN79_PIG Complex III subunit 9 OS=Sus scrofa OX=9823 GN=UQCR10 PE=1 SV=1	1	1	1	1	0	0	0	1	0	0	0	0	0	0	0	1	0	0	0	0	0	0	0	1	0	0	0	0	26.6	26.6	26.6	7.4004	64	64	0.0091743	5.9234	0	0	0	26.6	0	0	0	0
tr|Q9TT71|Q9TT71_PIG;tr|Q9N2I3|Q9N2I3_PIG;tr|Q9BE99|Q9BE99_PIG	tr|Q9TT71|Q9TT71_PIG;tr|Q9N2I3|Q9N2I3_PIG;tr|Q9BE99|Q9BE99_PIG	1;1;1	1;1;1	1;1;1	tr|Q9TT71|Q9TT71_PIG CD80 molecule OS=Sus scrofa OX=9823 GN=CD80 PE=2 SV=1;tr|Q9N2I3|Q9N2I3_PIG CD80 molecule OS=Sus scrofa OX=9823 GN=CD80 PE=2 SV=1;tr|Q9BE99|Q9BE99_PIG CD80 molecule OS=Sus scrofa OX=9823 GN=CD80 PE=2 SV=1	3	1	1	1	0	0	0	0	0	0	1	0	0	0	0	0	0	0	1	0	0	0	0	0	0	0	1	0	10.9	10.9	10.9	25.9	229	229;230;297	0.010619	5.8857	0	0	0	0	0	0	10.9	0
[truncated: 26 more columns]

## Sheet: Evidence_Txt
Sequence	Length	Modifications	Modified sequence	Deamidation (N) Probabilities	Oxidation (M) Probabilities	Deamidation (N) Score Diffs	Oxidation (M) Score Diffs	Acetyl (N-term)	Deamidation (N)	Oxidation (M)	Missed cleavages	Proteins	Leading proteins	Leading razor protein	Type	Raw file	Experiment	MS/MS m/z	Charge	m/z	Mass	Uncalibrated - Calibrated m/z [ppm]	Uncalibrated - Calibrated m/z [Da]	Mass error [ppm]	Mass error [Da]	Uncalibrated mass error [ppm]	Uncalibrated mass error [Da]	Max intensity m/z 0	Retention time	Retention length	Calibrated retention time	Calibrated retention time start	Calibrated retention time finish	Retention time calibration	Match time difference	Match m/z difference	Match q-value	Match score	Number of data points	Number of scans	Number of isotopic peaks	PIF	Fraction of total spectrum	Base peak fraction	PEP	MS/MS count	MS/MS scan number	MS/MS scan numbers	MS3 scan numbers
AAAAAAGPGTGGGALGGGARR	21	Unmodified	_AAAAAAGPGTGGGALGGGARR_					0	0	0	1	tr|F1SAU2|F1SAU2_PIG	tr|F1SAU2|F1SAU2_PIG	tr|F1SAU2|F1SAU2_PIG	MULTI-SECPEP	20211119_DrosouK_BoggiB_BMS_P2	2	834.471	2	833.94	1665.87	-1.1849	-0.00098812	1.2612	0.0010518	0.076322	6.3648e-05	833.941	73.268	1.2184	73.268	72.654	73.872	0					211	60	4	0	0	0	0.01361	1	42883	42883
AAAAAAGPGTGGGALGGGARR	21	Unmodified	_AAAAAAGPGTGGGALGGGARR_					0	0	0	1	tr|F1SAU2|F1SAU2_PIG	tr|F1SAU2|F1SAU2_PIG	tr|F1SAU2|F1SAU2_PIG	MULTI-SECPEP	20211119_DrosouK_BoggiB_BMS_P3	3	833.655	2	833.94	1665.87	-0.99092	-0.00082637	1.1948	0.00099643	0.20393	0.00017006	833.941	72.959	0.87925	72.959	72.552	73.431	0					116	43	3	0	0	0	0.0136	1	43213	43213
AAAMDVDTPSGTNSGAGKK	19	Oxidation (M),Deamidation (N)	_AAAM(Oxidation (M))DVDTPSGTN(Deamidation (N))SGAGKK_	AAAMDVDTPSGTN(1)SGAGKK	AAAM(1)DVDTPSGTNSGAGKK	AAAMDVDTPSGTN(280)SGAGKK	AAAM(280)DVDTPSGTNSGAGKK	0	1	1	1	tr|A0A5G2QDG0|A0A5G2QDG0_PIG;tr|A0A287B501|A0A287B501_PIG	tr|A0A5G2QDG0|A0A5G2QDG0_PIG	tr|A0A5G2QDG0|A0A5G2QDG0_PIG	MULTI-SECPEP	20211119_DrosouK_BoggiB_INTG_P1	4	897.719	2	897.912	1793.81	-0.81556	-0.0007323	0.7831	0.00070316	-0.032455	-2.9142e-05	897.913	63.458	0.27853	63.458	63.356	63.635	0					26	13	3	0	0	0	0.010912	1	37127	37127
AAAMDVDTPSGTNSGAGKK	19	Oxidation (M),Deamidation (N)	_AAAM(Oxidation (M))DVDTPSGTN(Deamidation (N))SGAGKK_	AAAMDVDTPSGTN(1)SGAGKK	AAAM(1)DVDTPSGTNSGAGKK	AAAMDVDTPSGTN(300)SGAGKK	AAAM(300)DVDTPSGTNSGAGKK	0	1	1	1	tr|A0A5G2QDG0|A0A5G2QDG0_PIG;tr|A0A287B501|A0A287B501_PIG	tr|A0A5G2QDG0|A0A5G2QDG0_PIG	tr|A0A5G2QDG0|A0A5G2QDG0_PIG	MULTI-SECPEP	20211119_DrosouK_BoggiB_INTG_P1	4	898.414	2	897.912	1793.81	-1.1153	-0.0010015	1.7105	0.0015359	0.59519	0.00053443	897.916	67.197	1.2145	67.197	66.941	68.156	0					308	60	8	0	0	0	0.010666	1	39844	39844
AAEALAFYMLALLMAMHGENK	21	3 Oxidation (M),Deamidation (N),Acetyl (N-term)	_(Acetyl (N-term))AAEALAFYM(Oxidation (M))LALLM(Oxidation (M))AM(Oxidation (M))HGEN(Deamidation (N))K_	AAEALAFYMLALLMAMHGEN(1)K	AAEALAFYM(1)LALLM(1)AM(1)HGENK	AAEALAFYMLALLMAMHGEN(370)K	AAEALAFYM(370)LALLM(370)AM(370)HGENK	1	1	3	0	tr|I3LNR2|I3LNR2_PIG	tr|I3LNR2|I3LNR2_PIG	tr|I3LNR2|I3LNR2_PIG	MULTI-MSMS	20211119_DrosouK_BoggiB_BMS_P3	3	796.375	3	796.042	2385.11	-1.6138	-0.0012846	0.17689	0.00014081	-1.4369	-0.0011438	796.377	50.989	0.29828	50.989	50.83	51.129	0					52	14	4	0	0	0	0.012342	1	28746	28746
AAEEELDAEDRPAWNSK	17	Unmodified	_AAEEELDAEDRPAWNSK_					0	0	0	1	tr|F1S617|F1S617_PIG	tr|F1S617|F1S617_PIG	tr|F1S617|F1S617_PIG	MULTI-MSMS	20211119_DrosouK_BoggiB_INTG_P3	6	965.944	2	965.943	1929.87	2.9198	0.0028203	-1.118	-0.0010799	1.8018	0.0017404	965.941	37.745	0.29649	37.745	37.601	37.898	0					39	14	4	0	0	0	0.010786	1	20668	20668
AAGGCGYMPVHLAMLAGQCYR	21	2 Oxidation (M)	_AAGGCGYM(Oxidation (M))PVHLAM(Oxidation (M))LAGQCYR_		AAGGCGYM(1)PVHLAM(1)LAGQCYR		AAGGCGYM(250)PVHLAM(250)LAGQCYR	0	0	2	0	tr|A0A287AB14|A0A287AB14_PIG;tr|A0A287AKM9|A0A287AKM9_PIG	tr|A0A287AB14|A0A287AB14_PIG	tr|A0A287AB14|A0A287AB14_PIG	MULTI-SECPEP	20211119_DrosouK_BoggiB_BMS_P4	7	772.329	3	772.344	2314.01	0.9025	0.00069704	2.8166	0.0021754	3.7191	0.0028724	773.015	28.651	0.23711	28.651	28.546	28.783	0					23	11	3	0	0	0	0.013694	1	15357	15357
[truncated: 1,630 more rows]
[truncated: 16 more columns]

## Sheet: Modified_Peptides
Modified Peptide	Uniprot ID	Protein Name	Sample	Uniprot PTMs	Post-Mortem Modification (Y/N)
[truncated: 59 more rows]
