# Supplementary material for: A novel integrated extraction protocol for multi-omic studies in heavily degraded samples
Source: Sci Rep. 2024 Jul 30;14:17477. doi: 10.1038/s41598-024-67104-8 (PMC11289452; doi:10.1038/s41598-024-67104-8)
Supplement: Supplementary file 2 — Supplementary Information 2. [file 41598_2024_67104_MOESM2_ESM.xlsx]

## Sheet: Summary
Lipids in Positive Mode
	Samples	All Peaks (Identified and Unknown)	MS and MS/MS IDs	MS/MS IDs
POS	SA_SS1	1728	594	74
POS	SA_SS2	2013	710	86
POS	SA_SS3	2013	674	67
POS	SA_SS4	1921	698	86
POS	INTG_SS1	3352	1177	150
POS	INTG_SS2	2669	439	130
POS	INTG_SS3	2789	1048	137
POS	INTG_SS4	2219	823	111
POS	SA_Blank	27	9	0
POS	INTG_Blank	15	0	0
Lipids in Negative Mode
	Samples	All Peaks (Identified and Unknown)	MS and MS/MS IDs	MS/MS IDs
NEG	SA_SS1	655	302	48
NEG	SA_SS2	780	368	47
NEG	SA_SS3	614	240	53
NEG	SA_SS4	814	384	53
NEG	INTG_SS1	2624	1005	111
NEG	INTG_SS2	129	61	1
NEG	INTG_SS3	1321	561	65
NEG	INTG_SS4	1215	552	55
NEG	SA_Blank	1	0	1
NEG	INTG_Blank	3	1	0

## Sheet: SA_SS1_POS
MS and MS/MS IDs									MS/MS IDs
RT[min]	m/z	Type	Metabolite Name	Height	Area	Gaussian	S/N		RT[min]	m/z	Type	Metabolite Name	Comment	Height	Area	Gaussian	S/N
6.6998	352.286	[M+H]+	w/o MS2:Cer 12:2;O2/9:0;O	3568.31	81984.6	0.858222	90.5898		1.3553	494.327	[M+H]+	LPC 16:1/0:0		3500.94	28811.5	0.767029	110.244
5.41722	352.286	[M+H]+	w/o MS2:Cer 12:2;O2/9:0;O	6003.56	80127.2	0.768047	152.54		1.67012	496.342	[M+H]+	LPC 16:0		61677.6	533114	0.779362	113.049
5.1419	354.3	[M+H]+	w/o MS2:Cer 12:1;O2/9:0;O	3954.44	40342.7	0.806726	93.9162		1.88758	510.356	[M+H]+	LPC 17:0/0:0		1349.75	9180.23	0.989573	32.9041
6.67713	354.301	[M+H]+	w/o MS2:Cer 12:1;O2/9:0;O	1401.56	37021.4	0.9508	31.2485		1.38505	520.341	[M+H]+	LPC 18:2/0:0		3014.06	22602.4	0.717415	50.4591
4.62693	361.276	[M+H]+	w/o MS2:NAGly 8:0;O(FA 8:0)	6628.19	67624	0.944332	24.6107		1.67012	522.359	[M+H]+	LPC 18:1/0:0		92536.4	825177	0.756972	1901.48
4.51045	369.353	[M+H]+	w/o MS2:ST 27:1;O	1217	15981.4	0.925598	5.67672		2.22358	524.373	[M+H]+	LPC 18:0		70941.9	526878	0.88327	286.596
5.46322	374.271	[M+H]+	w/o MS2:NAGly 21:5	2014.12	26591.6	0.852738	58.6929		1.3083	544.342	[M+H]+	LPC 20:4/0:0		12422.8	97515.1	0.914426	202.079
7.11078	389.308	[M+H]+	w/o MS2:NAGly 8:0;O(FA 10:0)	178437	1677753	0.87683	1333.88		4.62693	544.511	[M+H-H2O]+	Cer 36:3;O2|Cer 18:2;O2/18:1		2054.56	19899.4	0.916827	33.2849
6.15202	389.308	[M+H]+	w/o MS2:NAGly 8:0;O(FA 10:0)	158024	1834529	0.931034	1175.22		4.5806	548.543	[M+H-H2O]+	Cer 36:1;O2|Cer 18:1;O2/18:0		10970.2	111538	0.88976	193.065
4.37045	394.349	[M+H]+	w/o MS2:RIKEN P-VS1 ID-2502 from Mouse_Muscle_WT_CTX1_Ctr	1536	21034.4	0.78945	17.2961		2.18925	550.389	[M+H]+	LPC 20:1/0:0		4681.19	37051.4	0.984961	43.1869
5.1419	398.272	[M+H]+	w/o MS2:NAPhe 16:3	12157.3	147146	0.873928	175.2		1.23713	568.342	[M+H]+	LPC 22:6/0:0		14864.9	125850	0.711623	296.773
6.19767	402.302	[M+H-2H2O]+	w/o MS2:NAPhe 16:1	1389.62	24946.1	0.83643	36.8771		1.3318	570.355	[M+H]+	LPC 22:5/0:0		1215.19	16318.9	0.797646	59.4146
0.98965	411.359	[M+H]+	w/o MS2:NAGly 22:2	1249.5	15619.6	0.64892	38.6593		7.01978	576.572	[M+H-H2O]+	Cer 38:1;O2|Cer 18:1;O2/20:0		1793.69	16747.6	0.858922	23.1988
7.2936	415.321	[M+H]+	w/o MS2:NAOrn 8:0;O(FA 9:0)	1345.38	24972	0.716613	33.6132		3.021	578.42	[M+H]+	LPC 22:1/0:0		1214.19	10352	0.748022	9.10187
6.28917	415.322	[M+H]+	w/o MS2:NAOrn 8:0;O(FA 9:0)	2415	41144.8	0.932851	59.0165		6.81397	602.588	[M+H-H2O]+	Cer 40:2;O2|Cer 18:2;O2/22:0		7116.88	69608.1	0.836501	136.786
7.2936	415.322	[M+H]+	w/o MS2:NAOrn 8:0;O(FA 9:0)	1345.38	24496.7	0.806336	35.9249		6.35783	628.602	[M+H-H2O]+	Cer 42:3;O2|Cer 18:2;O2/24:1		5382.5	55242.5	0.682539	219.473
7.89123	417.338	[M+H]+	w/o MS2:NAGly 8:0;O(FA 12:0)	4254.81	47337.1	0.880996	125.944		6.79113	630.557	[M+H]+	Cer 40:5;O3|Cer 18:1;O2/22:4;O		2146.75	21656.9	0.918203	38.5033
0.98965	418.35	[M+H]+	w/o MS2:Cer 12:0;O3/11:0(2OH)	10818.4	97106.8	0.881665	480.486		5.96818	630.617	[M+H-H2O]+	Cer 42:2;O2|Cer 18:1;O2/24:1		27254.6	247174	0.975255	194.47
5.1419	421.272	[M+H]+	w/o MS2:NATau 18:2;O	1786.38	21467.7	0.742945	6.2688		8.37737	630.618	[M+H-H2O]+	Cer 42:2;O2|Cer 18:1;O2/24:1		1518.06	19000	0.846227	9.34542
0.8945	434.343	[M+H]+	w/o MS2:Elaidylphosphocholine	2584.25	20690.5	0.764727	80.9742		7.01978	630.62	[M+H-H2O]+	Cer 42:2;O2|Cer 18:1;O2/24:1		43292.2	456301	0.902836	304.814
5.57737	438.298	[M+H]+	w/o MS2:LPC O-13:1	3996.25	40679.3	0.954929	146.708		7.54592	630.62	[M+H-H2O]+	Cer 42:2;O2|Cer 18:1;O2/24:1		78524.2	733238	0.969755	554.072
7.59158	438.299	[M+H]+	w/o MS2:LPC O-13:1	1742.44	21987.9	0.870831	70.3479		7.79857	644.598	[M+Na]+	Cer 40:1;O2|Cer 18:1;O2/22:0		1553.62	14186.9	0.676778	34.2031
6.65448	438.299	[M+H]+	w/o MS2:NAPhe 19:4	9031.12	95823.4	0.81888	358.973		6.2205	644.6	[M+H-H2O]+	Cer 42:3;O3|Cer 18:2;O2/24:1;O		2009.56	24975.3	0.708343	44.2406
6.19767	438.299	[M+H]+	w/o MS2:NAPhe 19:4	2903.25	32595.1	0.850805	104.675		6.85963	646.614	[M+H]+	Cer 42:3;O2|Cer 18:2;O2/24:1		9331.88	90411.9	0.914393	191.31
5.23323	438.3	[M+H]+	w/o MS2:NAPhe 19:4	2160.94	22596.7	0.842887	86.9395		7.86807	650.645	[M+H-H2O]+	Cer 42:0;O3|Cer 18:0;O2/24:0;O		3926.31	38862.6	0.898944	21.7781
4.30028	442.349	[M+H]+	w/o MS2:RIKEN P-VS1 ID-3235 from Mouse_Feces_WT_ABX_Ctr	5425.38	49799.2	0.898027	177.734		6.17483	650.646	[M+H-H2O]+	Cer 42:0;O3|Cer 18:0;O2/24:0;O		4130.06	48450.2	0.817947	24.43
8.51635	464.314	[M+H]+	w/o MS2:LPC O-15:2	1281.69	18069.6	0.712007	10.9096		7.75223	686.643	[M+Na]+	Cer 43:1;O2|Cer 18:1;O2/25:0		2359.88	21009.2	0.812716	71.1406
7.45458	464.315	[M+H]+	w/o MS2:LPC O-15:2	6506.62	76055.3	0.912027	57.4981		7.98388	700.662	[M+Na]+	Cer 44:1;O2|Cer 18:1;O2/26:0		10361.3	100389	0.882038	211.274
6.56365	464.315	[M+H]+	w/o MS2:NAPhe 21:5	28290.4	340823	0.74627	470.777		4.91075	708.579	[M+H]+	Cer 46:8;O3|Cer 18:2;O2/28:6;O		3255.62	35670.2	0.632218	24.5592
5.50888	464.316	[M+H]+	w/o MS2:NAPhe 21:5	23480.5	240775	0.888394	379.495		5.78487	710.595	[M+H]+	Cer 46:7;O3|Cer 18:1;O2/28:6;O		6516.25	57839.7	0.962859	99.6669
5.18757	464.316	[M+H]+	w/o MS2:NAPhe 21:5	3063.19	30326.6	0.928866	26.7373		4.5806	710.596	[M+H]+	Cer 46:7;O3|Cer 18:1;O2/28:6;O		31580.1	291951	0.935345	482.687
1.16023	464.317	[M+H]+	w/o MS2:NAPhe 21:5	2940.81	26979.3	0.709412	26.6084		4.81258	722.556	[M+H-H2O]+	HexCer 36:3;O3		2734.75	26656.2	0.726623	31.5026
6.49532	466.33	[M+H]+	w/o MS2:Cer 12:2;O2/16:4	9913.12	103848	0.843233	144.547		8.5627	728.69	[M+Na]+	Cer 46:1;O2|Cer 18:1;O2/28:0		1101.12	11745.4	0.86263	220.186
7.13362	466.33	[M+H]+	w/o MS2:NAPhe 21:4	6233.44	73830.8	0.839626	96.8971		8.30803	729.586	[M+H]+	SM 36:2;O2		1424.75	34500.2	0.891468	24.1753
6.17483	466.33	[M+H]+	w/o MS2:NAPhe 21:4	9803.94	100100	0.862392	160.727		8.09955	732.557	[M+H]+	PC 32:1		88521.3	2267138	0.812393	1975.54
7.68325	466.331	[M+H]+	w/o MS2:NAPhe 21:4	6710.5	86348.1	0.863552	110.445		6.15202	744.554	[M+H]+	PE 36:2|PE 18:1_18:1		4016.56	44473.3	0.859763	47.0648
4.25328	468.366	[M+H]+	w/o MS2:Cer 12:2;O3/15:1(2OH)	11521.9	112693	0.941081	346.269		12.1646	744.592	[M+H]+	PC O-34:2|PC O-16:1_18:1		53142.8	1251219	0.854186	620.265
5.46322	470.38	[M+H]+	w/o MS2:RIKEN P-VS1 ID-3800 from Mouse_Muscle_fads2KO_N_Ctr	6993.31	68232.8	0.8812	286.741		7.2021	746.57	[M+H]+	PE 36:1		2473.38	27803.9	0.916616	53.3963
1.28463	471.36	[M+H]+	w/o MS2:NAOrn 24:6	1161.06	10921.9	0.94074	38.9089		4.88758	748.572	[M+H-H2O]+	HexCer 38:4;O3		20733.2	182323	0.496371	294.778
10.5662	478.33	[M+H]+	w/o MS2:LPC O-16:2	2497.06	63894.8	0.916952	20.0754		5.27888	751.535	[M+Na]+	DG 45:11		5102.19	48970.2	0.896857	75.2313
1.67012	478.331	[M+H-H2O]+	w/o MS2:NAPhe 22:5	2041.81	19622.4	0.765135	24.2071		6.06002	753.552	[M+Na]+	DG 45:10		6090.69	44684.9	0.499476	91.6257
1.03665	480.312	[M+H]+	w/o MS2:LPC 15:1	6348.56	52877.5	0.814097	151.985		6.12917	768.554	[M+H]+	PE 38:4		5701.5	57505.5	0.814367	70.6006
1.8561	480.347	[M+H]+	w/o MS2:NAPhe 22:4	1352.44	10779.1	0.559865	21.2952		11.6663	770.607	[M+H]+	PC O-36:3|PC O-18:3_18:0		60823.9	1303315	0.889189	235.783
5.85385	482.325	[M+H]+	w/o MS2:PE O-8:0_10:0	3801.12	36039	0.913354	36.411		6.03702	779.568	[M+Na]+	DG 47:11		15656.6	179673	0.733311	516.916
1.3083	482.326	[M+H]+	w/o MS2:LPC 15:0	2075.56	18911.4	0.923385	19.9349		7.3166	782.572	[M+H]+	PC 36:4|PC 16:0_20:4		113595	1610114	0.84845	2097.22
2.09727	482.363	[M+H]+	w/o MS2:LPC O-16:0	1987.5	15039.4	0.756215	20.931		10.9055	784.756	[M+Na]+	Cer 50:1;O2|Cer 18:1;O2/32:0		3115.5	73727.1	0.82992	230.682
1.3553	484.396	[M+H]+	w/o MS2:Cer 12:1;O3/16:1(2OH)	1790.69	18118.4	0.740109	39.0839		4.83575	786.506	[M+Na]+	PE 38:6		4023.62	38917.4	0.938768	36.0508
1.3553	494.327	[M+H]+	LPC 16:1/0:0	3500.94	28811.5	0.767029	110.244		11.0867	786.602	[M+H]+	PC 36:2|PC 18:1_18:1		58569.3	1609454	0.870982	1596.12
5.23323	495.267	[M+H]+	w/o MS2:RIKEN P-VS1 ID-4168 from Cell_C2C12_WT_N_4h50AA	8203.69	81274	0.941294	195.846		5.11907	788.52	[M+H]+	PE 40:8		2825.31	28852.2	0.896789	20.3034
10.5212	496.341	[M+H]+	w/o MS2:NAPhe 22:4;O	11420.6	280559	0.760952	20.7496		13.6252	788.618	[M+H]+	PC 36:1|PC 18:0_18:1		1297306	34885480	0.771623	9712.4
1.67012	496.342	[M+H]+	LPC 16:0	61677.6	533114	0.779362	113.049		7.22493	790.537	[M+H]+	PC 37:7		1430.06	13302.3	0.977885	21.3817
10.4987	504.344	[M+H-H2O]+	w/o MS2:LPC O-18:3	2625.31	71050.4	0.71752	33.4609		5.83102	792.558	[M+H]+	PE 40:6		14715.6	119140	0.922576	184.615
2.22358	506.362	[M+H-H2O]+	w/o MS2:NAPhe 24:5	1992.75	17812.7	0.995635	24.6544		10.996	794.605	[M+H]+	PC O-38:5|PC O-18:1_20:4		2504	54296.9	0.910553	24.62
1.8561	506.362	[M+H]+	w/o MS2:Cer 12:2;O2/19:5	1953.75	16385.5	0.541732	24.7773		11.337	796.621	[M+H]+	PC O-38:4		1810	36621.4	0.939899	17.0621
1.3083	508.342	[M+H-2H2O]+	w/o MS2:LPC 17:1	1601.19	14599.3	0.673277	16.797		6.35783	804.634	[M+H]+	RIKEN P-VS1 ID-11454 from Mouse_Brain_WT_N_F1EPA		13361.9	109262	0.924318	369.188
2.06268	508.378	[M+H]+	w/o MS2:Cer 15:3;O2/18:5;O	2410.25	18493.2	0.791064	25.143		6.60915	806.572	[M+H]+	PC 38:6		142255	2143817	0.951193	3539.11
1.88758	510.356	[M+H]+	LPC 17:0/0:0	1349.75	9180.23	0.989573	32.9041		12.7846	812.787	[M+Na]+	Cer 52:1;O2|Cer 18:1;O2/34:0		42653	746285	0.911948	1441.49
1.67012	518.324	[M+H]+	w/o MS2:LPC 18:3	6796.44	79710.6	0.93284	330.448		5.83102	814.538	[M+H]+	PE 42:9		18157.4	168140	0.680325	211.813
1.38505	520.341	[M+H]+	LPC 18:2/0:0	3014.06	22602.4	0.717415	50.4591		6.35783	830.65	[M+H]+	RIKEN P-VS1 ID-12613 from Mouse_Brain_WT_N_F1AA		22409.5	185862	0.684976	343.687
1.67012	522.359	[M+H]+	LPC 18:1/0:0	92536.4	825177	0.756972	1901.48		8.70268	830.74	[M+Na]+	Cer 54:6;O2|Cer 18:1;O2/36:5		1287.38	13279.9	0.77963	16.6093
5.41722	524.299	[M+H]+	w/o MS2:SL 12:2;O/16:4;O	1354.25	19109.5	0.758443	5.07072		5.96818	832.665	[M+H]+	RIKEN P-VS1 ID-12702 from Mouse_Brain_WT_N_F1AA		11835.7	114861	0.899852	288.688
13.6476	524.372	[M+H]+	w/o MS2:PC O-8:0_10:0	6170.94	151926	0.942494	51.1997		7.01978	832.666	[M+H]+	RIKEN P-VS1 ID-12702 from Mouse_Brain_WT_N_F1AA		165208	1507414	0.957623	4026.16
2.22358	524.373	[M+H]+	LPC 18:0	70941.9	526878	0.88327	286.596		9.18598	832.755	[M+H]+	Cer 56:8;O2|Cer 18:2;O2/38:6		1463.06	22016.9	0.836139	96.3803
5.1419	526.316	[M+H]+	w/o MS2:RIKEN P-VS1 ID-4629 from Mouse_Muscle_WT_CTX3_Ctr	3118	36611.8	0.891663	38.8552		7.3166	834.68	[M+H]+	RIKEN P-VS1 ID-12797 from Mouse_Brain_fads2KO_N_Ctr		20621.3	178341	0.940441	337.186
1.46302	538.442	[M+H]+	w/o MS2:Cer 12:1;O3/20:2(2OH)	1730.94	13893	0.748265	29.6725		8.07638	834.68	[M+H]+	RIKEN P-VS1 ID-12797 from Mouse_Brain_fads2KO_N_Ctr		1710.5	16336.4	0.922148	27.8773
2.13158	540.458	[M+H]+	w/o MS2:Cer 12:1;O3/20:1(2OH)	1918.69	13660.4	0.924355	67.6626		10.4762	834.77	[M+H]+	Cer 56:7;O2|Cer 18:1;O2/38:6		4049.81	67501.3	0.966088	230.118
1.64695	544.34	[M+H]+	w/o MS2:PE O-8:0_15:4	6380.19	79750.3	0.698844	102.769		11.6893	838.635	[M+H]+	PC 40:4|PC 18:0_22:4		17333.2	334149	0.907648	111.227
1.3083	544.342	[M+H]+	LPC 20:4/0:0	12422.8	97515.1	0.914426	202.079		7.3856	846.679	[M+H-H2O]+	HexCer 45:4;O3		4128.62	41826.8	0.848031	84.3525
4.62693	544.511	[M+H-H2O]+	Cer 36:3;O2|Cer 18:2;O2/18:1	2054.56	19899.4	0.916827	33.2849		4.5806	854.573	[M+H]+	PC 42:10		16761.3	162286	0.930388	245.003
2.22358	546.355	[M+H]+	w/o MS2:LPC 18:0	6874	55240.8	0.894906	175.197		9.85962	858.771	[M+Na]+	Cer 56:6;O2|Cer 18:1;O2/38:5		14460.3	168976	0.778061	1167.63
5.55455	546.524	[M+H]+	w/o MS2:Cer 12:0;O2/24:2	2490	34590.5	0.933415	34.2607		11.5505	862.802	[M+Na]+	Cer 56:4;O2|Cer 18:1;O2/38:3		4095.94	62740.1	0.866636	73.1574
4.91075	546.526	[M+H]+	w/o MS2:Cer 12:0;O2/24:2	1895.81	22995.8	0.723553	25.252		12.2858	862.802	[M+Na]+	Cer 56:4;O2|Cer 18:1;O2/38:3		2960.88	44617.5	0.936014	52.3422
6.26633	548.542	[M+H]+	w/o MS2:Cer 12:0;O2/24:1	8792.5	82115.2	0.84559	152.191		4.17797	878.573	[M+H]+	PC 44:12|PC 22:6_22:6		4089.44	57280.2	0.779326	65.4287
5.78487	548.542	[M+H]+	w/o MS2:Cer 12:0;O2/24:1	3669.88	43484.2	0.79295	58.9843		11.3885	886.802	[M+Na]+	Cer 58:6;O2|Cer 20:1;O2/38:5		3063.75	44846.1	0.927056	105.976
4.5806	548.543	[M+H-H2O]+	Cer 36:1;O2|Cer 18:1;O2/18:0	10970.2	111538	0.88976	193.065
5.25607	549.489	[M+H]+	w/o MS2:RIKEN P-VS1 ID-4975 from Cell_HeLa_WT_N_Ctr	1817.44	30180.2	0.797788	14.2214
8.09955	549.49	[M+H]+	w/o MS2:RIKEN P-VS1 ID-4975 from Cell_HeLa_WT_N_Ctr	1684.19	55158.9	0.689238	15.5493
2.18925	550.389	[M+H]+	LPC 20:1/0:0	4681.19	37051.4	0.984961	43.1869
2.22358	562.328	[M+H]+	w/o MS2:RIKEN P-VS1 ID-5189 from Mouse_Plasma_ApoEKO_N_F1DHA	1855.5	16741.1	0.85201	41.076
13.3544	563.538	[M+H]+	w/o MS2:RIKEN P-VS1 ID-5214 from Cell_C2C12_WT_N_0hCtr	1651.62	41577.6	0.850594	20.0106
6.88247	563.54	[M+H]+	w/o MS2:RIKEN P-VS1 ID-5214 from Cell_C2C12_WT_N_0hCtr	6616.94	77061.8	0.867494	78.1926
1.3083	566.323	[M+H]+	w/o MS2:LPC 20:4	1080.06	10513.9	0.944488	45.2153
9.18598	567.563	[M+H]+	w/o MS2:RIKEN P-VS1 ID-5264 from Mouse_Brain_WT_N_F1	1318.25	15849	0.854746	38.615
1.23713	568.342	[M+H]+	LPC 22:6/0:0	14864.9	125850	0.711623	296.773
1.3318	570.355	[M+H]+	LPC 22:5/0:0	1215.19	16318.9	0.797646	59.4146
1.45693	572.427	[M+H]+	w/o MS2:NAGlySer 8:0;O(FA 17:1)	2237.56	13543.1	0.664507	51.9557
2.13158	574.443	[M+H]+	w/o MS2:NAGlySer 8:0;O(FA 17:0)	2551.75	17994.4	0.837945	60.1472
7.01978	576.572	[M+H-H2O]+	Cer 38:1;O2|Cer 18:1;O2/20:0	1793.69	16747.6	0.858922	23.1988
10.5212	577.519	[M+H]+	w/o MS2:RIKEN P-VS1 ID-5423 from Mouse_Plasma_ApoEKO_N_F1DHA	8159.5	283642	0.730711	156.425
5.53172	577.521	[M+H]+	w/o MS2:RIKEN P-VS1 ID-5423 from Mouse_Plasma_ApoEKO_N_F1DHA	14585.3	250632	0.870847	249.91
5.1419	577.521	[M+H]+	w/o MS2:RIKEN P-VS1 ID-5423 from Mouse_Plasma_ApoEKO_N_F1DHA	13764.9	147641	0.798939	249.616
6.24333	577.521	[M+H]+	w/o MS2:RIKEN P-VS1 ID-5423 from Mouse_Plasma_ApoEKO_N_F1DHA	42538.3	443134	0.847063	844.342
3.021	578.42	[M+H]+	LPC 22:1/0:0	1214.19	10352	0.748022	9.10187
5.57737	583.51	[M+H]+	w/o MS2:NAGly 8:0;O(FA 24:1)	9085.69	87661.3	0.85473	209.448
5.80802	585.526	[M+H]+	w/o MS2:RIKEN P-VS1 ID-5539 from Mouse_Macrophage_WT_N_F1AA	5561.75	55395.1	0.87729	206.979
6.54098	587.542	[M+H]+	w/o MS2:RIKEN P-VS1 ID-5566 from Mouse_Macrophage_WT_N_F1AA	69775.1	789234	0.831711	789.783
6.28917	588.535	[M+H]+	w/o MS2:Cer 17:0;O2/19:1	12699	98848.4	0.942459	230.785
6.74547	589.556	[M+H]+	w/o MS2:RIKEN P-VS1 ID-5599 from Mouse_Aorta_WT_N_Ctr	10205.9	109564	0.948712	79.832
7.68325	589.557	[M+H]+	w/o MS2:RIKEN P-VS1 ID-5599 from Mouse_Aorta_WT_N_Ctr	19582.9	233864	0.951464	266.272
1.23713	590.324	[M+H]+	w/o MS2:LPC 22:6	1132.69	10355.6	0.859611	46.6348
6.19767	600.573	[M+H]+	w/o MS2:SE 28:1/12:0	2667.81	25610.8	0.886583	15.7242
4.53378	601.521	[M+H]+	w/o MS2:RIKEN P-VS1 ID-5826 from Mouse_Feces_WT_N_Ctr	10399.8	178882	0.949447	70.0216
5.37105	601.521	[M+H]+	w/o MS2:RIKEN P-VS1 ID-5826 from Mouse_Feces_WT_N_Ctr	9593.38	96742.9	0.865552	50.6816
6.35783	602.587	[M+H]+	w/o MS2:Cer 12:0;O2/28:2	3879.5	49293.6	0.836615	76.8252
6.81397	602.588	[M+H-H2O]+	Cer 40:2;O2|Cer 18:2;O2/22:0	7116.88	69608.1	0.836501	136.786
10.1593	603.535	[M+H]+	w/o MS2:RIKEN P-VS1 ID-5863 from Mouse_Adipose_WT_N_F1AA	2621.44	57869.7	0.832072	19.9526
5.11907	603.536	[M+H]+	w/o MS2:RIKEN P-VS1 ID-5863 from Mouse_Adipose_WT_N_F1AA	6098.06	63687.3	0.956495	41.5335
6.12917	603.537	[M+H]+	w/o MS2:RIKEN P-VS1 ID-5863 from Mouse_Adipose_WT_N_F1AA	172069	1805677	0.859806	1566.38
7.08795	604.604	[M+H]+	w/o MS2:Cer 12:0;O2/28:1	5738.12	54646.2	0.700568	86.5268
7.2021	605.553	[M+H]+	w/o MS2:RIKEN P-VS1 ID-5903 from Cell_C2C12_WT_N_4hCtr	177012	1939294	0.883642	1539.94
6.67713	605.553	[M+H]+	w/o MS2:RIKEN P-VS1 ID-5903 from Cell_C2C12_WT_N_4hCtr	255212	4765633	0.757861	2233.09
5.23323	607.394	[M+H]+	w/o MS2:RIKEN P-VS1 ID-5923 from Mouse_Feces_WT_N_Ctr	53351.6	518183	0.919865	567.121
4.62693	607.51	[M+H]+	w/o MS2:SL 12:0;O/21:0	2034.38	24725.9	0.895727	46.5617
5.25607	608.508	[M+H]+	w/o MS2:Cer 12:2;O2/26:3	1599.94	20501.8	0.819347	38.4098
4.60377	609.525	[M+H]+	w/o MS2:NAGly 8:0;O(FA 26:2)	1562.44	32812.3	0.731815	51.1925
5.50888	609.526	[M+H]+	w/o MS2:NAGly 8:0;O(FA 26:2)	102301	1049672	0.873925	3431.3
6.49532	611.541	[M+H]+	w/o MS2:NAGly 8:0;O(FA 26:1)	23920.9	235183	0.944341	583.042
5.6922	611.541	[M+H]+	w/o MS2:NAGly 8:0;O(FA 26:1)	6216.19	66644.8	0.832264	83.0219
6.19767	611.542	[M+H]+	w/o MS2:NAGly 8:0;O(FA 26:1)	9801.62	99261.7	0.85908	189.033
6.42648	613.556	[M+H-H2O]+	w/o MS2:NAGly 8:0;O(FA 26:0)	8571.19	96452.5	0.826651	110.916
9.10365	614.568	[M+H]+	w/o MS2:Cer 12:0;O3/25:0(2OH)	7915.94	86548.4	0.748039	190.991
7.15645	616.601	[M+H]+	w/o MS2:Cer 13:0;O2/28:2	2971	28578.4	0.910128	54.2564
6.85963	616.603	[M+H]+	w/o MS2:Cer 13:0;O2/28:2	6884.88	69442.2	0.90445	122.761
5.85385	616.605	[M+H]+	w/o MS2:Cer 13:0;O2/28:2	2155	22205.6	0.830898	39.3546
5.94518	617.553	[M+H]+	w/o MS2:RIKEN P-VS1 ID-6165 from Cell_HEK293_WT_N_Ctr	1154.69	10833.4	0.829572	27.5678
6.67713	618.582	[M+H]+	w/o MS2:Cer 18:2;O2/22:1	1558.38	14791.3	0.917226	5.86692
5.62303	622.614	[M+H]+	w/o MS2:Cer 12:0;O2/28:0;O	1220.69	12192.9	0.646998	35.2135
4.39378	623.505	[M+H]+	w/o MS2:SL 12:0;O/21:0;O	3321.62	37377.6	0.801	27.2237
3.84942	623.505	[M+H]+	w/o MS2:SL 12:0;O/21:0;O	4439.88	65534	0.807017	42.7374
4.83575	623.506	[M+H]+	w/o MS2:SL 12:0;O/21:0;O	94766.3	949836	0.682321	963.833
6.2205	626.589	[M+H-H2O]+	w/o MS2:SE 28:2/14:0	3871.81	49935.1	0.978978	44.0954
5.83102	627.537	[M+H]+	w/o MS2:RIKEN P-VS1 ID-6350 from Mouse_Macrophage_WT_N_F1AA	16200.1	166756	0.839984	86.7839
5.46322	627.537	[M+H]+	w/o MS2:RIKEN P-VS1 ID-6350 from Mouse_Macrophage_WT_N_F1AA	63407.3	761422	0.824532	507.496
4.95708	627.538	[M+H]+	w/o MS2:RIKEN P-VS1 ID-6350 from Mouse_Macrophage_WT_N_F1AA	65161.2	781836	0.831042	524.125
6.12917	627.538	[M+H]+	w/o MS2:RIKEN P-VS1 ID-6350 from Mouse_Macrophage_WT_N_F1AA	181285	1638352	0.882501	1511.7
6.35783	628.602	[M+H-H2O]+	Cer 42:3;O2|Cer 18:2;O2/24:1	5382.5	55242.5	0.682539	219.473
5.87652	628.602	[M+H]+	w/o MS2:SE 28:1/14:0	4694.06	42285.3	0.755232	191.402
6.85963	628.604	[M+H-H2O]+	w/o MS2:Cer 18:2;O2/24:1	24807.8	247404	0.860614	313.19
5.62303	629.552	[M+H]+	w/o MS2:RIKEN P-VS1 ID-6396 from Cell_C2C12_WT_N_12hCtr	6515.69	76262.8	0.619331	81.6923
6.79113	630.557	[M+H]+	Cer 40:5;O3|Cer 18:1;O2/22:4;O	2146.75	21656.9	0.918203	38.5033
5.96818	630.617	[M+H-H2O]+	Cer 42:2;O2|Cer 18:1;O2/24:1	27254.6	247174	0.975255	194.47
8.37737	630.618	[M+H-H2O]+	Cer 42:2;O2|Cer 18:1;O2/24:1	1518.06	19000	0.846227	9.34542
7.01978	630.62	[M+H-H2O]+	Cer 42:2;O2|Cer 18:1;O2/24:1	43292.2	456301	0.902836	304.814
7.54592	630.62	[M+H-H2O]+	Cer 42:2;O2|Cer 18:1;O2/24:1	78524.2	733238	0.969755	554.072
6.42648	631.567	[M+H]+	w/o MS2:RIKEN P-VS1 ID-6428 from Cell_C2C12_WT_N_4hCtr	13735.1	191140	0.643285	222.429
4.1318	632.504	[M+H]+	w/o MS2:Cer 12:2;O2/28:5	4386.06	40853.6	0.878151	109.628
7.3166	632.633	[M+H-H2O]+	w/o MS2:Cer 12:0;O2/30:1	11831.6	105548	0.772067	141.902
7.86807	632.635	[M+H-H2O]+	w/o MS2:RIKEN P-VS1 ID-6444 from Mouse_Macrophage_WT_N_F1AA	19969.7	189418	0.960048	222.235
5.18757	633.526	[M+H]+	w/o MS2:SL 12:1;O/23:0	12739.9	135438	0.844675	128.843
8.21538	633.585	[M+H]+	w/o MS2:RIKEN P-VS1 ID-6456 from Cell_C2C12_WT_N_24hCtr	6546.88	175255	0.839946	99.037
5.39422	635.541	[M+H]+	w/o MS2:SL 12:0;O/23:0	7941.56	93876.6	0.83436	100.968
6.17483	635.542	[M+H]+	w/o MS2:SL 12:0;O/23:0	40573.9	394464	0.806784	549.39
4.5806	637.522	[M+H]+	w/o MS2:SL 12:0;O/22:0;O	2185.31	25853.3	0.949403	39.6892
6.12917	637.556	[M+H]+	w/o MS2:NAGly 8:0;O(FA 28:2)	17710.1	184076	0.893825	384.137
6.40348	637.557	[M+H]+	w/o MS2:NAGly 8:0;O(FA 28:2)	16028.4	164622	0.904476	279.719
6.81397	639.572	[M+H]+	w/o MS2:NAGly 8:0;O(FA 28:1)	5376	72358.7	0.983846	150.472
6.31217	639.572	[M+H]+	w/o MS2:NAGly 8:0;O(FA 28:1)	7416.19	83804.7	0.705266	233.402
7.11078	639.573	[M+H]+	w/o MS2:NAGly 8:0;O(FA 28:1)	23956	244247	0.843048	764.315
7.4086	641.587	[M+H]+	w/o MS2:NAGly 8:0;O(FA 28:0)	7671.5	97340.3	0.735846	150.056
7.79857	644.598	[M+Na]+	Cer 40:1;O2|Cer 18:1;O2/22:0	1553.62	14186.9	0.676778	34.2031
6.2205	644.6	[M+H-H2O]+	Cer 42:3;O3|Cer 18:2;O2/24:1;O	2009.56	24975.3	0.708343	44.2406
8.84233	645.62	[M+H]+	w/o MS2:RIKEN P-VS1 ID-6733 from Mouse_Aorta_WT_N_Ctr	2619.06	33728.4	0.820953	55.8841
6.85963	646.614	[M+H]+	Cer 42:3;O2|Cer 18:2;O2/24:1	9331.88	90411.9	0.914393	191.31
5.85385	646.614	[M+H]+	w/o MS2:Cer 12:0;O2/30:2;O	2589.81	29671.9	0.699759	47.9703
6.58648	647.46	[M+H]+	w/o MS2:DG 37:7	2244.81	33328.8	0.668263	14.9187
7.13362	648.629	[M+H]+	w/o MS2:Cer 12:1;O2/30:0;O	2645.12	40718.6	0.949221	19.4403
3.10303	649.521	[M+H]+	w/o MS2:SL 12:1;O/23:0;O	1221.62	11754.3	0.82022	6.58252
4.39378	649.522	[M+H]+	w/o MS2:SL 12:1;O/23:0;O	2807.94	28330.5	0.96566	14.0883
3.79765	649.522	[M+H]+	w/o MS2:SL 12:1;O/23:0;O	3009.69	48498.7	0.888076	18.2261
7.86807	650.645	[M+H-H2O]+	Cer 42:0;O3|Cer 18:0;O2/24:0;O	3926.31	38862.6	0.898944	21.7781
7.3166	650.645	[M+H]+	w/o MS2:Cer 18:0;O2/24:1	6420.75	64268.4	0.91803	38.8637
6.17483	650.646	[M+H-H2O]+	Cer 42:0;O3|Cer 18:0;O2/24:0;O	4130.06	48450.2	0.817947	24.43
8.77285	651.536	[M+H]+	w/o MS2:SL 12:0;O/23:0;O	1947.06	40624.6	0.917528	18.4468
4.62693	651.536	[M+H]+	w/o MS2:SL 12:0;O/23:0;O	12818.4	169974	0.610266	122.5
5.1419	651.537	[M+H]+	w/o MS2:SL 12:0;O/23:0;O	539995	6191549	0.923058	10463.3
5.85385	651.537	[M+H]+	w/o MS2:SL 12:0;O/23:0;O	517961	4795679	0.951733	10070.2
6.42648	653.552	[M+H]+	w/o MS2:RIKEN P-VS1 ID-6886 from Cell_C2C12_WT_N_4h10AA	16238.1	157753	0.950294	367.797
6.85963	654.617	[M+H]+	w/o MS2:SE 28:2/16:0	1507	20574.8	0.730529	59.8634
7.15645	656.595	[M+H]+	w/o MS2:Cer 19:3;O2/24:1;O	2058.69	22528.5	0.869823	76.8626
7.06512	657.582	[M+H]+	w/o MS2:RIKEN P-VS1 ID-6973 from Mouse_Ear_fads2KO_N_Ctr	9266	183322	0.775849	129.822
7.96073	659.599	[M+H]+	w/o MS2:RIKEN P-VS1 ID-7017 from Cell_C2C12_WT_N_12hCtr	7699.94	216180	0.751157	195.505
5.23323	663.457	[M+H]+	w/o MS2:RIKEN P-VS1 ID-7082 from Mouse_Macrophage_WT_N_F1AA	82611.4	792215	0.944534	804.971
6.81397	668.6	[M+H]+	w/o MS2:RIKEN P-VS1 ID-7217 from Mouse_Kidney_WT_N_F1	2011.06	23649	0.806289	37.7262
8.23855	669.448	[M+H]+	w/o MS2:DG 39:10	1193.06	22843.7	0.84282	43.1126
7.54592	670.613	[M+H]+	w/o MS2:Cer 16:2;O2/28:2;O	93310.7	822339	0.93299	2789.48
7.86807	672.629	[M+H]+	w/o MS2:Cer 22:0;O2/20:1	8907.75	83921	0.9629	105.3
4.6501	675.538	[M+H]+	w/o MS2:SL 12:1;O/25:1;O	1476.06	18042.7	0.867271	28.138
4.5806	677.551	[M+H]+	w/o MS2:SL 12:1;O/25:0;O	1980.75	31799.6	0.891138	33.2303
5.71537	677.552	[M+H]+	w/o MS2:SL 12:1;O/25:0;O	2039.25	20973.4	0.908635	34.381
5.96818	677.6	[M+H]+	w/o MS2:RIKEN P-VS1 ID-7421 from Cell_C2C12_WT_N_4hCtr	1945.31	21566	0.729473	32.1397
5.80802	679.567	[M+H]+	w/o MS2:SL 12:0;O/25:0;O	1684.56	31664.5	0.844794	20.6512
5.1419	679.568	[M+H]+	w/o MS2:SL 12:0;O/25:0;O	3108.38	44707.8	0.856483	47.2522
6.65448	681.485	[M+H]+	w/o MS2:SL 12:1;O/26:5;O	5068.38	57502.8	0.824233	78.5468
7.11078	683.597	[M+H]+	w/o MS2:RIKEN P-VS1 ID-7582 from Mouse_Aorta_ApoEKO_N_F1EPA	3809.88	81902.8	0.840906	60.2396
7.96073	684.627	[M+H]+	w/o MS2:Cer 12:2;O2/31:0	2189.38	24040.6	0.873376	55.0074
6.17483	684.646	[M+H]+	w/o MS2:Cer 12:0;O3/30:0(2OH)	1363.5	12572.9	0.927074	32.2146
7.75223	686.643	[M+Na]+	Cer 43:1;O2|Cer 18:1;O2/25:0	2359.88	21009.2	0.812716	71.1406
9.16248	691.602	[M+H]+	w/o MS2:SL 12:0;O/27:0	1374.94	14580.2	0.792715	18.3601
10.6609	692.557	[M+H]+	w/o MS2:PC O-8:0_22:0	1369.62	32960.1	0.870461	29.0703
8.12272	695.464	[M+H]+	w/o MS2:DG 41:11	3917.38	108359	0.802742	58.0365
3.01503	695.505	[M+H]+	w/o MS2:RIKEN P-VS1 ID-7846 from Mouse_Feces_WT_N_Ctr	1915.06	23384.3	0.742871	25.7737
11.1547	697.478	[M+H]+	w/o MS2:DG 41:10	5515.38	121034	0.966408	54.3245
4.34712	699.537	[M+H]+	w/o MS2:SL 13:1;O/26:3;O	10136.8	102153	0.868412	131.026
8.77285	699.598	[M+H]+	w/o MS2:VAE 27:1	8379.44	83524.2	0.921835	61.1138
5.64603	700.529	[M+H]+	w/o MS2:PC O-9:0_22:3	2404.5	37841.9	0.897323	48.299
7.98388	700.662	[M+Na]+	Cer 44:1;O2|Cer 18:1;O2/26:0	10361.3	100389	0.882038	211.274
6.65448	702.545	[M+H]+	w/o MS2:PC O-9:0_22:2	39310.8	375453	0.907725	582.797
5.57737	703.469	[M+H]+	w/o MS2:SL 16:3;O/24:6;O	2229.62	22775.5	0.851097	44.6763
11.064	705.583	[M+H]+	w/o MS2:SL 12:1;O/27:0;O	5976.31	75383.2	0.878925	121.085
8.23855	706.54	[M+H]+	w/o MS2:PC 15:0_15:0	14767.9	257242	0.904568	275.715
6.54098	707.5	[M+H]+	w/o MS2:SL 12:1;O/28:6;O	18042.1	191443	0.861512	285.883
12.1415	707.5	[M+H]+	w/o MS2:SL 12:1;O/28:6;O	2487.38	56841.9	0.719645	38.2442
4.91075	708.579	[M+H]+	Cer 46:8;O3|Cer 18:2;O2/28:6;O	3255.62	35670.2	0.632218	24.5592
13.3544	709.515	[M+H]+	w/o MS2:SL 12:1;O/28:5;O	7855.81	170286	0.986658	87.0429
7.68325	709.516	[M+H]+	w/o MS2:SL 12:1;O/28:5;O	5526.19	64318.5	0.806456	77.9096
5.78487	710.595	[M+H]+	Cer 46:7;O3|Cer 18:1;O2/28:6;O	6516.25	57839.7	0.962859	99.6669
4.5806	710.596	[M+H]+	Cer 46:7;O3|Cer 18:1;O2/28:6;O	31580.1	291951	0.935345	482.687
7.52308	712.622	[M+H]+	w/o MS2:Cer 16:1;O2/30:5;O	1260.25	11809.2	0.67706	41.6754
1.80843	715.604	[M+H]+	w/o MS2:SL 12:1;O/29:1	1113.5	8403.9	0.846274	22.916
7.15645	716.559	[M+H]+	w/o MS2:PC O-8:0_24:2	1376.88	21878.9	0.754687	28.9467
9.40348	716.56	[M+H]+	w/o MS2:PC O-8:0_24:2	1730.69	47374.2	0.778557	39.462
12.8536	718.575	[M+H]+	w/o MS2:PC O-8:0_24:1	1265.81	32891.7	0.855579	16.0399
10.3861	718.576	[M+H]+	w/o MS2:PC O-8:0_24:1	13839.4	423867	0.891527	198.419
9.67495	720.556	[M+H]+	w/o MS2:SE 24:1;O4/22:6	1863.25	35865.5	0.81621	26.9015
8.74952	721.579	[M+H]+	w/o MS2:DG 42:5	6464.56	65452.4	0.923338	119.037
4.81258	722.556	[M+H-H2O]+	HexCer 36:3;O3	2734.75	26656.2	0.726623	31.5026
10.7481	723.494	[M+H]+	w/o MS2:DG 43:11	14435.5	447669	0.835977	105.489
6.65448	724.526	[M+H]+	w/o MS2:PC O-9:0_24:5	8393.88	90297.2	0.877282	93.6718
5.57737	724.529	[M+H]+	w/o MS2:PC O-9:0_24:5	13952.6	127426	0.987339	156.752
4.62693	724.573	[M+H]+	w/o MS2:HexCer 18:2;O2/18:1	1366.94	14019.4	0.824024	15.2766
7.2021	725.51	[M+H]+	w/o MS2:DG 43:10	1891	23578.7	0.908538	21.1871
5.27888	725.52	[M+H]+	w/o MS2:RIKEN P-VS1 ID-8644 from Mouse_Brain_WT_N_F1AA	3605.81	31745.5	0.938886	41.392
8.23855	728.521	[M+H]+	w/o MS2:PC 30:0	3709.06	66426.6	0.94309	57.021
6.54098	728.562	[M+H]+	w/o MS2:PE P-18:1_18:1	132445	1360059	0.854042	1539.88
8.5627	728.69	[M+Na]+	Cer 46:1;O2|Cer 18:1;O2/28:0	1101.12	11745.4	0.86263	220.186
5.50888	729.485	[M+H]+	w/o MS2:SM 35:6;O2	10056.4	113373	0.850715	178.444
8.30803	729.586	[M+H]+	SM 36:2;O2	1424.75	34500.2	0.891468	24.1753
7.68325	730.577	[M+H]+	w/o MS2:PE P-16:0_20:1	34072.6	370457	0.835558	549.189
6.19767	731.497	[M+H]+	w/o MS2:SL 16:3;O/26:6;O	1710.81	16507.5	0.9127	54.5711
5.50888	732.533	[M+H-H2O]+	w/o MS2:HexCer 17:0;O2/20:5;O	1993.19	19758.4	0.848139	26.9243
8.09955	732.557	[M+H]+	PC 32:1	88521.3	2267138	0.812393	1975.54
11.7413	732.592	[M+H]+	w/o MS2:PC O-8:0_25:1	2292.88	74102.7	0.793035	81.0136
11.6663	733.518	[M+H]+	w/o MS2:SM 13:1;O2/24:6	1933.56	45333	0.864591	22.7604
11.1774	734.571	[M+H]+	w/o MS2:PC 16:0_16:0	140569	3186154	0.904172	2393.05
7.45458	735.531	[M+H]+	w/o MS2:SL 12:1;O/30:6;O	3385.69	40958.2	0.856082	47.7097
8.77285	737.552	[M+H]+	w/o MS2:RIKEN P-VS1 ID-9000 from Mouse_Feces_WT_N_Ctr	1474.56	17373	0.87017	18.2038
5.7617	737.557	[M+H]+	w/o MS2:SM 35:2;O2	3502.25	35661.5	0.840779	42.8834
6.2205	740.523	[M+H]+	w/o MS2:PC 7:0_26:4	1583.06	17127	0.827586	17.1258
5.16473	740.523	[M+H]+	w/o MS2:PC 7:0_26:4	2090.19	20204	0.893581	22.4112
8.37737	740.652	[M+H]+	w/o MS2:Cer 12:1;O3/36:4(2OH)	1682.5	17454.4	0.92448	17.326
8.00705	740.654	[M+H]+	w/o MS2:Cer 12:1;O3/36:4(2OH)	5722.19	55472.2	0.897495	61.9035
8.23855	744.496	[M+H]+	w/o MS2:PC O-15:4_20:5	1476.44	29722.2	0.832246	16.6995
6.15202	744.554	[M+H]+	PE 36:2|PE 18:1_18:1	4016.56	44473.3	0.859763	47.0648
9.83662	744.591	[M+H]+	w/o MS2:PC O-8:0_26:2	6587.81	171280	0.805252	185.896
12.1646	744.592	[M+H]+	PC O-34:2|PC O-16:1_18:1	53142.8	1251219	0.854186	620.265
5.57737	746.51	[M+H]+	w/o MS2:RIKEN P-VS1 ID-9241 from Mouse_Muscle_WT_CTX5_Ctr	3301.19	33600.7	0.87542	72.4018
7.2021	746.57	[M+H]+	PE 36:1	2473.38	27803.9	0.916616	53.3963
9.30348	746.572	[M+H]+	w/o MS2:PC 15:0_18:1	16133.8	354990	0.738697	524.836
13.3772	746.608	[M+H]+	w/o MS2:DG O-22:5_24:6	162324	3907658	0.958545	3536.4
4.6501	748.53	[M+H]+	w/o MS2:PC O-9:0_26:7	1617.81	15029.4	0.631854	46.8778
5.23323	748.531	[M+H]+	w/o MS2:PC O-9:0_26:7	9277.94	87306.5	0.895567	131.911
4.88758	748.572	[M+H-H2O]+	HexCer 38:4;O3	20733.2	182323	0.496371	294.778
11.0867	749.508	[M+H]+	w/o MS2:DG 45:12	1689.75	44401.8	0.954778	25.2024
10.1593	749.509	[M+H]+	w/o MS2:DG 45:12	7696.44	143412	0.762636	114.296
10.3861	749.64	[M+H]+	w/o MS2:SL 12:0;O/30:0;O	1289.06	19642.1	0.918082	46.5321
6.54098	750.543	[M+H]+	w/o MS2:PC O-9:0_26:6	37506.4	391027	0.865779	939.687
5.50888	750.545	[M+H]+	w/o MS2:PC O-9:0_26:6	119567	1119628	0.929231	3007.69
5.7617	750.586	[M+H]+	w/o MS2:HexCer 17:3;O2/21:0;O	14267.6	105805	0.819733	296.272
4.55727	750.586	[M+H]+	w/o MS2:HexCer 17:0;O2/21:4	6245.88	58781.9	0.917223	154.8
5.27888	751.535	[M+Na]+	DG 45:11	5102.19	48970.2	0.896857	75.2313
8.3312	751.574	[M+H]+	w/o MS2:SM 36:2;O2	1688.25	42541.2	0.864693	74.3275
7.68325	752.558	[M+H]+	w/o MS2:PC O-9:0_26:5	13357.2	145300	0.838539	203.684
6.49532	752.56	[M+H]+	w/o MS2:PE P-18:0_20:4	43666.1	427032	0.891709	665.865
6.19767	752.561	[M+H]+	w/o MS2:PE P-18:1_20:3	12168.3	115674	0.853001	163.648
5.94518	752.561	[M+H]+	w/o MS2:PE P-18:1_20:3	3130.19	30506.4	0.927027	60.099
5.18757	753.485	[M+H]+	w/o MS2:SM 37:8;O2	1485.25	17864.2	0.825463	21.8959
6.06002	753.552	[M+Na]+	DG 45:10	6090.69	44684.9	0.499476	91.6257
11.2228	753.588	[M+H]+	w/o MS2:SM 36:1;O2	2132.06	55033.2	0.712479	46.512
8.14588	754.538	[M+H]+	w/o MS2:PC 6:0_28:4	16710.1	433459	0.889054	127.158
7.22493	754.574	[M+H]+	w/o MS2:PC O-9:0_26:4	1846.12	19871.7	0.774184	51.9145
6.92812	754.576	[M+H]+	w/o MS2:PC O-9:0_26:4	4049.19	44864.7	0.897621	90.7142
6.17483	755.5	[M+H]+	w/o MS2:SM 37:7;O2	5695.06	58028.2	0.866402	84.7783
11.1547	756.553	[M+H]+	w/o MS2:PC 32:0	27589.6	573849	0.715733	773.743
6.74547	756.558	[M+H]+	w/o MS2:NAGly 19:5;O(FA 28:6)	1831.56	38020.8	0.990392	42.9598
7.45458	756.591	[M+H]+	w/o MS2:PE P-18:1_20:1	32500.9	363766	0.833539	762.317
11.1547	758.57	[M+H]+	w/o MS2:PC 17:1_17:1	2266	34226	0.763783	35.5446
8.3312	758.572	[M+H]+	w/o MS2:PC 17:1_17:1	44140.4	913630	0.812866	692.388
7.79857	758.572	[M+H]+	w/o MS2:PC 17:1_17:1	21154.9	426661	0.821092	412.084
7.11078	759.53	[M+H]+	w/o MS2:SL 16:3;O/28:6;O	2554.94	27409	0.774368	26.2063
10.5212	760.587	[M+H]+	w/o MS2:PC 16:0_18:1	1683882	44204820	0.725669	18968.1
4.88758	764.539	[M+H]+	w/o MS2:PS 17:0_17:0	5621.44	55831.3	0.789034	99.9155
7.56875	764.635	[M+H]+	w/o MS2:HexCer 16:0;O2/24:2	1883.31	23390.1	0.934743	33.474
6.35783	764.641	[M+H-H2O]+	w/o MS2:HexCer 16:0;O2/24:2	9142.69	87285.2	0.920382	161.537
5.3479	764.642	[M+H]+	w/o MS2:HexCer 18:1;O2/22:1	7756.56	77792.4	0.853988	137.607
6.42648	765.591	[M+H]+	w/o MS2:TG 9:0_20:1_15:3	7708.69	62085.7	0.901301	124.038
6.54098	766.516	[M+H]+	w/o MS2:HexCer 16:3;O2/24:6;O	6299.88	68885.1	0.753075	78.3044
6.12917	766.537	[M+H]+	w/o MS2:NAGlySer 16:3;O(FA 24:6)	5234.25	54294.5	0.910446	65.0592
5.11907	766.54	[M+H]+	w/o MS2:PC 7:0_28:5	4364.81	45054.4	0.948024	51.546
9.83662	766.572	[M+H]+	w/o MS2:LPC 34:2	1629.19	45064.5	0.851446	45.0196
12.1646	766.574	[M+H]+	w/o MS2:PC O-8:0_28:5	10372.4	230484	0.898455	127.591
8.37737	766.577	[M+H]+	w/o MS2:PC O-8:0_28:5	2838	49789.1	0.909504	80.5927
5.62303	766.582	[M+H]+	w/o MS2:HexCer 17:3;O3/21:0(2OH)	1530.25	12880.9	0.929998	44.8492
7.68325	768.531	[M+H]+	w/o MS2:TG 8:0_9:0_22:5;O4	3016.88	31365.2	0.820295	37.3574
7.2021	768.553	[M+H]+	w/o MS2:NAGlySer 16:2;O(FA 24:6)	5170.69	50761.4	0.84545	64.0277
6.12917	768.554	[M+H]+	PE 38:4	5701.5	57505.5	0.814367	70.6006
9.30348	768.581	[M+H]+	w/o MS2:PC O-8:0_28:4	7598.06	134549	0.819293	452.074
13.3544	768.589	[M+H]+	w/o MS2:PC O-8:0_28:4	34741.7	695264	0.932952	427.175
5.25607	770.511	[M+H]+	w/o MS2:PE P-24:5_16:4	3282.38	33751.4	0.881363	12.7246
8.14588	770.511	[M+H]+	w/o MS2:PC O-15:4_22:6	6655.38	182269	0.859778	26.0314
11.6663	770.607	[M+H]+	PC O-36:3|PC O-18:3_18:0	60823.9	1303315	0.889189	235.783
11.1547	772.525	[M+H]+	w/o MS2:PC O-15:3_22:6	9665.38	192719	0.90587	63.7339
5.53172	772.527	[M+H]+	w/o MS2:PE P-24:4_16:4	20702.1	225572	0.863921	139.153
8.981	772.587	[M+H]+	w/o MS2:PC 18:0_17:2	3853.75	82702.2	0.885243	66.1295
12.6926	772.623	[M+H]+	w/o MS2:PC O-8:0_28:2	58050.9	1378526	0.792323	384.46
9.76762	773.511	[M+H]+	w/o MS2:SM 39:9;O3	3385	59400	0.819704	25.4775
7.68325	774.539	[M+H]+	w/o MS2:PC O-15:4_22:4	2697.5	42764.2	0.966617	19.8161
6.19767	774.541	[M+H]+	w/o MS2:PC O-15:2_22:6	3404.12	37014	0.70836	19.8904
6.49532	774.542	[M+H]+	w/o MS2:PC O-15:2_22:6	17433.7	160196	0.96663	127.993
5.18757	774.545	[M+H]+	w/o MS2:PC O-15:2_22:6	13648.2	136996	0.910082	100.261
12.1878	774.604	[M+H]+	w/o MS2:PC 7:0_28:1	40337.9	954995	0.850827	296.326
6.17483	776.562	[M+H]+	w/o MS2:PE P-18:0_22:6	54481.2	508642	0.864574	1360.23
4.55727	776.582	[M+H]+	w/o MS2:RIKEN P-VS1 ID-10310 from Cell_HEK293_WT_N_Ctr	1844.12	29266.2	0.836874	50.7939
7.45458	778.573	[M+H]+	w/o MS2:PC O-9:0_28:6	10075	123482	0.783386	285.416
5.66903	778.655	[M+H]+	w/o MS2:HexCer 17:0;O2/24:2	1921.94	18726.4	0.659867	46.3833
6.03702	779.568	[M+Na]+	DG 47:11	15656.6	179673	0.733311	516.916
8.3312	780.553	[M+H]+	w/o MS2:PC 6:0_30:5	8522.06	187646	0.771336	325.031
7.79857	780.555	[M+H]+	w/o MS2:PC 6:0_30:5	2854.81	50670.4	0.716912	108.882
5.39422	780.556	[M+H]+	w/o MS2:PC 6:0_30:5	2472.38	43112.5	0.870037	84.1398
8.79602	780.576	[M+H]+	w/o MS2:BMP 8:0_27:1	1298.81	14192.8	0.827822	48.2989
6.8368	780.591	[M+H]+	w/o MS2:PC O-9:0_28:5	6030.69	75235.2	0.911646	223.922
7.11078	780.592	[M+H]+	w/o MS2:PE P-18:0_22:4	32405.9	306437	0.902698	1185.12
5.18757	780.635	[M+H]+	w/o MS2:HexCer 16:0;O2/24:2;O	1340.81	13150.1	0.873385	49.0868
6.42648	781.562	[M+H]+	w/o MS2:RIKEN P-VS1 ID-10479 from Mouse_Plasma_WT_N_Ctr	1875.12	17088.4	0.924933	42.7632
12.1415	782.552	[M+H]+	w/o MS2:RIKEN P-VS1 ID-10519 from Mouse_Feces_WT_N_Ctr	6039.94	134629	0.803614	73.2549
10.4086	782.569	[M+H]+	w/o MS2:PC 34:1	64468.9	1019953	0.857821	1190.24
7.3166	782.572	[M+H]+	PC 36:4|PC 16:0_20:4	113595	1610114	0.84845	2097.22
13.3544	784.563	[M+H]+	w/o MS2:SL 15:3;O/32:6;O	12670.9	261458	0.692758	176.334
8.00705	784.588	[M+H]+	w/o MS2:PC 6:0_30:3	18705	316036	0.815231	264.233
8.53952	784.61	[M+H]+	w/o MS2:PC O-9:0_28:3	11704.2	119601	0.741059	96.8736
10.9055	784.756	[M+Na]+	Cer 50:1;O2|Cer 18:1;O2/32:0	3115.5	73727.1	0.82992	230.682
5.25607	786.487	[M+H]+	w/o MS2:RIKEN P-VS1 ID-10684 from Mouse_Kidney_WT_N_F1AA	1390.69	15144.6	0.854784	12.4603
4.83575	786.506	[M+Na]+	PE 38:6	4023.62	38917.4	0.938768	36.0508
10.1819	786.602	[M+H]+	w/o MS2:PC 18:1_18:1	375866	6660435	0.968492	3367.53
11.0867	786.602	[M+H]+	PC 36:2|PC 18:1_18:1	58569.3	1609454	0.870982	1596.12
5.53172	788.503	[M+H]+	w/o MS2:RIKEN P-VS1 ID-10774 from Mouse_Heart_WT_N_F1EPA	5014.94	53561.7	0.920652	37.4892
5.11907	788.52	[M+H]+	PE 40:8	2825.31	28852.2	0.896789	20.3034
13.6252	788.618	[M+H]+	PC 36:1|PC 18:0_18:1	1297306	34885480	0.771623	9712.4
7.68325	790.513	[M+H]+	w/o MS2:RIKEN P-VS1 ID-10860 from Mouse_Heart_WT_N_F1EPA	1478.06	22104.4	0.843113	22.0994
7.22493	790.537	[M+H]+	PC 37:7	1430.06	13302.3	0.977885	21.3817
6.12917	790.537	[M+H]+	w/o MS2:NAGlySer 18:5;O(FA 24:6)	8313.69	78471.1	0.913658	87.1594
4.76627	790.54	[M+H]+	w/o MS2:PE 14:1_26:6	1623.81	27934	0.709113	17.0384
9.30348	790.573	[M+H]+	w/o MS2:LPC 36:4	1413.75	28162.3	0.837511	26.3877
6.35783	790.657	[M+H-H2O]+	w/o MS2:ASG 28:1;O;Hex;FA 14:0	17563.8	154826	0.794796	186.631
5.37105	790.657	[M+H]+	w/o MS2:HexCer 18:1;O2/24:2	9054.25	92093.3	0.760182	95.567
5.83102	792.558	[M+H]+	PE 40:6	14715.6	119140	0.922576	184.615
11.6663	792.589	[M+H]+	w/o MS2:LPC 36:3	11657.4	243350	0.887984	62.31
8.12272	792.593	[M+H]+	w/o MS2:PC O-10:0_28:6	6868.69	170194	0.769051	36.4612
7.01978	792.673	[M+H]+	w/o MS2:HexCer 20:1;O2/22:1	157899	1384550	0.976286	849.826
5.96818	792.673	[M+H]+	w/o MS2:HexCer 18:1;O2/24:1	163091	1319085	0.917005	878.204
7.45458	794.548	[M+H]+	w/o MS2:HexCer 16:3;O2/26:6;O	2259.31	26755	0.828356	9.9203
12.6694	794.605	[M+H]+	w/o MS2:PC O-10:0_28:5	6565.5	178364	0.667482	27.7244
10.996	794.605	[M+H]+	PC O-38:5|PC O-18:1_20:4	2504	54296.9	0.910553	24.62
8.86533	794.606	[M+H]+	w/o MS2:PC O-10:0_28:5	5191.81	90835.6	0.949871	54.1442
5.18757	796.527	[M+H]+	w/o MS2:PE P-26:6_16:4	3210.31	38011.4	0.93508	17.6443
8.3312	796.527	[M+H]+	w/o MS2:PE P-16:3_26:7	3556.31	63442.2	0.825575	15.351
6.72263	796.586	[M+H]+	w/o MS2:PC 7:0_30:4	2391.56	26589.6	0.929033	32.4152
12.1646	796.588	[M+H]+	w/o MS2:PC 19:1_18:3	6823.88	138305	0.834645	37.5049
11.337	796.621	[M+H]+	PC O-38:4	1810	36621.4	0.939899	17.0621
10.3861	798.542	[M+H]+	w/o MS2:PC O-15:4_24:6	18473.3	280796	0.728961	366.178
6.17483	798.543	[M+H]+	w/o MS2:PC O-15:4_24:6	16215.2	168159	0.827692	323.268
7.45458	800.556	[M+H]+	w/o MS2:PC O-15:3_24:6	1958.31	28476.2	0.907063	62.0008
11.5968	800.616	[M+H]+	w/o MS2:PC 19:0_18:2	1800.75	45002.2	0.864417	58.6004
7.13362	802.573	[M+H]+	w/o MS2:PC O-13:1_26:7	8710.38	84498.1	0.924546	157.893
7.3166	804.552	[M+H]+	w/o MS2:NAGlySer 19:5;O(FA 24:6)	11460.5	131912	0.853019	316.653
6.35783	804.634	[M+H]+	RIKEN P-VS1 ID-11454 from Mouse_Brain_WT_N_F1EPA	13361.9	109262	0.924318	369.188
6.67713	804.667	[M+H]+	w/o MS2:HexCer 18:2;O2/25:1	1223.81	14661	0.864131	31.5257
7.3166	805.557	[M+H]+	w/o MS2:RIKEN P-VS1 ID-11485 from Mouse_Brain_WT_N_F1	5092.62	51384.7	0.67776	148.648
6.12917	806.514	[M+H]+	w/o MS2:LPC 38:10	2308.12	20655.6	0.821151	57.5084
8.03023	806.568	[M+H]+	w/o MS2:NAGlySer 15:4;O(FA 28:6)	3126.62	60609.6	0.886447	132.613
5.57737	806.571	[M+H]+	w/o MS2:PC 19:3_19:3	2154.44	29938.5	0.901601	87.6432
6.60915	806.572	[M+H]+	PC 38:6	142255	2143817	0.951193	3539.11
8.51635	806.596	[M+H]+	w/o MS2:HexCer 16:3;O2/28:6	3142.88	29750.2	0.744858	133.302
6.2205	806.66	[M+H]+	w/o MS2:NAGlySer 14:0;O(FA 28:3)	4133.31	32700.8	0.88973	273.95
7.3856	806.685	[M+H]+	w/o MS2:HexCer 19:1;O2/24:1	2250.5	23571.3	0.801397	95.1452
4.83575	808.487	[M+H]+	w/o MS2:PC 37:9	1961.38	19960.1	0.768424	27.2746
11.6432	808.566	[M+H]+	w/o MS2:HexCer 17:3;O2/26:6;O	5634.81	124883	0.827664	123.867
11.064	808.583	[M+H]+	w/o MS2:PC 36:2	10660.4	250921	0.854248	234.342
10.1593	808.584	[M+H]+	w/o MS2:PC 20:0_18:5	58182.8	1042614	0.948918	1279
7.11078	808.588	[M+H]+	w/o MS2:PC 6:0_32:5	39475.8	508569	0.901668	548.945
6.85963	808.664	[M+H]+	w/o MS2:HexCer 18:1;O2/24:2	24720.9	202381	0.850311	539.957
5.85385	808.666	[M+H]+	w/o MS2:HexCer 18:1;O2/24:1;O	7224.88	72114.4	0.766431	156.01
5.41722	810.526	[M+H]+	w/o MS2:PS 36:2	5614.56	84763.5	0.645888	40.7674
13.5132	810.6	[M+H]+	w/o MS2:PC 36:1	84555.1	1451101	0.809855	613.955
9.74462	810.603	[M+H]+	w/o MS2:DG 18:5_32:9	150785	2595160	0.811312	1088.26
8.3542	810.603	[M+H]+	w/o MS2:PC 19:2_19:2	3327.25	68411.9	0.853052	21.4917
9.02767	810.604	[M+H]+	w/o MS2:PC 16:0_22:4	15777.9	274557	0.953863	186.395
5.18757	812.5	[M+H]+	w/o MS2:RIKEN P-VS1 ID-11855 from Mouse_Brain_WT_N_F1AA	1655.25	17394.3	0.8523	11.2582
4.76627	812.523	[M+H]+	w/o MS2:PC 15:4_24:6	1480.38	16785.7	0.811773	10.0688
6.6318	812.543	[M+H]+	w/o MS2:BMP 10:0_28:6	19159.1	300639	0.759449	130.311
10.3181	812.615	[M+H]+	w/o MS2:PC 20:0_18:3	3783.31	84653	0.948549	19.8791
11.3885	812.618	[M+H]+	w/o MS2:PC 18:0_20:3	11178.6	238491	0.838682	70.1779
12.7846	812.787	[M+Na]+	Cer 52:1;O2|Cer 18:1;O2/34:0	42653	746285	0.911948	1441.49
5.83102	814.538	[M+H]+	PE 42:9	18157.4	168140	0.680325	211.813
8.12272	814.573	[M+H]+	w/o MS2:PC O-16:3_24:6	1472.5	40117.1	0.735424	21.3567
13.0556	814.634	[M+H]+	w/o MS2:PC 18:1_20:1	33159.6	801869	0.846146	385.985
6.44948	816.549	[M+H]+	w/o MS2:PC 20:3_19:5	1557.5	16655.3	0.741166	14.986
8.86533	816.589	[M+H]+	w/o MS2:RIKEN P-VS1 ID-12029 from Mouse_Testis_WT_N_Ctr	1247.12	20707.5	0.840566	10.5762
7.13362	818.547	[M+H]+	w/o MS2:RIKEN P-VS1 ID-12099 from Mouse_Liver_WT_N_Ctr	1958.56	19714.6	0.962306	20.3721
6.74547	818.568	[M+H]+	w/o MS2:NAGlySer 18:5;O(FA 26:6)	4013.06	41347.6	0.818758	65.4743
9.88262	818.606	[M+H]+	w/o MS2:PC O-12:0_28:7	2049.62	41236.7	0.958134	33.2128
6.99695	818.686	[M+H]+	w/o MS2:ASG 28:1;O;Hex;FA 16:0	1976.62	22104.4	0.753626	104.351
5.96818	818.687	[M+H]+	w/o MS2:HexCer 18:2;O2/26:1	1756.56	18355.2	0.919614	28.6588
7.3166	820.527	[M+H]+	w/o MS2:RIKEN P-VS1 ID-12190 from Mouse_Brain_WT_N_F1AA	4398.19	51965	0.852154	61.0129
9.85962	820.619	[M+H]+	w/o MS2:LPC 38:3	1749.94	36019.2	0.861538	26.2764
6.35783	820.62	[M+H]+	w/o MS2:PC O-12:0_28:6	5576.75	69726	0.73073	78.1475
6.49532	820.698	[M+H]+	w/o MS2:HexCer 16:0;O2/28:2	1565.75	14786.8	0.752824	34.9926
7.7754	820.701	[M+H]+	w/o MS2:HexCer 16:0;O2/28:2	1375.56	15885	0.871728	20.985
7.86807	821.649	[M+H]+	w/o MS2:SM 13:1;O2/30:4	2467.5	29438.4	0.960615	38.6408
8.03023	822.544	[M+H]+	w/o MS2:PE P-18:4_26:7	1422.56	25798.7	0.87918	62.2465
8.03023	822.545	[M+H]+	w/o MS2:RIKEN P-VS1 ID-12266 from Mouse_Muscle_WT_N_Ctr	1422.56	25798.7	0.863832	7.09811
11.064	824.557	[M+H]+	w/o MS2:RIKEN P-VS1 ID-12356 from Mouse_Macrophage_WT_N_F1AA	4173.12	110223	0.838619	75.3284
10.1593	824.558	[M+H]+	w/o MS2:RIKEN P-VS1 ID-12356 from Mouse_Macrophage_WT_N_F1AA	22040.6	398769	0.982383	412.405
10.9055	824.745	[M+H]+	w/o MS2:Cer 16:1;O3/38:4(2OH)	1556.31	33148.2	0.846745	46.5223
13.4907	826.574	[M+H]+	w/o MS2:PC O-15:3_26:7	30513.4	578929	0.832065	265.537
6.47248	828.552	[M+H]+	w/o MS2:PC 38:6	2767.06	35294.9	0.604455	44.5922
8.51635	828.586	[M+H]+	w/o MS2:RIKEN P-VS1 ID-12521 from Mouse_SmallIntestine_WT_N_F1DHA	1423.06	21389.6	0.722799	22.358
5.85385	830.511	[M+H]+	w/o MS2:RIKEN P-VS1 ID-12589 from Mouse_Heart_WT_N_F1DHA	5824.31	55368.2	0.951456	88.9498
7.11078	830.567	[M+H]+	w/o MS2:PC 38:5	2796.69	56364.9	0.663683	37.6255
5.07307	830.572	[M+H]+	w/o MS2:PC 20:4_20:4	3549.94	47369.4	0.766898	47.0295
6.35783	830.65	[M+H]+	RIKEN P-VS1 ID-12613 from Mouse_Brain_WT_N_F1AA	22409.5	185862	0.684976	343.687
8.70268	830.74	[M+Na]+	Cer 54:6;O2|Cer 18:1;O2/36:5	1287.38	13279.9	0.77963	16.6093
9.00433	832.584	[M+H]+	w/o MS2:NAGlySer 19:5;O(FA 26:6)	2596.94	54475.2	0.954729	54.9293
9.74462	832.585	[M+H]+	w/o MS2:PC 38:4	29307.1	460948	0.825973	714.84
6.42648	832.587	[M+H]+	w/o MS2:PC 18:1_22:6	34329	492441	0.823013	677.22
5.96818	832.665	[M+H]+	RIKEN P-VS1 ID-12702 from Mouse_Brain_WT_N_F1AA	11835.7	114861	0.899852	288.688
7.01978	832.666	[M+H]+	RIKEN P-VS1 ID-12702 from Mouse_Brain_WT_N_F1AA	165208	1507414	0.957623	4026.16
9.18598	832.755	[M+H]+	Cer 56:8;O2|Cer 18:2;O2/38:6	1463.06	22016.9	0.836139	96.3803
5.48605	834.529	[M+H]+	w/o MS2:BMP 16:3_24:6	2197.5	29529.9	0.792067	28.6462
6.72263	834.537	[M+H]+	w/o MS2:BMP 16:3_24:6	2134.88	23602.7	0.768474	51.629
8.84233	834.605	[M+H]+	w/o MS2:PC 18:0_22:6	123153	1921865	0.790752	1627.76
7.2021	834.605	[M+H]+	w/o MS2:RIKEN P-VS1 ID-12782 from Mouse_SmallIntestine_WT_N_F1AA	1490.5	12888.4	0.735968	19.7005
6.17483	834.678	[M+H]+	w/o MS2:RIKEN P-VS1 ID-12795 from Mouse_Brain_WT_N_Ctr	2506.12	22974.3	0.931675	152.267
7.3166	834.68	[M+H]+	RIKEN P-VS1 ID-12797 from Mouse_Brain_fads2KO_N_Ctr	20621.3	178341	0.940441	337.186
8.07638	834.68	[M+H]+	RIKEN P-VS1 ID-12797 from Mouse_Brain_fads2KO_N_Ctr	1710.5	16336.4	0.922148	27.8773
10.4762	834.77	[M+H]+	Cer 56:7;O2|Cer 18:1;O2/38:6	4049.81	67501.3	0.966088	230.118
5.11907	836.545	[M+H]+	w/o MS2:PS 20:3_20:3	7896.06	98262	0.742915	163.198
13.1019	836.615	[M+H]+	w/o MS2:NAGlySer 17:3;O(FA 28:6)	5432.56	132866	0.94064	40.4224
10.4987	836.617	[M+H]+	w/o MS2:PC 22:2_18:3	1547.19	40436.4	0.954843	10.4982
9.81362	836.618	[M+H]+	w/o MS2:PC 6:0_34:5	3925.44	69254.1	0.960648	107.23
11.6893	838.635	[M+H]+	PC 40:4|PC 18:0_22:4	17333.2	334149	0.907648	111.227
6.35783	846.63	[M+H]+	w/o MS2:TG 8:0_20:5_22:6;O1	6270.31	53710.9	0.822796	123.629
7.3856	846.679	[M+H-H2O]+	HexCer 45:4;O3	4128.62	41826.8	0.848031	84.3525
6.24333	847.647	[M+H]+	w/o MS2:SM 44:7;O3	2423.12	23025.3	0.918685	94.5661
9.76762	848.559	[M+H]+	w/o MS2:RIKEN P-VS1 ID-13291 from Mouse_Kidney_WT_N_F1EPA	12221.8	201933	0.993429	162.983
5.96818	848.64	[M+H]+	w/o MS2:PC O-14:1_28:5	2100.81	19939.8	0.958285	71.3549
7.01978	848.64	[M+H]+	w/o MS2:HexCer 19:3;O2/28:6	30947.4	301716	0.852919	1051.14
5.96818	848.647	[M+H]+	w/o MS2:PC O-14:1_28:5	2200.75	22184.3	0.926875	29.1887
5.85385	848.659	[M+H]+	w/o MS2:PC O-14:1_28:5	1879	15068.9	0.836955	21.0638
6.85963	848.66	[M+H]+	w/o MS2:PC O-22:1_20:5	42184.9	340887	0.587929	562.554
7.3166	850.655	[M+H]+	w/o MS2:ASG 27:1;O;Hex;FA 20:5	5496.69	46055.4	0.849228	119.991
11.0187	850.762	[M+H]+	w/o MS2:RIKEN P-VS1 ID-13411 from Mouse_Lung_WT_N_F1AA	1614.19	32795.8	0.830981	48.7497
13.1019	852.589	[M+H]+	w/o MS2:PC O-15:4_28:7	2379.19	54567.7	0.808916	40.5844
12.7846	852.779	[M+H]+	w/o MS2:Cer 18:0;O3/38:5(2OH)	23877.9	431762	0.850091	1170.77
6.40348	854.567	[M+H]+	w/o MS2:PC 21:5_21:5	2131.62	27839	0.824461	31.1794
4.5806	854.573	[M+H]+	PC 42:10	16761.3	162286	0.930388	245.003
8.86533	856.586	[M+H]+	w/o MS2:PC 40:6	20036.1	297062	0.825252	413.943
5.1419	858.529	[M+H]+	w/o MS2:BMP 16:4_26:7	11090.9	140096	0.860927	220.545
6.99695	858.677	[M+H]+	w/o MS2:HexCer 16:0;O2/30:5;O	1920.19	25163.6	0.855452	30.628
9.85962	858.771	[M+Na]+	Cer 56:6;O2|Cer 18:1;O2/38:5	14460.3	168976	0.778061	1167.63
11.6893	860.615	[M+H]+	w/o MS2:NAGlySer 19:5;O(FA 28:6)	2766	57679.8	0.92476	33.8133
8.47003	860.618	[M+H]+	w/o MS2:PC 18:3_24:4	2640.94	47464.5	0.822137	30.3395
7.79857	860.696	[M+H]+	w/o MS2:HexCer 16:0;O2/30:4;O	3431.62	37059.5	0.926623	43.2166
7.4086	862.657	[M+H]+	w/o MS2:ASG 28:2;O;Hex;FA 20:5	1356.5	11450.9	0.641326	15.7522
11.5505	862.802	[M+Na]+	Cer 56:4;O2|Cer 18:1;O2/38:3	4095.94	62740.1	0.866636	73.1574
12.2858	862.802	[M+Na]+	Cer 56:4;O2|Cer 18:1;O2/38:3	2960.88	44617.5	0.936014	52.3422
9.00433	863.693	[M+H]+	w/o MS2:SM 12:1;O2/34:4	2653.25	26721.7	0.952729	98.3559
6.85963	864.634	[M+H]+	w/o MS2:HexCer 17:3;O2/30:6;O	10994.6	98231.4	0.886757	77.4275
12.7846	868.752	[M+H]+	w/o MS2:Cer 19:2;O2/38:6	9081.75	185494	0.872729	1371.93
8.86533	872.56	[M+H]+	w/o MS2:RIKEN P-VS1 ID-14182 from Mouse_Kidney_WT_N_F1AA	9552.06	148388	0.777089	264.166
6.85963	874.674	[M+H]+	w/o MS2:PC O-18:0_26:7	2307.38	22976.7	0.658542	68.5423
11.6893	876.588	[M+H]+	w/o MS2:PE P-22:5_26:7	1262.56	26797.8	0.850344	12.5272
4.17797	878.573	[M+H]+	PC 44:12|PC 22:6_22:6	4089.44	57280.2	0.779326	65.4287
9.00433	885.676	[M+H]+	w/o MS2:SL 17:3;O/36:6;O	4031.5	38686.3	0.978957	190.739
11.3885	886.802	[M+Na]+	Cer 58:6;O2|Cer 20:1;O2/38:5	3063.75	44846.1	0.927056	105.976
9.85962	898.764	[M+H]+	w/o MS2:PC O-17:0_28:2	7625.12	91697.3	0.766337	248.141
12.3089	902.795	[M+H]+	w/o MS2:PC O-17:0_28:0	1757.31	31470.3	0.854516	47.053
11.5505	902.795	[M+H]+	w/o MS2:Cer 22:3;O3/38:5(2OH)	2275.38	34969.2	0.870832	57.3498
4.95708	909.549	[M+H]+	w/o MS2:PI 38:4	5099.75	51173.7	0.886254	82.5229
9.85962	914.736	[M+H]+	w/o MS2:HexCer 16:0;O2/34:5;O	3778.44	47058	0.958696	243.013
7.2706	916.623	[M+H]+	w/o MS2:TG 15:3_16:4_22:6;O3	5551.12	58222.9	0.857303	173.063
13.6476	916.849	[M+H]+	w/o MS2:Cer 24:1;O2/38:6;O	2343	51167.1	0.853908	198.316
11.5737	918.769	[M+H]+	w/o MS2:RIKEN P-VS1 ID-15792 from Mouse_Adipose_WT_N_F1	1187.5	18712.6	0.895125	128.729
4.95708	925.521	[M+H]+	w/o MS2:RIKEN P-VS1 ID-15944 from Mouse_Muscle_WT_CTX1_Ctr	1135.56	13422.5	0.855915	57.4997
11.4115	926.793	[M+H]+	w/o MS2:PC O-19:2_28:0	1233.44	16061.1	0.568312	31.1894
12.5768	940.849	[M+H]+	w/o MS2:Cer 26:3;O2/38:6;O	7138.19	113562	0.944432	1473.52
7.15645	942.639	[M+H]+	w/o MS2:TG 15:3_18:5_22:6;O3	15076.2	151851	0.910124	454.065
8.3312	944.653	[M+H]+	w/o MS2:TG 15:2_18:5_22:6;O3	2920.44	37476.9	0.934002	81.5702
8.09955	970.668	[M+H]+	w/o MS2:TG 15:3_20:5_22:6;O3	1568.19	21544	0.954201	44.2939
6.56365	976.809	[M+H]+	w/o MS2:PC O-23:0_28:5	2165.25	21488.2	0.973879	82.6453
12.5999	980.84	[M+H]+	w/o MS2:PC O-23:0_28:3	3082.5	50565.4	0.777339	70.2423
1.67012	991.675	[M+H]+	w/o MS2:TG 15:4_15:4_32:9	4311.25	34502.8	0.811508	191.083
12.5768	996.814	[M+H]+	w/o MS2:HexCer 18:0;O2/38:6;O	1586.56	26883.4	0.794989	158.757
6.35783	1006.63	[M+H]+	w/o MS2:Hex3Cer 16:1;O2/17:2	1821.44	17792.3	0.794991	49.1459
1.67012	1013.66	[M+H]+	w/o MS2:RIKEN P-VS1 ID-17726 from Mouse_Muscle_WT_CTX1_Ctr	5784.06	45346.8	0.890449	191.191
1.67012	1017.69	[M+H]+	w/o MS2:RIKEN P-VS1 ID-17766 from Mouse_Plasma_ApoEKO_N_F1EPA	10227.4	80007.1	0.817827	402.276
4.25328	1194.82	[M+H]+	w/o MS2:RIKEN P-VS1 ID-18829 from Mouse_Macrophage_WT_N_F1AA	3679.75	42560.2	0.922317	137.066
6.65448	1404.08	[M+H]+	w/o MS2:RIKEN P-VS1 ID-19783 from Mouse_Brain_fads2KO_N_Ctr	3171.19	25430.2	0.862823	226.367
6.54098	1456.11	[M+H]+	w/o MS2:RIKEN P-VS1 ID-19954 from Mouse_Brain_fads2KO_N_Ctr	11646.8	101262	0.904536	1026.21
7.68325	1460.14	[M+H]+	w/o MS2:RIKEN P-VS1 ID-19971 from Mouse_Brain_fads2KO_N_Ctr	2021.44	20275.8	0.883469	122.462
5.55455	1474.06	[M+H]+	w/o MS2:RIKEN P-VS1 ID-20029 from Mouse_Testis_WT_N_Ctr	3098.38	25299.8	0.705682	223.62
6.51815	1500.07	[M+H]+	w/o MS2:RIKEN P-VS1 ID-20185 from Mouse_AdrenalGlands_fads2KO_N_Ctr	1645.75	13093.2	0.828536	169.119
5.50888	1500.08	[M+H]+	w/o MS2:RIKEN P-VS1 ID-20185 from Mouse_AdrenalGlands_fads2KO_N_Ctr	10720.5	91806.8	0.939996	1100.13
6.60915	1518.11	[M+H]+	w/o MS2:RIKEN P-VS1 ID-20343 from Mouse_AdrenalGlands_fads2KO_N_Ctr	1519.38	18206.2	0.788673	99.349
10.5212	1520.16	[M+H]+	w/o MS2:RIKEN P-VS1 ID-20361 from Mouse_AdrenalGlands_fads2KO_N_Ctr	15515.8	258352	0.730428	1066.78
5.48605	1538.08	[M+H]+	w/o MS2:RIKEN P-VS1 ID-20516 from Mouse_BAT_fads2KO_N_Ctr	2112.88	22887.5	0.981934	182.881
10.5212	1542.14	[M+H]+	w/o MS2:RIKEN P-VS1 ID-20554 from Mouse_AdrenalGlands_fads2KO_N_Ctr	10218.1	238129	0.698509	848.637
10.5437	1545.16	[M+H]+	w/o MS2:RIKEN P-VS1 ID-20585 from Mouse_Liver_WT_N_Ctr	1960.69	46392.8	0.787301	138.89
13.6476	1576.23	[M+H]+	w/o MS2:RIKEN P-VS1 ID-20860 from Mouse_BAT_fads2KO_N_Ctr	5186.38	90818.6	0.95405	516.145
5.83102	1584.1	[M+H]+	w/o MS2:RIKEN P-VS1 ID-20911 from Mouse_BAT_fads2KO_N_Ctr	3102.69	24051.8	0.758898	277.033
13.6252	1598.21	[M+H]+	w/o MS2:RIKEN P-VS1 ID-21025 from Mouse_AdrenalGlands_fads2KO_N_Ctr	5978.19	143525	0.684993	564.691

## Sheet: SA_SS1_NEG
MS and MS/MS IDs									MS/MS IDs
RT[min]	m/z	Type	Metabolite Name	Height	Area	Gaussian	S/N		RT[min]	m/z	Type	Metabolite Name	Height	Area	Gaussian	S/N
1.02673	366.298	[M-H]-	w/o MS2:Cer 12:2;O2/10:0	1561.81	18811.7	0.679489	423.074		5.82293	672.49	[M-H]-	PE O-32:2|PE O-16:1_16:1	1868.31	23670.5	0.745181	571.171
1.28872	368.314	[M-H]-	w/o MS2:Cer 12:1;O2/10:0	1446.81	22506.5	0.66674	307.68		5.54945	699.492	[M-H]-	PA 36:2|PA 18:1_18:1	40578.7	625142	0.785345	5654.01
1.02673	380.314	[M-H]-	w/o MS2:Cer 12:2;O2/11:0	2329.69	34699	0.691613	645.09		6.75288	701.515	[M-H]-	PA 36:1|PA 18:0_18:1	121114	1563570	0.905432	15480.6
1.28872	394.329	[M-H]-	w/o MS2:Cer 12:2;O2/12:0	2218.94	24347.7	0.932117	767.226		7.99742	716.517	[M-2H]2-	CL 70:1|CL 16:0_16:0_22:0_16:1	7261.69	180050	0.744837	732.519
1.43222	416.313	[M-H]-	w/o MS2:NAGly 24:4	1097.12	9506.34	0.834968	398.663		6.3359	716.517	[M-H]-	PE 34:1|PE 16:0_18:1	8763.38	97564.1	0.839281	883.421
5.70878	418.268	[M-H]-	w/o MS2:NATau 19:1;O	1908.56	21179.9	0.790337	413.422		4.32072	721.474	[M-H]-	PA 38:5|PA 18:1_20:4	1849.5	22371.4	0.903745	217.277
1.19357	428.312	[M-H]-	w/o MS2:Cer 12:2;O2/15:4	1133.44	13905.6	0.700407	200.794		5.61795	724.496	[M-2H]2-	CL 72:7|CL 18:1_18:2_18:2_18:2	5931.25	70377.7	0.900163	828.883
5.54945	435.247	[M-H]-	w/o MS2:NAGlySer 18:4;O	1262.44	23143.5	0.783719	260.67		5.89193	724.523	[M-H]-	PE O-36:4|PE O-18:3_18:1	9230.25	95556	0.965894	1289.91
0.954233	435.248	[M-H]-	w/o MS2:NAGlySer 18:4;O	4215.31	46131.7	0.880955	854.685		6.66222	726.539	[M-H]-	PE O-36:3|PE O-18:2_18:1	465426	5040498	0.932699	61998.5
5.68612	436.279	[M-H]-	w/o MS2:LPE O-16:1	2931.62	34326.5	0.828367	755.485		5.82293	728.518	[M-H]-	PE 35:2|PE 17:1_18:1	3141.19	28815.1	0.779025	475.867
6.31308	436.279	[M-H]-	w/o MS2:LPE O-16:1	1631.38	19103.1	0.835777	393.301		7.81148	728.554	[M-H]-	PE O-36:2|PE O-18:1_18:1	56771.4	599062	0.75462	8600.46
6.75288	436.279	[M-H]-	w/o MS2:LPE O-16:1	5259.75	58210.8	0.820526	1419.72		5.48097	740.516	[M-H]-	PE 36:3|PE 18:1_18:2	1886.38	31467.4	0.490908	206.896
1.14607	436.279	[M-H]-	w/o MS2:LPE O-16:1	2615.31	39622.6	0.604571	721.01		4.56602	742.533	[M-H]-	PE 36:2|PE 18:1_18:1	4313.81	52816.5	0.799611	573.276
5.26447	437.263	[M-H]-	w/o MS2:NAGlySer 18:3;O	1884.94	22864	0.868243	316.406		5.91493	742.533	[M-2H]2-	CL 74:3|CL 16:0_18:0_18:0_22:3	2215.75	23181	0.818376	234.48
6.24475	444.284	[M-H]-	w/o MS2:NATau 21:2;O	1765.31	22545.4	0.790277	332.828		6.24475	742.535	[M-H]-	PE 36:2|PE 18:1_18:1	40016.4	425384	0.839026	5376.81
6.66222	444.284	[M-H2O-H]-	w/o MS2:NATau 21:2;O	14485.4	169962	0.861653	3651.14		7.33952	744.549	[M-H]-	PE 36:1|PE 18:0_18:1	21656.6	208910	0.985298	2078.95
7.81148	446.299	[M-H2O-H]-	w/o MS2:NATau 21:1;O	1380.56	14600.1	0.838453	323.124		10.3172	744.549	[M-2H]2-	CL 74:1|CL 16:0_16:0_24:0_18:1	159354	3350223	0.844867	22653.3
6.61672	446.299	[M-H2O-H]-	w/o MS2:NATau 21:1;O	4469.25	53546.3	0.857789	1081.94		5.64078	748.522	[M-H]-	PE O-38:6|PE O-18:2_20:4	244099	2608363	0.919991	30107
7.23668	446.299	[M-H2O-H]-	w/o MS2:NATau 21:1;O	1243.88	14356.3	0.781098	325.572		6.0521	750.538	[M-H]-	PE O-38:5|PE O-18:2_20:3	9120.12	97107.6	0.865001	657
6.29042	446.3	[M-H2O-H]-	w/o MS2:NATau 21:1;O	4069.94	42998.5	0.828077	1134.21		6.75288	753.556	[M-H]-	PEtOH 38:3|PEtOH 18:1_20:2	3890.62	83434.3	0.738188	416.983
7.563	462.294	[M-H]-	w/o MS2:LPE O-18:2	1682.62	20232.7	0.739529	343.741		6.66222	756.548	[M-2H]2-	CL 76:3|CL 28:0_15:1_15:1_18:1	3342.94	37668.7	0.907928	357.323
6.26758	462.295	[M-H]-	w/o MS2:LPE O-18:2	3325.81	38735.2	0.93083	554.282		11.7858	758.565	[M-2H]2-	CL 76:1|CL 17:0_17:0_24:0_18:1	1910.25	42681.7	0.774471	196.083
5.64078	462.295	[M-H]-	w/o MS2:LPE O-18:2	13442.7	152267	0.842363	2973.39		4.96603	762.504	[M-H]-	PE 38:6|PE 16:0_22:6	19324.9	172590	0.907231	3257.56
6.66222	462.295	[M-H]-	w/o MS2:LPE O-18:2	17766.7	215452	0.878074	4086.08		5.24165	764.518	[M-2H]2-	CL 78:9|CL 18:1_18:1_22:3_20:4	13772.1	151235	0.873544	2221.52
1.14607	462.295	[M-H]-	w/o MS2:LPE O-18:2	15823.6	214244	0.745275	3680.24		6.24475	766.534	[M-2H]2-	CL 78:7|CL 18:0_18:0_22:3_20:4	47142.2	450752	0.791866	6835.21
7.81148	464.309	[M-H]-	w/o MS2:LPE O-18:1	2003.81	23822.5	0.823275	424.734		6.96387	768.546	[M-2H]2-	CL 78:5|CL 28:0_15:1_15:1_20:3	1895.5	17367.7	0.86204	194.503
7.23668	464.31	[M-H]-	w/o MS2:LPE O-18:1	2136.62	23745.6	0.761009	470.659		6.73022	770.562	[M-2H]2-	CL 78:3|CL 24:0_18:1_18:1_18:1	2129.94	23242.4	0.860446	220.672
6.61672	464.31	[M-H]-	w/o MS2:LPE O-18:1	6977.44	76027.7	0.880828	1361.73		7.12337	770.564	[M-H]-	PE 38:2|PE 18:1_20:1	6831.31	70208.4	0.955846	726.063
1.46773	464.31	[M-H]-	w/o MS2:LPE O-18:1	11723	96280.1	0.692173	2490.64		9.95138	770.565	[M-2H]2-	CL 78:3|CL 24:0_18:1_18:1_18:1	29005	477016	0.816246	3102.57
6.29042	464.31	[M-H]-	w/o MS2:LPE O-18:1	7016.12	73347.9	0.810993	1509.03		6.24475	776.553	[M-H]-	PE O-40:6|PE O-18:2_22:4	72646	800867	0.746756	10876.4
0.790083	473.279	[M-H]-	w/o MS2:RIKEN N-VS1 ID-2002 from Mouse_Feces_WT_N_Ctr	1788.62	20169	0.716801	218.459		5.75445	778.532	[M-2H]2-	CL 80:9|CL 24:0_17:2_17:2_22:5	1759.75	19306	0.85769	260.572
1.05057	478.29	[M-H]-	w/o MS2:LPE 18:1	11885.8	108128	0.916873	4170.43		6.96387	778.568	[M-H]-	PE O-40:5|PE O-18:2_22:3	14226.7	176427	0.893013	1257.72
6.24475	480.304	[M-H]-	w/o MS2:PE O-8:0_10:0	1815	18811.6	0.742035	383.661		7.23668	778.569	[M-H]-	PE O-40:5|PE O-18:1_22:4	72974.9	645190	0.836274	6814.85
10.3172	480.305	[M-H]-	w/o MS2:RIKEN N-VS1 ID-2049 from Mouse_Plasma_ApoEKO_N_Ctr	1445.38	30553.9	0.90788	363.46		8.07397	780.583	[M-H]-	PE O-40:4|PE O-18:1_22:3	2747.94	30152	0.8366	302.581
1.33722	480.305	[M-H]-	w/o MS2:PE O-8:0_10:0	5940.25	49753.6	0.816048	1422.77		4.90993	788.518	[M-H]-	PE 40:7|PE 18:1_22:6	6873.19	75195.1	0.833619	685.291
5.96077	480.305	[M-H]-	w/o MS2:PE O-8:0_10:0	3836.06	38690.3	0.880075	947.343		4.82083	790.531	[M-2H]2-	CL 82:11|CL 14:0_26:0_20:5_22:6	2757.81	44541	0.829005	360.965
1.64087	480.306	[M-H]-	w/o MS2:PE O-8:0_10:0	4999	39828.7	0.68596	1265.46		5.96077	790.534	[M-H]-	PE 40:6|PE 18:0_22:6	116713	1126159	0.887699	16429.7
2.03352	492.341	[M-H]-	w/o MS2:SL 12:0;O/13:0;O	1211.31	10526.2	0.876571	363.065		6.52467	792.546	[M-H]-	PE 40:5|PE 18:0_22:5	4803.38	54292.7	0.873006	655.111
0.88275	500.274	[M-H]-	w/o MS2:LPE 20:4	2796.81	29727.8	0.669931	865.653		6.6849	794.526	[M-H]-	PE 39:5;O|PE 22:4_17:1;O	2118.25	19428.1	0.816605	275.998
1.31305	506.32	[M-H]-	w/o MS2:RIKEN N-VS1 ID-2259 from Mouse_Plasma_ApoEKO_N_F1DHA	7334.56	65007.4	0.753185	2140.59		6.86672	794.563	[M-H]-	PE 40:4|PE 18:0_22:4	14749.5	149318	0.812577	1373.13
1.64087	506.321	[M-H]-	w/o MS2:RIKEN N-VS1 ID-2259 from Mouse_Plasma_ApoEKO_N_F1DHA	10498.1	85997.3	0.707387	2209.17		5.59512	795.523	[M-H]-	SMGDG 32:0	3937.56	39049.5	0.850476	418.35
2.19958	508.337	[M-H]-	w/o MS2:PE O-8:0_12:0	4727.62	34732.6	0.783031	1108.34		5.31013	797.526	[M-H]-	PG 38:4|PG 18:0_20:4	2034.69	20782.2	0.780236	286.124
0.83625	524.274	[M-H]-	w/o MS2:LPE 22:6	3428.31	35508.8	0.759701	1209.76		4.65918	797.527	[M-H]-	PG 38:4|PG 18:1_20:3	1912.31	21053.6	0.906327	281.334
0.9784	528.304	[M-H]-	w/o MS2:LPE 22:4	2513.12	22685.8	0.634639	895.997		6.47307	816.548	[M-2H]2-	CL 86:13|CL 24:0_18:1_22:6_22:6	1914.19	29538.9	0.897278	260.329
5.66345	562.514	[M-H]-	w/o MS2:Cer 12:0;O2/24:2	2918.88	33202.1	0.932096	690.91		6.47307	816.549	[M-2H]2-	CL 86:13|CL 24:0_18:1_22:6_22:6	1914.19	33644.3	0.819879	176.553
6.38158	564.53	[M-H]-	w/o MS2:Cer 12:0;O2/24:1	7096.31	70493.6	0.789145	3774.37		3.05295	834.501	[M-H]-	PE 44:12|PE 22:6_22:6	1094.5	9705.7	0.872273	162.996
4.63585	584.499	[M-H]-	w/o MS2:Cer 12:0;O2/26:5	2448.56	22412.7	0.862454	1079.73		3.86323	857.514	[M-H]-	PI 32:0;O3|PI 16:0_16:0;O3	6059.56	71881.4	0.901595	590.456
1.00257	599.315	[M-H]-	w/o MS2:SMGDG O-8:0_10:0	3402.5	33940	0.615661	906.068		5.13432	885.543	[M-H]-	PI 38:4|PI 18:0_20:4	63492	668238	0.756242	6480.05
6.96387	618.576	[M-H]-	w/o MS2:Cer 18:1;O2/22:1	2445.25	25711.4	0.860801	1058.03
0.74425	619.283	[M-H]-	w/o MS2:SMGDG O-15:4_5:0	2174	21800.8	0.801465	712.464
1.36105	622.431	[M-H]-	w/o MS2:HexCer 16:3;O2/13:1	1722.38	17267.8	0.82799	741.038
1.91402	626.462	[M-H]-	w/o MS2:HexCer 16:1;O2/13:1	1414.44	13222.1	0.834585	346.57
6.98687	644.592	[M-H]-	w/o MS2:Cer 12:0;O2/30:3	1676.5	20381.4	0.925974	253.979
7.26515	646.608	[M-H]-	w/o MS2:Cer 12:0;O2/30:2	1398.62	17353.8	0.938501	194.716
7.75498	646.609	[M-H]-	w/o MS2:Cer 12:0;O2/30:2	16641.2	139122	0.849264	2450.05
8.1021	648.625	[M-H]-	w/o MS2:RIKEN N-VS1 ID-3663 from Mouse_AdrenalGlands_WT_N_Ctr	1238.19	11599.9	0.86416	152.873
0.62875	666.054	[M-H]-	w/o MS2:RIKEN N-VS1 ID-3892 from Blank	4203.31	37353.2	0.861649	1064.54
1.91402	670.454	[M-H]-	w/o MS2:HexCer 16:2;O3/14:1(2OH)	1160.88	11051	0.824054	363.823
5.82293	672.49	[M-H]-	PE O-32:2|PE O-16:1_16:1	1868.31	23670.5	0.745181	571.171
5.64078	673.475	[M-H]-	w/o MS2:NAGlySer 8:0;O(FA 26:4)	3520.06	61002.6	0.753391	700.92
5.96077	683.496	[M-H]-	w/o MS2:AAHFA 28:6/18:5;O	2072.69	39850.4	0.712304	239.992
5.77728	698.507	[M-H]-	w/o MS2:RIKEN N-VS1 ID-4363 from Mouse_Feces_WT_N_Ctr	8239.5	122094	0.73844	1092.6
5.54945	699.492	[M-H]-	PA 36:2|PA 18:1_18:1	40578.7	625142	0.785345	5654.01
6.75288	700.523	[M-H]-	w/o MS2:PE O-8:0_26:2	102007	1057478	0.814367	13300.2
6.75288	701.515	[M-H]-	PA 36:1|PA 18:0_18:1	121114	1563570	0.905432	15480.6
10.1534	702.537	[M-H]-	w/o MS2:PE O-18:1_16:0	1618.81	46805.4	0.916945	159.669
6.19908	712.522	[M-H]-	w/o MS2:PE O-9:0_26:3	3281.94	37728.8	0.686566	824.021
7.26515	714.538	[M-H]-	w/o MS2:PE O-9:0_26:2	2534.44	28006.1	0.788132	464.333
7.99742	716.517	[M-2H]2-	CL 70:1|CL 16:0_16:0_22:0_16:1	7261.69	180050	0.744837	732.519
6.3359	716.517	[M-H]-	PE 34:1|PE 16:0_18:1	8763.38	97564.1	0.839281	883.421
10.837	718.534	[M-H]-	w/o MS2:PE O-16:0_18:1;O1	5444.62	108356	0.798497	616.34
3.98638	719.459	[M-H]-	w/o MS2:NAGlySer 16:3;O(FA 22:6)	2541.5	35200.5	0.92291	400.659
4.32072	721.474	[M-H]-	PA 38:5|PA 18:1_20:4	1849.5	22371.4	0.903745	217.277
5.70878	722.507	[M-H]-	w/o MS2:CL 18:0_17:2_18:0_18:0	29585.5	302507	0.86236	5859.72
5.61795	724.496	[M-2H]2-	CL 72:7|CL 18:1_18:2_18:2_18:2	5931.25	70377.7	0.900163	828.883
5.89193	724.523	[M-H]-	PE O-36:4|PE O-18:3_18:1	9230.25	95556	0.965894	1289.91
5.02218	726.537	[M-H]-	w/o MS2:PE O-20:2_16:1	1397.31	18828.3	0.73824	186.133
6.66222	726.539	[M-H]-	PE O-36:3|PE O-18:2_18:1	465426	5040498	0.932699	61998.5
5.82293	728.518	[M-H]-	PE 35:2|PE 17:1_18:1	3141.19	28815.1	0.779025	475.867
11.7909	728.553	[M-H]-	w/o MS2:Cer 12:1;O3/30:6(2OH)	3439.5	73449.2	0.85163	333.692
7.81148	728.554	[M-H]-	PE O-36:2|PE O-18:1_18:1	56771.4	599062	0.75462	8600.46
6.16575	736.521	[M-H]-	w/o MS2:HexCer 16:0;O3/14:0(2OH)	2377.88	22842.2	0.781537	538.569
5.2873	738.502	[M-H]-	w/o MS2:PE 18:2_18:2	4157.56	45312.7	0.767264	482.602
5.48097	740.516	[M-H]-	PE 36:3|PE 18:1_18:2	1886.38	31467.4	0.490908	206.896
7.10037	740.553	[M-H]-	w/o MS2:Cer 13:2;O3/30:6(2OH)	1774.31	22588.9	0.838469	337.8
4.56602	742.533	[M-H]-	PE 36:2|PE 18:1_18:1	4313.81	52816.5	0.799611	573.276
5.91493	742.533	[M-2H]2-	CL 74:3|CL 16:0_18:0_18:0_22:3	2215.75	23181	0.818376	234.48
8.22063	742.534	[M-H]-	w/o MS2:PE 18:1_18:1	3850.81	58362.4	0.816797	308.165
6.24475	742.535	[M-H]-	PE 36:2|PE 18:1_18:1	40016.4	425384	0.839026	5376.81
7.33952	744.549	[M-H]-	PE 36:1|PE 18:0_18:1	21656.6	208910	0.985298	2078.95
10.3172	744.549	[M-2H]2-	CL 74:1|CL 16:0_16:0_24:0_18:1	159354	3350223	0.844867	22653.3
4.75217	746.506	[M-H]-	w/o MS2:PE 18:1_16:1;O2	2787.94	31271	0.76398	305.66
5.37863	746.507	[M-H]-	w/o MS2:HexCer 16:1;O3/15:1(2OH)	18798.8	185413	0.73881	2885.54
5.2873	747.497	[M-H]-	w/o MS2:PA 12:0_28:6	80162	1093194	0.885059	9977.14
5.64078	748.522	[M-H]-	PE O-38:6|PE O-18:2_20:4	244099	2608363	0.919991	30107
6.0521	750.538	[M-H]-	PE O-38:5|PE O-18:2_20:3	9120.12	97107.6	0.865001	657
6.61672	750.539	[M-H]-	w/o MS2:HexCer 16:0;O3/15:0(2OH)	126658	1213002	0.913472	18169
6.31308	750.539	[M-H]-	w/o MS2:PE 18:0_16:0;O2	42032.5	442180	0.861683	3983.64
6.75288	753.556	[M-H]-	PEtOH 38:3|PEtOH 18:1_20:2	3890.62	83434.3	0.738188	416.983
5.77728	754.533	[M-H]-	w/o MS2:CL 12:0_14:0_28:0_22:5	6438.56	72328.2	0.815446	880.513
7.563	754.569	[M-H]-	w/o MS2:RIKEN N-VS1 ID-5253 from Mouse_Feces_WT_N_Ctr	54338.8	607632	0.716948	6080.88
11.3333	754.57	[M-H]-	w/o MS2:RIKEN N-VS1 ID-5253 from Mouse_Feces_WT_N_Ctr	4336.75	85552.3	0.838769	461.14
6.66222	756.548	[M-2H]2-	CL 76:3|CL 28:0_15:1_15:1_18:1	3342.94	37668.7	0.907928	357.323
8.94322	756.583	[M-H]-	w/o MS2:Cer 12:1;O3/32:6(2OH)	2627.69	33416.8	0.761416	280.871
5.64078	757.532	[M-H]-	w/o MS2:PG O-8:0_28:3	1671.56	19960.1	0.735401	301.04
11.7858	758.565	[M-2H]2-	CL 76:1|CL 17:0_17:0_24:0_18:1	1910.25	42681.7	0.774471	196.083
5.84593	760.521	[M-H]-	w/o MS2:PE 18:1_17:1;O2	2076.06	21154.7	0.881336	216.757
4.96603	762.504	[M-H]-	PE 38:6|PE 16:0_22:6	19324.9	172590	0.907231	3257.56
5.24165	764.518	[M-2H]2-	CL 78:9|CL 18:1_18:1_22:3_20:4	13772.1	151235	0.873544	2221.52
4.61252	766.531	[M-H]-	w/o MS2:RIKEN N-VS1 ID-5434 from Mouse_Feces_WT_N_Ctr	2600	36315.6	0.868697	260.062
5.96077	766.533	[M-H]-	w/o MS2:PE 16:0_22:4	4051.12	40423.1	0.92214	362.78
6.24475	766.534	[M-2H]2-	CL 78:7|CL 18:0_18:0_22:3_20:4	47142.2	450752	0.791866	6835.21
7.29352	766.534	[M-H]-	w/o MS2:CL 12:0_16:1_28:0_22:6	7456.25	104432	0.849447	781.742
6.96387	768.546	[M-2H]2-	CL 78:5|CL 28:0_15:1_15:1_20:3	1895.5	17367.7	0.86204	194.503
5.86893	768.548	[M-H]-	w/o MS2:RIKEN N-VS1 ID-5466 from Mouse_BAT_fads2KO_N_Ctr	4702.12	53927.9	0.802957	688.307
7.94665	768.548	[M-H]-	w/o MS2:RIKEN N-VS1 ID-5466 from Mouse_BAT_fads2KO_N_Ctr	1653.06	20809.2	0.819299	245.09
6.73022	770.562	[M-2H]2-	CL 78:3|CL 24:0_18:1_18:1_18:1	2129.94	23242.4	0.860446	220.672
7.12337	770.564	[M-H]-	PE 38:2|PE 18:1_20:1	6831.31	70208.4	0.955846	726.063
9.95138	770.565	[M-2H]2-	CL 78:3|CL 24:0_18:1_18:1_18:1	29005	477016	0.816246	3102.57
5.31013	772.523	[M-H]-	w/o MS2:HexCer 16:1;O3/17:2(2OH)	22526.9	242861	0.843072	3817.64
13.2803	772.581	[M-H]-	w/o MS2:CL 12:0_14:1_24:0_28:0	74730.4	1778357	0.888563	7597.8
6.29042	774.538	[M-H]-	w/o MS2:HexCer 16:1;O3/17:1(2OH)	148053	1489362	0.820771	20810
4.72883	776.519	[M-H]-	w/o MS2:CL 12:0_20:5_26:0_22:6	11515.4	110146	0.924143	1726.64
8.03048	776.543	[M-H]-	w/o MS2:PC O-14:0_17:2;O1	1574.38	38640.4	0.852781	225.156
6.24475	776.553	[M-H]-	PE O-40:6|PE O-18:2_22:4	72646	800867	0.746756	10876.4
5.75445	778.532	[M-2H]2-	CL 80:9|CL 24:0_17:2_17:2_22:5	1759.75	19306	0.85769	260.572
10.8095	778.555	[M-H]-	w/o MS2:PC O-14:0_17:1;O1	1090.56	22935.2	0.679158	152.682
6.96387	778.568	[M-H]-	PE O-40:5|PE O-18:2_22:3	14226.7	176427	0.893013	1257.72
7.23668	778.569	[M-H]-	PE O-40:5|PE O-18:1_22:4	72974.9	645190	0.836274	6814.85
4.61252	779.516	[M-H]-	w/o MS2:PG O-10:0_28:6	2530.06	27599.2	0.80648	387.437
8.07397	780.583	[M-H]-	PE O-40:4|PE O-18:1_22:3	2747.94	30152	0.8366	302.581
7.60883	780.585	[M-H]-	w/o MS2:PE O-16:1_24:3	5922.44	78911.1	0.869573	585.129
8.68672	782.6	[M-H]-	w/o MS2:Cer 12:2;O3/34:6(2OH)	7168.31	90851.7	0.833417	750.104
7.81148	786.51	[M-H]-	w/o MS2:PE O-18:3_22:6;O1	1091.75	14374.2	0.870856	112.469
5.54945	786.523	[M-H]-	w/o MS2:PC O-10:0_22:4;O1	17870.5	247684	0.820798	2593.73
4.90993	788.518	[M-H]-	PE 40:7|PE 18:1_22:6	6873.19	75195.1	0.833619	685.291
6.73022	788.539	[M-H]-	w/o MS2:PS 18:0_18:1	39220.5	538028	0.799579	5275.38
4.82083	790.531	[M-2H]2-	CL 82:11|CL 14:0_26:0_20:5_22:6	2757.81	44541	0.829005	360.965
5.96077	790.534	[M-H]-	PE 40:6|PE 18:0_22:6	116713	1126159	0.887699	16429.7
6.52467	792.546	[M-H]-	PE 40:5|PE 18:0_22:5	4803.38	54292.7	0.873006	655.111
7.10037	792.548	[M-H]-	w/o MS2:CL 12:0_20:3_28:0_22:6	2807.06	37008.7	0.893407	263.06
4.68235	793.508	[M-H]-	w/o MS2:CL 17:0_22:3_22:6_22:6	1595.25	21186.5	0.848877	151.348
6.6849	794.526	[M-H]-	PE 39:5;O|PE 22:4_17:1;O	2118.25	19428.1	0.816605	275.998
6.86672	794.563	[M-H]-	PE 40:4|PE 18:0_22:4	14749.5	149318	0.812577	1373.13
9.57527	794.563	[M-H]-	w/o MS2:CL 12:0_20:3_28:0_22:4	9347.19	146164	0.785068	1033.59
5.59512	795.523	[M-H]-	SMGDG 32:0	3937.56	39049.5	0.850476	418.35
7.81148	796.54	[M-H]-	w/o MS2:HexCer 17:3;O2/24:6;O	2111.5	22470.7	0.933071	219.996
5.31013	797.526	[M-H]-	PG 38:4|PG 18:0_20:4	2034.69	20782.2	0.780236	286.124
4.65918	797.527	[M-H]-	PG 38:4|PG 18:1_20:3	1912.31	21053.6	0.906327	281.334
0.929733	797.544	[M-H]-	w/o MS2:SM 36:5;O3	2245.31	21131.9	0.818147	330.324
6.75288	800.447	[M-H]-	w/o MS2:PS 6:0_32:9	10445	100851	0.817605	1750.09
5.48097	802.532	[M-H]-	w/o MS2:CL 14:1_22:6_26:0_22:6	1658.56	20352.3	0.590159	284.901
3.50853	804.524	[M-H]-	w/o MS2:HexCer 17:2;O2/20:5;O	2389.5	26245.4	0.778518	387.485
10.2945	804.57	[M-H]-	w/o MS2:RIKEN N-VS1 ID-6109 from Mouse_Plasma_ApoEKO_N_F1DHA	33697.4	711344	0.737565	3463.7
6.91787	804.583	[M-H]-	w/o MS2:HexCer 16:1;O3/19:0(2OH)	3860	48946.2	0.580695	385.366
4.77517	806.539	[M-H]-	w/o MS2:HexCer 17:1;O2/20:5;O	30131.2	310430	0.874527	5568.6
8.04088	806.599	[M-H]-	w/o MS2:HexCer 16:0;O3/19:0(2OH)	1382.88	13874.9	0.881765	127.246
6.47307	806.645	[M-H]-	w/o MS2:HexCer 16:0;O2/26:3	2505.19	26919.3	0.827563	280.4
5.52663	808.506	[M-H]-	w/o MS2:PS 18:1_20:4	2428.31	27506.3	0.794125	388.631
5.1625	808.553	[M-H]-	w/o MS2:PE 18:2_22:3;O1	3438.25	32787.6	0.822772	354.286
7.18535	808.659	[M-H]-	w/o MS2:HexCer 16:0;O2/26:2	18517.1	156761	0.801391	2314.71
6.79822	810.518	[M-H]-	w/o MS2:PC O-12:0_18:2;O4	2487.94	53207.5	0.765263	226.554
6.79822	810.519	[M-H]-	w/o MS2:PC O-12:0_18:2;O4	2487.94	53145.6	0.896798	331.454
5.59512	810.522	[M-H]-	w/o MS2:PC O-12:0_22:6;O1	6909.62	89486	0.898528	959.833
7.5295	810.674	[M-H]-	w/o MS2:HexCer 18:0;O2/24:1	1357.06	12555.6	0.831817	154.075
6.5709	814.553	[M-H]-	w/o MS2:HexCer 17:2;O3/24:6(2OH)	2055.62	37780.1	0.691909	197.185
6.47307	816.548	[M-2H]2-	CL 86:13|CL 24:0_18:1_22:6_22:6	1914.19	29538.9	0.897278	260.329
6.47307	816.549	[M-2H]2-	CL 86:13|CL 24:0_18:1_22:6_22:6	1914.19	33644.3	0.819879	176.553
8.74222	818.564	[M-H]-	w/o MS2:CL 14:0_22:5_28:0_22:6	6419.12	96801.5	0.743721	720.411
5.02745	821.529	[M-H]-	w/o MS2:PG 6:0_34:6	1414.69	13038.8	0.725402	214.995
5.54945	821.539	[M-H]-	w/o MS2:PG 6:0_34:6	4040.31	44817.7	0.80288	612.995
4.58918	822.533	[M-H]-	w/o MS2:RIKEN N-VS1 ID-6404 from Mouse_Kidney_WT_N_F1DHA	2220.56	23179.7	0.890791	216.517
7.563	822.558	[M-H]-	w/o MS2:RIKEN N-VS1 ID-6407 from Mouse_Feces_WT_N_Ctr	2052.62	24875.3	0.750793	230.986
6.35873	822.638	[M-H]-	w/o MS2:PE O-15:0_28:4	1762.44	23299.2	0.898538	170.976
7.03837	824.655	[M-H]-	w/o MS2:PE O-15:0_28:3	10200.1	92663.6	0.892172	1220.21
6.66222	826.463	[M-H]-	w/o MS2:PS 16:4_24:6	30508.1	337202	0.846149	3333.06
7.29352	826.554	[M-H]-	w/o MS2:RIKEN N-VS1 ID-6462 from Mouse_Brain_WT_N_F1AA	1535.69	23226.7	0.737174	179.021
9.95652	830.586	[M-H]-	w/o MS2:PC O-15:0_20:3;O1	8045.5	134435	0.844929	916.05
13.2803	832.601	[M-H]-	w/o MS2:RIKEN N-VS1 ID-6571 from Mouse_BAT_fads2KO_N_Ctr	24928.4	579169	0.919804	2665.05
3.05295	834.501	[M-H]-	PE 44:12|PE 22:6_22:6	1094.5	9705.7	0.872273	162.996
5.26447	834.524	[M-H]-	w/o MS2:PS 18:0_18:2;O3	39670.9	459890	0.859754	5953.1
5.66345	834.567	[M-H]-	w/o MS2:RIKEN N-VS1 ID-6600 from Mouse_Brain_WT_N_Ctr	4262.44	37921.6	0.91181	429.854
5.93793	836.54	[M-H]-	w/o MS2:Hex2Cer 28:1;O2	1689.25	22501.6	0.679594	263.048
4.58918	838.532	[M-H]-	w/o MS2:PE O-22:5_22:6;O1	1386.56	21570.7	0.962942	199.782
6.26758	838.554	[M-H]-	w/o MS2:Hex2Cer 28:0;O2	8355.88	116524	0.726656	935.41
7.18535	844.635	[M-H]-	w/o MS2:HexCer 16:0;O2/28:6;O	3215.56	29618.6	0.721999	366.719
5.61795	846.452	[M-H]-	w/o MS2:PE 20:5_20:5;O4	1024.31	10919.8	0.891135	115.526
7.25968	846.558	[M-H]-	w/o MS2:PC O-12:0_22:4;O4	1815.38	19026.4	0.875532	191.345
5.61795	848.448	[M-H]-	w/o MS2:PC 9:0_22:5;O4	25070.8	245988	0.824521	2713.09
6.61672	850.462	[M-H]-	w/o MS2:PS 16:2_22:6;O3	6798.44	70962.1	0.851212	697.981
6.31308	850.462	[M-H]-	w/o MS2:PS 16:2_22:6;O3	2984	29631.3	0.973984	271.008
9.57527	854.584	[M-H]-	w/o MS2:HexCer 16:3;O3/28:6(2OH)	2888.69	48150.5	0.782857	283.923
5.24165	856.504	[M-H]-	w/o MS2:PC 12:0_22:6;O3	3587.5	47767.6	0.725687	481.603
3.86323	857.514	[M-H]-	PI 32:0;O3|PI 16:0_16:0;O3	6059.56	71881.4	0.901595	590.456
5.96077	858.521	[M-H]-	w/o MS2:Hex2Cer 30:4;O2	1938.69	22533.1	0.83184	187.653
4.70567	858.568	[M-H]-	w/o MS2:PE O-22:3_22:6;O2	1693.38	21208.6	0.751067	164.263
5.5038	860.585	[M-H]-	w/o MS2:RIKEN N-VS1 ID-7019 from Mouse_Brain_WT_N_Ctr	31823.3	331354	0.704186	3198.29
7.03837	860.631	[M-H]-	w/o MS2:HexCer 16:1;O3/28:5(2OH)	2394.12	23704.8	0.824537	233.672
5.05543	861.542	[M-H]-	w/o MS2:PA 21:5_28:7	1675.81	23076.7	0.78355	177.282
5.77728	862.601	[M-H]-	w/o MS2:HexCer 17:0;O2/24:6;O	6215.94	69576.5	0.835754	618.007
6.26758	862.601	[M-H]-	w/o MS2:HexCer 17:0;O2/24:6;O	3491.38	31996.1	0.85986	343.109
6.24475	866.457	[M-H]-	w/o MS2:PS 16:2_22:6;O4	3133.81	29513.6	0.781441	351.805
4.56602	869.547	[M-H]-	w/o MS2:SMGDG O-10:0_28:5	2692.75	38184	0.838822	388.636
5.2873	872.449	[M-H]-	w/o MS2:PS 15:1_22:5;O4	2388.88	24131.4	0.968355	244.756
6.29042	874.463	[M-H]-	w/o MS2:PS 15:0_22:5;O4	10004.1	92721.2	0.918123	1081.85
5.82293	874.6	[M-H]-	w/o MS2:PC O-14:1_26:7	6263.19	69606.4	0.72917	669.032
5.3558	876.58	[M-H]-	w/o MS2:HexCer 17:1;O3/24:6(2OH)	5718.12	72583	0.722946	603.027
7.23668	878.494	[M-H]-	w/o MS2:PS 18:5_26:7	1439.38	13413.6	0.869553	148.598
8.74222	878.584	[M-H]-	w/o MS2:Hex2Cer 31:1;O2	2376.81	36446	0.880767	302.371
3.80797	883.529	[M-H]-	w/o MS2:PI 6:0_32:5	8981.94	115516	0.810681	1034.46
3.80797	884.53	[M-H]-	w/o MS2:PC O-14:1_22:6;O4	4361.31	56859.9	0.904335	637.741
5.13432	885.543	[M-H]-	PI 38:4|PI 18:0_20:4	63492	668238	0.756242	6480.05
5.54945	886.601	[M-H]-	w/o MS2:RIKEN N-VS1 ID-7431 from Cell_HEK293_WT_N_Ctr	43906.8	476825	0.899648	4756.54
5.84593	888.616	[M-H]-	w/o MS2:RIKEN N-VS1 ID-7468 from Mouse_Kidney_WT_N_F1DHA	7147.31	72839.7	0.873478	756.609
6.12042	888.617	[M-H]-	w/o MS2:RIKEN N-VS1 ID-7467 from Mouse_BAT_WT_N_Ctr	234766	2343283	0.898591	25225.3
5.96077	890.458	[M-H]-	w/o MS2:RIKEN N-VS1 ID-7496 from Mouse_Muscle_WT_N_F1	4715.56	39952.6	0.913783	692.216
6.84388	890.632	[M-H]-	w/o MS2:RIKEN N-VS1 ID-7507 from Mouse_Brain_WT_N_F1AA	3514.69	34646.7	0.623668	786.939
6.3359	890.633	[M-H]-	w/o MS2:HexCer 17:0;O2/26:6;O	28045.2	297313	0.833295	3387.55
5.84593	900.616	[M-H]-	w/o MS2:PC O-16:2_26:7	2029.44	24597.7	0.744554	235.125
5.4243	902.596	[M-H]-	w/o MS2:RIKEN N-VS1 ID-7654 from Mouse_Brain_WT_N_F1AA	6144.38	74460.5	0.928813	716.203
6.38158	902.632	[M-H]-	w/o MS2:RIKEN N-VS1 ID-7657 from Mouse_Brain_WT_N_F1EPA	4312.19	48032.1	0.738818	572.039
6.00643	904.613	[M-H]-	w/o MS2:HexCer 17:1;O3/26:6(2OH)	28138.9	261567	0.830097	3443.4
4.82083	909.542	[M-H]-	w/o MS2:PI 18:0_18:2;O3	2111.12	23583.7	0.943718	279.522
4.63585	909.637	[M-H]-	w/o MS2:NAGlySer 24:6;O(FA 28:6)	1186.25	10610.6	0.953013	333.317
5.64078	912.614	[M-H]-	w/o MS2:PC O-15:3_28:7	1077.38	13242.2	0.98067	114.09
6.14308	914.631	[M-H]-	w/o MS2:PC O-15:2_28:7	2852.75	37604.8	0.902933	388.073
6.35873	916.647	[M-H]-	w/o MS2:PC O-15:1_28:7	1793.94	21634.7	0.851666	254.004
6.6849	916.647	[M-H]-	w/o MS2:PC O-15:1_28:7	5406.69	56684.2	0.883927	762.525
6.02927	930.628	[M-H]-	w/o MS2:HexCer 17:2;O3/28:6(2OH)	1323.5	18597.5	0.781844	183.912
10.6358	964.766	[M-H]-	w/o MS2:CL 28:0_22:5_28:0_28:0	2020.69	37513.9	0.761247	559.937
1.02673	979.569	[M-H]-	w/o MS2:PI 18:0_22:3;O4	1449.25	11641.1	0.695375	264.181
8.91042	986.749	[M-H]-	w/o MS2:PE O-28:0_22:3;O4	2748	40461.3	0.872611	739.512
10.3852	988.765	[M-H]-	w/o MS2:PC O-28:0_17:2;O2	1360.56	17428.9	0.853606	415.478
10.418	990.781	[M-H]-	w/o MS2:HexCer 18:3;O2/38:6	5011.44	77537.4	0.827483	1739.16
9.72403	1012.76	[M-H]-	w/o MS2:PE 14:1_42:6	1106.12	15724.3	0.739353	280.919
8.79765	1012.76	[M-H]-	w/o MS2:PE 14:1_42:6	2853.06	43826.2	0.716216	720.906
10.2492	1014.78	[M-H]-	w/o MS2:PE 12:0_44:6	3564	53448.4	0.79691	1090.51

## Sheet: SA_SS2_POS
MS and MS/MS IDs									MS/MS IDs
RT[min]	m/z	Type	Metabolite Name	Height	Area	Gaussian	S/N		RT[min]	m/z	Type	Metabolite Name	Height	Area	Gaussian	S/N
6.66587	352.286	[M+H]+	w/o MS2:Cer 12:2;O2/9:0;O	2904.31	65754	0.703314	363.778		1.12287	379.334	[M+H-H2O]+	ST 28:3;O	1431.81	23707.7	0.717256	171.248
5.43593	352.286	[M+H]+	w/o MS2:Cer 12:2;O2/9:0;O	3839.81	51948.5	0.782591	465.863		1.32902	482.326	[M+H]+	LPC 15:0	7445	65766.8	0.96332	672.026
5.11663	354.3	[M+H]+	w/o MS2:Cer 12:1;O2/9:0;O	6004.31	53414.1	0.757999	1115.49		8.26077	496.34	[M+H]+	LPC 16:0	4064.06	131275	0.911588	294.957
1.30585	361.275	[M+H]+	w/o MS2:NAGly 8:0;O(FA 8:0)	1078.19	9790.84	0.932573	163.257		1.67133	496.342	[M+H]+	LPC 16:0/0:0	220856	2145163	0.909983	17436.3
7.41548	361.275	[M+H]+	w/o MS2:NAGly 8:0;O(FA 8:0)	1743.75	21906.7	0.820833	255.629		1.67133	522.358	[M+H]+	LPC 18:1/0:0	258743	2621994	0.872492	23125.6
6.07557	361.275	[M+H]+	w/o MS2:NAGly 8:0;O(FA 8:0)	5199.12	69268.6	0.897509	527.407		2.2223	524.373	[M+H]+	LPC 18:0/0:0	155433	1305700	0.857393	12455.5
4.63565	361.275	[M+H]+	w/o MS2:NAGly 8:0;O(FA 8:0)	7166.31	76313.2	0.8377	982.116		1.30585	544.343	[M+H]+	LPC 20:4/0:0	54986.5	434249	0.881788	7460.89
5.5276	361.276	[M+H]+	w/o MS2:NAGly 8:0;O(FA 8:0)	346972	3548693	0.865838	52337.8		1.45618	546.357	[M+H]+	LPC 20:3/0:0	5218.75	47586.9	0.649736	542.831
1.35202	370.369	[M+H]+	w/o MS2:NAE 21:0	1116.75	9116.5	0.820165	111.742		5.50477	546.524	[M+H-H2O]+	Cer 36:2;O2|Cer 18:1;O2/18:1	4912	68877	0.868999	441.334
5.4591	374.27	[M+H]+	w/o MS2:NAGly 21:5	2201.69	27613.4	0.781076	299.842		6.27988	548.541	[M+H-H2O]+	Cer 36:1;O2|Cer 18:1;O2/18:0	7343.25	66876.2	0.982572	584.299
1.12287	379.334	[M+H-H2O]+	ST 28:3;O	1431.81	23707.7	0.717256	171.248		1.23603	568.342	[M+H]+	LPC 22:6/0:0	79663.9	654719	0.858107	7820.07
6.71118	389.305	[M+H]+	w/o MS2:NAGly 8:0;O(FA 10:0)	8207.69	107055	0.874699	540.03		4.49767	568.509	[M+H-H2O]+	Cer 38:5;O2|Cer 18:1;O2/20:4	7173.12	66099.3	0.814234	523.671
6.16657	389.308	[M+H]+	w/o MS2:NAGly 8:0;O(FA 10:0)	235182	2807472	0.979268	20567.7		4.49767	568.51	[M+H-H2O]+	Cer 38:5;O2|Cer 18:1;O2/20:4	7173.12	71957.1	0.895889	645.809
7.12083	389.308	[M+H]+	w/o MS2:NAGly 8:0;O(FA 10:0)	384291	3571351	0.941052	33921.9		1.39802	570.358	[M+H]+	LPC 22:5	8356.44	93844.6	0.720549	809.761
5.13928	398.271	[M+H]+	w/o MS2:NAPhe 16:3	19723.1	236965	0.912629	2082.29		1.51015	572.375	[M+H]+	LPC 22:4/0:0	7936.5	54380.4	0.690284	742.716
7.30215	415.321	[M+H]+	w/o MS2:NAOrn 8:0;O(FA 9:0)	6900.38	90185	0.889497	657.663		1.84665	574.388	[M+H]+	LPC 22:3/0:0	1263.31	10533.2	0.839453	114.542
6.34805	415.323	[M+H]+	w/o MS2:NAOrn 8:0;O(FA 9:0)	10134.8	142486	0.871636	952.085		3.02558	578.419	[M+H]+	LPC 22:1/0:0	1941.88	17313.8	0.907011	152.178
6.87052	417.338	[M+H]+	w/o MS2:NAGly 8:0;O(FA 12:0)	30455.4	380599	0.841089	3112.26		5.48193	586.518	[M+Na]+	Cer 36:2;O2|Cer 17:1;O2/19:1	3017.44	39034.7	0.820542	242.703
7.89545	417.338	[M+H]+	w/o MS2:NAGly 8:0;O(FA 12:0)	12024	123188	0.826002	1232.26		6.27988	588.534	[M+Na]+	Cer 36:1;O2|Cer 17:0;O2/19:1	6593.88	50178.8	0.956919	608.762
5.11663	421.273	[M+H]+	w/o MS2:NATau 18:2;O	2750.12	33461.8	0.774116	292.293		4.13335	592.51	[M+H-H2O]+	Cer 40:7;O2|Cer 18:1;O2/22:6	3454.69	37656.7	0.8679	217.293
9.813	423.384	[M+H]+	w/o MS2:RIKEN P-VS1 ID-2914 from Mouse_Feces_WT_N_Ctr	1483.62	20973	0.871887	108.097		1.87558	600.404	[M+H]+	LPC 24:4/0:0	2262.19	16519	0.803584	200.673
6.66587	438.299	[M+H]+	w/o MS2:LPC O-13:1	6595.44	70719	0.866942	736.967		6.34805	602.587	[M+H-H2O]+	Cer 40:2;O2|Cer 18:1;O2/22:1	3146.56	38331.9	0.857868	217.946
5.57327	438.299	[M+H]+	w/o MS2:LPC O-13:1	5357.19	50431.9	0.92154	560.066		4.33467	606.45	[M+H]+	LPC 24:1	1230.25	15743	0.842126	84.365
5.22995	438.299	[M+H]+	w/o MS2:LPC O-13:1	7882.69	76130.2	0.815513	927.548		4.49767	608.503	[M+Na]+	Cer 38:5;O2|Cer 18:2;O2/20:3	10254.2	111658	0.925615	777.723
6.21188	438.299	[M+H]+	w/o MS2:NAPhe 19:4	5098.75	53897.7	0.908671	559.413		5.34412	628.599	[M+H-H2O]+	Cer 42:3;O2|Cer 18:2;O2/24:1	1229.56	11827.4	0.718669	156.817
7.59797	438.299	[M+H]+	w/o MS2:NAPhe 19:4	1606	21445	0.877514	174.379		6.34805	628.601	[M+H-H2O]+	Cer 42:3;O2|Cer 18:2;O2/24:1	4178.94	43812.8	0.871011	532.978
4.81915	454.295	[M+H]+	w/o MS2:PE O-8:0_8:0	1797.62	19333.7	0.911699	147.985		5.9614	630.615	[M+H-H2O]+	Cer 42:2;O2|Cer 18:1;O2/24:1	12618.4	111605	0.690259	1013.99
1.0282	454.295	[M+H]+	w/o MS2:PE O-8:0_8:0	1489.38	11568.9	0.620649	122.505		7.52947	630.619	[M+H-H2O]+	Cer 42:2;O2|Cer 18:1;O2/24:1	32351.1	298003	0.855992	2636.11
8.51175	464.314	[M+H]+	w/o MS2:LPC O-15:2	1512.31	19974.1	0.724093	177.158		4.9558	634.518	[M+Na]+	Cer 40:6;O2|Cer 18:1;O2/22:5	3042.25	26504.7	0.879008	214.011
6.55253	464.314	[M+H]+	w/o MS2:LPC O-15:2	16136.9	217739	0.803205	1658.74		6.87052	646.613	[M+H-H2O]+	Cer 42:2;O3|Cer 18:1;O2/24:1;O	9199.5	93354.8	0.928375	688.051
5.50477	464.314	[M+H]+	w/o MS2:LPC O-15:2	23727.8	243025	0.827762	2768.91		5.87057	646.615	[M+Na]+	Cer 40:0;O2|Cer 17:0;O2/23:0	1446.69	17223.3	0.924335	94.591
7.46098	464.315	[M+H]+	w/o MS2:LPC O-15:2	4817.88	62438.6	0.968896	489.355		7.32482	650.645	[M+H-H2O]+	Cer 42:0;O3|Cer 18:0;O2/24:0;O	5139.69	54641.8	0.923979	362.814
6.12123	464.315	[M+H]+	w/o MS2:NAPhe 21:5	6469.31	74796	0.814413	636.889		7.18883	674.644	[M+H]+	Cer 44:3;O2|Cer 18:1;O2/26:2	1293.62	18675	0.948893	80.202
1.12893	464.315	[M+H]+	w/o MS2:NAPhe 21:5	2003	19112.7	0.669555	203.3		10.6766	692.558	[M+H]+	PC O-30:0	1655.94	41378	0.842691	98.769
5.18462	464.316	[M+H]+	w/o MS2:NAPhe 21:5	5499.25	55095.4	0.855925	562.648		4.56667	710.594	[M+H]+	Cer 46:7;O3|Cer 18:1;O2/28:6;O	21362.8	199439	0.656923	1675.71
7.6893	466.33	[M+H]+	w/o MS2:Cer 12:2;O2/16:4	5369.94	73870.3	0.844087	468.062		10.3096	718.574	[M+H]+	PC O-32:1	8028.25	158975	0.846593	501.266
7.12083	466.331	[M+H]+	w/o MS2:NAPhe 21:4	12395.4	137302	0.857439	1062.82		8.74007	721.577	[M+Na]+	DG 42:5	2672.62	28034.4	0.850496	186.78
6.18922	466.331	[M+H]+	w/o MS2:NAPhe 21:4	20700.6	197919	0.92947	1826.22		5.29845	725.518	[M+Na]+	DG 43:10	1900.81	18666.9	0.789253	135.088
6.48453	466.331	[M+H]+	w/o MS2:NAPhe 21:4	15851.9	155441	0.734832	1242.24		11.1934	731.606	[M+H]+	SM 36:1;O2|SM 17:1;O2/19:0	2753.75	72162.1	0.843771	171.701
1.43277	466.332	[M+H]+	w/o MS2:NAPhe 21:4	2209.06	13882.2	0.89258	196.214		11.0809	734.571	[M+H]+	PC 32:0|PC 16:0_16:0	811809	20725130	0.818739	41013.5
1.32902	468.311	[M+H]+	w/o MS2:NAPhe 20:4;O	3417.38	27190.1	0.95093	332.214		9.858	744.59	[M+H]+	PC O-34:2	4419.94	129130	0.827635	284.135
10.4436	478.329	[M+H]+	w/o MS2:CerP 12:1;O2/12:0	3573.06	105334	0.780799	319.95		12.1778	744.592	[M+H]+	PC O-34:2	32872.2	808316	0.793005	2167.85
1.67133	478.331	[M+H-H2O]+	w/o MS2:NAPhe 22:5	5353.19	58210.3	0.857278	490.155		6.55253	750.542	[M+H]+	PE O-38:6	17989.4	192454	0.841942	1438.89
1.0282	480.312	[M+H]+	w/o MS2:LPC 15:1	7223.81	51468.3	0.799342	612.156		10.4436	760.586	[M+H]+	PC 34:1|PC 16:0_18:1	2566907	77702580	0.734143	55788.8
1.84665	480.346	[M+H]+	w/o MS2:CerP 12:0;O2/12:0	1471.25	12020.2	0.924836	119.401		8.35208	766.575	[M+H]+	PC O-36:5	4902.81	93919.7	0.839217	346.653
5.84792	482.324	[M+H]+	w/o MS2:PE O-8:0_10:0	9065.88	83724.8	0.945423	816.451		11.671	770.607	[M+H]+	PC O-36:3|PC O-18:3_18:0	41922.8	896215	0.865403	2535.89
7.2115	482.324	[M+H]+	w/o MS2:PE O-8:0_10:0	1754.12	21519.7	0.750919	136.923		6.02973	779.567	[M+Na]+	DG 47:11	16927.1	144467	0.714186	1085.68
6.14388	482.324	[M+H]+	w/o MS2:PE O-8:0_10:0	3722.31	37272.1	0.901611	337.094		7.30215	782.571	[M+H]+	PC 36:4|PC 16:0_20:4	489572	7345862	0.797382	25129.9
6.73385	482.325	[M+H]+	w/o MS2:PE O-8:0_10:0	2778.38	31215.2	0.874683	229.428		10.8784	784.753	[M+Na]+	Cer 50:1;O2|Cer 18:1;O2/32:0	2190.62	44823.8	0.962302	204.946
1.32902	482.326	[M+H]+	LPC 15:0	7445	65766.8	0.96332	672.026		4.81915	786.506	[M+Na]+	PE 38:6	11805.6	114941	0.875324	634.741
2.10875	482.363	[M+H]+	w/o MS2:NAPhe 22:3	1369.5	11038.5	0.791496	121.716		13.5651	788.617	[M+H]+	PC 36:1|PC 18:0_18:1	1938946	63540860	0.757606	30894.5
8.07812	494.325	[M+H]+	w/o MS2:LPC 16:1	1903.12	67912.2	0.742726	174.404		6.14388	790.537	[M+H]+	PE 40:7	20111.5	198868	0.89567	1027.31
1.35202	494.327	[M+H]+	w/o MS2:NAPhe 22:5;O	25241.9	204285	0.911115	2310.67		5.84792	792.555	[M+H]+	PE 40:6	37376.7	311216	0.854882	2385.28
5.22995	495.267	[M+H]+	w/o MS2:RIKEN P-VS1 ID-4168 from Cell_C2C12_WT_N_4h50AA	5517.31	58347.6	0.892763	325.813		6.4392	794.57	[M+H]+	PE 40:5	6108.12	65447.8	0.902816	454.779
10.4659	496.339	[M+H]+	w/o MS2:PC O-8:0_8:0	15981.3	447689	0.856884	1236.06		8.85372	794.605	[M+H]+	PC O-38:5	6606.69	110814	0.889776	460.669
7.32482	496.339	[M+H]+	w/o MS2:PC O-8:0_8:0	3467.56	61147.4	0.974735	251.286		6.73385	796.586	[M+H]+	PE 40:4	7896.62	80405.3	0.967868	466.445
8.26077	496.34	[M+H]+	LPC 16:0	4064.06	131275	0.911588	294.957		6.34805	804.63	[M+H-H2O]+	HexCer 42:4;O3	8589.94	66970.3	0.920266	473.795
6.59787	496.341	[M+H]+	w/o MS2:NAPhe 22:4;O	2566.94	42382	0.722268	201.068		6.66587	804.67	[M+H-H2O]+	HexCer 43:3;O2	1210.62	15214.7	0.728056	97.2561
1.67133	496.342	[M+H]+	LPC 16:0/0:0	220856	2145163	0.909983	17436.3		9.17237	806.739	[M+Na]+	Cer 52:4;O2|Cer 18:1;O2/34:3	2437.62	26626.9	0.763166	153.814
13.5874	504.344	[M+H-H2O]+	w/o MS2:CerP 12:1;O2/14:1	2452.69	48009.2	0.829944	253.037		9.01255	810.603	[M+H]+	PC 38:4|PC 16:0_22:4	77860.5	1264471	0.786835	3469.3
1.67133	504.346	[M+H-H2O]+	w/o MS2:CerP 12:1;O2/14:1	6341.62	69111.3	0.87538	681.858		4.77365	812.522	[M+H]+	PE 42:10	3314.94	35500	0.938306	208.126
10.4436	504.346	[M+H-H2O]+	w/o MS2:NAPhe 24:6	4051.44	73783.9	0.855926	206.467		12.7706	812.786	[M+Na]+	Cer 52:1;O2|Cer 18:1;O2/34:0	21358.4	368838	0.958351	1491.58
13.6323	506.359	[M+H]+	w/o MS2:CerP 12:1;O2/14:0	2085.62	42095.6	0.924639	208.432		17.6798	813.684	[M+H]+	SM 42:2;O2|SM 18:1;O2/24:1	15168.9	461264	0.929374	625.816
2.2223	506.362	[M+H-H2O]+	w/o MS2:NAPhe 24:5	3924	35598.4	0.843826	390.952		5.84792	814.537	[M+Na]+	PE 40:6	35758.1	343323	0.936084	1693.75
1.82365	506.362	[M+H]+	w/o MS2:NAPhe 24:5	1938.44	14734.4	0.724886	185.573		9.8355	818.606	[M+H]+	PC O-40:7	9079.31	165647	0.994205	578.39
2.0803	508.378	[M+H]+	w/o MS2:Cer 15:3;O2/18:5;O	1744.25	16228.7	0.901978	149.086		10.9684	820.621	[M+H]+	PC O-40:6	1886.25	46372.4	0.853263	109.025
1.89898	510.357	[M+H]+	w/o MS2:PC O-8:0_9:0	2221.25	18027.4	0.770157	200.755		8.6944	830.738	[M+Na]+	Cer 54:6;O2|Cer 18:1;O2/36:5	2910.94	29598.7	0.927756	137.806
7.09817	512.313	[M+H]+	w/o MS2:CerP 12:1;O2/15:4	1803.56	20409.1	0.84713	148.209		6.39372	832.586	[M+H]+	PC 40:7|PC 18:1_22:6	126599	1861443	0.932331	8829.61
1.37502	516.307	[M+H]+	w/o MS2:LPC 18:4	2664.81	26205.2	0.719029	318.237		5.9614	832.662	[M+H]+	RIKEN P-VS1 ID-12702 from Mouse_Brain_WT_N_F1AA	6886.69	68315.6	0.827953	370.433
1.60317	518.324	[M+H]+	w/o MS2:LPC 18:3	6948.06	66236.5	0.654335	585.286		7.0075	832.665	[M+H-H2O]+	HexCer 44:4;O3	122668	1015950	0.963715	6589.03
1.39802	520.342	[M+H]+	w/o MS2:NAPhe 24:6;O	9647.75	79023.5	0.902633	958.032		9.19537	832.754	[M+Na]+	Cer 54:5;O2|Cer 18:1;O2/36:4	3124.12	45154.5	0.841999	385.928
13.5874	522.354	[M+H]+	w/o MS2:PE O-8:0_13:1	2629.69	50889.6	0.747523	226.615		5.48193	834.526	[M+H]+	PS 40:7	2236.31	31067.8	0.756903	206.865
10.4436	522.358	[M+H]+	w/o MS2:NAPhe 24:5;O	8569.44	244818	0.775343	688.994		8.83107	834.603	[M+H]+	PC 40:6|PC 18:0_22:6	480645	7682353	0.873811	31224.3
1.67133	522.358	[M+H]+	LPC 18:1/0:0	258743	2621994	0.872492	23125.6		7.32482	834.676	[M+H]+	RIKEN P-VS1 ID-12795 from Mouse_Brain_WT_N_Ctr	6725.5	61674.7	0.88659	521.699
13.5651	524.37	[M+H]+	w/o MS2:NAPhe 24:4;O	9605	295788	0.72353	704.864		6.16657	834.68	[M+H]+	RIKEN P-VS1 ID-12797 from Mouse_Brain_fads2KO_N_Ctr	2246.44	20946.7	0.940486	172.948
9.72302	524.371	[M+H]+	w/o MS2:PC O-8:0_10:0	3074.38	52894.8	0.922752	216.76		10.4883	834.768	[M+H]+	Cer 56:7;O2|Cer 18:1;O2/38:6	3173.62	60229.8	0.645039	246.179
8.83107	524.372	[M+H]+	w/o MS2:NAPhe 24:4;O	1576.44	29605.3	0.866274	112.577		17.6568	851.641	[M+Na]+	DG 52:10	2162.62	35974	0.904089	111.48
2.2223	524.373	[M+H]+	LPC 18:0/0:0	155433	1305700	0.857393	12455.5		4.58965	854.571	[M+H]+	PC 42:10|PC 20:4_22:6	72995.7	686635	0.796178	4689.69
5.84792	526.294	[M+H]+	w/o MS2:LPE 22:6	3253.44	27712.1	0.897039	355.679		8.6259	856.752	[M+Na]+	Cer 56:7;O2|Cer 18:1;O2/38:6	1922.19	33423.8	0.760345	87.2375
5.13928	526.315	[M+H]+	w/o MS2:RIKEN P-VS1 ID-4629 from Mouse_Muscle_WT_CTX3_Ctr	5287.25	60273.8	0.938097	578.024		5.11663	858.527	[M+Na]+	PS 40:6	17114.4	209173	0.761261	1746.07
1.2827	526.323	[M+H]+	w/o MS2:SL 12:1;O/16:4;O	1317.12	13106	0.870961	126.633		9.858	858.771	[M+Na]+	Cer 56:6;O2|Cer 18:1;O2/38:5	13935.9	188002	0.847828	671.626
1.60317	544.34	[M+H]+	w/o MS2:PE O-8:0_15:4	5894.19	54497.2	0.58227	521.856		12.2747	862.8	[M+Na]+	Cer 56:4;O2|Cer 20:1;O2/36:3	3338.12	57901.3	0.959525	234.049
7.25682	544.341	[M+H]+	w/o MS2:PE O-8:0_15:4	1093.44	25824.4	0.828933	148.732		11.5571	862.8	[M+Na]+	Cer 56:4;O2|Cer 18:1;O2/38:3	2988.38	51300	0.883019	202.532
1.30585	544.343	[M+H]+	LPC 20:4/0:0	54986.5	434249	0.881788	7460.89		4.15635	878.571	[M+H]+	PC 44:12|PC 22:6_22:6	10007.9	121918	0.63342	809.574
4.63565	544.509	[M+H]+	w/o MS2:SE 28:1/8:0	2538.94	32621.2	0.681322	263.725		5.07112	880.586	[M+H]+	PC 44:11	6393.06	67026.4	0.833888	425.019
2.24497	546.355	[M+H]+	w/o MS2:LPC 20:3	11555.7	116801	0.929056	1195.15		11.3974	886.801	[M+Na]+	Cer 58:6;O2|Cer 20:1;O2/38:5	3041.69	42277.6	0.915438	161.505
1.45618	546.357	[M+H]+	LPC 20:3/0:0	5218.75	47586.9	0.649736	542.831
5.50477	546.524	[M+H-H2O]+	Cer 36:2;O2|Cer 18:1;O2/18:1	4912	68877	0.868999	441.334
5.77975	548.541	[M+H]+	w/o MS2:Cer 12:0;O2/24:1	2669.12	32908	0.784202	199.316
4.58965	548.541	[M+H]+	w/o MS2:Cer 12:0;O2/24:1	7108.38	73680.8	0.876373	571.255
6.27988	548.541	[M+H-H2O]+	Cer 36:1;O2|Cer 18:1;O2/18:0	7343.25	66876.2	0.982572	584.299
5.25278	549.489	[M+H]+	w/o MS2:RIKEN P-VS1 ID-4975 from Cell_HeLa_WT_N_Ctr	2937	53577	0.749058	164.468
1.23603	550.331	[M+H-H2O]+	w/o MS2:CerP 12:2;O2/18:5	1568.06	13974.1	0.870189	112.221
2.15355	550.389	[M+H]+	w/o MS2:NAPhe 26:5;O	10916.4	83648.6	0.644576	997.318
4.45133	558.486	[M+H]+	w/o MS2:Cer 12:0;O2/22:2	1729.19	19184.8	0.942316	163.345
5.4591	560.503	[M+H]+	w/o MS2:Cer 12:0;O2/24:3;O	1251.75	12545.2	0.864383	118.242
2.24497	562.327	[M+H]+	w/o MS2:RIKEN P-VS1 ID-5189 from Mouse_Plasma_ApoEKO_N_F1DHA	2861.12	31928.4	0.790961	243.475
6.87052	563.539	[M+H]+	w/o MS2:RIKEN P-VS1 ID-5214 from Cell_C2C12_WT_N_0hCtr	5609.19	70865.5	0.891488	311.223
1.23603	568.342	[M+H]+	LPC 22:6/0:0	79663.9	654719	0.858107	7820.07
4.49767	568.509	[M+H-H2O]+	Cer 38:5;O2|Cer 18:1;O2/20:4	7173.12	66099.3	0.814234	523.671
4.49767	568.51	[M+H-H2O]+	Cer 38:5;O2|Cer 18:1;O2/20:4	7173.12	71957.1	0.895889	645.809
1.39802	570.358	[M+H]+	LPC 22:5	8356.44	93844.6	0.720549	809.761
1.51015	572.375	[M+H]+	LPC 22:4/0:0	7936.5	54380.4	0.690284	742.716
1.84665	574.388	[M+H]+	LPC 22:3/0:0	1263.31	10533.2	0.839453	114.542
5.13928	577.519	[M+H]+	w/o MS2:RIKEN P-VS1 ID-5423 from Mouse_Plasma_ApoEKO_N_F1DHA	12406.4	151210	0.756258	665.856
5.50477	577.519	[M+H]+	w/o MS2:RIKEN P-VS1 ID-5423 from Mouse_Plasma_ApoEKO_N_F1DHA	17327.4	283992	0.742797	964.151
10.399	577.52	[M+H]+	w/o MS2:RIKEN P-VS1 ID-5423 from Mouse_Plasma_ApoEKO_N_F1DHA	10066.3	389438	0.545779	521.585
6.23455	577.52	[M+H]+	w/o MS2:RIKEN P-VS1 ID-5423 from Mouse_Plasma_ApoEKO_N_F1DHA	84199.2	878612	0.925987	4604.56
3.02558	578.419	[M+H]+	LPC 22:1/0:0	1941.88	17313.8	0.907011	152.178
10.4883	578.521	[M+H]+	w/o MS2:Cer 12:1;O3/24:1(2OH)	4200.06	149810	0.826233	307.166
14.4462	579.535	[M+H]+	w/o MS2:RIKEN P-VS1 ID-5453 from Mouse_Macrophage_WT_N_F1AA	1968.12	56997.9	0.880588	128.096
5.57327	583.509	[M+H]+	w/o MS2:NAGly 8:0;O(FA 24:1)	10895.5	106159	0.930837	1109.18
4.68165	584.503	[M+H]+	w/o MS2:Cer 21:3;O2/15:0	3402.75	31524.5	0.9686	261.266
5.80258	585.524	[M+H]+	w/o MS2:NAGly 8:0;O(FA 24:0)	5203.75	52892	0.963011	364.466
5.48193	586.518	[M+Na]+	Cer 36:2;O2|Cer 17:1;O2/19:1	3017.44	39034.7	0.820542	242.703
7.4838	586.557	[M+H]+	w/o MS2:SE 28:1/11:0	1473.19	14304.7	0.893641	149.963
6.55253	587.541	[M+H]+	w/o MS2:RIKEN P-VS1 ID-5566 from Mouse_Macrophage_WT_N_F1AA	39335.6	435979	0.794917	3414.4
6.27988	588.534	[M+Na]+	Cer 36:1;O2|Cer 17:0;O2/19:1	6593.88	50178.8	0.956919	608.762
7.66647	589.556	[M+H]+	w/o MS2:RIKEN P-VS1 ID-5599 from Mouse_Aorta_WT_N_Ctr	15355.2	180770	0.955385	873.009
1.23603	590.323	[M+H]+	w/o MS2:LPC 22:6	3663.5	32174.5	0.887371	337.067
4.13335	592.51	[M+H-H2O]+	Cer 40:7;O2|Cer 18:1;O2/22:6	3454.69	37656.7	0.8679	217.293
5.20728	596.54	[M+H]+	w/o MS2:Cer 12:0;O2/28:5	1690.06	17062.2	0.970213	155.718
1.87558	600.404	[M+H]+	LPC 24:4/0:0	2262.19	16519	0.803584	200.673
4.52065	601.52	[M+H]+	w/o MS2:RIKEN P-VS1 ID-5826 from Mouse_Feces_WT_N_Ctr	9197.88	159715	0.918416	608.337
5.36693	601.52	[M+H-2H2O]+	w/o MS2:RIKEN P-VS1 ID-5826 from Mouse_Feces_WT_N_Ctr	16023.1	155353	0.90341	1100.15
6.34805	602.587	[M+H-H2O]+	Cer 40:2;O2|Cer 18:1;O2/22:1	3146.56	38331.9	0.857868	217.946
6.80202	602.587	[M+H]+	w/o MS2:Cer 12:0;O2/28:2	3370.69	35797	0.888057	232.471
10.1522	603.535	[M+H]+	w/o MS2:RIKEN P-VS1 ID-5863 from Mouse_Adipose_WT_N_F1AA	3286.38	71448.4	0.842688	152.306
5.11663	603.536	[M+H]+	w/o MS2:RIKEN P-VS1 ID-5863 from Mouse_Adipose_WT_N_F1AA	5815.25	65785.8	0.962956	260.423
5.43593	603.537	[M+H]+	w/o MS2:RIKEN P-VS1 ID-5863 from Mouse_Adipose_WT_N_F1AA	146183	1772257	0.792377	7775.25
6.12123	603.537	[M+H]+	w/o MS2:RIKEN P-VS1 ID-5863 from Mouse_Adipose_WT_N_F1AA	218926	2419381	0.832798	11894.9
7.0755	604.602	[M+H]+	w/o MS2:Cer 12:0;O2/28:1	2104.75	21176.8	0.738513	146.515
13.4979	605.55	[M+H]+	w/o MS2:RIKEN P-VS1 ID-5903 from Cell_C2C12_WT_N_4hCtr	5711.25	91137.2	0.583552	310.016
6.66587	605.552	[M+H]+	w/o MS2:RIKEN P-VS1 ID-5903 from Cell_C2C12_WT_N_4hCtr	186007	3322326	0.730725	10714.9
7.2115	605.552	[M+H]+	w/o MS2:RIKEN P-VS1 ID-5903 from Cell_C2C12_WT_N_4hCtr	318658	3232419	0.873033	18549.3
4.33467	606.45	[M+H]+	LPC 24:1	1230.25	15743	0.842126	84.365
3.1561	606.488	[M+H]+	w/o MS2:Cer 12:2;O2/26:4	3082.62	26394.3	0.705351	231.391
5.22995	607.394	[M+H]+	w/o MS2:RIKEN P-VS1 ID-5923 from Mouse_Feces_WT_N_Ctr	24156.9	272082	0.889427	566.431
4.63565	607.508	[M+H]+	w/o MS2:SL 12:0;O/21:0	2363.44	34343	0.770869	185.466
4.49767	608.503	[M+Na]+	Cer 38:5;O2|Cer 18:2;O2/20:3	10254.2	111658	0.925615	777.723
5.50477	609.526	[M+H]+	w/o MS2:NAGly 8:0;O(FA 26:2)	116154	1132192	0.924769	5373.65
6.21188	611.54	[M+H]+	w/o MS2:NAGly 8:0;O(FA 26:1)	15403.4	167223	0.978094	864.184
6.48453	611.542	[M+H]+	w/o MS2:NAGly 8:0;O(FA 26:1)	37572.4	370779	0.843556	3083.26
5.71075	612.544	[M+H]+	w/o MS2:Cer 18:1;O2/20:2	2353.94	35181.4	0.762426	145.508
6.41655	613.556	[M+H]+	w/o MS2:NAGly 8:0;O(FA 26:0)	13643.6	153709	0.608139	1088.58
6.84768	616.602	[M+H]+	w/o MS2:Cer 13:0;O2/28:2	6965.25	74154.8	0.588839	598.372
5.29845	620.541	[M+H]+	w/o MS2:Cer 12:1;O2/30:6	1719.75	17828.1	0.794664	119.865
4.42817	621.489	[M+H]+	w/o MS2:SL 12:1;O/21:0;O	1169.62	12929.7	0.891677	84.6185
3.45587	621.49	[M+H]+	w/o MS2:SL 12:1;O/21:0;O	1122.06	17122.1	0.655632	81.3861
6.59787	623.504	[M+H]+	w/o MS2:SL 12:0;O/21:0;O	1428.88	30858.8	0.873038	115.683
4.40483	623.505	[M+H]+	w/o MS2:SL 12:0;O/21:0;O	9485.25	100949	0.818679	703.666
4.81915	623.505	[M+H]+	w/o MS2:SL 12:0;O/21:0;O	355346	3437628	0.904064	25979.2
3.8321	623.505	[M+H]+	w/o MS2:SL 12:0;O/21:0;O	12734	170238	0.751836	898.822
9.72302	627.534	[M+H]+	w/o MS2:RIKEN P-VS1 ID-6350 from Mouse_Macrophage_WT_N_F1AA	2298.5	48983.8	0.823099	127.111
4.45133	627.534	[M+H]+	w/o MS2:RIKEN P-VS1 ID-6350 from Mouse_Macrophage_WT_N_F1AA	3781.75	62803.4	0.924366	258.23
9.26437	627.535	[M+H]+	w/o MS2:RIKEN P-VS1 ID-6350 from Mouse_Macrophage_WT_N_F1AA	1823.19	35154.5	0.82634	86.6141
5.48193	627.535	[M+H]+	w/o MS2:RIKEN P-VS1 ID-6350 from Mouse_Macrophage_WT_N_F1AA	77394.6	947009	0.911486	5095.77
6.14388	627.536	[M+H]+	w/o MS2:RIKEN P-VS1 ID-6350 from Mouse_Macrophage_WT_N_F1AA	506629	4585115	0.931009	35091.9
4.9788	627.536	[M+H]+	w/o MS2:RIKEN P-VS1 ID-6350 from Mouse_Macrophage_WT_N_F1AA	32532.7	571334	0.789068	2077.13
5.82525	627.537	[M+H]+	w/o MS2:RIKEN P-VS1 ID-6350 from Mouse_Macrophage_WT_N_F1AA	44899.6	450447	0.860094	2520.01
5.34412	628.599	[M+H-H2O]+	Cer 42:3;O2|Cer 18:2;O2/24:1	1229.56	11827.4	0.718669	156.817
5.87057	628.601	[M+H-H2O]+	w/o MS2:SE 28:1/14:0	2701.12	24231.3	0.785584	344.499
6.34805	628.601	[M+H-H2O]+	Cer 42:3;O2|Cer 18:2;O2/24:1	4178.94	43812.8	0.871011	532.978
6.84768	628.603	[M+H]+	w/o MS2:SE 28:1/14:0	22264.3	224023	0.822357	1654.33
6.55253	629.551	[M+H]+	w/o MS2:RIKEN P-VS1 ID-6396 from Cell_C2C12_WT_N_12hCtr	17197.6	163086	0.91694	998.147
2.82065	630.488	[M+H]+	w/o MS2:CerP 12:1;O2/23:1	5098.38	43654.5	0.621347	539.872
5.9614	630.615	[M+H-H2O]+	Cer 42:2;O2|Cer 18:1;O2/24:1	12618.4	111605	0.690259	1013.99
7.0075	630.619	[M+H]+	w/o MS2:Cer 12:0;O2/30:2	35503.1	332176	0.774404	2887.59
7.52947	630.619	[M+H-H2O]+	Cer 42:2;O2|Cer 18:1;O2/24:1	32351.1	298003	0.855992	2636.11
6.46187	631.566	[M+H]+	w/o MS2:RIKEN P-VS1 ID-6428 from Cell_C2C12_WT_N_4hCtr	6927.12	124767	0.789221	468.269
4.13335	632.504	[M+H]+	w/o MS2:Cer 12:2;O2/28:5	69679.8	680491	0.918947	5115.76
7.32482	632.631	[M+H-H2O]+	w/o MS2:Cer 18:0;O2/24:1	9250.19	88422.5	0.92248	641.811
7.84962	632.633	[M+H]+	w/o MS2:Cer 18:0;O2/24:1	4733.06	45356.1	0.889361	300.205
8.2151	633.583	[M+H]+	w/o MS2:RIKEN P-VS1 ID-6456 from Cell_C2C12_WT_N_24hCtr	6376.69	151533	0.73098	434.857
4.9558	634.518	[M+Na]+	Cer 40:6;O2|Cer 18:1;O2/22:5	3042.25	26504.7	0.879008	214.011
5.82525	635.539	[M+H]+	w/o MS2:SL 12:0;O/23:0	3067.44	34517.6	0.945555	174.847
5.38995	635.54	[M+H]+	w/o MS2:SL 12:0;O/23:0	10146.9	121807	0.8502	527.454
6.18922	635.541	[M+H]+	w/o MS2:SL 12:0;O/23:0	76748.1	740191	0.914409	6031.72
4.56667	637.52	[M+H]+	w/o MS2:SL 12:0;O/22:0;O	2749.88	33335.7	0.977536	240.243
5.36693	637.524	[M+H]+	w/o MS2:SL 12:0;O/22:0;O	5133.94	43969.9	0.832172	364.691
6.77918	637.556	[M+H]+	w/o MS2:NAGly 8:0;O(FA 28:2)	9671.06	96534.1	0.9055	678.734
6.12123	637.557	[M+H]+	w/o MS2:NAGly 8:0;O(FA 28:2)	23232.2	269532	0.836932	1576.39
6.39372	637.557	[M+H]+	w/o MS2:NAGly 8:0;O(FA 28:2)	24457.9	244591	0.810955	1644.22
6.84768	639.571	[M+H]+	w/o MS2:NAGly 8:0;O(FA 28:1)	7746.81	108546	0.742643	497.788
6.32522	639.572	[M+H]+	w/o MS2:NAGly 8:0;O(FA 28:1)	10311.8	118664	0.735545	684.564
7.12083	639.573	[M+H]+	w/o MS2:NAGly 8:0;O(FA 28:1)	53840.6	543898	0.875211	3909.67
7.41548	641.587	[M+H]+	w/o MS2:NAGly 8:0;O(FA 28:0)	15330.4	172710	0.838179	1072.88
6.87052	646.613	[M+H-H2O]+	Cer 42:2;O3|Cer 18:1;O2/24:1;O	9199.5	93354.8	0.928375	688.051
5.87057	646.615	[M+Na]+	Cer 40:0;O2|Cer 17:0;O2/23:0	1446.69	17223.3	0.924335	94.591
6.59787	647.459	[M+H]+	w/o MS2:DG 37:7	2692.5	33330.3	0.524108	153.094
3.6954	647.505	[M+H]+	w/o MS2:SL 12:1;O/23:1;O	1741.38	17490.1	0.92044	104.044
7.16617	648.629	[M+H]+	w/o MS2:Cer 16:1;O2/26:0;O	2021.5	39302.9	0.898571	109.677
5.84792	649.504	[M+H]+	w/o MS2:VAE 24:5	3295	31598.3	0.908778	223.343
4.40483	649.521	[M+H]+	w/o MS2:SL 12:1;O/23:0;O	6555.06	64778.6	0.970054	407.706
3.80337	649.522	[M+H]+	w/o MS2:SL 12:1;O/23:0;O	5459.12	81301.4	0.909256	291.625
7.32482	650.645	[M+H-H2O]+	Cer 42:0;O3|Cer 18:0;O2/24:0;O	5139.69	54641.8	0.923979	362.814
4.70465	651.532	[M+H]+	w/o MS2:SL 12:0;O/23:0;O	13157.1	226910	0.965932	662.484
8.7629	651.535	[M+H]+	w/o MS2:SL 12:0;O/23:0;O	4491.19	73942.4	0.672229	279.199
5.84792	651.536	[M+H]+	w/o MS2:SL 12:0;O/23:0;O	1271663	11658090	0.952256	83567.7
5.11663	651.537	[M+H]+	w/o MS2:SL 12:0;O/23:0;O	921093	10755270	0.764645	60213
4.54365	653.548	[M+H]+	w/o MS2:RIKEN P-VS1 ID-6886 from Cell_C2C12_WT_N_4h10AA	1919.31	41513.7	0.936988	141.981
6.41655	653.553	[M+H]+	w/o MS2:RIKEN P-VS1 ID-6886 from Cell_C2C12_WT_N_4h10AA	176363	1515725	0.882742	13444.1
6.84768	654.616	[M+H]+	w/o MS2:RIKEN P-VS1 ID-6912 from Mouse_SmallIntestine_WT_N_F1	1832.19	24712.4	0.945547	124.344
7.05283	657.582	[M+H]+	w/o MS2:RIKEN P-VS1 ID-6973 from Mouse_Ear_fads2KO_N_Ctr	11828.9	175907	0.875571	584.259
7.4838	657.583	[M+H]+	w/o MS2:RIKEN P-VS1 ID-6973 from Mouse_Ear_fads2KO_N_Ctr	14249.9	181604	0.701039	1055.91
7.96395	659.598	[M+H]+	w/o MS2:RIKEN P-VS1 ID-7017 from Cell_C2C12_WT_N_12hCtr	10014.4	260418	0.751264	760.871
5.22995	663.456	[M+H]+	w/o MS2:RIKEN P-VS1 ID-7082 from Mouse_Macrophage_WT_N_F1AA	41817.1	444975	0.907901	862.024
6.30255	663.571	[M+H]+	w/o MS2:SL 12:0;O/25:0	1465.56	21760.7	0.763975	29.1869
6.80202	665.586	[M+H]+	w/o MS2:NAGly 10:0;O(FA 28:2)	3991.69	49046.3	0.789074	342.298
7.30215	665.587	[M+H]+	w/o MS2:NAOrn 21:0;O(FA 14:1)	1822.94	25754.5	0.923837	158.04
7.89545	667.602	[M+H]+	w/o MS2:NAGly 10:0;O(FA 28:1)	2433.56	29147.3	0.872623	115.505
7.57513	667.604	[M+H]+	w/o MS2:NAGly 10:0;O(FA 28:1)	1657.81	19762.5	0.935734	66.3751
8.19227	669.447	[M+H]+	w/o MS2:DG 39:10	3554.75	74452.3	0.794965	293.779
7.55232	670.611	[M+H]+	w/o MS2:Cer 12:0;O2/30:2	42034.2	351721	0.711513	3264.83
3.2822	671.506	[M+H]+	w/o MS2:SL 13:1;O/24:3;O	1555.31	13712.8	0.838485	116.29
7.84962	672.625	[M+H]+	w/o MS2:Cer 12:1;O2/30:0	1611.56	15507.1	0.9434	122.451
7.18883	674.644	[M+H]+	Cer 44:3;O2|Cer 18:1;O2/26:2	1293.62	18675	0.948893	80.202
4.63565	675.535	[M+H]+	w/o MS2:SL 12:1;O/25:1;O	2810.44	28428.6	0.719275	144.745
4.56667	677.55	[M+H]+	w/o MS2:SL 12:1;O/25:0;O	2026.5	33442.8	0.911103	132.955
5.71075	677.551	[M+H]+	w/o MS2:SL 12:1;O/25:0;O	2288.38	24379.1	0.944029	144.623
5.82525	679.563	[M+H]+	w/o MS2:SL 12:0;O/25:0;O	2227.94	29942.5	0.935013	127.038
6.6432	681.485	[M+H]+	w/o MS2:SL 12:1;O/26:5;O	3869.94	40233.3	0.835046	336.141
7.0755	683.596	[M+H]+	w/o MS2:RIKEN P-VS1 ID-7582 from Mouse_Aorta_ApoEKO_N_F1EPA	5046.56	99902.5	0.862103	306.088
7.46098	683.598	[M+H]+	w/o MS2:RIKEN P-VS1 ID-7582 from Mouse_Aorta_ApoEKO_N_F1EPA	11120.1	128063	0.797123	776.139
8.19227	685.421	[M+H]+	w/o MS2:RIKEN P-VS1 ID-7615 from Mouse_Macrophage_WT_N_F1AA	1366.94	31151.4	0.675607	94.0903
9.17237	687.629	[M+H]+	w/o MS2:RIKEN P-VS1 ID-7669 from Cell_C2C12_WT_N_24h50AA	1950.44	47070.3	0.620961	153.09
10.6766	692.558	[M+H]+	PC O-30:0	1655.94	41378	0.842691	98.769
8.12377	695.463	[M+H]+	w/o MS2:DG 41:11	7635.94	164499	0.74838	512.202
2.95237	695.505	[M+H]+	w/o MS2:RIKEN P-VS1 ID-7846 from Mouse_Feces_WT_N_Ctr	2165.56	26690	0.880745	151.468
11.1484	697.478	[M+H]+	w/o MS2:DG 41:10	11757.5	309189	0.889575	802.112
4.35817	699.536	[M+H]+	w/o MS2:SL 13:1;O/26:3;O	9795.19	93131.6	0.941728	843.649
8.7629	699.597	[M+H]+	w/o MS2:DG 40:2	5845.75	60505.8	0.896081	516.67
5.64175	700.528	[M+H]+	w/o MS2:PC O-9:0_22:3	2083.88	37189.4	0.666466	161.533
6.6432	702.545	[M+H]+	w/o MS2:PC O-9:0_22:2	26409.6	256306	0.857362	1973.38
5.59608	703.467	[M+H]+	w/o MS2:SL 16:3;O/24:6;O	2797.19	27889.1	0.941236	186.634
5.9159	704.522	[M+H]+	w/o MS2:PC 7:0_23:1	2163.31	46180.5	0.611987	138.872
8.2151	706.539	[M+H]+	w/o MS2:PC 14:0_16:0	83682.4	1438131	0.861416	5186.15
12.155	707.498	[M+H]+	w/o MS2:SL 12:1;O/28:6;O	1887.62	44892.3	0.881747	122.222
6.55253	707.499	[M+H]+	w/o MS2:SL 12:1;O/28:6;O	8493.31	95716.4	0.757493	565.808
4.90997	708.577	[M+H]+	w/o MS2:HexCer 16:0;O2/20:2	1850.75	22644.3	0.888829	131.951
9.28737	709.478	[M+H]+	w/o MS2:DG 42:11	1590.31	41281.2	0.819081	119.266
13.2669	709.514	[M+H]+	w/o MS2:SL 12:1;O/28:5;O	6863.69	137760	0.938763	473.722
7.66647	709.515	[M+H]+	w/o MS2:SL 12:1;O/28:5;O	4046.81	48650.4	0.983382	312.683
6.55253	710.547	[M+H-H2O]+	w/o MS2:CerP 13:1;O2/28:3	1738.56	19376.8	0.715736	136.43
5.77975	710.594	[M+H]+	w/o MS2:HexCer 16:0;O2/20:1	4175.69	37811.2	0.910835	327.679
4.56667	710.594	[M+H]+	Cer 46:7;O3|Cer 18:1;O2/28:6;O	21362.8	199439	0.656923	1675.71
9.40268	716.558	[M+H]+	w/o MS2:PC O-8:0_24:2	1443.75	47750.2	0.6888	97.364
6.23455	718.539	[M+H]+	w/o MS2:PC 6:0_25:1	2957.31	30833	0.773797	188.615
12.8627	718.573	[M+H]+	w/o MS2:PC O-8:0_24:1	4726.5	109283	0.847969	288.681
10.3096	718.574	[M+H]+	PC O-32:1	8028.25	158975	0.846593	501.266
10.399	719.576	[M+H]+	w/o MS2:SM 34:1;O3	3804.56	144392	0.869522	204.636
9.63268	720.555	[M+H]+	w/o MS2:PC 25:0_6:0	7188.62	145019	0.791245	480.863
14.1466	720.589	[M+H]+	w/o MS2:PC O-8:0_24:0	4733.44	126052	0.917683	291.382
8.74007	721.577	[M+Na]+	DG 42:5	2672.62	28034.4	0.850496	186.78
6.12123	723.495	[M+H]+	w/o MS2:DG 43:11	2603.19	31603	0.766657	182.306
6.6432	724.525	[M+H]+	w/o MS2:PC O-9:0_24:5	5990.19	62981.9	0.87736	422.875
5.57327	724.529	[M+H]+	w/o MS2:PC O-9:0_24:5	16507.2	150488	0.963985	1158.32
4.61265	724.572	[M+H]+	w/o MS2:HexCer 16:0;O2/20:2;O	1195.44	11954.5	0.822834	85.8276
7.2115	725.51	[M+H]+	w/o MS2:DG 43:10	3231.31	35916.5	0.889053	264.14
14.4462	725.51	[M+H]+	w/o MS2:DG 43:10	7724.62	186503	0.942126	541.75
5.29845	725.518	[M+Na]+	DG 43:10	1900.81	18666.9	0.789253	135.088
5.80258	726.545	[M+H]+	w/o MS2:PC O-9:0_24:4	2331	25188.9	0.972429	120.179
4.42817	727.566	[M+H]+	w/o MS2:SL 13:1;O/28:3;O	1349.5	16362.5	0.693844	96.373
8.2151	728.521	[M+H]+	w/o MS2:NAGlySer 13:1;O(FA 24:6)	11079.2	231775	0.860446	870.04
6.55253	728.56	[M+H]+	w/o MS2:PC O-9:0_24:3	67246.4	690709	0.861351	5303.99
5.9614	730.538	[M+H]+	w/o MS2:PC 16:1_16:1	4033.31	91820.5	0.930453	297.507
6.96183	730.539	[M+H]+	w/o MS2:PC 16:1_16:1	3136.81	65648.2	0.872782	245.948
7.66647	730.576	[M+H]+	w/o MS2:PC O-9:0_24:2	24795.6	270927	0.796024	2003.6
11.1934	731.606	[M+H]+	SM 36:1;O2|SM 17:1;O2/19:0	2753.75	72162.1	0.843771	171.701
11.0809	732.276	[M+H]+	w/o MS2:RIKEN P-VS1 ID-8837 from Mouse_Brain_WT_N_F1AA	2120	57227.1	0.764033	252.52
8.12377	732.555	[M+H]+	w/o MS2:PC 16:0_16:1	241988	8270371	0.807543	16483
11.6482	733.513	[M+H]+	w/o MS2:SL 12:2;O/30:6;O	1769	40054.5	0.82916	95.2347
11.0809	734.571	[M+H]+	PC 32:0|PC 16:0_16:0	811809	20725130	0.818739	41013.5
7.46098	735.53	[M+H]+	w/o MS2:SL 12:1;O/30:6;O	2364.69	29832.6	0.925462	158.53
12.155	737.509	[M+H]+	w/o MS2:DG 44:11	1763.5	39561.7	0.923242	129.18
5.73375	737.554	[M+H]+	w/o MS2:RIKEN P-VS1 ID-9000 from Mouse_Feces_WT_N_Ctr	1616.56	18006.8	0.833912	117.721
6.66587	740.5	[M+H]+	w/o MS2:HexCer 16:2;O2/22:6;O	1590.44	18486.6	0.791589	122.942
6.23455	740.519	[M+H]+	w/o MS2:PC 31:1	2874.69	31278.3	0.951298	219.903
5.16195	740.523	[M+H]+	w/o MS2:PC 7:0_26:4	6131.38	58529	0.856836	470.887
14.4462	741.484	[M+H]+	w/o MS2:SM 36:7;O2	3733.81	92685.1	0.859583	259.064
0.625067	742.485	[M+H]+	w/o MS2:HexCer 17:3;O3/20:5(2OH)	2467.56	11765.8	0.72076	194.932
9.61002	742.545	[M+H]+	w/o MS2:PC 15:1_18:2	1841.94	34118.3	0.745661	145.609
14.1691	742.571	[M+H]+	w/o MS2:LPC 32:0	1655.75	39639.5	0.970893	144.897
8.2151	744.494	[M+H]+	w/o MS2:PC O-15:4_20:5	4065.88	85833.5	0.670778	271.263
6.14388	744.553	[M+H]+	w/o MS2:PC 17:0_16:2	5261.38	62264.8	0.742377	425.936
9.858	744.59	[M+H]+	PC O-34:2	4419.94	129130	0.827635	284.135
12.1778	744.592	[M+H]+	PC O-34:2	32872.2	808316	0.793005	2167.85
5.59608	746.508	[M+H]+	w/o MS2:RIKEN P-VS1 ID-9241 from Mouse_Muscle_WT_CTX5_Ctr	4383.81	40337.4	0.853672	250.767
7.2115	746.569	[M+H]+	w/o MS2:PC 7:0_26:1	4332.75	47452.4	0.812489	243.616
9.31037	746.571	[M+H]+	w/o MS2:PC 16:0_17:1	29767.6	723766	0.783257	1694.98
13.3123	746.607	[M+H]+	w/o MS2:PC O-8:0_26:1	148068	3512872	0.961164	8404.31
4.63565	748.529	[M+H]+	w/o MS2:PC O-9:0_26:7	1956.75	18742.6	0.827866	129.135
5.22995	748.53	[M+H]+	w/o MS2:PC O-9:0_26:7	39435.8	358263	0.660641	2880.25
4.9328	748.571	[M+H]+	w/o MS2:HexCer 16:0;O2/22:4;O	10963.9	95090.9	0.913805	723.558
12.7936	748.586	[M+H]+	w/o MS2:PC 27:0_6:0	6982.5	135539	0.836997	460.808
10.0846	749.509	[M+H]+	w/o MS2:DG 45:12	8158.81	160121	0.996877	592.127
6.55253	750.542	[M+H]+	PE O-38:6	17989.4	192454	0.841942	1438.89
5.50477	750.544	[M+H]+	w/o MS2:PE P-18:1_20:4	122098	1154452	0.808075	9753.77
5.75675	750.583	[M+H]+	w/o MS2:HexCer 16:0;O2/22:4	5281.75	37621.3	0.812833	408.167
4.56667	750.585	[M+H]+	w/o MS2:HexCer 17:0;O2/21:4	5103.75	46781.5	0.890184	384.47
7.66647	752.557	[M+H]+	w/o MS2:PC O-9:0_26:5	9486	110328	0.95512	763.85
5.9614	752.559	[M+H]+	w/o MS2:PC O-9:0_26:5	3551.56	38885.9	0.890601	231.351
6.21188	752.56	[M+H]+	w/o MS2:PC O-9:0_26:5	19046.4	183808	0.948242	1356.3
11.2159	753.584	[M+H]+	w/o MS2:SM 36:1;O2	1346.62	24736.3	0.700497	113.213
8.10093	754.537	[M+H]+	w/o MS2:NAGlySer 15:2;O(FA 24:6)	30745.9	643002	0.841701	2414.99
5.36693	754.537	[M+H]+	w/o MS2:PC 17:2_17:2	3617.5	49878.4	0.846643	241.833
7.2115	754.574	[M+H]+	w/o MS2:PC O-9:0_26:4	2291.38	22961	0.874204	211.619
6.91618	754.575	[M+H]+	w/o MS2:PC O-9:0_26:4	5954.94	65931.3	0.829836	469.467
11.1709	756.552	[M+H-H2O]+	w/o MS2:NAGlySer 13:1;O(FA 26:6)	50637.1	1256130	0.905434	3721.61
6.75652	756.554	[M+H]+	w/o MS2:PC 6:0_28:3	6596.19	132549	0.964353	481.213
7.46098	756.591	[M+H]+	w/o MS2:RIKEN P-VS1 ID-9559 from Mouse_Heart_WT_N_F1	21436.6	245805	0.934298	1563.87
8.30643	758.571	[M+H]+	w/o MS2:DG 16:4_30:8	123819	3043382	0.752825	7801.05
7.80362	758.571	[M+H]+	w/o MS2:DG 16:4_30:8	80076.2	1904308	0.765098	5099.07
7.12083	759.53	[M+H]+	w/o MS2:SL 16:3;O/28:6;O	5498.69	54624.7	0.857412	435.599
10.4436	760.586	[M+H]+	PC 34:1|PC 16:0_18:1	2566907	77702580	0.734143	55788.8
5.18462	762.507	[M+H]+	w/o MS2:PC 13:1_22:6	2318.81	24441.4	0.875838	122.515
5.73375	762.544	[M+H]+	w/o MS2:PC O-8:0_28:7	1422.44	13737.1	0.74843	75.1547
14.4689	762.602	[M+H]+	w/o MS2:DG 8:0_38:10	221070	6413282	0.855856	11680.2
4.54365	762.623	[M+H]+	w/o MS2:RIKEN P-VS1 ID-9854 from Mouse_Muscle_WT_CTX5_Ctr	1190.75	14929.5	0.931392	62.9134
4.81915	764.524	[M+H]+	w/o MS2:PE 16:0_22:6	20365.1	168455	0.882278	1631.3
4.65865	764.565	[M+H]+	w/o MS2:HexCer 17:3;O3/21:1(2OH)	2174.25	21290.8	0.665339	175.495
5.34412	764.639	[M+H]+	w/o MS2:HexCer 18:1;O2/22:1	4907.12	50056.2	0.78707	375.151
6.34805	764.641	[M+H]+	w/o MS2:HexCer 18:1;O2/22:1	8288.19	76556.6	0.942006	631.829
6.12123	766.536	[M+H]+	w/o MS2:PC 33:2	6624.62	72922.1	0.827573	479.45
5.11663	766.54	[M+H]+	w/o MS2:PC 7:0_28:5	7280.31	77510.8	0.882276	488.151
12.155	766.572	[M+H]+	w/o MS2:LPC 34:2	7767.19	167427	0.891967	544.844
8.35208	766.575	[M+H]+	PC O-36:5	4902.81	93919.7	0.839217	346.653
7.66647	768.53	[M+H]+	w/o MS2:TG 8:0_9:0_22:5;O4	2385.19	26155.8	0.938404	180.997
7.2115	768.552	[M+H]+	w/o MS2:NAGlySer 16:2;O(FA 24:6)	9199.88	91851.6	0.889527	698.121
6.14388	768.554	[M+H]+	w/o MS2:PC 18:1_17:3	14821.3	143950	0.970855	1124.7
5.82525	768.556	[M+H]+	w/o MS2:NAGly 22:6;O(FA 26:6)	1903.25	18908	0.78973	115.889
9.31037	768.574	[M+H]+	w/o MS2:BMP 26:0_8:0	12779.1	219911	0.797493	962.031
13.2669	768.588	[M+H]+	w/o MS2:LPC 34:1	29696.9	538317	0.88776	2348.64
5.25278	770.51	[M+H]+	w/o MS2:PC O-15:4_22:6	7562.88	73967.4	0.920573	467.266
8.12377	770.51	[M+H]+	w/o MS2:PC O-15:4_22:6	10762.1	229680	0.775464	664.036
10.0846	770.604	[M+H]+	w/o MS2:PC O-8:0_28:3	1903	46857.5	0.907479	117.575
11.671	770.607	[M+H]+	PC O-36:3|PC O-18:3_18:0	41922.8	896215	0.865403	2535.89
11.1709	772.525	[M+H]+	w/o MS2:PC O-15:3_22:6	14939.8	382388	0.770548	824.777
5.5276	772.526	[M+H]+	w/o MS2:PC O-15:3_22:6	19425.8	220058	0.887546	1431.17
6.98467	772.585	[M+H]+	w/o MS2:PC 7:0_28:2	1200.88	14106.4	0.821882	64.6332
8.96705	772.586	[M+H]+	w/o MS2:PC 17:1_18:1	6034.31	140992	0.754241	328.286
12.7017	772.621	[M+H]+	w/o MS2:PC O-8:0_28:2	33852	782903	0.936474	1868.86
9.01255	773.513	[M+H]+	w/o MS2:SM 39:9;O3	1722.56	34725.1	0.92206	101.219
11.1709	774.528	[M+H]+	w/o MS2:PC O-15:4_22:4	2472.5	66396.9	0.861929	114.6
7.66647	774.538	[M+H]+	w/o MS2:PC O-15:2_22:6	2225	33370.9	0.906178	103.128
6.21188	774.54	[M+H]+	w/o MS2:PE P-16:1_24:6	5323.81	58791.4	0.952813	203.183
6.5072	774.542	[M+H]+	w/o MS2:PE P-20:3_20:4	25188.9	228894	0.915511	1866.2
5.18462	774.545	[M+H]+	w/o MS2:PC O-15:2_22:6	27751.9	270616	0.922137	1286.29
12.1778	774.602	[M+H]+	w/o MS2:SE 24:1;O4/26:7	62055.6	1529621	0.864167	2867.08
6.73385	775.525	[M+H]+	w/o MS2:DG 47:13	3231.44	31536.7	0.984996	193.695
5.5276	776.559	[M+H]+	w/o MS2:PC O-9:0_28:7	2626.38	34586.2	0.816284	165.571
4.54365	776.579	[M+H]+	w/o MS2:RIKEN P-VS1 ID-10310 from Cell_HEK293_WT_N_Ctr	1894.19	31809.5	0.785651	103.98
4.86447	778.538	[M+H]+	w/o MS2:PC 18:3_18:3	2703.94	37812.7	0.988916	170.668
7.46098	778.573	[M+H]+	w/o MS2:PE P-28:5_12:0	7319.5	97726.9	0.877511	511.515
6.77918	778.575	[M+H]+	w/o MS2:PC O-9:0_28:6	13063.6	128631	0.847188	802.456
6.02973	779.567	[M+Na]+	DG 47:11	16927.1	144467	0.714186	1085.68
7.32482	780.126	[M+H]+	w/o MS2:RIKEN P-VS1 ID-10426 from Mouse_Brain_WT_N_w6rich	1207.5	21960.7	0.902594	540.806
7.80362	780.553	[M+H]+	w/o MS2:PC 6:0_30:5	11063.6	234602	0.750897	772.14
5.43593	780.554	[M+H]+	w/o MS2:PC 6:0_30:5	10457.1	185954	0.96824	717.913
6.84768	780.59	[M+H]+	w/o MS2:PE P-16:0_24:4	10050.3	131856	0.782134	738.507
7.12083	780.592	[M+H]+	w/o MS2:PE P-18:0_22:4	72853.3	666535	0.956733	5035.49
5.4591	781.556	[M+H]+	w/o MS2:RIKEN P-VS1 ID-10479 from Mouse_Plasma_WT_N_Ctr	4724.31	88299.3	0.795895	330.912
6.12123	782.514	[M+H]+	w/o MS2:RIKEN P-VS1 ID-10511 from Mouse_Heart_WT_N_F1	1995	20688.3	0.879869	172.699
10.3096	782.567	[M+H]+	w/o MS2:PC 34:1	44555.9	853456	0.860526	2275.15
6.4392	782.569	[M+H-H2O]+	w/o MS2:PC 18:2_18:2	3248.44	67900.9	0.777103	137.456
7.30215	782.571	[M+H]+	PC 36:4|PC 16:0_20:4	489572	7345862	0.797382	25129.9
9.44902	782.738	[M+H]+	w/o MS2:Cer 19:1;O2/31:1	1385.25	31261.4	0.801235	153.624
13.2669	784.562	[M+H]+	w/o MS2:CerP 19:3;O2/28:6	10994.2	212737	0.860385	686.896
14.4462	784.584	[M+H]+	w/o MS2:PC 34:0	57347.6	1314712	0.938878	3637.28
7.98678	784.586	[M+H]+	w/o MS2:PC 19:0_17:3	65791.5	1121461	0.890318	3954.94
8.6259	784.589	[M+H]+	w/o MS2:PC 16:0_20:3	64515.2	1058649	0.827817	3622.24
10.8784	784.753	[M+Na]+	Cer 50:1;O2|Cer 18:1;O2/32:0	2190.62	44823.8	0.962302	204.946
4.81915	786.506	[M+Na]+	PE 38:6	11805.6	114941	0.875324	634.741
11.0359	786.601	[M+H]+	w/o MS2:PC 18:0_18:2	75955.6	2739149	0.912312	4091.56
10.1296	786.602	[M+H]+	w/o MS2:PC 6:0_30:2	722349	11968580	0.874668	38899.4
5.5276	788.505	[M+H]+	w/o MS2:RIKEN P-VS1 ID-10774 from Mouse_Heart_WT_N_F1EPA	4862.31	53476.4	0.936302	77.4873
5.11663	788.519	[M+H]+	w/o MS2:PC 35:5	3205.38	35322.3	0.877828	48.9215
16.3033	788.616	[M+H]+	w/o MS2:PC 10:0_26:1	8149.19	28083.6	0.593121	72.8299
13.5651	788.617	[M+H]+	PC 36:1|PC 18:0_18:1	1938946	63540860	0.757606	30894.5
6.48453	790.516	[M+H]+	w/o MS2:RIKEN P-VS1 ID-10860 from Mouse_Heart_WT_N_F1EPA	4371.69	37614.8	0.793842	388.273
5.84792	790.536	[M+H]+	w/o MS2:NAGlySer 18:5;O(FA 24:6)	1871.62	19093.4	0.929969	166.229
6.14388	790.537	[M+H]+	PE 40:7	20111.5	198868	0.89567	1027.31
4.77365	790.539	[M+H]+	w/o MS2:PC 13:1_24:6	4555.31	53697.9	0.832499	212.038
9.28737	790.572	[M+H]+	w/o MS2:PC O-10:0_28:7	2542.81	47290.5	0.769424	125.658
7.4838	790.575	[M+H]+	w/o MS2:PC O-10:0_28:7	6092.12	76512.4	0.868621	307.856
5.38995	790.657	[M+H]+	w/o MS2:ASG 28:1;O;Hex;FA 14:0	8133.31	83168.4	0.893698	409.311
6.34805	790.657	[M+H]+	w/o MS2:ASG 28:1;O;Hex;FA 14:0	13918.2	122126	0.884545	700.876
5.84792	792.555	[M+H]+	PE 40:6	37376.7	311216	0.854882	2385.28
11.6482	792.588	[M+H]+	w/o MS2:LPC 36:3	9376.38	202626	0.856417	591.447
8.10093	792.591	[M+H]+	w/o MS2:PC O-10:0_28:6	10711.8	254884	0.748244	666.22
5.9614	792.671	[M+H]+	w/o MS2:RIKEN P-VS1 ID-10982 from Mouse_Brain_WT_N_w6rich	62776.2	520938	0.625069	4055.49
7.0075	792.673	[M+H]+	w/o MS2:HexCer 16:0;O2/26:2	135685	1155186	0.896386	8762.97
6.4392	794.57	[M+H]+	PE 40:5	6108.12	65447.8	0.902816	454.779
12.6787	794.603	[M+H]+	w/o MS2:LPC 36:2	3931	103035	0.759587	250.466
10.0622	794.604	[M+H]+	w/o MS2:PC O-10:0_28:5	2983.19	71033.8	0.947674	206.067
10.9459	794.605	[M+H]+	w/o MS2:PC O-10:0_28:5	5633.19	123731	0.705161	390.846
8.85372	794.605	[M+H]+	PC O-38:5	6606.69	110814	0.889776	460.669
6.02973	795.539	[M+H]+	w/o MS2:SM 40:8;O2	2488.25	19606.9	0.80979	145.336
5.18462	796.525	[M+H]+	w/o MS2:PE P-16:3_26:7	4152.31	49139.2	0.819467	240.123
7.80362	796.527	[M+H]+	w/o MS2:PE P-16:3_26:7	4289.94	94408.8	0.759628	255.861
6.73385	796.586	[M+H]+	PE 40:4	7896.62	80405.3	0.967868	466.445
12.155	796.587	[M+H]+	w/o MS2:NAGly 22:6;O(FA 28:6)	12704.3	248948	0.901694	757.712
11.3292	796.62	[M+H]+	w/o MS2:LPC 36:1	3295.88	68350.7	0.90462	176.287
10.2871	798.541	[M+H]+	w/o MS2:PC O-15:4_24:6	14139.2	294707	0.713424	842.591
6.18922	798.542	[M+H]+	w/o MS2:PC O-15:4_24:6	29288.4	292111	0.867368	2129.38
6.14388	800.554	[M+H]+	w/o MS2:RIKEN P-VS1 ID-11288 from Mouse_Lung_WT_N_F1EPA	7835.69	99005.1	0.968207	412.701
6.14388	800.557	[M+H]+	w/o MS2:PC O-15:3_24:6	7835.69	98176.6	0.930488	384.286
6.77918	800.557	[M+H]+	w/o MS2:PE P-26:4_16:4	4504.25	45937.5	0.912225	239.348
14.4462	800.559	[M+H]+	w/o MS2:PC O-15:3_24:6	20754.3	500103	0.893752	1035.66
11.5571	800.612	[M+H]+	w/o MS2:PC 19:0_18:2	2345.44	60393.3	0.760043	115.407
11.5571	800.614	[M+H]+	w/o MS2:PC 19:0_18:2	2345.44	60393.3	0.732484	106.374
11.671	801.544	[M+H]+	w/o MS2:RIKEN P-VS1 ID-11326 from Mouse_Aorta_ApoEKO_N_F1EPA	1568.5	39242.1	0.888115	109.859
11.671	801.544	[M+H]+	w/o MS2:RIKEN P-VS1 ID-11326 from Mouse_Aorta_ApoEKO_N_F1EPA	1568.5	39242.1	0.896991	83.1492
7.12083	802.573	[M+H]+	w/o MS2:PC O-13:1_26:7	20091.5	195851	0.912872	1111.79
7.32482	804.552	[M+H]+	w/o MS2:PC 36:4	34536.7	492106	0.798465	1904.94
5.0018	804.555	[M+H]+	w/o MS2:PC 14:1_24:6	9996.19	182827	0.908575	520.014
5.0018	804.556	[M+H]+	w/o MS2:PC 14:1_24:6	9996.19	182827	0.860663	500.046
6.34805	804.63	[M+H-H2O]+	HexCer 42:4;O3	8589.94	66970.3	0.920266	473.795
6.66587	804.67	[M+H-H2O]+	HexCer 43:3;O2	1210.62	15214.7	0.728056	97.2561
6.14388	806.511	[M+H]+	w/o MS2:LPC 38:10	4444.38	35443.9	0.921274	396.681
7.98678	806.568	[M+H]+	w/o MS2:NAGlySer 15:4;O(FA 28:6)	8197.31	149886	0.949372	480.54
5.57327	806.569	[M+H]+	w/o MS2:PC 19:3_19:3	7088.25	100700	0.887938	461.937
6.59787	806.572	[M+H]+	w/o MS2:PC 16:0_22:6	471272	7260809	0.949958	32562.3
8.6259	806.572	[M+H]+	w/o MS2:PE 9:0_32:6	11601.3	166890	0.84784	705.999
6.21188	806.651	[M+H]+	w/o MS2:HexCer 18:3;O2/24:0;O	3551.31	28348.4	0.941166	329.012
9.17237	806.739	[M+Na]+	Cer 52:4;O2|Cer 18:1;O2/34:3	2437.62	26626.9	0.763166	153.814
13.9891	807.634	[M+H]+	w/o MS2:SM 40:2;O2	2008.38	62708	0.993598	139.556
9.72302	808.07	[M+H]+	w/o MS2:RIKEN P-VS1 ID-11626 from Mouse_Kidney_WT_N_F1	1576.25	28986	0.878266	538.313
4.81915	808.488	[M+H]+	w/o MS2:PC 37:9	2460.56	31613.2	0.808468	140.561
11.6256	808.568	[M+H]+	w/o MS2:HexCer 17:3;O2/26:6;O	5397.5	127969	0.817632	362.283
10.9459	808.582	[M+H]+	w/o MS2:PC 36:2	4956.19	112522	0.77539	266.905
10.0622	808.583	[M+H]+	w/o MS2:PC 36:2	57463.9	1076401	0.812817	3279.2
7.96395	808.588	[M+H]+	w/o MS2:PC 16:0_22:5	44706.8	957853	0.939808	2468.2
6.84768	808.657	[M+H]+	w/o MS2:HexCer 18:1;O2/24:2	18457.4	130425	0.898267	1788.72
5.87057	808.666	[M+H]+	w/o MS2:HexCer 18:1;O2/24:1;O	4174.19	45188.7	0.935009	274.59
11.0134	809.584	[M+H]+	w/o MS2:RIKEN P-VS1 ID-11705 from Mouse_Macrophage_WT_N_F1AA	2476.44	52792.2	0.855961	65.3543
5.43593	810.525	[M+H]+	w/o MS2:PS 36:2	3028.25	53954.6	0.710307	142.295
13.3855	810.6	[M+H]+	w/o MS2:PC 36:1	70341.8	1562182	0.909105	3305.3
8.32925	810.602	[M+H]+	w/o MS2:PC 18:1_20:3	16453.1	299031	0.792083	583.811
9.72302	810.602	[M+H]+	w/o MS2:PC 18:0_20:4	605677	10471690	0.962807	28370.6
9.01255	810.603	[M+H]+	PC 38:4|PC 16:0_22:4	77860.5	1264471	0.786835	3469.3
10.7436	810.765	[M+H]+	w/o MS2:Cer 18:2;O2/34:0	1595.88	29321	0.763873	118.631
10.7436	810.767	[M+H]+	w/o MS2:Cer 18:2;O2/34:0	1595.88	29321	0.658545	233.27
5.18462	812.499	[M+H]+	w/o MS2:RIKEN P-VS1 ID-11855 from Mouse_Brain_WT_N_F1AA	1743.94	18436	0.850832	109.492
4.77365	812.522	[M+H]+	PE 42:10	3314.94	35500	0.938306	208.126
11.3974	812.616	[M+H]+	w/o MS2:PC 20:0_18:3	40481.3	817913	0.945132	2427.7
12.7706	812.786	[M+Na]+	Cer 52:1;O2|Cer 18:1;O2/34:0	21358.4	368838	0.958351	1491.58
17.6798	813.684	[M+H]+	SM 42:2;O2|SM 18:1;O2/24:1	15168.9	461264	0.929374	625.816
5.84792	814.537	[M+Na]+	PE 40:6	35758.1	343323	0.936084	1693.75
8.07812	814.572	[M+H]+	w/o MS2:LPC 38:6	1583.44	42575.5	0.655608	73.688
13.0341	814.633	[M+H]+	w/o MS2:PC 6:0_32:2	48799.6	1126503	0.86418	2311.48
6.80202	815.601	[M+H]+	w/o MS2:SM 41:5;O2	1162.31	13699.8	0.81194	36.0293
6.4392	816.551	[M+H]+	w/o MS2:PC 20:3_19:5	9551.62	92927.9	0.950129	323.533
7.25682	816.59	[M+H]+	w/o MS2:PC O-14:1_26:7	2919	48717.5	0.897469	98.8726
7.12083	818.547	[M+H]+	w/o MS2:RIKEN P-VS1 ID-12102 from Mouse_Brain_WT_N_F1	4548	42585	0.868763	304.82
6.73385	818.567	[M+H]+	w/o MS2:PC 37:4	13361.5	122838	0.949854	862.47
7.89545	818.605	[M+H]+	w/o MS2:PC O-12:0_28:7	2371.12	46132	0.779032	160.361
9.8355	818.606	[M+H]+	PC O-40:7	9079.31	165647	0.994205	578.39
5.98407	818.686	[M+H]+	w/o MS2:ASG 28:1;O;Hex;FA 16:0	1498.12	16075.8	0.745155	111.689
6.98467	818.686	[M+H]+	w/o MS2:HexCer 18:2;O2/26:1	2405.06	25173.6	0.784238	179.304
7.32482	820.527	[M+H]+	w/o MS2:RIKEN P-VS1 ID-12190 from Mouse_Brain_WT_N_F1AA	11715.1	155504	0.834496	823.465
7.66647	820.583	[M+H]+	w/o MS2:PC 20:2_19:4	3016.31	37936.7	0.838781	200.275
6.34805	820.617	[M+H]+	w/o MS2:PE P-28:1_15:4	4117.94	50109.1	0.632233	289.453
10.9684	820.621	[M+H]+	PC O-40:6	1886.25	46372.4	0.853263	109.025
7.78063	820.701	[M+H]+	w/o MS2:HexCer 16:0;O2/28:2	1247.06	13073.7	0.792805	120.483
8.6259	822.543	[M+H]+	w/o MS2:PE P-18:4_26:7	4773.5	81672.6	0.860097	264.69
13.0113	822.635	[M+H]+	w/o MS2:PC O-12:0_28:5	3469.12	89793.1	0.858637	206.131
7.12083	824.553	[M+H]+	w/o MS2:RIKEN P-VS1 ID-12356 from Mouse_Macrophage_WT_N_F1AA	1345.38	16212.5	0.919187	69.7733
10.0622	824.557	[M+H]+	w/o MS2:RIKEN P-VS1 ID-12356 from Mouse_Macrophage_WT_N_F1AA	21540.4	398880	0.810999	1149.55
4.9788	826.536	[M+H]+	w/o MS2:PC 38:7	1931.69	25315.8	0.758049	170.223
13.3628	826.572	[M+H]+	w/o MS2:PC O-15:3_26:7	26200.3	506526	0.909166	1424.96
6.59787	828.54	[M+H]+	w/o MS2:PC 38:6	8368.88	98300.7	0.984858	709.945
6.55253	828.549	[M+H]+	w/o MS2:PC 38:6	9970.44	205707	0.890957	660.714
8.53458	828.585	[M+H]+	w/o MS2:RIKEN P-VS1 ID-12521 from Mouse_SmallIntestine_WT_N_F1DHA	1257.69	18579.3	0.972708	57.6099
5.84792	830.51	[M+H]+	w/o MS2:RIKEN P-VS1 ID-12589 from Mouse_Heart_WT_N_F1DHA	10321.1	101068	0.926483	719.142
7.0755	830.568	[M+H]+	w/o MS2:PC 38:5	7909.06	122084	0.836569	371.628
7.96395	830.568	[M+H]+	w/o MS2:PC 38:5	5392	124176	0.812276	252.036
5.07112	830.571	[M+H]+	w/o MS2:PC 20:4_20:4	14304.8	182391	0.801307	677.014
8.6944	830.738	[M+Na]+	Cer 54:6;O2|Cer 18:1;O2/36:5	2910.94	29598.7	0.927756	137.806
7.89545	831.573	[M+H]+	w/o MS2:RIKEN P-VS1 ID-12640 from Mouse_Plasma_WT_N_F1EPA	2646.75	60113.8	0.723594	126.446
8.83107	831.994	[M+H]+	w/o MS2:RIKEN P-VS1 ID-12661 from Mouse_Brain_fads2KO_N_Ctr	1071.19	18820.9	0.674017	558.421
9.03522	832.584	[M+H]+	w/o MS2:PC 22:2_18:5	12366.8	215811	0.967573	610.883
9.67802	832.584	[M+H]+	w/o MS2:PC 38:4	74697.2	1520947	0.790383	4017.94
6.39372	832.586	[M+H]+	PC 40:7|PC 18:1_22:6	126599	1861443	0.932331	8829.61
5.84792	832.587	[M+H]+	w/o MS2:PC 22:2_18:5	3251.69	26889.8	0.870885	209.521
5.9614	832.662	[M+H]+	RIKEN P-VS1 ID-12702 from Mouse_Brain_WT_N_F1AA	6886.69	68315.6	0.827953	370.433
7.0075	832.665	[M+H-H2O]+	HexCer 44:4;O3	122668	1015950	0.963715	6589.03
9.19537	832.754	[M+Na]+	Cer 54:5;O2|Cer 18:1;O2/36:4	3124.12	45154.5	0.841999	385.928
5.48193	834.526	[M+H]+	PS 40:7	2236.31	31067.8	0.756903	206.865
11.4657	834.599	[M+H]+	w/o MS2:NAGlySer 17:4;O(FA 28:6)	4990.25	106106	0.944046	283.07
7.2115	834.601	[M+H]+	w/o MS2:PC 20:3_20:3	4413.75	52514.4	0.90202	287.115
7.73497	834.602	[M+H]+	w/o MS2:PC 18:1_22:5	13418.1	246389	0.942326	831.125
8.83107	834.603	[M+H]+	PC 40:6|PC 18:0_22:6	480645	7682353	0.873811	31224.3
7.32482	834.676	[M+H]+	RIKEN P-VS1 ID-12795 from Mouse_Brain_WT_N_Ctr	6725.5	61674.7	0.88659	521.699
6.16657	834.68	[M+H]+	RIKEN P-VS1 ID-12797 from Mouse_Brain_fads2KO_N_Ctr	2246.44	20946.7	0.940486	172.948
10.4883	834.768	[M+H]+	Cer 56:7;O2|Cer 18:1;O2/38:6	3173.62	60229.8	0.645039	246.179
17.6856	835.667	[M+H]+	w/o MS2:SM 27:1;O2/17:4	7734.69	137346	0.917631	439.623
5.11663	836.544	[M+H]+	w/o MS2:PS 20:3_20:3	12185.4	144085	0.804804	791.286
13.0798	836.614	[M+H]+	w/o MS2:PC 38:2	9413.69	198384	0.903989	595.942
10.4436	836.617	[M+H]+	w/o MS2:PC 18:0_22:5	9977.69	275278	0.858415	607.586
11.6937	838.633	[M+H]+	w/o MS2:PC 18:0_22:4	82317.2	1640795	0.921573	4800.6
9.858	840.589	[M+H]+	w/o MS2:PC O-16:3_26:7	1801.06	33565.8	0.919802	84.0036
14.0341	840.645	[M+H]+	w/o MS2:PC 12:0_28:3	2992.44	81230.9	0.913339	124.895
6.68852	841.617	[M+H]+	w/o MS2:SM 43:6;O2	1941.62	21865	0.817813	135.693
11.6937	841.642	[M+H]+	w/o MS2:NAGly 24:6;O(FA 28:6)	1542.38	28167.9	0.751378	107.791
6.34805	846.628	[M+H]+	w/o MS2:PC O-14:1_28:6	4570.5	39024.9	0.79019	317.599
6.25722	846.644	[M+H]+	w/o MS2:PC O-14:1_28:6	3696.12	33155.4	0.791136	242.623
7.39282	846.68	[M+H]+	w/o MS2:HexCer 16:3;O2/29:1;O	2058.06	24299.3	0.878786	134.588
9.17237	846.73	[M+H]+	w/o MS2:PC O-13:0_28:0	1742.25	19330	0.700483	112.204
9.03522	848.558	[M+H]+	w/o MS2:RIKEN P-VS1 ID-13291 from Mouse_Kidney_WT_N_F1EPA	5424.5	98567.9	0.871091	287.46
9.67802	848.558	[M+H]+	w/o MS2:RIKEN P-VS1 ID-13291 from Mouse_Kidney_WT_N_F1EPA	27580.4	601450	0.804145	1595.19
7.0075	848.64	[M+H]+	w/o MS2:HexCer 19:3;O2/28:6	26392.2	230192	0.789837	1854.76
6.87052	848.659	[M+H]+	w/o MS2:PC O-18:0_24:6	38566.2	324592	0.617273	2230.58
11.4657	850.571	[M+H]+	w/o MS2:PE P-18:4_28:7	2125.75	46375.5	0.898285	116.377
7.0075	850.642	[M+H]+	w/o MS2:HexCer 17:1;O3/26:4(2OH)	4690.19	40445.6	0.631799	328.798
7.32482	850.655	[M+H]+	w/o MS2:ASG 27:1;O;Hex;FA 20:5	2875.69	25838.4	0.76641	181.126
17.6568	851.641	[M+Na]+	DG 52:10	2162.62	35974	0.904089	111.48
13.0798	852.588	[M+H]+	w/o MS2:PC O-15:4_28:7	3898.69	80095.3	0.949289	220.427
12.7706	852.778	[M+H]+	w/o MS2:Cer 18:1;O3/38:4(2OH)	11028.1	209839	0.855649	678.997
6.39372	854.567	[M+H]+	w/o MS2:PC 40:7	5243.06	81403.6	0.964284	254.128
4.58965	854.571	[M+H]+	PC 42:10|PC 20:4_22:6	72995.7	686635	0.796178	4689.69
8.00962	854.736	[M+H]+	w/o MS2:Cer 18:2;O2/38:6	1572.12	25224.6	0.813566	75.0129
7.78063	856.583	[M+H]+	w/o MS2:PC 40:6	1822.69	35628.3	0.701145	123.709
8.85372	856.585	[M+H]+	w/o MS2:PC 40:6	47963.6	919589	0.923683	1873.35
5.4591	856.586	[M+H]+	w/o MS2:PC 16:3_26:6	4803.69	59834.1	0.678757	314.951
8.6259	856.752	[M+Na]+	Cer 56:7;O2|Cer 18:1;O2/38:6	1922.19	33423.8	0.760345	87.2375
5.11663	858.527	[M+Na]+	PS 40:6	17114.4	209173	0.761261	1746.07
6.6432	858.601	[M+H]+	w/o MS2:PC 16:2_26:6	2058.25	34571.3	0.914582	167.658
6.16657	858.602	[M+H]+	w/o MS2:PC 21:4_21:4	2015.38	34950.3	0.75142	133.809
6.98467	858.678	[M+H]+	w/o MS2:HexCer 16:0;O2/30:6	1962.19	21502.7	0.847572	128.377
9.858	858.771	[M+Na]+	Cer 56:6;O2|Cer 18:1;O2/38:5	13935.9	188002	0.847828	671.626
5.82525	860.539	[M+H]+	w/o MS2:PS 40:5	2184.44	30281.7	0.923229	153.68
11.6937	860.614	[M+H]+	w/o MS2:PC 40:4	14420.2	275101	0.870977	1054.98
8.46608	860.616	[M+H]+	w/o MS2:PC 20:1_22:6	3582.38	67964	0.83917	254.445
7.78063	860.694	[M+H]+	w/o MS2:HexCer 16:0;O2/30:5	2654.25	27378.6	0.846628	192.75
6.18922	862.557	[M+H]+	w/o MS2:PS 40:4	4061.31	53494.6	0.7895	254.202
12.2747	862.8	[M+Na]+	Cer 56:4;O2|Cer 20:1;O2/36:3	3338.12	57901.3	0.959525	234.049
11.5571	862.8	[M+Na]+	Cer 56:4;O2|Cer 18:1;O2/38:3	2988.38	51300	0.883019	202.532
8.98988	863.691	[M+H]+	w/o MS2:SM 12:1;O2/34:4	5591.75	55854.8	0.740897	353.622
6.87052	864.633	[M+H]+	w/o MS2:HexCer 17:3;O2/30:6;O	10436.1	102016	0.879615	652.522
12.0635	864.647	[M+H]+	w/o MS2:PC 12:0_30:5	2104.44	55594	0.812107	124.465
14.1466	866.661	[M+H]+	w/o MS2:PC 18:0_24:4	3914.81	95528.6	0.738007	192.197
12.7477	868.75	[M+H]+	w/o MS2:Cer 19:2;O2/38:6	4386	91810.5	0.857601	225.981
8.85372	872.558	[M+H]+	w/o MS2:RIKEN P-VS1 ID-14182 from Mouse_Kidney_WT_N_F1AA	20419.9	397277	0.92182	1384.21
9.17237	872.746	[M+H]+	w/o MS2:PC O-15:0_28:1	1840.5	28768.4	0.937803	92.9304
6.84768	874.673	[M+H]+	w/o MS2:RIKEN P-VS1 ID-14293 from Mouse_Kidney_fads2KO_N_Ctr	2686.62	26172.6	0.70807	170.688
11.671	876.587	[M+H]+	w/o MS2:PE P-22:5_26:7	6008.38	119761	0.840403	392.887
4.15635	878.571	[M+H]+	PC 44:12|PC 22:6_22:6	10007.9	121918	0.63342	809.574
7.71213	878.739	[M+H]+	w/o MS2:CerP 25:1;O2/28:3	4160.06	39280.8	0.895188	256.721
5.07112	880.586	[M+H]+	PC 44:11	6393.06	67026.4	0.833888	425.019
5.61892	882.6	[M+H]+	w/o MS2:PC 16:4_28:6	3315.69	42919.7	0.826384	231.717
11.3974	886.801	[M+Na]+	Cer 58:6;O2|Cer 20:1;O2/38:5	3041.69	42277.6	0.915438	161.505
6.25722	889.62	[M+H]+	w/o MS2:TG 8:0_16:4_30:8	1987.31	21707.5	0.923222	128.549
8.6944	896.747	[M+H]+	w/o MS2:PC O-17:0_28:3	1427.69	24696.1	0.89007	77.9641
9.858	898.762	[M+H]+	w/o MS2:RIKEN P-VS1 ID-15138 from Mouse_WAT_fads2KO_N_Ctr	4468.94	55803.2	0.874445	233.148
7.43815	902.739	[M+H]+	w/o MS2:CerP 27:1;O2/28:5	1999.69	19089.7	0.912852	107.809
11.5571	902.792	[M+H]+	w/o MS2:PC O-17:0_28:0	1512.31	25836.7	0.82295	81.5333
12.2747	902.792	[M+H]+	w/o MS2:PC O-17:0_28:0	2041.38	39123.7	0.884676	105.895
4.9558	909.547	[M+H]+	w/o MS2:PI 38:4	2667.75	27910.2	0.855111	149.008
9.858	914.736	[M+H]+	w/o MS2:HexCer 22:1;O2/28:4;O	2646.38	34627.6	0.799339	153.781
12.5633	940.847	[M+H]+	w/o MS2:Cer 24:3;O2/38:4	2216.44	38086.5	0.974126	137.505
1.67133	991.675	[M+H]+	w/o MS2:RIKEN P-VS1 ID-17431 from Mouse_Plasma_ApoEKO_N_F1DHA	42935.2	363296	0.945215	4153.2
1.694	1013.66	[M+H]+	w/o MS2:RIKEN P-VS1 ID-17726 from Mouse_Muscle_WT_CTX1_Ctr	8543.94	115763	0.824209	734.806
1.37502	1013.66	[M+H]+	w/o MS2:RIKEN P-VS1 ID-17726 from Mouse_Muscle_WT_CTX1_Ctr	1883.62	14132.9	0.799924	160.998
1.64883	1017.69	[M+H]+	w/o MS2:RIKEN P-VS1 ID-17766 from Mouse_Plasma_ApoEKO_N_F1EPA	97315.9	818053	0.726677	9795.82
2.2223	1047.74	[M+H]+	w/o MS2:TG 15:3_15:4_36:10	6702.81	43044.7	0.982529	639.481
1.694	1055.64	[M+H]+	w/o MS2:PI 49:8	1486.19	18621.1	0.887531	135.279
2.2223	1085.69	[M+H]+	w/o MS2:RIKEN P-VS1 ID-18250 from Mouse_Plasma_ApoEKO_N_F1EPA	1482.69	10474.8	0.932511	125.794
6.6432	1404.08	[M+H]+	w/o MS2:RIKEN P-VS1 ID-19783 from Mouse_Brain_fads2KO_N_Ctr	1733.25	14050.5	0.725063	225.765
6.55253	1456.11	[M+H]+	w/o MS2:RIKEN P-VS1 ID-19954 from Mouse_Brain_fads2KO_N_Ctr	4410.31	39465.6	0.889665	394.423
8.2151	1460.07	[M+H]+	w/o MS2:RIKEN P-VS1 ID-19967 from Mouse_AdrenalGlands_fads2KO_N_Ctr	1032.94	18213.8	0.947335	152.582
7.66647	1460.14	[M+H]+	w/o MS2:RIKEN P-VS1 ID-19971 from Mouse_Brain_fads2KO_N_Ctr	1575.88	14707.5	0.911328	195.25
11.0809	1468.13	[M+H]+	w/o MS2:RIKEN P-VS1 ID-19993 from Mouse_AdrenalGlands_fads2KO_N_Ctr	5532.12	95825.4	0.821304	727.363
5.55043	1474.06	[M+H]+	w/o MS2:RIKEN P-VS1 ID-20029 from Mouse_Testis_WT_N_Ctr	3631	30217.5	0.918408	456.827
7.2115	1492.13	[M+H]+	w/o MS2:RIKEN P-VS1 ID-20127 from Mouse_Brain_fads2KO_N_Ctr	1461.31	12241.3	0.904184	184.346
5.25278	1496.05	[M+H]+	w/o MS2:RIKEN P-VS1 ID-20156 from Mouse_Kidney_WT_N_Ctr	2535.5	19692.3	0.906841	342.873
5.50477	1500.08	[M+H]+	w/o MS2:RIKEN P-VS1 ID-20185 from Mouse_AdrenalGlands_fads2KO_N_Ctr	12800.8	102997	0.926952	1724.6
6.5072	1504.11	[M+H]+	w/o MS2:RIKEN P-VS1 ID-20223 from Mouse_Testis_WT_N_Ctr	2624.19	22237.1	0.679674	332.165
6.12123	1512.1	[M+H]+	w/o MS2:RIKEN P-VS1 ID-20279 from Mouse_AdrenalGlands_fads2KO_N_Ctr	2467.5	20551.4	0.655713	337.182
10.9459	1516.13	[M+H]+	w/o MS2:RIKEN P-VS1 ID-20326 from Mouse_AdrenalGlands_fads2KO_N_Ctr	3595.81	92498.6	0.546687	444.384
10.4436	1520.16	[M+H]+	w/o MS2:RIKEN P-VS1 ID-20361 from Mouse_AdrenalGlands_fads2KO_N_Ctr	47387.5	910407	0.783484	6000.56
5.22995	1522.07	[M+H]+	w/o MS2:RIKEN P-VS1 ID-20372 from Mouse_AdrenalGlands_fads2KO_N_Ctr	1615.25	14383.6	0.949137	229.126
4.81915	1528.04	[M+H]+	w/o MS2:RIKEN P-VS1 ID-20419 from Mouse_Brain_fads2KO_N_Ctr	8113.31	63006.4	0.89089	1137.32
6.21188	1528.11	[M+H]+	w/o MS2:RIKEN P-VS1 ID-20425 from Mouse_Testis_fads2KO_N_Ctr	2073.88	17951.3	0.892937	223.7
5.48193	1538.08	[M+H]+	w/o MS2:RIKEN P-VS1 ID-20516 from Mouse_BAT_fads2KO_N_Ctr	1666.62	16913.3	0.856804	222.686
10.3766	1544.15	[M+H]+	w/o MS2:RIKEN P-VS1 ID-20578 from Mouse_AdrenalGlands_fads2KO_N_Ctr	5025.12	52562.2	0.520157	647.849
10.3096	1546.18	[M+H]+	w/o MS2:RIKEN P-VS1 ID-20599 from Mouse_AdrenalGlands_fads2KO_N_Ctr	3329.06	61822.1	0.765776	392.356
6.18922	1552.11	[M+H]+	w/o MS2:RIKEN P-VS1 ID-20640 from Mouse_Kidney_fads2KO_N_Ctr	2916.62	24162.9	0.952501	354.136
4.79647	1554.06	[M+H]+	w/o MS2:RIKEN P-VS1 ID-20659 from Mouse_AdrenalGlands_fads2KO_N_Ctr	2906.06	24595.6	0.957584	463.789
10.4213	1560.13	[M+H]+	w/o MS2:RIKEN P-VS1 ID-20709 from Mouse_AdrenalGlands_WT_N_Ctr	1343	35319.7	0.582076	190.745
7.30215	1564.13	[M+H]+	w/o MS2:RIKEN P-VS1 ID-20742 from Mouse_BAT_fads2KO_N_Ctr	1740.38	21272.4	0.943131	272.174
10.2422	1568.16	[M+H]+	w/o MS2:RIKEN P-VS1 ID-20780 from Mouse_AdrenalGlands_fads2KO_N_Ctr	2546.25	44243.5	0.817065	340.883
10.1296	1572.19	[M+H]+	w/o MS2:RIKEN P-VS1 ID-20824 from Mouse_AdrenalGlands_fads2KO_N_Ctr	2013.25	29265.3	0.688543	268.042
13.5651	1576.22	[M+H]+	w/o MS2:RIKEN P-VS1 ID-20861 from Mouse_AdrenalGlands_fads2KO_N_Ctr	12241	254211	0.820395	1480.39
5.84792	1584.1	[M+H]+	w/o MS2:RIKEN P-VS1 ID-20911 from Mouse_BAT_fads2KO_N_Ctr	10646.6	84944.9	0.89582	1501.79
10.1296	1594.17	[M+H]+	w/o MS2:RIKEN P-VS1 ID-20986 from Mouse_BAT_fads2KO_N_Ctr	2407.25	34079.6	0.93802	286.642
13.5428	1598.21	[M+H]+	w/o MS2:RIKEN P-VS1 ID-21025 from Mouse_AdrenalGlands_fads2KO_N_Ctr	8636.5	262595	0.673781	1184.4

## Sheet: SA_SS2_NEG
MS and MS/MS IDs									MS/MS IDs
RT[min]	m/z	Type	Metabolite Name	Height	Area	Gaussian	S/N		RT[min]	m/z	Type	Metabolite Name	Height	Area	Gaussian	S/N
6.9904	359.292	[M-H]-	w/o MS2:FA 24:4	1242.75	17645	0.89655	395.157		7.0134	644.592	[M-H]-	Cer 42:3;O2|Cer 18:1;O2/24:2	2474	37720.9	0.823821	358.861
1.00177	366.298	[M-H]-	w/o MS2:Cer 12:2;O2/10:0	1280.25	12231.2	0.870214	352.959		5.61448	673.476	[M-H]-	PMeOH 33:1|PMeOH 17:0_16:1	4180.81	69675.8	0.710821	893.592
0.837617	388.28	[M-H]-	w/o MS2:NAGly 22:4	1263.44	14940.9	0.853225	273.389		8.10315	690.502	[M-H]-	PE 32:0|PE 16:0_16:0	5564.75	94022.7	0.704779	713.035
0.9301	390.265	[M-H]-	w/o MS2:NAE 19:5	1080.69	10638.7	0.724716	350.915		6.73892	701.514	[M-H]-	PA 36:1|PA 18:0_18:1	107063	1479673	0.853585	11357.9
0.700783	410.234	[M-H]-	w/o MS2:NAPhe 16:4;O	2317	24518.1	0.684778	333.124		5.36333	721.496	[M-H]-	PG 32:0|PG 16:0_16:0	1215.56	13452.2	0.880577	222.786
5.68297	418.269	[M-H2O-H]-	w/o MS2:NATau 19:1;O	1735.75	18634	0.853259	344.786		5.56882	724.495	[M-2H]2-	CL 72:7|CL 18:0_18:2_18:2_18:3	4239.06	38645.8	0.755809	453.611
0.953933	435.248	[M-H]-	w/o MS2:NAGlySer 18:4;O	2337.62	25983.1	0.791669	481.679		6.64758	726.539	[M-H]-	PE O-36:3|PE O-18:2_18:1	191323	2060742	0.864796	22830.8
6.30477	436.279	[M-H]-	w/o MS2:LPE O-16:1	2260.31	26525.5	0.853467	560.485		12.8507	730.568	[M-H]-	PE O-36:1|PE O-18:0_18:1	7626.94	194966	0.855582	731.78
6.73892	436.279	[M-H]-	w/o MS2:LPE O-16:1	3663.31	41114.9	0.721732	955.877		5.47748	740.517	[M-H]-	PE 36:3|PE 18:1_18:2	2258.31	25666.9	0.818379	284.646
5.68297	436.279	[M-H]-	w/o MS2:LPE O-16:1	2710.06	29153.9	0.778438	639.923		4.56663	742.533	[M-H]-	PE 36:2|PE 18:0_18:2	1890.94	22586.4	0.846213	227.709
1.13175	436.279	[M-H]-	w/o MS2:LPE O-16:1	2553	29894.6	0.85372	717.423		6.23645	742.535	[M-H]-	PE 36:2|PE 18:1_18:1	39897.6	455821	0.818972	4937.79
5.36333	436.279	[M-H]-	w/o MS2:LPE O-16:1	3263.62	33663	0.851757	906.999		5.56882	744.548	[M-2H]2-	CL 74:1|CL 16:0_16:0_24:0_18:1	1382.75	16853	0.927542	146.96
5.24917	437.263	[M-H]-	w/o MS2:NAGlySer 18:3;O	2036.56	26923	0.758397	326.472		10.2549	744.549	[M-2H]2-	CL 74:1|CL 16:0_16:0_24:0_18:1	287341	6596154	0.735446	31377.9
0.9301	440.313	[M-H]-	w/o MS2:NAGly 26:6	1292.62	11110.5	0.573601	458.997		7.32103	744.55	[M-H]-	PE 36:1|PE 18:0_18:1	53948.2	586142	0.828895	5892.39
6.64758	444.284	[M-H]-	w/o MS2:NATau 21:2;O	6342	80635.1	0.785358	1504.46		13.9864	746.564	[M-H]-	PE 36:0|PE 18:0_18:0	11276.8	262409	0.740027	1223.53
5.63732	444.284	[M-H2O-H]-	w/o MS2:NATau 21:2;O	5474.56	69510.6	0.814827	1211.62		5.63732	748.523	[M-H]-	PE O-38:6|PE O-18:2_20:4	169267	1807384	0.886842	20713.8
6.25927	444.285	[M-H]-	w/o MS2:NATau 21:2;O	1535.31	19566.2	0.879901	280.988		6.05428	750.535	[M-H]-	PE O-38:5|PE O-18:2_20:3	6859.62	58371.2	0.923766	930.377
6.2821	446.3	[M-H2O-H]-	w/o MS2:NATau 21:1;O	6747.06	66255.9	0.848973	1636.48		7.57268	754.57	[M-H]-	PE O-38:3|PE O-18:2_20:1	36781.7	462530	0.860489	3772.39
6.60192	446.3	[M-H2O-H]-	w/o MS2:NATau 21:1;O	5502.19	56916.9	0.910128	1171.99		8.94593	756.584	[M-H]-	PE O-38:2|PE O-18:1_20:1	6127.12	96027	0.866008	626.431
7.80635	446.3	[M-H2O-H]-	w/o MS2:NATau 21:1;O	1319.75	19114.3	0.782551	312.534		5.84313	760.521	[M-H]-	PE 35:2;O2|PE 18:1_17:1;O2	2712.94	26006.7	0.891431	436.695
7.22972	446.3	[M-H2O-H]-	w/o MS2:NATau 21:1;O	2096.44	25294	0.830908	509.653		5.22633	764.518	[M-H]-	PE 34:1;O3|PE 18:1_16:0;O3	13352.3	151845	0.823437	1863.06
4.97018	452.274	[M-H]-	w/o MS2:PE O-8:0_8:0	2329.81	21999.1	0.971168	717.251		5.93512	766.534	[M-H]-	PE 38:4|PE 16:0_22:4	8217.81	76782.8	0.921991	685.57
10.2772	462.294	[M-H]-	w/o MS2:LPE O-18:2	1947.19	39562.2	0.904492	371.163		6.23645	766.534	[M-H]-	PE 38:4|PE 18:0_20:4	99166.9	951726	0.82003	13047.6
5.31767	462.295	[M-H]-	w/o MS2:LPE O-18:2	1781.5	18909.1	0.872603	363.152		8.52813	768.548	[M-2H]2-	CL 78:5|CL 16:0_24:0_18:2_20:3	3130.75	52288.8	0.977673	287.549
6.67042	462.295	[M-H]-	w/o MS2:LPE O-18:2	8200.44	115818	0.875355	1544.19		6.67042	768.548	[M-H]-	PE 38:3|PE 18:0_20:3	3891.69	37735.6	0.918738	487.142
1.13175	462.295	[M-H]-	w/o MS2:LPE O-18:2	8078.69	86829.1	0.691104	1562.22		7.10472	770.564	[M-H]-	PE 38:2|PE 18:1_20:1	6758.06	77824.8	0.937713	650.54
5.63732	462.295	[M-H]-	w/o MS2:LPE O-18:2	9274.44	102202	0.864144	1668.72		9.95355	770.564	[M-2H]2-	CL 78:3|CL 24:0_18:1_18:1_18:1	45818.9	739774	0.942064	4697.52
7.22972	464.31	[M-H]-	w/o MS2:LPE O-18:1	3451.62	41471.9	0.827207	631.305		13.2012	772.581	[M-2H]2-	CL 78:1|CL 18:0_18:0_24:0_18:1	130062	3326910	0.692978	10453.4
7.80635	464.31	[M-H]-	w/o MS2:LPE O-18:1	1843.06	28217.9	0.760092	362.663		6.2821	774.539	[M-H]-	PE O-40:7|PE O-18:1_22:6	242168	2367328	0.837684	34256.3
6.2821	464.31	[M-H]-	w/o MS2:LPE O-18:1	11331.4	115450	0.819364	2172.54		6.8759	776.553	[M-H]-	PE O-40:6|PE O-18:1_22:5	18790.1	195170	0.807841	2589.46
6.60192	464.311	[M-H]-	w/o MS2:LPE O-18:1	8587	90127.1	0.942603	1500.24		7.22972	778.57	[M-H]-	PE O-40:5|PE O-18:1_22:4	123934	1224325	0.841432	11784.5
1.47423	464.311	[M-H]-	w/o MS2:LPE O-18:1	14505.5	91566.3	0.786941	2725.1		8.0575	780.585	[M-H]-	PE O-40:4|PE O-18:1_22:3	4303	49205.2	0.957373	439.164
0.791783	473.278	[M-H]-	w/o MS2:RIKEN N-VS1 ID-2002 from Mouse_Feces_WT_N_Ctr	1738.25	20066.5	0.736861	167.214		8.67995	782.601	[M-H]-	PE O-40:3|PE O-18:2_22:1	11295.7	153311	0.891738	1091.62
0.9066	474.295	[M-H]-	w/o MS2:LPE O-19:3	1133.75	10315.5	0.86712	155.218		4.90167	788.518	[M-H]-	PE 36:3;O3|PE 18:1_18:2;O3	10916.6	117276	0.759185	1395.78
6.23645	478.29	[M-H]-	w/o MS2:LPE 18:1	1614.38	21758.6	0.743292	438.233		5.59165	790.532	[M-H]-	PE 36:2;O3|PE 18:1_18:1;O3	1972.19	21949	0.963133	236.425
1.0256	478.29	[M-H]-	w/o MS2:LPE 18:1	4596.69	43607.2	0.628362	1273.64		5.95795	790.535	[M-H]-	PE 40:6|PE 18:0_22:6	193897	1879618	0.919121	29337
1.00177	480.304	[M-H]-	w/o MS2:PE O-8:0_10:0	1388.75	12471.7	0.598634	258.766		6.5331	792.548	[M-H]-	PE 40:5|PE 18:0_22:5	33179.3	319495	0.929004	4354.6
7.32103	480.304	[M-H]-	w/o MS2:PE O-8:0_10:0	1623.56	21818.2	0.891239	289.218		7.10472	792.548	[M-2H]2-	CL 82:9|CL 24:0_18:1_20:4_20:4	5614.12	91767.4	0.905191	702.559
6.23645	480.305	[M-H]-	w/o MS2:PE O-8:0_10:0	3473.62	36951.4	0.776261	538.784		6.64758	794.544	[M-H]-	PE 39:5;O|PE 22:4_17:1;O	1387.81	9979.54	0.789927	197.044
10.2549	480.305	[M-H]-	w/o MS2:RIKEN N-VS1 ID-2049 from Mouse_Plasma_ApoEKO_N_Ctr	2535.56	53679.9	0.791262	476.241		6.85307	794.564	[M-H]-	PE 40:4|PE 18:0_22:4	41260.2	417975	0.863629	3563.75
5.95795	480.305	[M-H]-	w/o MS2:PE O-8:0_10:0	6314.31	63146	0.8887	1196.65		9.56073	794.564	[M-H]-	PE 36:0;O3|PE 18:0_18:0;O3	31425.4	481636	0.833931	2727.25
1.33873	480.305	[M-H]-	w/o MS2:PE O-8:0_10:0	10848.5	77086.1	0.780319	2016.17		4.64137	797.527	[M-H]-	PG 38:4|PG 18:1_20:3	1598.44	17544.5	0.850884	253.906
1.65105	480.306	[M-H]-	w/o MS2:PE O-8:0_10:0	20296.1	154091	0.814138	3841.59		7.57268	822.586	[M-H]-	PE 42:4|PE 18:0_24:4	1636.94	14408.1	0.700596	190.971
10.2324	488.309	[M-H]-	w/o MS2:SL 12:1;O/13:1;O	1898	39868.6	0.503618	327.752		8.15417	826.672	[M-H]-	HexCer 42:1;O3|HexCer 18:1;O2/24:0;O	41752	759826	0.648256	4469.09
0.8606	500.274	[M-H]-	w/o MS2:LPE 20:4	1744.94	18572.4	0.762102	552.156		7.18405	854.664	[M-H]-	PE 44:2|PE 20:1_24:1	1380.19	16920.8	0.633328	150.752
1.31523	506.321	[M-H]-	w/o MS2:RIKEN N-VS1 ID-2259 from Mouse_Plasma_ApoEKO_N_F1DHA	1361.94	11453.2	0.841036	260.057		5.14717	885.543	[M-H]-	PI 34:0;O3|PI 18:0_16:0;O3	21686.6	233192	0.941325	2363.48
1.65105	506.321	[M-H]-	w/o MS2:RIKEN N-VS1 ID-2259 from Mouse_Plasma_ApoEKO_N_F1DHA	36764.8	286307	0.799477	7211.64		6.00328	904.612	[M-H]-	RIKEN N-VS1 ID-7674 from Mouse_Brain_WT_N_Ctr	41743.1	437498	0.788125	4304.32
2.19563	508.337	[M-H]-	w/o MS2:PE O-8:0_12:0	10616.6	78652.2	0.836006	2778.78
0.837617	524.274	[M-H]-	w/o MS2:LPE 22:6	4324.69	42751.2	0.843608	1414.91
1.26928	528.304	[M-H]-	w/o MS2:LPE 22:4	2582.31	20690.3	0.727304	865.866
0.977767	528.304	[M-H]-	w/o MS2:LPE 22:4	1437.94	13230.6	0.87182	487.03
4.59503	534.484	[M-H]-	w/o MS2:Cer 12:0;O2/22:2	1733.69	16470	0.508797	744.125
5.61448	536.498	[M-H]-	w/o MS2:Cer 12:0;O2/22:1	1366.06	13818.7	0.86082	761.104
1.65105	540.326	[M-H]-	w/o MS2:RIKEN N-VS1 ID-2555 from Mouse_AdrenalGlands_fads2KO_N_Ctr	1356.19	9673.96	0.733815	489.068
1.21225	552.305	[M-H]-	w/o MS2:LPE 24:6	3315.5	28007	0.796998	550.542
5.63732	562.514	[M-H]-	w/o MS2:Cer 18:1;O2/18:1	5169.44	60299.6	0.924748	1383.44
6.39593	564.53	[M-H]-	w/o MS2:Cer 12:0;O2/24:1	10392.1	110042	0.838733	4758.81
1.65105	566.341	[M-H]-	w/o MS2:PE O-8:0_14:1;O2	1940.25	13079.9	0.698652	762.677
4.64137	584.5	[M-H]-	w/o MS2:Cer 12:0;O2/26:5	19709	160566	0.920856	9156.16
6.3731	590.545	[M-H]-	w/o MS2:Cer 12:0;O2/26:2	1196.19	16496.4	0.887967	623.672
7.18405	592.561	[M-H]-	w/o MS2:RIKEN N-VS1 ID-3019 from Mouse_AdrenalGlands_WT_N_Ctr	1726.62	20794	0.77945	922.659
1.00177	599.314	[M-H]-	w/o MS2:SMGDG O-8:0_10:0	1118.12	11328.6	0.77343	278.635
4.29698	608.497	[M-H]-	w/o MS2:Cer 12:1;O2/28:6	2326.81	21263.1	0.674656	972.723
6.9444	618.577	[M-H]-	w/o MS2:Cer 17:1;O2/23:1	1487.31	15417.5	0.813253	561.907
0.723617	619.283	[M-H]-	w/o MS2:SMGDG O-15:4_5:0	1317.81	13036.5	0.613023	433.773
5.409	636.53	[M-H]-	w/o MS2:Cer 12:1;O2/30:6	1043.12	10753.9	0.791254	252.064
7.0134	644.592	[M-H]-	Cer 42:3;O2|Cer 18:1;O2/24:2	2474	37720.9	0.823821	358.861
7.20688	646.607	[M-H]-	w/o MS2:Cer 12:0;O2/30:2	1373	23487.9	0.567991	203.241
7.73785	646.609	[M-H]-	w/o MS2:Cer 12:0;O2/30:2	8581.06	85683	0.714786	1266.78
0.60945	666.054	[M-H]-	w/o MS2:RIKEN N-VS1 ID-3892 from Blank	3131.81	27362.8	0.691431	814.997
5.82013	672.491	[M-H]-	w/o MS2:PE O-8:0_24:2	1519.69	19124.8	0.721775	204.599
10.2772	673.475	[M-H]-	w/o MS2:CL 16:0_16:0_16:0_16:2	1655.25	37529.6	0.82984	354.003
5.61448	673.476	[M-H]-	PMeOH 33:1|PMeOH 17:0_16:1	4180.81	69675.8	0.710821	893.592
8.10315	690.502	[M-H]-	PE 32:0|PE 16:0_16:0	5564.75	94022.7	0.704779	713.035
5.7743	698.507	[M-H]-	w/o MS2:RIKEN N-VS1 ID-4363 from Mouse_Feces_WT_N_Ctr	5017.31	83521.7	0.710991	883.595
10.2324	699.49	[M-H]-	w/o MS2:CL 14:1_18:1_18:1_18:1	1778.25	41315.2	0.752302	231.658
5.54598	699.492	[M-H]-	w/o MS2:CL 14:1_18:1_18:1_18:1	17844.8	296539	0.730415	2496.17
6.73892	700.523	[M-H]-	w/o MS2:PE O-8:0_26:2	76345.4	802199	0.797211	9671.08
6.73892	701.514	[M-H]-	PA 36:1|PA 18:0_18:1	107063	1479673	0.853585	11357.9
6.2136	712.522	[M-H]-	w/o MS2:Cer 13:2;O3/28:6(2OH)	1161.69	16236	0.770385	257.113
7.25255	714.538	[M-H]-	w/o MS2:PE O-9:0_26:2	1680.38	21576.2	0.883653	192.634
10.8658	715.569	[M-H]-	w/o MS2:AAHFA 28:6/20:3;O	3337.31	66143.4	0.849296	426.065
6.32743	716.517	[M-H]-	w/o MS2:CL 12:0_12:0_28:0_18:1	17357.4	196241	0.820157	1569.78
4.56663	716.518	[M-H]-	w/o MS2:CL 12:0_12:0_28:0_18:1	1786.06	19937.5	0.921947	223.317
8.03467	717.521	[M-H]-	w/o MS2:SM 12:1;O2/19:1	5951.62	108389	0.779359	599.785
0.655117	718.482	[M-H]-	w/o MS2:PE O-8:0_28:7	2086.44	19061.6	0.805708	245.493
10.8103	718.534	[M-H]-	w/o MS2:PE O-16:0_18:1;O1	60801.9	1222749	0.901598	7151.28
3.96132	719.461	[M-H]-	w/o MS2:NAGlySer 16:3;O(FA 22:6)	3960.38	54489.3	0.765863	556.864
5.36333	721.496	[M-H]-	PG 32:0|PG 16:0_16:0	1215.56	13452.2	0.880577	222.786
5.68297	722.508	[M-H]-	w/o MS2:CL 18:0_17:2_18:0_18:0	29000.8	285500	0.831384	5352.85
5.56882	724.495	[M-2H]2-	CL 72:7|CL 18:0_18:2_18:2_18:3	4239.06	38645.8	0.755809	453.611
6.09995	724.522	[M-H]-	w/o MS2:RIKEN N-VS1 ID-4770 from Cell_C2C12_WT_N_0hCtr	3471.5	37233.9	0.770668	269.685
5.88913	724.523	[M-H]-	w/o MS2:CL 17:0_18:0_18:0_18:0	6119.94	61245.3	0.825615	907.483
6.64758	726.539	[M-H]-	PE O-36:3|PE O-18:2_18:1	191323	2060742	0.864796	22830.8
5.93512	728.553	[M-H]-	w/o MS2:Cer 12:1;O3/30:6(2OH)	1601.12	16917.5	0.739729	208.09
7.78352	728.555	[M-H]-	w/o MS2:PE O-8:0_28:2	54476.1	696644	0.919759	7079.98
12.8507	730.568	[M-H]-	PE O-36:1|PE O-18:0_18:1	7626.94	194966	0.855582	731.78
6.14528	736.522	[M-H]-	w/o MS2:HexCer 16:0;O3/14:0(2OH)	1805.69	19583.6	0.929979	378.984
5.29483	738.502	[M-H]-	w/o MS2:PE 16:0_20:4	8963.56	94450.1	0.868793	1738.54
5.47748	740.517	[M-H]-	PE 36:3|PE 18:1_18:2	2258.31	25666.9	0.818379	284.646
4.56663	742.533	[M-H]-	PE 36:2|PE 18:0_18:2	1890.94	22586.4	0.846213	227.709
6.23645	742.535	[M-H]-	PE 36:2|PE 18:1_18:1	39897.6	455821	0.818972	4937.79
5.75147	742.576	[M-H]-	w/o MS2:PE O-9:0_28:2	1467.56	16005.4	0.921851	196.018
5.56882	744.548	[M-2H]2-	CL 74:1|CL 16:0_16:0_24:0_18:1	1382.75	16853	0.927542	146.96
10.2549	744.549	[M-2H]2-	CL 74:1|CL 16:0_16:0_24:0_18:1	287341	6596154	0.735446	31377.9
7.32103	744.55	[M-H]-	PE 36:1|PE 18:0_18:1	53948.2	586142	0.828895	5892.39
4.75653	746.507	[M-H]-	w/o MS2:HexCer 16:1;O3/15:1(2OH)	1716.56	24440.4	0.740552	152.862
5.36333	746.508	[M-H]-	w/o MS2:HexCer 16:1;O3/15:1(2OH)	42137.4	417817	0.843524	4700.65
13.9864	746.564	[M-H]-	PE 36:0|PE 18:0_18:0	11276.8	262409	0.740027	1223.53
5.272	747.495	[M-H]-	w/o MS2:NAGlySer 16:3;O(FA 24:6)	90886.8	1260018	0.792125	9841.82
5.63732	748.523	[M-H]-	PE O-38:6|PE O-18:2_20:4	169267	1807384	0.886842	20713.8
5.93512	749.51	[M-H]-	w/o MS2:NAGlySer 16:2;O(FA 24:6)	10552.8	139368	0.770032	1141.84
6.05428	750.535	[M-H]-	PE O-38:5|PE O-18:2_20:3	6859.62	58371.2	0.923766	930.377
6.30477	750.539	[M-H]-	w/o MS2:HexCer 16:0;O3/15:0(2OH)	51397.3	507234	0.902657	6481.09
6.60192	750.54	[M-H]-	w/o MS2:HexCer 16:0;O3/15:0(2OH)	164556	1603244	0.906478	22827.3
7.03622	752.553	[M-H]-	w/o MS2:RIKEN N-VS1 ID-5220 from Mouse_Feces_WT_N_Ctr	10617.3	122135	0.848309	1117.59
5.7743	754.533	[M-H]-	w/o MS2:CL 12:0_14:0_28:0_22:5	1284.19	16915.3	0.927937	178.95
11.3216	754.57	[M-H]-	w/o MS2:RIKEN N-VS1 ID-5253 from Mouse_Feces_WT_N_Ctr	2367.62	47415.1	0.839367	227.796
7.57268	754.57	[M-H]-	PE O-38:3|PE O-18:2_20:1	36781.7	462530	0.860489	3772.39
8.94593	756.584	[M-H]-	PE O-38:2|PE O-18:1_20:1	6127.12	96027	0.866008	626.431
5.84313	760.521	[M-H]-	PE 35:2;O2|PE 18:1_17:1;O2	2712.94	26006.7	0.891431	436.695
4.97018	762.503	[M-H]-	w/o MS2:PE 16:0_22:6	44900.9	406394	0.853076	7668.55
5.22633	764.518	[M-H]-	PE 34:1;O3|PE 18:1_16:0;O3	13352.3	151845	0.823437	1863.06
5.63732	764.518	[M-H]-	w/o MS2:CL 18:1_18:1_22:3_20:4	4677	51477.3	0.869329	684.056
6.76173	764.551	[M-H]-	w/o MS2:RIKEN N-VS1 ID-5416 from Mouse_Plasma_ApoEKO_N_F1DHA	1461.06	16675.6	0.882346	189.403
4.61822	766.532	[M-H]-	w/o MS2:RIKEN N-VS1 ID-5434 from Mouse_Feces_WT_N_Ctr	2901.25	31919.1	0.909409	365.644
7.2982	766.533	[M-H]-	w/o MS2:PE O-18:2_20:3;O1	18979.8	294522	0.929667	1784.3
5.93512	766.534	[M-H]-	PE 38:4|PE 16:0_22:4	8217.81	76782.8	0.921991	685.57
6.23645	766.534	[M-H]-	PE 38:4|PE 18:0_20:4	99166.9	951726	0.82003	13047.6
6.67042	768.548	[M-H]-	PE 38:3|PE 18:0_20:3	3891.69	37735.6	0.918738	487.142
8.52813	768.548	[M-2H]2-	CL 78:5|CL 16:0_24:0_18:2_20:3	3130.75	52288.8	0.977673	287.549
7.9205	768.548	[M-H]-	w/o MS2:RIKEN N-VS1 ID-5466 from Mouse_BAT_fads2KO_N_Ctr	3469.06	47941.2	0.874831	455.166
7.10472	770.564	[M-H]-	PE 38:2|PE 18:1_20:1	6758.06	77824.8	0.937713	650.54
9.95355	770.564	[M-2H]2-	CL 78:3|CL 24:0_18:1_18:1_18:1	45818.9	739774	0.942064	4697.52
5.31767	772.523	[M-H]-	w/o MS2:HexCer 16:1;O3/17:2(2OH)	24893.5	269837	0.830892	4211.48
8.34482	772.579	[M-H]-	w/o MS2:CL 12:0_14:1_24:0_28:0	1420.06	20638.8	0.764868	114.209
13.2012	772.581	[M-2H]2-	CL 78:1|CL 18:0_18:0_24:0_18:1	130062	3326910	0.692978	10453.4
4.77937	774.537	[M-H]-	w/o MS2:HexCer 16:1;O3/17:1(2OH)	1717.44	17877.4	0.788156	243.151
5.93512	774.538	[M-H]-	w/o MS2:HexCer 16:1;O3/17:1(2OH)	4330.19	44435.5	0.899529	447.677
6.2821	774.539	[M-H]-	PE O-40:7|PE O-18:1_22:6	242168	2367328	0.837684	34256.3
4.7337	776.52	[M-H]-	w/o MS2:CL 12:0_20:5_26:0_22:6	3448.56	33882	0.814503	475.731
8.0575	776.542	[M-H]-	w/o MS2:PC O-14:0_17:2;O1	2662.25	82892.5	0.889011	349.895
6.8759	776.553	[M-H]-	PE O-40:6|PE O-18:1_22:5	18790.1	195170	0.807841	2589.46
8.15417	777.544	[M-H]-	w/o MS2:PA 14:0_28:5	1153.38	18811.8	0.758162	99.7614
10.8103	778.555	[M-H]-	w/o MS2:PC O-14:0_17:1;O1	9531.56	188383	0.915485	1274.02
6.41877	778.566	[M-H]-	w/o MS2:HexCer 16:0;O3/17:0(2OH)	3975.81	52993.7	0.791471	301.005
6.9674	778.569	[M-H]-	w/o MS2:HexCer 16:0;O3/17:0(2OH)	15062.7	206682	0.865314	1321.24
7.22972	778.57	[M-H]-	PE O-40:5|PE O-18:1_22:4	123934	1224325	0.841432	11784.5
10.8103	779.558	[M-H]-	w/o MS2:NAGlySer 14:1;O(FA 28:6)	3959.94	60779	0.880339	508.448
8.0575	780.585	[M-H]-	PE O-40:4|PE O-18:1_22:3	4303	49205.2	0.957373	439.164
7.57268	780.586	[M-H]-	w/o MS2:RIKEN N-VS1 ID-5683 from Mouse_Muscle_WT_CTX0_Ctr	7682.38	98315.9	0.878325	731.232
6.46443	780.628	[M-H]-	w/o MS2:HexCer 16:0;O2/24:2	2239.19	26163.3	0.662848	228.531
8.67995	782.601	[M-H]-	PE O-40:3|PE O-18:2_22:1	11295.7	153311	0.891738	1091.62
7.45853	782.643	[M-H]-	w/o MS2:HexCer 16:0;O2/24:1	1853.19	21003.2	0.597048	176.337
10.3497	784.616	[M-H]-	w/o MS2:PE O-12:0_28:2	1238.56	22580.1	0.816163	118.766
7.82917	784.66	[M-H]-	w/o MS2:HexCer 22:0;O2/18:0	1195.81	26133.5	0.677124	326.873
5.54598	786.523	[M-H]-	w/o MS2:PC O-10:0_22:4;O1	7554.69	116352	0.783362	1098.21
4.90167	788.518	[M-H]-	PE 36:3;O3|PE 18:1_18:2;O3	10916.6	117276	0.759185	1395.78
6.71608	788.539	[M-H]-	w/o MS2:PC O-10:0_22:3;O1	38275.1	558462	0.677868	5015.57
5.59165	790.532	[M-H]-	PE 36:2;O3|PE 18:1_18:1;O3	1972.19	21949	0.963133	236.425
5.95795	790.535	[M-H]-	PE 40:6|PE 18:0_22:6	193897	1879618	0.919121	29337
6.62475	790.535	[M-H]-	w/o MS2:CL 12:0_20:5_28:0_22:6	12444.5	253002	0.899585	1878.35
12.8507	790.588	[M-H]-	w/o MS2:HexCer 16:0;O2/24:5;O	1618.56	42835.4	0.829292	141.715
7.94333	792.548	[M-H]-	w/o MS2:PE 18:1_22:4	2212.12	45689.8	0.749811	220.27
6.5331	792.548	[M-H]-	PE 40:5|PE 18:0_22:5	33179.3	319495	0.929004	4354.6
7.10472	792.548	[M-2H]2-	CL 82:9|CL 24:0_18:1_20:4_20:4	5614.12	91767.4	0.905191	702.559
6.64758	794.544	[M-H]-	PE 39:5;O|PE 22:4_17:1;O	1387.81	9979.54	0.789927	197.044
8.85518	794.564	[M-H]-	w/o MS2:CL 12:0_20:3_28:0_22:4	3553.12	57166.8	0.801156	336.442
9.56073	794.564	[M-H]-	PE 36:0;O3|PE 18:0_18:0;O3	31425.4	481636	0.833931	2727.25
6.85307	794.564	[M-H]-	PE 40:4|PE 18:0_22:4	41260.2	417975	0.863629	3563.75
5.59165	795.523	[M-H]-	w/o MS2:CL 15:1_22:6_24:0_22:6	2374.75	24930.2	0.795158	210.397
7.78352	796.541	[M-H]-	w/o MS2:HexCer 17:3;O2/24:6;O	1841.25	20568.4	0.730362	252.927
7.59553	796.577	[M-H]-	w/o MS2:RIKEN N-VS1 ID-5949 from Mouse_Feces_WT_N_Ctr	1946.94	20449.6	0.800383	232.164
6.32743	796.624	[M-H]-	w/o MS2:RIKEN N-VS1 ID-5953 from Mouse_Brain_WT_N_F1EPA	2992.38	30685.4	0.637747	282.697
4.64137	797.527	[M-H]-	PG 38:4|PG 18:1_20:3	1598.44	17544.5	0.850884	253.906
5.31767	797.528	[M-H]-	w/o MS2:PG 6:0_32:4	1937.88	19901.6	0.847852	295.961
8.12598	798.594	[M-H]-	w/o MS2:PE 20:1_20:1	1368.38	21191.4	0.772102	157.468
7.32103	798.641	[M-H]-	w/o MS2:PE O-13:0_28:2	11675.8	144630	0.96303	1008.72
6.73892	800.447	[M-H]-	w/o MS2:PS 6:0_32:9	8539.88	83118.1	0.83663	1297.17
7.68685	800.655	[M-H]-	w/o MS2:PE O-13:0_28:1	7283.56	89342	0.90754	644.492
5.47748	802.532	[M-H]-	w/o MS2:CL 14:1_22:6_26:0_22:6	1323.44	16166.2	0.790304	208.306
6.41877	802.569	[M-H]-	w/o MS2:HexCer 16:1;O3/19:1(2OH)	2296.88	35581.6	0.82614	234.44
3.50592	804.524	[M-H]-	w/o MS2:HexCer 17:2;O2/20:5;O	1734	18169.8	0.732699	303.818
10.2549	804.569	[M-H]-	w/o MS2:RIKEN N-VS1 ID-6109 from Mouse_Plasma_ApoEKO_N_F1DHA	60522.3	1370331	0.739399	5720.35
7.43553	804.583	[M-H]-	w/o MS2:HexCer 16:1;O3/19:0(2OH)	2471.5	34059.8	0.844151	233.597
6.92157	804.584	[M-H]-	w/o MS2:HexCer 16:1;O3/19:0(2OH)	5567.88	68524.5	0.760712	510.985
3.96132	806.491	[M-H]-	w/o MS2:PE 22:6_17:1;O2	1572.81	20814	0.779469	236.942
4.77937	806.54	[M-H]-	w/o MS2:HexCer 17:1;O2/20:5;O	21785.2	249396	0.944631	3279.65
14.0088	806.585	[M-H]-	w/o MS2:HexCer 16:1;O3/24:4(2OH)	2969.88	71738.4	0.895494	243.876
7.70968	806.599	[M-H]-	w/o MS2:HexCer 16:0;O3/19:0(2OH)	1636.44	20507.8	0.82224	115.499
8.03467	806.6	[M-H]-	w/o MS2:HexCer 16:0;O3/19:0(2OH)	3939	46451	0.913451	338.533
6.48727	806.643	[M-H]-	w/o MS2:HexCer 16:0;O2/26:3	2906.88	32211.2	0.897379	252.642
5.17518	808.554	[M-H]-	w/o MS2:RIKEN N-VS1 ID-6181 from Mouse_AdrenalGlands_WT_N_Ctr	4130.88	45031.9	0.851511	381.957
7.16105	808.66	[M-H]-	w/o MS2:HexCer 16:0;O2/26:2	51551.6	569458	0.598393	5316.97
6.76173	810.519	[M-H]-	w/o MS2:PC O-12:0_18:2;O4	2951.75	57621.8	0.850664	280.316
5.59165	810.523	[M-H]-	w/o MS2:PC O-12:0_22:6;O1	5299.44	67060.5	0.892301	699.163
7.5042	810.676	[M-H]-	w/o MS2:HexCer 16:0;O2/26:1	8432.5	112400	0.760443	867.897
8.35012	810.676	[M-H]-	w/o MS2:HexCer 16:0;O2/26:1	5915.38	109449	0.676593	613.285
6.78457	811.522	[M-H]-	w/o MS2:RIKEN N-VS1 ID-6229 from Mouse_Brain_WT_N_F1EPA	1449.94	35529.8	0.715856	133.893
8.7994	812.692	[M-H]-	w/o MS2:HexCer 16:0;O2/26:0	2736.12	49995.6	0.780883	297.006
6.32743	816.441	[M-H]-	w/o MS2:PC 8:0_22:6;O4	1426.06	14371.5	0.903821	528.185
5.56882	816.535	[M-H]-	w/o MS2:PC O-15:1_18:3;O2	1571.5	11285.8	0.716067	210.676
6.46443	816.547	[M-H]-	w/o MS2:CL 14:1_22:6_28:0_22:6	3708.75	54790.6	0.929933	492.25
6.46443	816.55	[M-H]-	w/o MS2:CL 14:1_22:6_28:0_22:6	3708.75	61144.2	0.756976	384.397
6.57908	818.526	[M-H]-	w/o MS2:PC O-10:0_22:4;O4	1379.19	14085.1	0.766845	145.727
8.74845	818.564	[M-H]-	w/o MS2:CL 14:0_22:5_28:0_22:6	19079.5	288170	0.981552	2005.42
5.03528	821.529	[M-H]-	w/o MS2:SMGDG O-8:0_26:1	1372.06	12805.6	0.721919	141.761
5.54598	821.539	[M-H]-	w/o MS2:PG 6:0_34:6	1404.25	18533.9	0.881841	197.51
4.57207	822.534	[M-H]-	w/o MS2:RIKEN N-VS1 ID-6404 from Mouse_Kidney_WT_N_F1DHA	2503.81	24505.5	0.76726	229.929
7.57268	822.586	[M-H]-	PE 42:4|PE 18:0_24:4	1636.94	14408.1	0.700596	190.971
11.4173	822.595	[M-H]-	w/o MS2:CL 14:0_22:3_28:0_22:4	3046.75	52925.7	0.944162	257.823
6.35027	822.639	[M-H]-	w/o MS2:PE O-15:0_28:4	3632.06	45421.9	0.81537	323.589
7.03622	824.656	[M-H]-	w/o MS2:RIKEN N-VS1 ID-6446 from Mouse_Brain_fads2KO_N_Ctr	58163.7	785653	0.798817	6313.77
6.67042	826.464	[M-H]-	w/o MS2:PS 16:4_24:6	14038.4	151775	0.923139	1466.12
7.27538	826.555	[M-H]-	w/o MS2:RIKEN N-VS1 ID-6462 from Mouse_Brain_WT_N_F1AA	3227.44	47414.1	0.853848	331.723
7.3897	826.666	[M-H]-	w/o MS2:HexCer 18:0;O2/24:1;O	3798.75	50157	0.81004	255.615
8.15417	826.672	[M-H]-	HexCer 42:1;O3|HexCer 18:1;O2/24:0;O	41752	759826	0.648256	4469.09
8.70278	828.686	[M-H]-	w/o MS2:PE O-15:0_28:1	11223	204438	0.933692	1273.48
9.95355	830.586	[M-H]-	w/o MS2:PC O-15:0_20:3;O1	12269.5	205103	0.915855	1219.38
13.2237	832.601	[M-H]-	w/o MS2:RIKEN N-VS1 ID-6571 from Mouse_BAT_fads2KO_N_Ctr	44087.3	1093681	0.800836	4225.58
5.24917	834.524	[M-H]-	w/o MS2:PE 22:6_22:6	46864	552236	0.779169	6861.48
5.66013	834.568	[M-H]-	w/o MS2:RIKEN N-VS1 ID-6600 from Mouse_Brain_WT_N_Ctr	4468.69	45850.9	0.916027	418.407
7.32103	834.617	[M-H]-	w/o MS2:RIKEN N-VS1 ID-6604 from Mouse_Brain_WT_N_F1	1940.25	25728.5	0.68699	178.373
7.22972	836.528	[M-H]-	w/o MS2:PC O-10:0_22:3;O4	1255.38	14658.7	0.809	112.788
5.93512	836.542	[M-H]-	w/o MS2:PC O-14:1_22:6;O1	6595.44	83206.3	0.74663	629.047
8.03467	836.691	[M-H]-	w/o MS2:HexCer 16:0;O2/28:2	2201.94	35279.7	0.846668	241.485
6.25927	838.554	[M-H]-	w/o MS2:Hex2Cer 28:0;O2	12360.9	158979	0.764734	1210.55
7.4127	838.67	[M-H]-	w/o MS2:PE O-16:0_28:3	2745.75	43124.1	0.670736	326.944
8.72562	840.685	[M-H]-	w/o MS2:PE O-16:0_28:2	2333.88	42992.1	0.877834	266.532
7.22972	846.56	[M-H]-	w/o MS2:PC O-16:2_22:6	2192.25	25381.8	0.954872	219.489
7.5042	846.649	[M-H]-	w/o MS2:HexCer 16:0;O2/28:5;O	1699.06	23400.5	0.71321	373.791
5.61448	848.447	[M-H]-	w/o MS2:PC 9:0_22:5;O4	13759.4	134210	0.826613	1477.55
6.30477	850.462	[M-H]-	w/o MS2:PS 16:2_22:6;O3	4005	39916.1	0.935874	368.238
7.0134	850.669	[M-H]-	w/o MS2:PE O-17:0_28:4	1545.06	21454.8	0.882884	175.093
7.10472	852.568	[M-H]-	w/o MS2:Hex2Cer 29:0;O2	1616.94	26641.5	0.867045	156.925
7.852	852.685	[M-H]-	w/o MS2:PE O-17:0_28:3	7107.94	134155	0.652188	905.629
9.5834	854.585	[M-H]-	w/o MS2:HexCer 16:3;O3/28:6(2OH)	9575.69	148755	0.845846	1031.42
7.18405	854.664	[M-H]-	PE 44:2|PE 20:1_24:1	1380.19	16920.8	0.633328	150.752
9.2646	854.701	[M-H]-	w/o MS2:PE O-17:0_28:2	1724.62	29438.9	0.782771	358.427
5.22633	856.503	[M-H]-	w/o MS2:PC 12:0_22:6;O3	3857.06	52118.8	0.700281	480.111
3.86808	857.511	[M-H]-	w/o MS2:PG 17:0_22:5;O3	1610	19245.1	0.787155	198.983
5.95795	858.521	[M-H]-	w/o MS2:Hex2Cer 30:4;O2	2495.38	33333.2	0.857508	220.791
5.50032	860.586	[M-H]-	w/o MS2:RIKEN N-VS1 ID-7019 from Mouse_Brain_WT_N_Ctr	22261.9	238064	0.752188	2158.04
7.03622	860.632	[M-H]-	w/o MS2:PE O-24:0_18:2;O3	10397.2	145693	0.822147	1017.32
5.7743	862.601	[M-H]-	w/o MS2:RIKEN N-VS1 ID-7055 from Mouse_Feces_WT_N_Ctr	6128.88	68239.8	0.888961	608.28
6.25927	862.602	[M-H]-	w/o MS2:HexCer 17:0;O2/24:6;O	7608.56	80677.2	0.745397	715.704
8.15417	862.648	[M-H]-	w/o MS2:HexCer 16:1;O3/28:4(2OH)	5895.38	110925	0.657026	699.73
8.70278	864.662	[M-H]-	w/o MS2:HexCer 16:1;O3/28:3(2OH)	2185.56	40975.8	0.922923	275.436
5.29483	872.448	[M-H]-	w/o MS2:PS 15:1_22:5;O4	3146.81	28954.6	0.89529	322.137
6.2821	874.462	[M-H]-	w/o MS2:PS 15:0_22:5;O4	15447	144525	0.914373	1630.73
5.82013	874.601	[M-H]-	w/o MS2:HexCer 16:1;O2/26:6;O	4749.25	56782.1	0.72917	495.682
5.36333	876.581	[M-H]-	w/o MS2:HexCer 17:1;O3/24:6(2OH)	5671.44	55032.4	0.746175	590.558
7.22972	878.494	[M-H]-	w/o MS2:PS 18:5_26:7	1780.56	18277.2	0.846968	171.791
8.74845	878.585	[M-H]-	w/o MS2:Hex2Cer 31:1;O2	6550.19	102870	0.861568	624.94
6.2136	878.596	[M-H]-	w/o MS2:PE O-26:7_22:4	4537.62	85281.7	0.694323	437.796
11.4224	882.615	[M-H]-	w/o MS2:HexCer 16:3;O3/30:6(2OH)	1422.81	24062	0.89424	139.189
3.81792	883.526	[M-H]-	w/o MS2:PI 16:0_22:5	1946.88	27316.4	0.92303	302.897
5.14717	885.543	[M-H]-	PI 34:0;O3|PI 18:0_16:0;O3	21686.6	233192	0.941325	2363.48
5.54598	886.601	[M-H]-	w/o MS2:RIKEN N-VS1 ID-7431 from Cell_HEK293_WT_N_Ctr	31134	337729	0.840586	3660.08
5.82013	888.615	[M-H]-	w/o MS2:RIKEN N-VS1 ID-7467 from Mouse_BAT_WT_N_Ctr	5174.12	57829.2	0.890174	532.576
6.09995	888.617	[M-H]-	w/o MS2:RIKEN N-VS1 ID-7467 from Mouse_BAT_WT_N_Ctr	211706	2285083	0.723938	22559.1
7.852	888.663	[M-H]-	w/o MS2:RIKEN N-VS1 ID-7472 from Mouse_Brain_WT_N_F1EPA	1615.06	30213	0.680288	175.938
5.95795	890.459	[M-H]-	w/o MS2:RIKEN N-VS1 ID-7496 from Mouse_Muscle_WT_N_F1	12735.3	104941	0.703566	1370.26
6.30477	890.631	[M-H]-	w/o MS2:RIKEN N-VS1 ID-7507 from Mouse_Brain_WT_N_F1AA	43338.3	509996	0.852094	5031.92
6.85307	890.632	[M-H]-	w/o MS2:RIKEN N-VS1 ID-7507 from Mouse_Brain_WT_N_F1AA	15703.5	239761	0.730832	1832.79
7.13302	892.646	[M-H]-	w/o MS2:RIKEN N-VS1 ID-7543 from Mouse_Brain_WT_N_F1	4860.88	91516.1	0.766308	604.222
5.84313	900.616	[M-H]-	w/o MS2:PC O-16:2_26:7	1810.5	22897.9	0.758688	197.243
5.409	902.596	[M-H]-	w/o MS2:RIKEN N-VS1 ID-7654 from Mouse_Brain_WT_N_F1AA	6327	74137.1	0.728338	672.266
6.3731	902.632	[M-H]-	w/o MS2:RIKEN N-VS1 ID-7657 from Mouse_Brain_WT_N_F1EPA	5253.75	65636.7	0.742551	683.894
6.00328	904.612	[M-H]-	RIKEN N-VS1 ID-7674 from Mouse_Brain_WT_N_Ctr	41743.1	437498	0.788125	4304.32
6.25927	906.626	[M-H]-	w/o MS2:RIKEN N-VS1 ID-7694 from Mouse_Brain_WT_N_Ctr	4546.44	70096.9	0.775282	430.167
6.76173	906.627	[M-H]-	w/o MS2:RIKEN N-VS1 ID-7694 from Mouse_Brain_WT_N_Ctr	11975.6	198694	0.680175	1429.58
7.0134	908.64	[M-H]-	w/o MS2:PC 20:1_21:4	2955.94	57988.2	0.643044	573.899
5.63732	912.615	[M-H]-	w/o MS2:PC 18:0_18:0;O4	1565.5	17878	0.886162	176.965
6.12262	914.63	[M-H]-	w/o MS2:PC O-15:2_28:7	3191.75	42407.8	0.738673	452.074
6.32743	916.646	[M-H]-	w/o MS2:PC O-15:1_28:7	1403.81	18287.1	0.807795	165.054
6.69325	916.647	[M-H]-	w/o MS2:PC O-15:1_28:7	11001.6	131008	0.754283	1305.61
6.02612	930.626	[M-H]-	w/o MS2:PC 15:2_28:6	1722.44	22416.4	0.786165	245.326
6.60192	932.643	[M-H]-	w/o MS2:PC 13:1_30:6	2525.69	25487	0.656211	297.001
10.624	964.765	[M-H]-	w/o MS2:CL 28:0_22:5_28:0_28:0	1916.81	38808.8	0.958073	517.505
8.85518	986.751	[M-H]-	w/o MS2:PE 10:0_44:6	2619.31	37063.4	0.722794	807.239
10.3497	988.767	[M-H]-	w/o MS2:PE 10:0_44:5	4010.06	48359.3	0.901602	1074.46
8.79412	1012.76	[M-H]-	w/o MS2:PE 14:1_42:6	2338.81	36717.7	0.885025	601.32
9.68423	1012.76	[M-H]-	w/o MS2:PE 14:1_42:6	2264.31	34662	0.758345	604.74
10.205	1014.78	[M-H]-	w/o MS2:PE 12:0_44:6	6016.31	80979.7	0.934825	1735.08
9.16043	1028.76	[M-H]-	w/o MS2:RIKEN N-VS1 ID-8523 from Mouse_Muscle_WT_CTX1_Ctr	1375.31	15553.2	0.905088	361.241
9.56073	1038.78	[M-H]-	w/o MS2:PE 16:2_42:6	1939.38	27526.9	0.783331	464.186
8.39563	1060.76	[M-H]-	w/o MS2:PE 18:5_42:6	1428.06	16836.8	0.899283	379.86

## Sheet: SA_SS3_POS
MS and MS/MS IDs									MS/MS IDs
RT[min]	m/z	Type	Metabolite Name	Height	Area	Gaussian	S/N		RT[min]	m/z	Type	Metabolite Name	Height	Area	Gaussian	S/N
6.6829	352.286	[M+H]+	w/o MS2:Cer 12:2;O2/9:0;O	1858.5	40161.3	0.689657	280.769		1.15742	379.334	[M+H-H2O]+	ST 28:3;O	2856	32648.2	0.897165	369.733
5.42482	352.286	[M+H]+	w/o MS2:Cer 12:2;O2/9:0;O	5290.5	68819.9	0.792972	701.657		1.08642	423.36	[M+Na]+	ST 28:1;O	1760.75	19152.5	0.723487	146.411
0.967417	352.288	[M+H]+	w/o MS2:Cer 12:2;O2/9:0;O	1353.19	13338	0.81477	185.054		2.10918	482.362	[M+H]+	LPC O-16:0	3577	30098.7	0.696026	360.432
4.64253	361.276	[M+H]+	w/o MS2:NAGly 8:0;O(FA 8:0)	8027	88970.9	0.896187	991.898		1.36857	494.326	[M+H]+	LPC 16:1/0:0	33495.6	289631	0.946649	3709.05
6.50092	361.276	[M+H]+	w/o MS2:NAGly 8:0;O(FA 8:0)	156774	1488814	0.933691	20194		2.49133	508.377	[M+H]+	LPC O-18:1	1263.88	11087	0.789136	119.741
5.51647	361.276	[M+H]+	w/o MS2:NAGly 8:0;O(FA 8:0)	508054	5302790	0.853882	65421.8		2.06185	508.378	[M+H]+	LPC O-18:1	4993.06	44369.8	0.750207	494.27
10.3725	369.352	[M+H]+	w/o MS2:ST 27:1;O	1425.94	20862.7	0.779558	110.692		1.8997	510.357	[M+H]+	LPC 17:0/0:0	3147.5	37966.3	0.608668	301.596
4.50303	369.353	[M+H]+	w/o MS2:ST 27:1;O	1359.75	22240.8	0.826426	98.5532		1.67088	522.358	[M+H]+	LPC 18:1	357070	3736130	0.859929	34572.5
1.34523	370.369	[M+H]+	w/o MS2:NAE 21:0	1747.88	13847.8	0.796724	180.393		2.22068	524.372	[M+H]+	LPC 18:0/0:0	178118	1568195	0.814361	14821.6
5.47082	374.27	[M+H]+	w/o MS2:NAGly 21:5	1114.94	15432.2	0.632955	175.657		1.29873	544.342	[M+H]+	LPC 20:4/0:0	74982.6	604451	0.758584	9020.84
1.15742	379.334	[M+H-H2O]+	ST 28:3;O	2856	32648.2	0.897165	369.733		1.7837	548.372	[M+H]+	LPC 20:2	2784.94	29425.6	0.882343	228.267
6.15893	389.307	[M+H]+	w/o MS2:NAGly 8:0;O(FA 10:0)	243742	2922886	0.984534	24941.4		5.7928	548.541	[M+H-H2O]+	Cer 36:1;O2|Cer 18:1;O2/18:0	2520.62	34290.2	0.705677	213.838
7.11705	389.307	[M+H]+	w/o MS2:NAGly 8:0;O(FA 10:0)	264968	2483399	0.942334	27348.2		6.2726	548.541	[M+H-H2O]+	Cer 36:1;O2|Cer 18:1;O2/18:0	9369.06	85596.2	0.934147	869.686
4.38588	394.348	[M+H]+	w/o MS2:RIKEN P-VS1 ID-2502 from Mouse_Muscle_WT_CTX1_Ctr	1530.75	21251.9	0.690558	143.393		2.17435	550.388	[M+H]+	LPC 20:1	17069.4	142800	0.798696	1604.99
5.14967	398.271	[M+H]+	w/o MS2:NAPhe 16:3	7979.62	101288	0.830427	827.916		1.2519	568.342	[M+H]+	LPC 22:6/0:0	141692	1216985	0.930853	14670.1
6.3411	415.322	[M+H]+	w/o MS2:NAOrn 8:0;O(FA 9:0)	12123.7	154653	0.958762	1127.15		1.3919	570.357	[M+H]+	LPC 22:5	24115.2	241189	0.87013	2283.44
7.2997	415.322	[M+H]+	w/o MS2:NAOrn 8:0;O(FA 9:0)	5639.31	69596.1	0.973466	526.796		6.29543	588.534	[M+Na]+	Cer 36:1;O2|Cer 23:1;O2/13:0	9566.19	77505.7	0.730663	886.472
7.89567	417.337	[M+H]+	w/o MS2:NAGly 8:0;O(FA 12:0)	7331.19	77335.8	0.826778	803.506		6.36392	602.587	[M+H-H2O]+	Cer 40:2;O2|Cer 18:1;O2/22:1	2827.75	35096.8	0.744583	236.225
6.84273	417.338	[M+H]+	w/o MS2:NAGly 8:0;O(FA 12:0)	28486.4	374858	0.89913	3111.47		7.16272	616.598	[M+H-H2O]+	Cer 41:2;O2|Cer 18:2;O2/23:0	2429.56	23688.1	0.83622	347.595
1.08642	423.36	[M+Na]+	ST 28:1;O	1760.75	19152.5	0.723487	146.411		5.97545	630.617	[M+H-H2O]+	Cer 42:2;O2|Cer 18:1;O2/24:1	14028.8	127669	0.734838	1170.91
6.66007	438.298	[M+H]+	w/o MS2:LPC O-13:1	8498.19	90333	0.889951	908.218		7.02572	630.618	[M+H-H2O]+	Cer 42:2;O2|Cer 18:1;O2/24:1	25674.8	268060	0.84872	2161.82
7.59652	438.298	[M+H]+	w/o MS2:LPC O-13:1	1535.44	21374	0.856014	169.75		7.52802	630.619	[M+H-H2O]+	Cer 42:2;O2|Cer 18:1;O2/24:1	53996.2	499786	0.788905	4557.54
5.241	438.299	[M+H]+	w/o MS2:LPC O-13:1	5077.38	50786.4	0.871004	566.987		6.86557	646.613	[M+H]+	Cer 42:3;O2|Cer 18:1;O2/24:2	4685.44	59224.1	0.93173	366.764
5.56213	438.299	[M+H]+	w/o MS2:LPC O-13:1	5555.81	55136.7	0.722113	555.366		6.59192	647.46	[M+Na]+	DG 37:7	2257	27310.9	0.789447	114.955
6.20427	438.299	[M+H]+	w/o MS2:NAPhe 19:4	4210.88	49339.2	0.839904	465.011		7.32253	650.645	[M+H-H2O]+	Cer 42:0;O3|Cer 18:0;O2/24:0;O	2908	26416.1	0.916313	207.713
1.13375	438.3	[M+H]+	w/o MS2:NAPhe 19:4	1950.81	21148.9	0.814618	223.232		5.69997	677.551	[M+H]+	SM 32:0;O2	2080.88	22771.6	0.804756	136.767
1.03908	454.294	[M+H]+	w/o MS2:PE O-8:0_8:0	1393.12	13125.8	0.879318	126.103		4.57303	710.594	[M+H]+	Cer 46:7;O3|Cer 18:1;O2/28:6;O	22152.6	208500	0.866655	1700.92
4.82752	454.294	[M+H]+	w/o MS2:PE O-8:0_8:0	1118.69	12410.7	0.876369	135.139		9.3979	716.56	[M+H]+	PC O-32:2	2080.81	54797.8	0.829638	139.133
6.56925	462.298	[M+H]+	w/o MS2:LPC O-15:3	1297.75	19100.6	0.869178	180.554		10.3275	718.574	[M+H]+	PC O-32:1	10877.1	382606	0.929162	690.268
7.45952	464.314	[M+H]+	w/o MS2:LPC O-15:2	6995.12	89766.4	0.931915	783.312		11.2581	731.604	[M+H]+	SM 36:1;O2	1475.31	39368.2	0.963216	98.5073
5.51647	464.315	[M+H]+	w/o MS2:NAPhe 21:5	37778.4	386205	0.904773	4170.96		9.8522	744.59	[M+H]+	PC O-34:2	7181.62	202282	0.800754	473.315
6.54658	464.315	[M+H]+	w/o MS2:NAPhe 21:5	32071.8	359536	0.761889	4198.4		7.20837	746.568	[M+H]+	PE 36:1	3780.94	42341.6	0.85907	221.29
1.11008	464.315	[M+H]+	w/o MS2:LPE O-18:2	7180.94	71687.9	0.777646	825.85		13.3092	746.606	[M+H]+	PC O-34:1	151804	3446419	0.918036	8960.22
5.19533	464.315	[M+H]+	w/o MS2:NAPhe 21:5	5176.25	55772.2	0.866789	580.778		4.89602	748.571	[M+H-H2O]+	HexCer 38:4;O3	9562.38	83470.2	0.73876	668.292
6.50092	466.33	[M+H]+	w/o MS2:Cer 12:2;O2/16:4	12815.4	128616	0.956303	1057.89		8.3808	766.576	[M+H]+	PC O-36:5	3022.38	56461.5	0.971776	245.52
7.11705	466.33	[M+H]+	w/o MS2:Cer 12:2;O2/16:4	8474.44	105768	0.90357	758.671		15.5646	772.623	[M+H]+	PC O-36:2	25377.1	673615	0.919063	1349.34
1.46155	466.331	[M+H]+	w/o MS2:Cer 12:2;O2/16:4	3951.12	31278.6	0.722433	529.13		12.1744	774.602	[M+H]+	PC 35:1|PC 17:0_18:1	78560.8	1948148	0.848153	3628.72
6.1816	466.331	[M+H]+	w/o MS2:NAPhe 21:4	14913	148779	0.881654	1423.74		6.8199	780.591	[M+H]+	PC O-37:5|PC O-15:2_22:3	19591.3	227920	0.823047	1506.37
7.68833	466.331	[M+H]+	w/o MS2:NAPhe 21:4	4983.19	60252.5	0.835867	421.489		7.32253	782.57	[M+H]+	PC 36:4|PC 16:0_20:4	285195	4197123	0.954386	17936.2
1.3219	468.31	[M+H]+	w/o MS2:NAPhe 20:4;O	4858.94	38846.1	0.990557	468.428		10.8748	784.751	[M+Na]+	Cer 50:1;O2|Cer 18:1;O2/32:0	1097.19	29957.2	0.687978	105.591
1.67088	478.33	[M+H-H2O]+	w/o MS2:LPC O-16:2	5873.44	68161.4	0.81399	718.071		4.82752	786.507	[M+H]+	PE 40:9	6891.44	66828.2	0.965939	343.057
10.4618	478.33	[M+H]+	w/o MS2:LPC O-16:2	3318.94	98372.5	0.734331	332.675		6.13612	790.535	[M+H]+	PE 40:7	11438.3	117122	0.894469	582.997
5.104	480.309	[M+H]+	w/o MS2:LPC 15:1	1625.38	19165.6	0.805028	134.804		7.48235	790.574	[M+H]+	PC O-38:7	3216.81	46943.6	0.836662	168.53
1.03908	480.311	[M+H]+	w/o MS2:LPC 15:1	18057.3	151141	0.915478	1679.34		5.83878	792.555	[M+H]+	PE 40:6	21867.7	180287	0.938349	1373.67
1.8297	480.346	[M+H]+	w/o MS2:LPC O-16:1	2360.56	20423.2	0.86633	257.488		8.12432	792.591	[M+H]+	PC O-38:6|PC O-18:2_20:4	13175.5	283247	0.885141	858.502
6.13612	482.324	[M+H]+	w/o MS2:PE O-8:0_10:0	2498.44	23728.9	0.923156	218.474		6.43242	794.57	[M+H]+	PE 40:5	3739.69	41297.5	0.893989	250.281
5.83878	482.324	[M+H]+	w/o MS2:PE O-8:0_10:0	5375.88	50992.7	0.835215	548.408		10.9651	794.606	[M+H]+	PC O-38:5|PC O-18:1_20:4	4568.75	100790	0.742132	278.993
7.20837	482.325	[M+H]+	w/o MS2:PE O-8:0_10:0	1638.12	18098.6	0.906079	148.6		14.8378	798.636	[M+H]+	PC O-38:3|PC O-20:3_18:0	8339.5	241650	0.920913	485.712
1.3219	482.325	[M+H]+	w/o MS2:PE O-8:0_10:0	3618.25	41970.8	0.644878	379.779		6.3411	804.627	[M+H]+	RIKEN P-VS1 ID-11454 from Mouse_Brain_WT_N_F1EPA	6437.56	49710.4	0.922493	406.014
2.10918	482.362	[M+H]+	LPC O-16:0	3577	30098.7	0.696026	360.432		9.71605	810.603	[M+H]+	PC 38:4|PC 18:0_20:4	364018	6192140	0.840842	18436.7
8.05582	494.325	[M+H]+	w/o MS2:NAPhe 22:5;O	1882.94	65526.9	0.706781	180.888		12.783	812.785	[M+Na]+	Cer 52:1;O2|Cer 18:1;O2/34:0	14217.4	243381	0.841766	1126.23
1.36857	494.326	[M+H]+	LPC 16:1/0:0	33495.6	289631	0.946649	3709.05		5.83878	814.536	[M+Na]+	PE 40:6	25620.1	239328	0.919753	1358.03
5.241	495.266	[M+H]+	w/o MS2:RIKEN P-VS1 ID-4168 from Cell_C2C12_WT_N_4h50AA	5582.38	58335.6	0.934763	318.525		13.0587	814.632	[M+H]+	PC 38:2|PC 18:1_20:1	82131.5	1909953	0.90643	4352.33
10.4395	496.339	[M+H]+	w/o MS2:PC O-8:0_8:0	16264.1	443546	0.707553	1139.81		9.82938	818.605	[M+H]+	PC O-40:7|PC O-18:1_22:6	5121.19	94521.1	0.913528	383.816
7.2997	496.34	[M+H]+	w/o MS2:NAPhe 22:4;O	2211.5	38768.2	0.819986	142.704		7.11705	823.633	[M+Na]+	DG 50:10	1775.25	20236.4	0.78641	103.91
8.2438	496.34	[M+H]+	w/o MS2:PC O-8:0_8:0	2930.56	106530	0.925308	188.977		5.05783	830.571	[M+H]+	PC 40:8|PC 20:4_20:4	8658.75	117672	0.922264	410.644
1.67088	496.341	[M+H]+	w/o MS2:NATau 26:4	252329	2535937	0.870538	17991.8		5.97545	832.662	[M+H]+	RIKEN P-VS1 ID-12702 from Mouse_Brain_WT_N_F1AA	6896.81	69937.6	0.895944	376.141
0.991433	502.292	[M+H]+	w/o MS2:LPC 17:4	1160	17234.8	0.760454	135.582		7.00288	832.665	[M+H]+	RIKEN P-VS1 ID-12702 from Mouse_Brain_WT_N_F1AA	75989.4	658780	0.869615	4189.05
10.4172	504.346	[M+H-H2O]+	w/o MS2:LPC O-18:3	3910.19	157229	0.8725	426.305		8.84595	834.604	[M+H]+	PC 40:6	242526	3864484	0.900567	15652.5
13.534	504.346	[M+H]+	w/o MS2:LPC O-18:3	2595.44	54297.4	0.846588	271.98		7.32253	834.676	[M+H]+	RIKEN P-VS1 ID-12797 from Mouse_Brain_fads2KO_N_Ctr	4742.5	43420.6	0.944942	383.183
1.67088	504.346	[M+H-H2O]+	w/o MS2:LPC O-18:3	8234.38	93921.8	0.832956	773.74		10.4842	834.77	[M+Na]+	Cer 54:4;O2|Cer 18:1;O2/36:3	2087.12	40359.6	0.744333	165.11
1.8297	506.361	[M+H]+	w/o MS2:Cer 12:2;O2/19:5	4108.81	35918.9	0.929193	417.32		7.3682	846.678	[M+H-H2O]+	HexCer 45:4;O3	1825.62	18919.9	0.829219	111.505
2.24335	506.361	[M+H]+	w/o MS2:Cer 12:2;O2/19:5	4649.88	46144.1	0.705855	446.162		8.66195	856.754	[M+Na]+	Cer 56:7;O2|Cer 18:2;O2/38:5	1170.69	17290.3	0.888716	46.2773
2.49133	508.377	[M+H]+	LPC O-18:1	1263.88	11087	0.789136	119.741		9.8522	858.771	[M+Na]+	Cer 56:6;O2|Cer 18:1;O2/38:5	12161.5	149439	0.935141	611.431
2.06185	508.378	[M+H]+	LPC O-18:1	4993.06	44369.8	0.750207	494.27		11.5584	862.8	[M+Na]+	Cer 56:4;O2|Cer 18:1;O2/38:3	2163.56	37573.4	0.887078	131.751
1.8997	510.357	[M+H]+	LPC 17:0/0:0	3147.5	37966.3	0.608668	301.596		12.259	862.802	[M+Na]+	Cer 56:4;O2|Cer 20:1;O2/36:3	1636.88	29390.7	0.852696	102.388
2.89427	510.394	[M+H]+	w/o MS2:NAPhe 24:3	2089.31	21392.1	0.73719	196.846		11.3941	886.799	[M+Na]+	Cer 58:6;O2|Cer 20:1;O2/38:5	2590.69	39121.4	0.940732	129.446
1.36857	516.307	[M+H]+	w/o MS2:LPC 16:1	3217.69	31976.8	0.847846	443.278
1.73837	518.322	[M+H]+	w/o MS2:LPC 16:0	6157.19	80734.4	0.800429	511.488
1.3919	520.341	[M+H]+	w/o MS2:NAPhe 24:6;O	8301.81	73671.7	0.857028	726.62
10.1473	522.356	[M+H]+	w/o MS2:PE O-8:0_13:1	7102.75	108766	0.832814	587.915
1.67088	522.358	[M+H]+	LPC 18:1	357070	3736130	0.859929	34572.5
0.967417	524.298	[M+H]+	w/o MS2:SL 12:2;O/16:4;O	1520.69	10363.1	0.833515	126.698
13.534	524.371	[M+H]+	w/o MS2:PC O-8:0_10:0	9066.06	240723	0.794653	745.996
9.73872	524.372	[M+H]+	w/o MS2:NAPhe 24:4;O	1765.44	30840.3	0.929128	141.19
2.22068	524.372	[M+H]+	LPC 18:0/0:0	178118	1568195	0.814361	14821.6
5.83878	526.294	[M+H]+	w/o MS2:LPE 22:6	1763.62	17760.7	0.691282	172.504
0.81085	526.295	[M+H]+	w/o MS2:LPE 22:6	3574.56	31690.9	0.567669	350.485
5.14967	526.313	[M+H]+	w/o MS2:RIKEN P-VS1 ID-4629 from Mouse_Muscle_WT_CTX3_Ctr	2008.94	25482.8	0.790403	197.591
0.919417	528.31	[M+H]+	w/o MS2:LPC 19:5	1750.44	16580.4	0.493981	179.263
0.991433	530.324	[M+H]+	w/o MS2:LPC 19:4	1862.62	17757	0.866403	184.671
1.8997	536.372	[M+H]+	w/o MS2:PE O-8:0_14:1	1944.69	17201.3	0.930317	166.421
2.1213	540.457	[M+H]+	w/o MS2:Cer 12:1;O3/20:1(2OH)	1791.12	14389.7	0.854407	194.584
1.7837	544.339	[M+H]+	w/o MS2:PE O-8:0_15:4	6425.5	80488.3	0.962612	760.774
1.29873	544.342	[M+H]+	LPC 20:4/0:0	74982.6	604451	0.758584	9020.84
4.61937	544.509	[M+H]+	w/o MS2:SE 28:1/8:0	1747.5	20876.7	0.709241	208.306
2.24335	546.354	[M+H]+	w/o MS2:LPC 18:0	11544	122965	0.852155	1063.27
5.5393	546.524	[M+H]+	w/o MS2:Cer 12:0;O2/24:2	3884	51285.4	0.924559	390.539
4.91902	546.526	[M+H]+	w/o MS2:Cer 12:0;O2/24:2	1709.12	22725.5	0.730846	153.731
1.7837	548.372	[M+H]+	LPC 20:2	2784.94	29425.6	0.882343	228.267
5.7928	548.541	[M+H-H2O]+	Cer 36:1;O2|Cer 18:1;O2/18:0	2520.62	34290.2	0.705677	213.838
6.2726	548.541	[M+H-H2O]+	Cer 36:1;O2|Cer 18:1;O2/18:0	9369.06	85596.2	0.934147	869.686
4.57303	548.542	[M+H]+	w/o MS2:Cer 12:0;O2/24:1	7807.75	83142.1	0.853728	727.818
5.26382	549.489	[M+H]+	w/o MS2:RIKEN P-VS1 ID-4975 from Cell_HeLa_WT_N_Ctr	3392.38	51499.6	0.814597	206.217
8.10148	549.489	[M+H]+	w/o MS2:RIKEN P-VS1 ID-4975 from Cell_HeLa_WT_N_Ctr	3138.44	121954	0.692454	184.85
2.17435	550.388	[M+H]+	LPC 20:1	17069.4	142800	0.798696	1604.99
3.09862	552.403	[M+H]+	w/o MS2:PC O-8:0_12:0	1757.25	15008.4	0.920132	114.103
2.24335	562.328	[M+H]+	w/o MS2:RIKEN P-VS1 ID-5189 from Mouse_Plasma_ApoEKO_N_F1DHA	3081.69	34233.8	0.875053	239.483
13.3092	563.538	[M+H]+	w/o MS2:RIKEN P-VS1 ID-5214 from Cell_C2C12_WT_N_0hCtr	1519.62	35136	0.882161	180.208
6.86557	563.54	[M+H]+	w/o MS2:RIKEN P-VS1 ID-5214 from Cell_C2C12_WT_N_0hCtr	4237.38	59830.8	0.871789	227.351
1.2519	568.342	[M+H]+	LPC 22:6/0:0	141692	1216985	0.930853	14670.1
4.4797	568.509	[M+H]+	w/o MS2:Cer 12:0;O2/26:5	2609.56	29083.3	0.860848	300.592
1.3919	570.357	[M+H]+	LPC 22:5	24115.2	241189	0.87013	2283.44
2.15092	572.37	[M+H]+	w/o MS2:LPC 20:1	1370.44	12108	0.699003	115.034
1.53223	572.373	[M+H]+	w/o MS2:PE O-8:0_17:4	7124.25	64553.7	0.879386	591.113
1.85287	574.388	[M+H]+	w/o MS2:PE O-8:0_17:3	2764.94	24072.4	0.899805	277.847
7.00288	576.571	[M+H-2H2O]+	w/o MS2:Cer 12:0;O2/26:1	1953.31	18460.7	0.807964	154.007
5.14967	577.519	[M+H]+	w/o MS2:RIKEN P-VS1 ID-5423 from Mouse_Plasma_ApoEKO_N_F1DHA	5478.5	81455.8	0.825111	313.102
10.4172	577.519	[M+H]+	w/o MS2:RIKEN P-VS1 ID-5423 from Mouse_Plasma_ApoEKO_N_F1DHA	9951.56	381431	0.61724	578.275
6.02145	577.52	[M+H]+	w/o MS2:RIKEN P-VS1 ID-5423 from Mouse_Plasma_ApoEKO_N_F1DHA	7932.94	76922.2	0.738977	391.993
6.24977	577.52	[M+H]+	w/o MS2:RIKEN P-VS1 ID-5423 from Mouse_Plasma_ApoEKO_N_F1DHA	65023.8	686534	0.844561	3897.33
3.0278	578.42	[M+H]+	w/o MS2:Cer 15:3;O3/22:6(2OH)	5893.81	52729.4	0.777308	389.4
5.58497	583.509	[M+H]+	w/o MS2:NAGly 8:0;O(FA 24:1)	10652.1	107056	0.895755	1430.98
5.7928	585.525	[M+H]+	w/o MS2:NAGly 8:0;O(FA 24:0)	4669.25	49788.1	0.721061	555.936
5.6538	587.539	[M+H]+	w/o MS2:RIKEN P-VS1 ID-5566 from Mouse_Macrophage_WT_N_F1AA	2522.56	35263.8	0.813481	181.4
6.54658	587.541	[M+H]+	w/o MS2:RIKEN P-VS1 ID-5566 from Mouse_Macrophage_WT_N_F1AA	68446.4	801638	0.859533	6392.09
6.29543	588.534	[M+Na]+	Cer 36:1;O2|Cer 23:1;O2/13:0	9566.19	77505.7	0.730663	886.472
7.68833	589.556	[M+H]+	w/o MS2:RIKEN P-VS1 ID-5599 from Mouse_Aorta_WT_N_Ctr	13161.7	158694	0.781133	743.42
1.2519	590.322	[M+H]+	w/o MS2:LPC 22:6	3759.88	34834.6	0.827285	320.708
1.3919	592.339	[M+H]+	w/o MS2:LPC 22:5	1157.56	12708.6	0.63632	97.0622
1.8997	600.403	[M+H]+	w/o MS2:PC O-8:0_16:4	2577.75	21161.6	0.782277	188.704
6.20427	600.572	[M+H]+	w/o MS2:SE 28:1/12:0	1637.31	15472	0.666743	120.835
4.5497	601.52	[M+H]+	w/o MS2:RIKEN P-VS1 ID-5826 from Mouse_Feces_WT_N_Ctr	7339.06	144193	0.990439	436.57
5.37865	601.52	[M+H]+	w/o MS2:RIKEN P-VS1 ID-5826 from Mouse_Feces_WT_N_Ctr	20156.7	206809	0.829003	1304.13
6.79707	602.587	[M+H]+	w/o MS2:Cer 12:0;O2/28:2	6648.56	66203.7	0.791978	591.869
6.36392	602.587	[M+H-H2O]+	Cer 40:2;O2|Cer 18:1;O2/22:1	2827.75	35096.8	0.744583	236.225
10.1473	603.533	[M+H]+	w/o MS2:RIKEN P-VS1 ID-5863 from Mouse_Adipose_WT_N_F1AA	3770.25	78827.5	0.93725	166.446
6.13612	603.537	[M+H]+	w/o MS2:RIKEN P-VS1 ID-5863 from Mouse_Adipose_WT_N_F1AA	412419	4316726	0.84466	20638.1
5.42482	603.537	[M+H]+	w/o MS2:RIKEN P-VS1 ID-5863 from Mouse_Adipose_WT_N_F1AA	217333	2593117	0.802433	10766.8
7.07138	604.603	[M+H]+	w/o MS2:Cer 12:0;O2/28:1	3281.44	30377.3	0.768008	223.754
13.5116	605.55	[M+H]+	w/o MS2:RIKEN P-VS1 ID-5903 from Cell_C2C12_WT_N_4hCtr	6158.12	137479	0.694314	327.65
6.70573	605.552	[M+H]+	w/o MS2:RIKEN P-VS1 ID-5903 from Cell_C2C12_WT_N_4hCtr	108086	1836371	0.747088	5910.49
7.20837	605.552	[M+H]+	w/o MS2:RIKEN P-VS1 ID-5903 from Cell_C2C12_WT_N_4hCtr	262399	2811852	0.865669	14624.8
4.33888	606.451	[M+H]+	w/o MS2:Cer 15:3;O3/24:6(2OH)	4339.38	50668	0.725584	327.389
3.1633	606.486	[M+H]+	w/o MS2:LPC O-25:1	1472.75	12854.3	0.622268	110.43
5.241	607.394	[M+H]+	w/o MS2:RIKEN P-VS1 ID-5923 from Mouse_Feces_WT_N_Ctr	29863.9	308455	0.936892	716.724
4.61937	607.508	[M+H]+	w/o MS2:SL 12:0;O/21:0	2489.38	35542	0.659297	205.792
4.4797	608.503	[M+H]+	w/o MS2:Cer 21:3;O2/17:2	5198.19	60077.8	0.761601	456.509
5.51647	609.526	[M+H]+	w/o MS2:NAGly 8:0;O(FA 26:2)	137132	1466343	0.899068	6904.56
6.20427	611.54	[M+H]+	w/o MS2:NAGly 8:0;O(FA 26:1)	16298.5	170064	0.937676	979.688
6.50092	611.54	[M+H]+	w/o MS2:NAGly 8:0;O(FA 26:1)	30741.8	321663	0.836068	2451.76
6.43242	613.555	[M+H]+	w/o MS2:NAGly 8:0;O(FA 26:0)	11888.7	127995	0.916452	1005.31
7.00288	616.567	[M+H]+	w/o MS2:Cer 18:1;O2/20:0	1655.69	12565.4	0.879726	134.673
7.16272	616.598	[M+H-H2O]+	Cer 41:2;O2|Cer 18:2;O2/23:0	2429.56	23688.1	0.83622	347.595
4.38588	623.504	[M+H]+	w/o MS2:SL 12:0;O/21:0;O	6398	72979.4	0.815401	400.33
3.8192	623.505	[M+H]+	w/o MS2:SL 12:0;O/21:0;O	3146.06	46367.1	0.722454	198.437
4.82752	623.506	[M+H]+	w/o MS2:SL 12:0;O/21:0;O	202838	2076928	0.865618	14550.8
9.73872	627.534	[M+H]+	w/o MS2:RIKEN P-VS1 ID-6350 from Mouse_Macrophage_WT_N_F1AA	1450.75	28310.2	0.965203	81.6307
4.57303	627.535	[M+H]+	w/o MS2:RIKEN P-VS1 ID-6350 from Mouse_Macrophage_WT_N_F1AA	6264.19	116433	0.754155	539.923
5.49365	627.535	[M+H]+	w/o MS2:RIKEN P-VS1 ID-6350 from Mouse_Macrophage_WT_N_F1AA	34948.9	497557	0.88282	2563.71
5.81595	627.536	[M+H]+	w/o MS2:RIKEN P-VS1 ID-6350 from Mouse_Macrophage_WT_N_F1AA	38554.8	361644	0.817627	2569.64
6.13612	627.536	[M+H]+	w/o MS2:RIKEN P-VS1 ID-6350 from Mouse_Macrophage_WT_N_F1AA	276942	2519145	0.935654	24146.4
4.96535	627.537	[M+H]+	w/o MS2:RIKEN P-VS1 ID-6350 from Mouse_Macrophage_WT_N_F1AA	97723.8	1201992	0.814942	6915.15
5.35548	628.601	[M+H]+	w/o MS2:Cer 18:2;O2/24:1	2345.56	22190.8	0.773016	281.728
6.3411	628.601	[M+H]+	w/o MS2:SE 28:1/14:0	4308.12	45220	0.61917	517.455
5.88412	628.601	[M+H]+	w/o MS2:SE 28:1/14:0	2409.81	21049.4	0.969145	289.446
6.84273	628.604	[M+H]+	w/o MS2:Cer 18:2;O2/24:1	13939.3	155295	0.849768	1080.25
6.8199	629.555	[M+H-2H2O]+	w/o MS2:RIKEN P-VS1 ID-6396 from Cell_C2C12_WT_N_12hCtr	22070.7	227468	0.849483	1767.8
2.8311	630.486	[M+H]+	w/o MS2:Cer 12:2;O2/28:6	1096.38	10634	0.834762	121.564
5.97545	630.617	[M+H-H2O]+	Cer 42:2;O2|Cer 18:1;O2/24:1	14028.8	127669	0.734838	1170.91
7.02572	630.618	[M+H-H2O]+	Cer 42:2;O2|Cer 18:1;O2/24:1	25674.8	268060	0.84872	2161.82
7.52802	630.619	[M+H-H2O]+	Cer 42:2;O2|Cer 18:1;O2/24:1	53996.2	499786	0.788905	4557.54
6.45525	631.567	[M+H]+	w/o MS2:RIKEN P-VS1 ID-6428 from Cell_C2C12_WT_N_4hCtr	7963.44	138912	0.806498	518.578
4.12807	632.502	[M+H]+	w/o MS2:Cer 12:2;O2/28:5	17120.2	155699	0.829676	1351.9
7.32253	632.63	[M+H-H2O]+	w/o MS2:RIKEN P-VS1 ID-6444 from Mouse_Macrophage_WT_N_F1AA	4909.81	47018.5	0.822017	532.296
6.15893	632.632	[M+H]+	w/o MS2:Cer 24:0;O2/18:1	3039.88	33783.1	0.914685	174.421
7.84967	632.635	[M+H]+	w/o MS2:Cer 18:0;O2/24:1	6052.31	65238.5	0.876591	420.383
5.19533	633.526	[M+H]+	w/o MS2:SL 12:1;O/23:0	24361.5	257454	0.879493	1789.19
8.19815	633.583	[M+H]+	w/o MS2:RIKEN P-VS1 ID-6456 from Cell_C2C12_WT_N_24hCtr	4463.31	94830.9	0.866868	288.518
5.81595	635.539	[M+H]+	w/o MS2:SL 12:0;O/23:0	2920.44	32715.6	0.899888	114.901
6.1816	635.541	[M+H]+	w/o MS2:SL 12:0;O/23:0	52837.4	530026	0.89662	4291.45
5.37865	635.541	[M+H]+	w/o MS2:SL 12:0;O/23:0	10823.5	128163	0.644951	801.806
4.57303	637.52	[M+H]+	w/o MS2:SL 12:0;O/22:0;O	1237.12	14995.5	0.811419	102.046
6.13612	637.556	[M+H]+	w/o MS2:NAGly 8:0;O(FA 28:2)	25727.9	280339	0.876495	2046.15
6.77423	637.557	[M+H]+	w/o MS2:NAGly 8:0;O(FA 28:2)	6925.12	75672.1	0.841175	555.906
6.40958	637.557	[M+H]+	w/o MS2:NAGly 8:0;O(FA 28:2)	22324.6	227736	0.921853	1750.14
6.31827	639.571	[M+H]+	w/o MS2:NAGly 8:0;O(FA 28:1)	10131.6	114081	0.627107	651.13
7.11705	639.572	[M+H]+	w/o MS2:NAGly 8:0;O(FA 28:1)	31965.2	347541	0.821025	2259.82
6.8199	639.572	[M+H]+	w/o MS2:NAGly 8:0;O(FA 28:1)	14781.9	175909	0.800713	981.852
7.41385	641.587	[M+H]+	w/o MS2:NAGly 8:0;O(FA 28:0)	12345.4	151512	0.849512	766.772
6.8199	642.581	[M+H]+	w/o MS2:Cer 17:1;O2/23:1	2630.19	25314.5	0.931049	209.456
8.8231	645.619	[M+H]+	w/o MS2:RIKEN P-VS1 ID-6733 from Mouse_Aorta_WT_N_Ctr	1894.5	28335.2	0.911763	157.11
5.86145	646.611	[M+H]+	w/o MS2:Cer 12:0;O2/28:0	1437.5	14547	0.572036	120.895
6.86557	646.613	[M+H]+	Cer 42:3;O2|Cer 18:1;O2/24:2	4685.44	59224.1	0.93173	366.764
6.59192	647.46	[M+Na]+	DG 37:7	2257	27310.9	0.789447	114.955
7.11705	648.627	[M+H]+	w/o MS2:Cer 12:0;O2/30:1;O	1780.69	29248.1	0.924017	99.7236
4.40938	649.52	[M+H]+	w/o MS2:SL 12:1;O/23:0;O	4410.44	41625.6	0.849512	303.8
3.78475	649.52	[M+H]+	w/o MS2:SL 12:1;O/23:0;O	2602.12	38923	0.914642	145.758
4.75835	649.522	[M+H]+	w/o MS2:SL 12:1;O/23:0;O	76840.2	949107	0.727211	4990.67
7.32253	650.645	[M+H-H2O]+	Cer 42:0;O3|Cer 18:0;O2/24:0;O	2908	26416.1	0.916313	207.713
6.1816	650.645	[M+H]+	w/o MS2:Cer 18:0;O2/24:0;O	1680.5	18281.5	0.699936	107.674
4.6657	651.534	[M+H]+	w/o MS2:SL 12:0;O/23:0;O	14648.5	226612	0.869316	841.885
8.75428	651.535	[M+H]+	w/o MS2:SL 12:0;O/23:0;O	1920.88	39682	0.821265	123.654
5.83878	651.536	[M+H]+	w/o MS2:SL 12:0;O/23:0;O	775867	7138311	0.790274	55257.1
5.14967	651.536	[M+H]+	w/o MS2:SL 12:0;O/23:0;O	369468	4521645	0.90323	25965.2
4.52637	653.55	[M+H]+	w/o MS2:RIKEN P-VS1 ID-6886 from Cell_C2C12_WT_N_4h10AA	4018.94	71831.7	0.864572	314.724
6.43242	653.552	[M+H]+	w/o MS2:RIKEN P-VS1 ID-6886 from Cell_C2C12_WT_N_4h10AA	100820	911498	0.981919	8642.21
7.04855	657.582	[M+H]+	w/o MS2:RIKEN P-VS1 ID-6973 from Mouse_Ear_fads2KO_N_Ctr	14523.1	223005	0.811328	1014.71
7.48235	657.582	[M+H]+	w/o MS2:RIKEN P-VS1 ID-6973 from Mouse_Ear_fads2KO_N_Ctr	15563.9	217252	0.886682	1242.09
7.82667	658.648	[M+H]+	w/o MS2:Cer 12:0;O2/32:2	1173	16367.7	0.945871	124.638
7.96448	659.598	[M+H]+	w/o MS2:RIKEN P-VS1 ID-7017 from Cell_C2C12_WT_N_12hCtr	10596.1	252612	0.888231	768.834
5.241	663.456	[M+H]+	w/o MS2:RIKEN P-VS1 ID-7082 from Mouse_Macrophage_WT_N_F1AA	49849.5	507277	0.939345	855.423
6.31827	663.569	[M+H]+	w/o MS2:RIKEN P-VS1 ID-7095 from Mouse_Muscle_WT_CTX0_Ctr	2073.62	27629	0.973252	35.5653
6.8199	665.587	[M+H]+	w/o MS2:NAGly 10:0;O(FA 28:2)	4445.06	53587	0.952188	331.533
7.2997	665.587	[M+H]+	w/o MS2:RIKEN P-VS1 ID-7146 from Mouse_AdrenalGlands_WT_N_Ctr	1569.94	22115.1	0.901017	115.133
7.57368	667.603	[M+H]+	w/o MS2:NAGly 10:0;O(FA 28:1)	2463.81	28207.9	0.953149	142.079
6.8199	668.6	[M+H]+	w/o MS2:RIKEN P-VS1 ID-7217 from Mouse_Kidney_WT_N_F1	1930.5	27715	0.710207	95.0189
8.22098	669.446	[M+H]+	w/o MS2:DG 39:10	2921	59913.9	0.814759	262.156
7.55085	670.611	[M+H]+	w/o MS2:Cer 12:2;O2/30:0	55300.6	483531	0.943858	4417.68
3.28928	671.504	[M+H]+	w/o MS2:SL 13:1;O/24:3;O	1878.56	18654.5	0.897831	157.934
7.84967	672.626	[M+H]+	w/o MS2:Cer 21:2;O2/23:1;O	2268.31	22700.9	0.961708	196.428
5.86145	673.516	[M+H]+	w/o MS2:SL 13:1;O/24:2;O	1897.31	19871.2	0.846806	178.003
4.36238	673.519	[M+H]+	w/o MS2:SL 13:1;O/24:2;O	1525	22578.5	0.948464	140.528
7.89567	674.655	[M+H]+	w/o MS2:Cer 12:0;O2/30:0	1249.25	13799.4	0.920674	96.8877
4.64253	675.535	[M+H]+	w/o MS2:SL 12:1;O/25:1;O	3509.12	35431.2	0.774421	208.602
5.69997	677.551	[M+H]+	SM 32:0;O2	2080.88	22771.6	0.804756	136.767
5.97545	679.566	[M+H]+	w/o MS2:SL 12:0;O/25:0;O	2300.44	44447.1	0.700948	132.196
6.66007	681.483	[M+H]+	w/o MS2:SL 12:1;O/26:5;O	5372.75	54846.8	0.890671	401.247
7.13987	683.597	[M+H]+	w/o MS2:RIKEN P-VS1 ID-7582 from Mouse_Aorta_ApoEKO_N_F1EPA	5230.88	101263	0.881591	354.839
7.43668	683.597	[M+H]+	w/o MS2:RIKEN P-VS1 ID-7582 from Mouse_Aorta_ApoEKO_N_F1EPA	5621.31	71732.3	0.728997	419.525
6.63723	684.531	[M+H]+	w/o MS2:Cer 16:3;O2/28:6	1287.56	14946.5	0.744301	116.61
8.22098	685.422	[M+H]+	w/o MS2:RIKEN P-VS1 ID-7615 from Mouse_Macrophage_WT_N_F1AA	1168.25	26167.2	0.70637	79.3978
10.6453	692.56	[M+H]+	w/o MS2:PC O-8:0_22:0	1695.5	35964.6	0.857856	98.7736
8.15248	695.463	[M+H]+	w/o MS2:DG 41:11	7237.81	259459	0.862361	589.786
2.98103	695.505	[M+H]+	w/o MS2:RIKEN P-VS1 ID-7846 from Mouse_Feces_WT_N_Ctr	3708.81	47894.2	0.914272	285.876
6.22693	697.476	[M+H]+	w/o MS2:DG 41:10	1367.19	14622	0.818394	107.632
11.1453	697.478	[M+H]+	w/o MS2:DG 41:10	8737.5	223746	0.991848	789.42
4.33888	699.536	[M+H]+	w/o MS2:SL 13:1;O/26:3;O	15108.8	144682	0.828442	1241.27
8.75428	699.597	[M+H]+	w/o MS2:DG 40:2	7550.06	75220	0.894992	614.674
5.6538	700.527	[M+H]+	w/o MS2:PC O-9:0_22:3	4177.19	59746.5	0.756876	366.362
6.66007	702.544	[M+H]+	w/o MS2:PC O-9:0_22:2	34797.6	335042	0.896696	2503.19
5.58497	703.468	[M+H]+	w/o MS2:SL 16:3;O/24:6;O	2568.25	26918.6	0.86583	206.87
11.0553	705.581	[M+H]+	w/o MS2:SL 12:1;O/27:0;O	1757.38	24853.6	0.726051	101.307
8.22098	706.539	[M+H]+	w/o MS2:PC 14:0_16:0	57872.3	1012656	0.727577	4019.43
12.1744	707.498	[M+H]+	w/o MS2:SL 12:1;O/28:6;O	3424.69	75802.1	0.969342	233.921
6.54658	707.499	[M+H]+	w/o MS2:SL 12:1;O/28:6;O	19877.6	218293	0.844916	1377.3
4.91902	708.578	[M+H]+	w/o MS2:HexCer 16:0;O2/20:2	3047.88	34176.3	0.896727	220.992
9.32842	709.479	[M+H]+	w/o MS2:DG 42:11	1925.5	50042.7	0.840916	171.567
13.2638	709.514	[M+H]+	w/o MS2:SL 12:1;O/28:5;O	5760.69	123892	0.979991	521.517
7.66535	709.514	[M+H]+	w/o MS2:SL 12:1;O/28:5;O	3816.62	46406	0.784736	350.857
6.54658	710.546	[M+H-H2O]+	w/o MS2:SL 13:1;O/28:3;O	3642.81	43281	0.587135	279.886
5.7928	710.593	[M+H]+	w/o MS2:HexCer 16:0;O2/20:1	3445.56	32894.1	0.781496	264.731
4.57303	710.594	[M+H]+	Cer 46:7;O3|Cer 18:1;O2/28:6;O	22152.6	208500	0.866655	1700.92
6.11327	714.542	[M+H]+	w/o MS2:LPC 30:0	1201.56	16125.3	0.710746	105.094
7.16272	716.556	[M+H]+	w/o MS2:PC O-8:0_24:2	1241.19	19134.3	0.618971	87.6099
9.3979	716.56	[M+H]+	PC O-32:2	2080.81	54797.8	0.829638	139.133
10.3275	718.572	[M+H]+	w/o MS2:PC O-8:0_24:1	10877.1	243712	0.956376	407.965
12.852	718.574	[M+H]+	w/o MS2:PC O-8:0_24:1	2019.62	51782.3	0.88076	127.77
12.852	718.574	[M+H]+	w/o MS2:PC O-8:0_24:1	2019.62	49472.6	0.727654	126.778
10.3275	718.574	[M+H]+	PC O-32:1	10877.1	382606	0.929162	690.268
9.67055	720.555	[M+H]+	w/o MS2:PC 25:0_6:0	4377.94	87132.9	0.796926	272.857
8.75428	721.578	[M+H]+	w/o MS2:DG 42:5	4317.38	43571.5	0.702788	299.677
5.6768	722.51	[M+H]+	w/o MS2:PC O-9:0_24:6	1161.75	18778	0.705227	86.0335
10.8073	723.492	[M+H]+	w/o MS2:DG 43:11	11903.4	383832	0.757812	726.596
6.13612	723.493	[M+H]+	w/o MS2:DG 43:11	4543.06	53580.1	0.923701	338.232
6.66007	724.525	[M+H]+	w/o MS2:PC O-9:0_24:5	8983.25	93328.4	0.848671	658.748
5.58497	724.528	[M+H]+	w/o MS2:PC O-9:0_24:5	18082.5	169355	0.98303	1326
14.468	725.508	[M+H]+	w/o MS2:DG 43:10	1938.81	44680.9	0.903985	124.524
7.20837	725.51	[M+H]+	w/o MS2:DG 43:10	2602.25	29867.5	0.881944	199.664
5.28665	725.517	[M+H]+	w/o MS2:RIKEN P-VS1 ID-8644 from Mouse_Brain_WT_N_F1AA	2645.44	26774.3	0.915553	202.978
8.22098	728.521	[M+H]+	w/o MS2:NAGlySer 13:1;O(FA 24:6)	9456.69	180820	0.750196	784.522
6.54658	728.56	[M+H]+	w/o MS2:PC O-9:0_24:3	138564	1437991	0.869731	12557.1
5.92962	730.537	[M+H]+	w/o MS2:PC 16:1_16:1	2428.25	56251.2	0.759408	190.579
7.66535	730.575	[M+H]+	w/o MS2:PC O-9:0_24:2	22477.8	253014	0.915992	1764.15
6.22693	731.497	[M+H]+	w/o MS2:SL 16:3;O/26:6;O	2913.81	27749.5	0.862722	194.556
11.2581	731.604	[M+H]+	SM 36:1;O2	1475.31	39368.2	0.963216	98.5073
5.51647	732.532	[M+H-H2O]+	w/o MS2:HexCer 17:0;O2/20:5;O	2958.88	29867.8	0.887237	161.894
8.07865	732.556	[M+H]+	w/o MS2:DG 16:4_28:7	241256	7460872	0.741402	18004.2
11.7178	732.59	[M+H]+	w/o MS2:PC O-8:0_25:1	2644.12	83265.1	0.846111	161.124
11.6269	733.516	[M+H]+	w/o MS2:SM 13:1;O2/24:6	3046.25	70763.3	0.833089	147.576
11.1228	734.57	[M+H]+	w/o MS2:PC 16:0_16:0	378196	9087175	0.836336	22403.3
7.45952	735.531	[M+H]+	w/o MS2:SL 12:1;O/30:6;O	3478.25	44298.2	0.955359	222.235
12.1744	737.509	[M+H]+	w/o MS2:DG 44:11	2408.5	52488.1	0.962002	177.92
8.75428	737.551	[M+H]+	w/o MS2:SL 12:1;O/30:5;O	1054.94	12151.9	0.863279	77.9299
5.7463	737.555	[M+H]+	w/o MS2:SM 35:2;O2	1878.12	20408.9	0.787874	138.421
6.66007	740.5	[M+H]+	w/o MS2:HexCer 16:2;O2/22:6;O	2020.75	19765.9	0.865156	159.142
6.22693	740.521	[M+H]+	w/o MS2:NAGlySer 16:2;O(FA 22:6)	2609.5	24936.7	0.882804	205.508
5.1725	740.523	[M+H]+	w/o MS2:PC 7:0_26:4	3705.38	36027.4	0.919437	287.584
9.67055	742.55	[M+H]+	w/o MS2:PC 16:0_17:3	1293.25	22015.2	0.807056	109.605
8.22098	744.493	[M+H]+	w/o MS2:PC O-15:4_20:5	3215.62	67846.8	0.710548	218.93
6.13612	744.553	[M+H]+	w/o MS2:PC 7:0_26:2	9272.94	99435.1	0.848308	628.804
9.8522	744.59	[M+H]+	PC O-34:2	7181.62	202282	0.800754	473.315
12.1744	744.592	[M+H]+	w/o MS2:DG O-18:5_28:7	56269.3	1350716	0.882259	3796.16
5.58497	746.508	[M+H]+	w/o MS2:RIKEN P-VS1 ID-9241 from Mouse_Muscle_WT_CTX5_Ctr	3960.75	39134.1	0.899886	234.116
7.20837	746.568	[M+H]+	PE 36:1	3780.94	42341.6	0.85907	221.29
9.32842	746.572	[M+H]+	w/o MS2:PC 7:0_26:1	42725.6	967577	0.853653	2537.14
13.3092	746.606	[M+H]+	PC O-34:1	151804	3446419	0.918036	8960.22
4.64253	748.527	[M+H]+	w/o MS2:PC O-9:0_26:7	2108.88	20208.8	0.957102	147.384
5.241	748.53	[M+H]+	w/o MS2:PE P-16:0_22:6	28151.5	257708	0.883417	2045.13
4.89602	748.571	[M+H-H2O]+	HexCer 38:4;O3	9562.38	83470.2	0.73876	668.292
10.1249	749.51	[M+H]+	w/o MS2:DG 45:12	7965.38	170683	0.8089	553.969
6.54658	750.542	[M+H]+	w/o MS2:PE P-20:4_18:1	40093.9	428456	0.846091	3013.37
5.51647	750.544	[M+H]+	w/o MS2:PE P-18:1_20:4	176422	1716267	0.885883	13262
5.76963	750.581	[M+H]+	w/o MS2:HexCer 16:0;O2/22:3;O	4474	28949.1	0.875791	332.653
4.5497	750.585	[M+H]+	w/o MS2:HexCer 17:0;O2/21:4	5387.62	47050	0.922657	375.958
7.66535	752.556	[M+H]+	w/o MS2:PC O-9:0_26:5	8513.56	97954.5	0.907592	603.204
5.95245	752.558	[M+H]+	w/o MS2:PC O-9:0_26:5	4763.62	50460.3	0.926644	331.657
6.50092	752.559	[M+H]+	w/o MS2:PE P-18:0_20:4	60186.5	571546	0.931576	4305.72
6.20427	752.559	[M+H]+	w/o MS2:PC O-9:0_26:5	23088.3	222772	0.936036	1393.73
8.12432	754.537	[M+H]+	w/o MS2:NAGlySer 15:2;O(FA 24:6)	29891	660870	0.793917	2310.97
5.35548	754.537	[M+H]+	w/o MS2:NAGlySer 15:2;O(FA 24:6)	1939.81	22063.4	0.767553	144.617
7.20837	754.574	[M+H]+	w/o MS2:PC O-9:0_26:4	3557.94	37634	0.834323	339.409
6.91122	754.574	[M+H]+	w/o MS2:PC O-9:0_26:4	8268.31	87702.1	0.833919	675.546
11.1678	756.552	[M+H]+	w/o MS2:NAGlySer 13:1;O(FA 26:6)	40486.6	1024226	0.948364	3522.19
7.45952	756.59	[M+H]+	w/o MS2:PE P-18:1_20:1	33393.7	386405	0.745077	2662.45
6.13612	757.514	[M+H]+	w/o MS2:SM 15:3;O2/24:6	3161.81	39219.8	0.856557	209.065
7.8035	758.571	[M+H]+	w/o MS2:PC 16:1_18:1	68688.7	1568582	0.795011	4935.32
7.11705	759.53	[M+H]+	w/o MS2:SL 16:3;O/28:6;O	3956.19	38798.4	0.91707	247.861
6.8199	759.531	[M+H]+	w/o MS2:SL 16:3;O/28:6;O	1940.56	24311.1	0.854186	108.191
10.4395	760.586	[M+H]+	w/o MS2:PC 16:0_18:1	2543462	77589260	0.725046	71676
5.1725	762.503	[M+H]+	w/o MS2:PE 18:2_20:5	1407.94	15697.5	0.825217	95.6773
14.5136	762.601	[M+H]+	w/o MS2:PC 17:0_17:0	58013.4	1610521	0.917628	3897.8
4.52637	762.623	[M+H]+	w/o MS2:RIKEN P-VS1 ID-9854 from Mouse_Muscle_WT_CTX5_Ctr	1327.69	18254.8	0.932452	90.2238
4.82752	764.525	[M+H]+	w/o MS2:PE 18:2_20:4	11086.1	105248	0.802946	906.374
6.3411	764.639	[M+H-H2O]+	w/o MS2:HexCer 18:1;O2/22:1	6774.19	64775.9	0.834421	487.775
5.35548	764.64	[M+H]+	w/o MS2:HexCer 18:1;O2/22:1	7144.38	69020.6	0.86551	515.213
6.13612	766.536	[M+H]+	w/o MS2:PC 33:2	11986.3	130528	0.892333	898.397
5.104	766.539	[M+H]+	w/o MS2:PC 7:0_28:5	9801.81	103870	0.824705	703.892
9.80672	766.571	[M+H]+	w/o MS2:LPC 34:2	1655.94	43597.2	0.795124	137.316
12.1744	766.573	[M+H]+	w/o MS2:LPC 34:2	13979	302604	0.977278	1035.28
8.3808	766.576	[M+H]+	PC O-36:5	3022.38	56461.5	0.971776	245.52
6.40958	766.58	[M+H]+	w/o MS2:HexCer 16:1;O3/22:2(2OH)	2102.44	16794.8	0.917497	178.339
7.68833	768.53	[M+H]+	w/o MS2:TG 8:0_9:0_22:5;O4	1970.31	22864.7	0.804795	130.529
6.13612	768.552	[M+H]+	w/o MS2:PE 36:1	8697.12	88020.4	0.807168	576.164
7.20837	768.552	[M+H]+	w/o MS2:NAGlySer 16:2;O(FA 24:6)	7658.94	73576.5	0.932833	507.387
9.30525	768.571	[M+H]+	w/o MS2:BMP 26:0_8:0	14253.2	248630	0.698523	937.545
13.2638	768.587	[M+H]+	w/o MS2:LPC 34:1	23793.9	458679	0.910213	2085.1
5.26382	770.51	[M+H]+	w/o MS2:PE P-24:5_16:4	5567.94	56751.4	0.920418	341.632
8.12967	770.51	[M+H]+	w/o MS2:PC O-15:4_22:6	9774.25	223257	0.776579	609.142
10.0574	770.605	[M+H]+	w/o MS2:PC O-8:0_28:3	1631.44	40417.4	0.719617	101.673
11.6723	770.607	[M+H]+	w/o MS2:DG O-22:6_26:7	107568	2349468	0.834977	6703.76
5.51647	772.525	[M+H]+	w/o MS2:PC O-15:3_22:6	28946	309292	0.820333	1584.25
11.1453	772.525	[M+H]+	w/o MS2:PC O-15:4_22:5	12633.1	311439	0.938165	691.428
8.96543	772.586	[M+H]+	w/o MS2:PC 18:0_17:2	9625.06	215982	0.760019	611.724
12.7139	772.622	[M+H]+	w/o MS2:PC O-8:0_28:2	62125.8	1492709	0.908391	3349.76
15.5646	772.623	[M+H]+	PC O-36:2	25377.1	673615	0.919063	1349.34
11.1453	774.528	[M+H]+	w/o MS2:BMP 9:0_26:4	1861.81	53976.4	0.871411	158.624
7.66535	774.537	[M+H]+	w/o MS2:PC O-15:2_22:6	1992	28937.1	0.88717	92.0104
6.50092	774.541	[M+H]+	w/o MS2:PC O-15:2_22:6	22456.8	215671	0.945917	1031.59
6.22693	774.541	[M+H]+	w/o MS2:PE P-20:4_20:3	6335.12	64800	0.901877	233.138
5.19533	774.545	[M+H]+	w/o MS2:PC O-15:2_22:6	28479.1	288052	0.827836	2426.38
12.1744	774.602	[M+H]+	PC 35:1|PC 17:0_18:1	78560.8	1948148	0.848153	3628.72
6.1816	776.561	[M+H]+	w/o MS2:PC O-9:0_28:7	84883.3	787150	0.897086	4916.35
4.57303	776.58	[M+H]+	w/o MS2:RIKEN P-VS1 ID-10310 from Cell_HEK293_WT_N_Ctr	1757.81	33209.7	0.727138	89.4104
13.0587	777.538	[M+H]+	w/o MS2:DG 47:12	1616.94	34665.6	0.938884	99.1251
5.6538	778.539	[M+H]+	w/o MS2:PC 18:3_18:3	1397.38	12212.6	0.772518	99.7725
7.45952	778.572	[M+H]+	w/o MS2:PE P-20:2_20:3	10598.4	135655	0.879448	837.301
6.77423	778.575	[M+H]+	w/o MS2:PC O-9:0_28:6	9650.5	102998	0.807496	652.02
6.02145	779.567	[M+H]+	w/o MS2:SM 39:6;O3	24634.8	217556	0.707506	2114.14
8.33513	780.552	[M+H]+	w/o MS2:NAGlySer 15:3;O(FA 26:6)	10712.1	350818	0.684628	790.383
7.8035	780.553	[M+H]+	w/o MS2:NAGlySer 15:3;O(FA 26:6)	8472.19	175528	0.73318	652.953
5.44782	780.553	[M+H]+	w/o MS2:PC 6:0_30:5	6522.31	118632	0.873566	491.346
6.8199	780.591	[M+H]+	PC O-37:5|PC O-15:2_22:3	19591.3	227920	0.823047	1506.37
7.11705	780.591	[M+H]+	w/o MS2:PC O-16:2_21:3	50566	467894	0.983245	3773.69
12.1287	782.555	[M+H]+	w/o MS2:HexCer 17:2;O2/24:6;O	9302.94	256238	0.925109	585.073
12.1287	782.56	[M+H]+	w/o MS2:HexCer 17:2;O2/24:6;O	9302.94	200940	0.648046	271.043
10.3275	782.567	[M+H]+	w/o MS2:PC 34:1	43068.9	814008	0.826923	2113.54
10.8073	782.568	[M+H]+	w/o MS2:NAGlySer 15:2;O(FA 26:6)	58606.5	1858701	0.854778	2956.54
7.32253	782.57	[M+H]+	PC 36:4|PC 16:0_20:4	285195	4197123	0.954386	17936.2
13.2638	784.561	[M+H]+	w/o MS2:SL 15:3;O/32:6;O	8685.81	173070	0.90984	565.451
14.4627	784.582	[M+H]+	w/o MS2:PC 34:0	12356.4	291858	0.967162	693.882
7.98732	784.587	[M+H]+	w/o MS2:PC 16:0_20:3	43793.5	764960	0.783411	2521.81
8.63878	784.589	[M+H]+	w/o MS2:PC 18:1_18:2	30969.5	486484	0.875019	1696.78
10.8748	784.751	[M+Na]+	Cer 50:1;O2|Cer 18:1;O2/32:0	1097.19	29957.2	0.687978	105.591
5.26382	786.485	[M+H]+	w/o MS2:RIKEN P-VS1 ID-10684 from Mouse_Kidney_WT_N_F1AA	1716.88	19082.2	0.855768	85.4664
4.82752	786.507	[M+H]+	PE 40:9	6891.44	66828.2	0.965939	343.057
10.1473	786.602	[M+H]+	w/o MS2:DG 16:3_32:9	832866	14268130	0.947793	41460.3
11.0778	786.602	[M+H]+	w/o MS2:PC 18:0_18:2	89912.8	2818742	0.874701	4429.97
5.51647	788.504	[M+H]+	w/o MS2:RIKEN P-VS1 ID-10774 from Mouse_Heart_WT_N_F1EPA	5691	62053.5	0.975619	114.797
5.104	788.519	[M+H]+	w/o MS2:PC 19:3_18:5	4680.88	48880.3	0.886681	88.9242
13.534	788.617	[M+H]+	w/o MS2:PC 18:0_18:1	1904515	65604340	0.664699	38545.9
6.50092	790.514	[M+H]+	w/o MS2:RIKEN P-VS1 ID-10860 from Mouse_Heart_WT_N_F1EPA	3847.94	37437	0.844182	373.627
7.2312	790.534	[M+H]+	w/o MS2:PC 18:3_19:4	1153.56	11866.3	0.920321	112.008
6.13612	790.535	[M+H]+	PE 40:7	11438.3	117122	0.894469	582.997
4.75835	790.54	[M+H]+	w/o MS2:PE 16:1_24:6	3408.12	47780	0.813018	175.09
9.28208	790.573	[M+H]+	w/o MS2:LPC 36:4	2102.94	43491.6	0.870606	107.219
7.48235	790.574	[M+H]+	PC O-38:7	3216.81	46943.6	0.836662	168.53
6.3411	790.655	[M+H]+	w/o MS2:HexCer 18:2;O2/24:1	13603.3	125537	0.693592	707.103
6.3411	790.655	[M+H]+	w/o MS2:HexCer 18:2;O2/24:1	13603.3	123363	0.919628	1216.63
5.37865	790.657	[M+H]+	w/o MS2:HexCer 18:2;O2/24:1	10532.8	105989	0.837702	546.717
5.83878	792.555	[M+H]+	PE 40:6	21867.7	180287	0.938349	1373.67
11.6496	792.589	[M+H]+	w/o MS2:LPC 36:3	17027.8	376778	0.834112	1072.86
8.12432	792.591	[M+H]+	PC O-38:6|PC O-18:2_20:4	13175.5	283247	0.885141	858.502
5.97545	792.672	[M+H]+	w/o MS2:HexCer 18:1;O2/24:1	68564.1	567996	0.806667	4555.12
7.00288	792.673	[M+H]+	w/o MS2:RIKEN P-VS1 ID-10982 from Mouse_Brain_WT_N_w6rich	84272.6	732492	0.702002	5595.71
7.45952	794.547	[M+H]+	w/o MS2:HexCer 16:3;O2/26:6;O	2293.06	28038.4	0.748094	150.067
6.43242	794.57	[M+H]+	PE 40:5	3739.69	41297.5	0.893989	250.281
15.5702	794.603	[M+H]+	w/o MS2:LPC 36:2	4170.5	102092	0.943911	255.825
12.6679	794.604	[M+H]+	w/o MS2:LPC 36:2	6867.19	192630	0.72778	449.417
8.86877	794.605	[M+H]+	w/o MS2:PC O-10:0_28:5	7017.31	106103	0.898571	481.037
9.9892	794.605	[M+H]+	w/o MS2:PC O-10:0_28:5	2761.44	70538.9	0.84597	169.864
10.9651	794.606	[M+H]+	PC O-38:5|PC O-18:1_20:4	4568.75	100790	0.742132	278.993
5.19533	796.525	[M+H]+	w/o MS2:PE P-26:6_16:4	4823.31	56473.1	0.926827	285.274
7.8035	796.527	[M+H]+	w/o MS2:PE P-16:3_26:7	3547.69	75223.1	0.68596	209.827
8.35797	796.527	[M+H]+	w/o MS2:PE P-16:3_26:7	4251.38	69663.9	0.711764	312.076
6.72857	796.585	[M+H]+	w/o MS2:PC 7:0_30:4	3748.94	40454.1	0.974069	249.122
12.1516	796.586	[M+H]+	w/o MS2:PC 19:1_18:3	16636.7	338260	0.860349	983.974
11.3261	796.62	[M+H]+	w/o MS2:PC O-10:0_28:4	3155.69	65827	0.852301	123.757
6.20427	798.541	[M+H]+	w/o MS2:PC O-15:4_24:6	22662.5	233058	0.816346	1402.6
10.305	798.542	[M+H]+	w/o MS2:PC O-15:4_24:6	11644.7	148825	0.884358	494.129
14.8378	798.636	[M+H]+	PC O-38:3|PC O-20:3_18:0	8339.5	241650	0.920913	485.712
4.52637	800.522	[M+H]+	w/o MS2:PC 16:3_22:6	3085.12	32901.4	0.829989	238.304
6.13612	800.551	[M+H]+	w/o MS2:PE P-20:4_22:4	8880.19	95073.8	0.855629	520.826
6.77423	800.556	[M+H]+	w/o MS2:PE P-18:4_24:4	3532.81	36409.9	0.949321	210.272
6.13612	800.556	[M+H]+	w/o MS2:PE P-20:4_22:4	8880.19	105707	0.943096	446.805
14.4908	800.557	[M+H]+	w/o MS2:PC O-15:3_24:6	4750.62	110274	0.878919	272.658
11.6041	800.615	[M+H]+	w/o MS2:PC 19:0_18:2	4498.12	113838	0.852573	274.15
11.5813	801.617	[M+H]+	w/o MS2:SL 12:2;O/36:6	2112	56942.5	0.796842	99.6595
7.11705	802.573	[M+H]+	w/o MS2:PE P-20:3_22:4	13518.1	128405	0.94599	633.428
7.32253	804.552	[M+H]+	w/o MS2:NAGlySer 19:5;O(FA 24:6)	20792.4	241818	0.959053	2053.48
7.32253	804.552	[M+H]+	w/o MS2:NAGlySer 19:5;O(FA 24:6)	20792.4	253281	0.690723	1346.13
4.96535	804.554	[M+H]+	w/o MS2:PC 18:2_20:5	6999.5	106481	0.870891	437.001
6.3411	804.627	[M+H]+	RIKEN P-VS1 ID-11454 from Mouse_Brain_WT_N_F1EPA	6437.56	49710.4	0.922493	406.014
6.13612	806.511	[M+H]+	w/o MS2:LPC 38:10	2796.5	25583.9	0.790563	272.479
9.18375	806.566	[M+H]+	w/o MS2:PC 36:3	3082.62	59239.5	0.92283	171.471
7.98732	806.568	[M+H]+	w/o MS2:PC 18:3_20:3	5444.69	107772	0.858256	401.086
5.56213	806.568	[M+H]+	w/o MS2:PC 19:3_19:3	3292.06	47584.1	0.880274	220.67
6.61457	806.571	[M+H]+	w/o MS2:PC 19:3_19:3	224522	3822042	0.728321	16066.2
8.63878	806.572	[M+H]+	w/o MS2:PC 36:3	5937.5	85514.4	0.842686	431.156
6.20427	806.652	[M+H]+	w/o MS2:HexCer 16:0;O2/26:3;O	2638.44	24188.3	0.963644	257.217
4.82752	808.487	[M+H]+	w/o MS2:PC 37:9	2093.44	22728.7	0.930092	126.12
11.6269	808.566	[M+H]+	w/o MS2:HexCer 17:3;O2/26:6;O	7950.06	192306	0.808621	570.086
11.0778	808.583	[M+H]+	w/o MS2:PC 36:2	8531.12	232174	0.930093	532.569
10.0574	808.584	[M+H]+	w/o MS2:PC 36:2	55170.4	1107322	0.765468	3323.76
7.11705	808.587	[M+H]+	w/o MS2:PC 18:1_20:4	130946	1707664	0.861993	7822.75
7.91867	808.589	[M+H]+	w/o MS2:PC 16:0_22:5	41838.8	849505	0.822363	2443.95
6.84273	808.658	[M+H]+	w/o MS2:HexCer 18:1;O2/24:2	5850.12	36464.1	0.720459	529.469
5.86145	808.665	[M+H]+	w/o MS2:HexCer 16:0;O2/26:2;O	3302.44	34427.9	0.6672	230.215
5.47082	810.525	[M+H]+	w/o MS2:PS 36:2	4347.31	66731.1	0.894022	220.915
13.377	810.598	[M+H]+	w/o MS2:PC 14:1_24:3	59085.2	1330021	0.831145	3002.51
8.35797	810.601	[M+H]+	w/o MS2:PC 18:1_20:3	8757.44	166377	0.887175	313.065
9.71605	810.603	[M+H]+	PC 38:4|PC 18:0_20:4	364018	6192140	0.840842	18436.7
9.03427	810.603	[M+H]+	w/o MS2:PC 16:0_22:4	47348.2	828884	0.928626	2245.81
5.1725	812.5	[M+H]+	w/o MS2:RIKEN P-VS1 ID-11855 from Mouse_Brain_WT_N_F1AA	1846.56	19360.3	0.882716	99.9554
4.78152	812.521	[M+H]+	w/o MS2:RIKEN P-VS1 ID-11857 from Cell_C2C12_WT_N_12h10AA	2375.69	25964.3	0.834159	128.597
6.66007	812.542	[M+H]+	w/o MS2:PS 36:1	7926.19	123479	0.827218	428.609
11.3941	812.617	[M+H]+	w/o MS2:PC 18:0_20:3	27824.5	596997	0.901721	1412.83
12.783	812.785	[M+Na]+	Cer 52:1;O2|Cer 18:1;O2/34:0	14217.4	243381	0.841766	1126.23
5.83878	814.536	[M+Na]+	PE 40:6	25620.1	239328	0.919753	1358.03
8.12432	814.571	[M+H]+	w/o MS2:LPC 38:6	1689.38	43033.2	0.807696	88.4975
13.0587	814.632	[M+H]+	PC 38:2|PC 18:1_20:1	82131.5	1909953	0.90643	4352.33
6.8199	815.602	[M+H]+	w/o MS2:SM 41:5;O2	1476.25	16487.1	0.931544	56.8397
6.43242	816.549	[M+H]+	w/o MS2:Hex2Cer 16:1;O2/15:2	6417.38	64960.9	0.882725	274.904
6.43242	816.55	[M+H]+	w/o MS2:PC 37:5	6417.38	64960.9	0.967113	252.832
8.86877	816.589	[M+H]+	w/o MS2:RIKEN P-VS1 ID-12029 from Mouse_Testis_WT_N_Ctr	1279.81	25187.3	0.894984	47.4692
7.27687	816.59	[M+H]+	w/o MS2:PC O-14:1_26:7	2045.31	30371.8	0.914402	80.5812
7.11705	818.545	[M+H]+	w/o MS2:RIKEN P-VS1 ID-12099 from Mouse_Liver_WT_N_Ctr	3012.5	29043.8	0.921829	220.868
6.72857	818.568	[M+H]+	w/o MS2:NAGlySer 18:5;O(FA 26:6)	6526.19	58907.3	0.865564	369.898
9.82938	818.605	[M+H]+	PC O-40:7|PC O-18:1_22:6	5121.19	94521.1	0.913528	383.816
7.91867	818.607	[M+H]+	w/o MS2:PC O-12:0_28:7	1659.44	32120	0.960355	92.4328
5.97545	818.686	[M+H]+	w/o MS2:HexCer 18:2;O2/26:1	1785.5	20270	0.948305	101.2
7.32253	820.526	[M+H]+	w/o MS2:RIKEN P-VS1 ID-12190 from Mouse_Brain_WT_N_F1AA	7159.81	83190.6	0.899531	514.128
7.66535	820.581	[M+H]+	w/o MS2:PC 37:3	1971.56	30343	0.827881	137.276
6.36392	820.612	[M+H]+	w/o MS2:PC O-12:0_28:6	2510.88	21309.6	0.683372	180.299
10.9878	820.62	[M+H]+	w/o MS2:PC O-12:0_28:6	1400.19	37361.3	0.905636	78.2387
10.9878	820.622	[M+H]+	w/o MS2:PC O-12:0_28:6	1400.19	36316.8	0.771502	75.8643
7.98732	822.542	[M+H]+	w/o MS2:PE P-18:4_26:7	2121.5	41613	0.623288	125.684
8.63878	822.543	[M+H]+	w/o MS2:PE P-18:4_26:7	2424.44	38469	0.834088	129.311
13.013	822.636	[M+H]+	w/o MS2:PC O-12:0_28:5	2486.62	54333.8	0.946892	131.38
7.11705	823.633	[M+Na]+	DG 50:10	1775.25	20236.4	0.78641	103.91
11.0778	824.556	[M+H]+	w/o MS2:RIKEN P-VS1 ID-12356 from Mouse_Macrophage_WT_N_F1AA	3231.94	92537.1	0.754932	179.513
10.0574	824.557	[M+H]+	w/o MS2:RIKEN P-VS1 ID-12356 from Mouse_Macrophage_WT_N_F1AA	20426.8	396603	0.833836	1259.14
13.3545	826.572	[M+H]+	w/o MS2:PC O-15:3_26:7	20344.9	437490	0.839781	1235.25
6.59192	828.544	[M+H]+	w/o MS2:Hex2Cer 16:1;O2/16:3	6993.94	113780	0.937134	630.592
6.59192	828.55	[M+H]+	w/o MS2:PC 38:6	6993.94	127254	0.916872	522.886
6.8199	828.568	[M+H]+	w/o MS2:PS 37:0	1675.19	17125.8	0.707927	83.8451
5.83878	830.51	[M+H]+	w/o MS2:RIKEN P-VS1 ID-12589 from Mouse_Heart_WT_N_F1DHA	7040.69	68340.4	0.8411	524.981
7.09422	830.567	[M+H]+	w/o MS2:PC 38:5	6308.25	112437	0.775655	300.517
7.89567	830.57	[M+H]+	w/o MS2:PC 38:5	4959.5	102795	0.76297	236.265
5.05783	830.571	[M+H]+	PC 40:8|PC 20:4_20:4	8658.75	117672	0.922264	410.644
5.83878	832.582	[M+H]+	w/o MS2:PC 38:4	1410.25	12468.3	0.877674	93.9583
9.03427	832.584	[M+H]+	w/o MS2:PC 22:2_18:5	7908.19	152939	0.911285	393.314
6.40958	832.586	[M+H]+	w/o MS2:PC 18:1_22:6	79921.9	1186955	0.791595	5614.44
5.97545	832.662	[M+H]+	RIKEN P-VS1 ID-12702 from Mouse_Brain_WT_N_F1AA	6896.81	69937.6	0.895944	376.141
7.00288	832.665	[M+H]+	RIKEN P-VS1 ID-12702 from Mouse_Brain_WT_N_F1AA	75989.4	658780	0.869615	4189.05
11.4395	834.596	[M+H]+	w/o MS2:PC 38:3	3921.62	79580	0.825968	221.868
7.20837	834.601	[M+H]+	w/o MS2:PC 6:0_34:6	3026.75	32591	0.912415	195.824
7.71133	834.601	[M+H]+	w/o MS2:PC 6:0_34:6	12033.1	235948	0.955807	740.09
8.84595	834.604	[M+H]+	PC 40:6	242526	3864484	0.900567	15652.5
7.32253	834.676	[M+H]+	RIKEN P-VS1 ID-12797 from Mouse_Brain_fads2KO_N_Ctr	4742.5	43420.6	0.944942	383.183
10.4842	834.77	[M+Na]+	Cer 54:4;O2|Cer 18:1;O2/36:3	2087.12	40359.6	0.744333	165.11
5.14967	836.543	[M+H]+	w/o MS2:BMP 14:1_26:7	4290.44	55951.1	0.612599	410.113
5.14967	836.544	[M+H]+	w/o MS2:BMP 14:1_26:7	4290.44	55951.1	0.883604	319.26
13.0587	836.613	[M+H]+	w/o MS2:PC 38:2	16153.8	324200	0.916481	1192.47
10.4618	836.616	[M+H]+	w/o MS2:PC 6:0_34:5	7474.56	194130	0.89785	523.764
9.35157	836.617	[M+H]+	w/o MS2:PC 22:2_18:3	9165.62	172039	0.876763	493.036
11.6949	838.634	[M+H]+	w/o MS2:PC 18:0_22:4	48326.1	911443	0.882296	3033.73
9.82938	840.586	[M+H]+	w/o MS2:PC O-16:3_26:7	1175.31	19414	0.925753	64.2744
6.6829	841.617	[M+H]+	w/o MS2:SM 43:6;O2	3826.69	45156.4	0.912188	112.658
6.3411	846.629	[M+H]+	w/o MS2:TG 8:0_20:5_22:6;O1	4472.44	38531.8	0.820141	336.149
6.24977	846.645	[M+H]+	w/o MS2:HexCer 16:1;O3/28:4(2OH)	2552.06	23273.8	0.829273	160.371
7.3682	846.678	[M+H-H2O]+	HexCer 45:4;O3	1825.62	18919.9	0.829219	111.505
9.05725	848.558	[M+H]+	w/o MS2:RIKEN P-VS1 ID-13291 from Mouse_Kidney_WT_N_F1EPA	3369.75	68215.4	0.907312	185.549
9.71605	848.558	[M+H]+	w/o MS2:RIKEN P-VS1 ID-13291 from Mouse_Kidney_WT_N_F1EPA	22449.4	402413	0.905219	1389.13
5.97545	848.636	[M+H]+	w/o MS2:BMP 12:0_28:2	1345.12	13973	0.952292	94.1045
7.00288	848.639	[M+H]+	w/o MS2:BMP 14:1_26:1	16424	148449	0.983464	1161.48
5.88412	848.651	[M+H]+	w/o MS2:PC O-14:0_28:6	1133.31	10238.1	0.847178	70.1271
5.86145	848.658	[M+H]+	w/o MS2:HexCer 16:1;O3/28:3(2OH)	1318.5	10010	0.920973	86.2532
6.86557	848.659	[M+H]+	w/o MS2:PC O-18:0_24:6	17407	144430	0.60947	1077.11
13.0587	852.588	[M+H]+	w/o MS2:PC O-15:4_28:7	6134.62	123013	0.910783	360.573
12.76	852.777	[M+H]+	w/o MS2:Cer 18:2;O2/38:4;O	7238.69	138618	0.832435	416.923
6.38675	854.566	[M+H]+	w/o MS2:PC 21:5_21:5	3432.69	55404.2	0.920713	172.888
4.57303	854.572	[M+H]+	w/o MS2:PC 16:4_26:6	64635.1	616188	0.85493	4693.66
7.7575	856.58	[M+H]+	w/o MS2:Hex2Cer 16:1;O2/18:3	1455.88	31374.1	0.858584	49.3416
5.49365	856.584	[M+H]+	w/o MS2:PC 16:3_26:6	4778.56	84231	0.745318	365.942
8.86877	856.585	[M+H]+	w/o MS2:PC 40:6	33081.5	543624	0.916824	1237.52
8.66195	856.754	[M+Na]+	Cer 56:7;O2|Cer 18:2;O2/38:5	1170.69	17290.3	0.888716	46.2773
5.14967	858.527	[M+H]+	w/o MS2:PS 40:6	7398.88	89585.1	0.873275	637.536
6.98005	858.678	[M+H]+	w/o MS2:HexCer 16:0;O2/30:6	1598.19	21542.9	0.662037	105.773
9.8522	858.771	[M+Na]+	Cer 56:6;O2|Cer 18:1;O2/38:5	12161.5	149439	0.935141	611.431
11.6723	860.613	[M+H]+	w/o MS2:PC 40:4	6002.88	126706	0.865351	442.361
8.47763	860.616	[M+H]+	w/o MS2:PC 18:3_24:4	3955.44	72028.5	0.890493	234.057
7.7805	860.695	[M+H]+	w/o MS2:HexCer 16:0;O2/30:5	1872	19695.1	0.85739	111.267
6.20427	862.56	[M+H]+	w/o MS2:PS 40:4	1451.38	19937.4	0.866877	77.9744
9.53173	862.708	[M+H]+	w/o MS2:HexCer 16:0;O2/30:3;O	8038.94	74265.7	0.91178	506.723
11.5584	862.8	[M+Na]+	Cer 56:4;O2|Cer 18:1;O2/38:3	2163.56	37573.4	0.887078	131.751
12.259	862.802	[M+Na]+	Cer 56:4;O2|Cer 20:1;O2/36:3	1636.88	29390.7	0.852696	102.388
5.51647	863.6	[M+H]+	w/o MS2:SM 45:9;O2	3112.38	34773.6	0.921209	200.968
6.98005	863.661	[M+H]+	w/o MS2:SM 45:6;O3	1423.12	20147	0.620348	102.768
8.98827	863.692	[M+H]+	w/o MS2:SM 12:1;O2/34:4	4138.94	40750.9	0.899149	276.562
6.86557	864.632	[M+H]+	w/o MS2:HexCer 17:3;O2/30:6;O	4869	43758.9	0.963281	327.431
12.0601	864.646	[M+H]+	w/o MS2:PC 12:0_30:5	1568.81	45880.7	0.977251	79.1817
12.76	868.749	[M+H]+	w/o MS2:Cer 19:2;O2/38:6	2516.12	59145.3	0.833003	134.698
5.83878	871.631	[M+H]+	w/o MS2:SM 46:9;O3	2260.69	29328.7	0.876064	149.163
8.86877	872.559	[M+H]+	w/o MS2:RIKEN P-VS1 ID-14182 from Mouse_Kidney_WT_N_F1AA	13436.7	234916	0.881544	868.842
5.86145	872.632	[M+H]+	w/o MS2:BMP 14:0_28:4	1534.25	20965.1	0.799559	132.394
6.88838	873.647	[M+H]+	w/o MS2:DG 54:13	2117.75	24227.6	0.88058	135.832
11.6723	876.588	[M+H]+	w/o MS2:PE P-22:5_26:7	2594.44	55112.9	0.890689	155.209
4.17472	878.571	[M+H]+	w/o MS2:PC 22:6_22:6	9179.06	123595	0.765563	666.96
5.05783	880.586	[M+H]+	w/o MS2:PC 22:5_22:6	7031.19	81038	0.807836	535.621
5.6078	882.601	[M+H]+	w/o MS2:PC 22:5_22:5	2943.25	40296.4	0.854233	151.277
9.01127	885.674	[M+H]+	w/o MS2:SL 17:3;O/36:6;O	4057.06	38541.9	0.726445	183.374
11.3941	886.799	[M+Na]+	Cer 58:6;O2|Cer 20:1;O2/38:5	2590.69	39121.4	0.940732	129.446
6.54658	897.647	[M+H]+	w/o MS2:DG 56:15	1868.25	25005.9	0.87287	69.8853
9.8522	898.763	[M+H]+	w/o MS2:PC O-17:0_28:2	4153.12	50166.9	0.974763	200.303
4.19805	900.552	[M+H]+	w/o MS2:PC 44:12	1727.5	19410.7	0.892224	135.15
12.3049	902.793	[M+H]+	w/o MS2:PC O-17:0_28:0	1208.94	21555.8	0.948851	70.7459
3.56593	907.532	[M+H]+	w/o MS2:RIKEN P-VS1 ID-15436 from Mouse_Feces_WT_ABX_Ctr	1199.5	16090.4	0.853217	80.6857
4.96535	909.548	[M+H]+	w/o MS2:PI 38:4	5673.62	58854.2	0.867047	333.19
9.8522	914.736	[M+H]+	w/o MS2:SL 20:1;O/36:6;O	2539.44	31634.2	0.901823	147.239
4.96535	925.52	[M+H]+	w/o MS2:RIKEN P-VS1 ID-15944 from Mouse_Muscle_WT_CTX1_Ctr	1267.75	13451.6	0.818849	106.114
12.5523	940.846	[M+H]+	w/o MS2:Cer 24:3;O2/38:4	2666.31	44149.6	0.949424	162.382
6.54658	976.808	[M+H]+	w/o MS2:PC O-23:0_28:5	2493.12	24289.7	0.869123	194.373
12.5752	980.84	[M+H]+	w/o MS2:PC O-23:1_28:2	1137.81	20207.1	0.917609	80.8914
1.67088	991.674	[M+H]+	w/o MS2:RIKEN P-VS1 ID-17431 from Mouse_Plasma_ApoEKO_N_F1DHA	53106.9	474326	0.965746	4856.3
5.51647	998.793	[M+H]+	w/o MS2:PC O-25:1_28:7	2524	22810.7	0.955081	210.199
1.69338	1013.65	[M+H]+	w/o MS2:RIKEN P-VS1 ID-17726 from Mouse_Muscle_WT_CTX1_Ctr	6114.56	89986.6	0.881832	554.023
2.22068	1047.73	[M+H]+	w/o MS2:TG 15:3_15:4_36:10	11750.6	80760.5	0.791505	1099.17
2.19785	1073.75	[M+H]+	w/o MS2:TG 15:4_15:4_38:10	1300.31	9709.92	0.789252	128.196
2.22068	1085.69	[M+H]+	w/o MS2:RIKEN P-VS1 ID-18250 from Mouse_Plasma_ApoEKO_N_F1EPA	1689.44	13265.6	0.865572	165.48
4.24472	1194.82	[M+H]+	w/o MS2:RIKEN P-VS1 ID-18829 from Mouse_Macrophage_WT_N_F1AA	1333.81	15830.2	0.771335	145.644
6.66007	1404.08	[M+H]+	w/o MS2:RIKEN P-VS1 ID-19782 from Mouse_Brain_fat1TG_N_w6rich	2604.75	20944.1	0.905123	349.099
6.54658	1456.11	[M+H]+	w/o MS2:RIKEN P-VS1 ID-19954 from Mouse_Brain_fads2KO_N_Ctr	11092.7	100678	0.853612	1004.97
7.66535	1460.14	[M+H]+	w/o MS2:RIKEN P-VS1 ID-19971 from Mouse_Brain_fads2KO_N_Ctr	1285.06	12308.8	0.87423	166.244
11.1003	1468.13	[M+H]+	w/o MS2:RIKEN P-VS1 ID-19993 from Mouse_AdrenalGlands_fads2KO_N_Ctr	1323	23426.5	0.938023	166.211
5.56213	1474.06	[M+H]+	w/o MS2:RIKEN P-VS1 ID-20029 from Mouse_Testis_WT_N_Ctr	4199.5	35199.5	0.916832	648.551
10.4395	1478.15	[M+H]+	w/o MS2:RIKEN P-VS1 ID-20061 from Mouse_Kidney_fads2KO_N_Ctr	1566.31	30994.7	0.941105	211.483
6.13612	1488.1	[M+H]+	w/o MS2:RIKEN P-VS1 ID-20105 from Mouse_Muscle_fads2KO_N_Ctr	2060.12	19958.7	0.889644	238.42
5.241	1496.05	[M+H]+	w/o MS2:RIKEN P-VS1 ID-20156 from Mouse_Kidney_WT_N_Ctr	1545	12381.7	0.895284	249.145
6.54658	1500.07	[M+H]+	w/o MS2:RIKEN P-VS1 ID-20185 from Mouse_AdrenalGlands_fads2KO_N_Ctr	2100.56	18306.8	0.799261	270.58
5.51647	1500.08	[M+H]+	w/o MS2:RIKEN P-VS1 ID-20185 from Mouse_AdrenalGlands_fads2KO_N_Ctr	16223.5	149793	0.941532	2372.82
6.13612	1512.1	[M+H]+	w/o MS2:RIKEN P-VS1 ID-20279 from Mouse_AdrenalGlands_fads2KO_N_Ctr	2740.69	24357.7	0.937578	432.036
11.0778	1516.13	[M+H]+	w/o MS2:RIKEN P-VS1 ID-20326 from Mouse_AdrenalGlands_fads2KO_N_Ctr	2030	51792.2	0.864664	282.978
10.4395	1520.16	[M+H]+	w/o MS2:RIKEN P-VS1 ID-20361 from Mouse_AdrenalGlands_fads2KO_N_Ctr	50787.3	920594	0.68867	5962.46
5.21817	1522.06	[M+H]+	w/o MS2:RIKEN P-VS1 ID-20372 from Mouse_AdrenalGlands_fads2KO_N_Ctr	1753.25	14992.2	0.887152	295.394
10.5288	1524.18	[M+H]+	w/o MS2:RIKEN P-VS1 ID-20389 from Mouse_Brain_fads2KO_N_Ctr	2017.62	28959.2	0.915364	281.857
4.82752	1528.04	[M+H]+	w/o MS2:RIKEN P-VS1 ID-20419 from Mouse_Brain_fads2KO_N_Ctr	3315.12	27481.2	0.924455	525.473
5.104	1532.07	[M+H]+	w/o MS2:RIKEN P-VS1 ID-20452 from Mouse_AdrenalGlands_fads2KO_N_Ctr	1760.12	14971.1	0.937987	309.553
10.4618	1542.14	[M+H]+	w/o MS2:RIKEN P-VS1 ID-20554 from Mouse_AdrenalGlands_fads2KO_N_Ctr	10800.6	350577	0.773367	1429.43
10.3275	1546.18	[M+H]+	w/o MS2:RIKEN P-VS1 ID-20599 from Mouse_AdrenalGlands_fads2KO_N_Ctr	4073.62	83326.2	0.976756	543.086
4.80452	1554.05	[M+H]+	w/o MS2:RIKEN P-VS1 ID-20659 from Mouse_AdrenalGlands_fads2KO_N_Ctr	1615.5	14467.5	0.899229	308.002
10.5065	1560.12	[M+H]+	w/o MS2:RIKEN P-VS1 ID-20708 from Mouse_Brain_fads2KO_N_Ctr	1324.06	31978	0.756157	172.54
10.2599	1568.16	[M+H]+	w/o MS2:RIKEN P-VS1 ID-20780 from Mouse_AdrenalGlands_fads2KO_N_Ctr	2567.81	47202.6	0.750619	373.375
10.1473	1572.19	[M+H]+	w/o MS2:RIKEN P-VS1 ID-20824 from Mouse_AdrenalGlands_fads2KO_N_Ctr	3091.44	43691.1	0.858535	409.739
13.534	1576.22	[M+H]+	w/o MS2:RIKEN P-VS1 ID-20861 from Mouse_AdrenalGlands_fads2KO_N_Ctr	13255.4	290469	0.728377	1644.31
10.1249	1594.18	[M+H]+	w/o MS2:RIKEN P-VS1 ID-20986 from Mouse_BAT_fads2KO_N_Ctr	2947.69	40042.6	0.898086	387.856
13.5786	1598.21	[M+H]+	w/o MS2:RIKEN P-VS1 ID-21025 from Mouse_AdrenalGlands_fads2KO_N_Ctr	7668.94	150897	0.801095	1114.75

## Sheet: SA_SS3_NEG
MS and MS/MS IDs									MS/MS IDs
RT[min]	m/z	Type	Metabolite Name	Height	Area	Gaussian	S/N		RT[min]	m/z	Type	Metabolite Name	Height	Area	Gaussian	S/N
6.97158	359.292	[M-H]-	w/o MS2:FA 24:4	1105.62	16711	0.921455	157.141		0.7118	410.233	[M-H]-	NATau 20:4	1607	17546.7	0.731092	162.721
1.2751	368.314	[M-H]-	w/o MS2:Cer 12:1;O2/10:0	1502.56	19703.1	0.678134	240.308		6.2358	478.289	[M-H]-	LPE 18:1	2530.5	30986.7	0.722226	344.156
1.13443	380.314	[M-H]-	w/o MS2:Cer 12:2;O2/11:0	1361.88	24795.5	0.644375	414.22		6.2358	480.304	[M-H]-	LPE 18:0	1901.31	19104.5	0.727724	42.2408
1.62542	382.33	[M-H]-	w/o MS2:Cer 12:1;O2/11:0	1572.31	10668.1	0.748789	259.776		5.96348	480.305	[M-H]-	LPE 18:0	3385.12	33751.5	0.906169	90.5724
0.780133	388.249	[M-H]-	w/o MS2:NAPhe 14:1;O	2082.25	20866.6	0.71428	416.712		1.34593	480.305	[M-H]-	LPE 18:0	7120.12	56049.2	0.814414	504.445
1.2751	394.328	[M-H]-	w/o MS2:Cer 12:2;O2/12:0	1560.44	16948.8	0.869328	190.665		6.99442	644.593	[M-H]-	Cer 42:3;O2|Cer 18:1;O2/24:2	2127.25	27349	0.872713	294.512
1.70347	396.344	[M-H]-	w/o MS2:Cer 12:1;O2/12:0	1096.12	6992.58	0.521717	383.824		5.62683	673.475	[M-2H]2-	CL 64:2|CL 15:0_15:0_16:1_18:1	1783.75	23821.2	0.721016	447.916
1.18162	402.297	[M-H]-	w/o MS2:NAPhe 16:0	1504.81	17206.9	0.897887	302.196		5.55833	699.491	[M-H]-	PA 36:2|PA 18:1_18:1	25914.3	401615	0.802982	2930.91
0.7118	410.233	[M-H]-	NATau 20:4	1607	17546.7	0.731092	162.721		6.34995	716.516	[M-H]-	PE 34:1|PE 16:0_18:1	13890.2	154214	0.937704	911.535
1.18162	428.312	[M-H]-	w/o MS2:Cer 12:2;O2/15:4	1481.81	16642.6	0.782476	217.163		7.99685	716.517	[M-2H]2-	CL 70:1|CL 16:0_16:0_22:0_16:1	11846.4	327974	0.773	371.613
1.62542	430.328	[M-H]-	w/o MS2:Cer 12:1;O2/15:4	1778.31	14446.8	0.937519	366.575		6.6526	726.538	[M-H]-	PE O-36:3|PE O-18:2_18:1	372427	3983359	0.882847	37597.1
0.967117	435.248	[M-H]-	w/o MS2:NAGlySer 18:4;O	3563	39855.8	0.84174	195.343		5.82565	728.518	[M-2H]2-	CL 72:3|CL 16:0_24:0_17:1_15:2	8159.56	78705	0.72696	637.347
6.32713	436.279	[M-H]-	w/o MS2:LPE O-16:1	1689.31	20470.4	0.964101	99.1562		7.81137	728.554	[M-H]-	PE O-36:2|PE O-18:1_18:1	55516.5	640551	0.935177	4586.39
6.76627	436.279	[M-H]-	w/o MS2:LPE O-16:1	4738.69	52978.2	0.886587	438.444		5.29068	738.502	[M-2H]2-	CL 74:7|CL 18:0_18:1_18:1_20:5	5011.56	52297.8	0.839984	480.514
5.38202	436.279	[M-H]-	w/o MS2:LPE O-16:1	2063.88	21635.4	0.883458	200.383		5.46668	740.516	[M-H]-	PE 36:3|PE 18:1_18:2	2114	29260.5	0.597883	120.939
1.13443	436.279	[M-H]-	w/o MS2:LPE O-16:1	3107.69	40284.6	0.838114	306.867		4.56373	742.533	[M-H]-	PE 36:2|PE 18:1_18:1	4024.56	46641.7	0.84119	126.561
5.69533	436.279	[M-H]-	w/o MS2:LPE O-16:1	2392.75	24990	0.944079	201.612		6.2358	742.534	[M-H]-	PE 36:2|PE 18:1_18:1	71568.6	751977	0.814592	2280.89
6.6526	444.284	[M-H2O-H]-	w/o MS2:NATau 21:2;O	11514.8	142634	0.795458	1660.43		7.3474	744.549	[M-H]-	PE 36:1|PE 18:0_18:1	45189.6	450951	0.847965	1331.22
5.62683	444.284	[M-H2O-H]-	w/o MS2:NATau 21:2;O	6883.94	87204.8	0.777062	954.157		5.62683	748.522	[M-H]-	PE O-38:6|PE O-18:2_20:4	209426	2212080	0.839878	16003.4
7.5846	444.284	[M-H2O-H]-	w/o MS2:NATau 21:2;O	1235.06	15227.8	0.923115	173.332		6.05513	750.535	[M-H]-	PE O-38:5|PE O-18:2_20:3	8163.44	87525.6	0.912387	327.93
6.25863	444.284	[M-H2O-H]-	w/o MS2:NATau 21:2;O	1754	22936.2	0.862492	191.389		6.60693	750.538	[M-H]-	PE O-38:5|PE O-18:1_20:4	125008	1225106	0.887614	4892.36
6.60693	446.299	[M-H2O-H]-	w/o MS2:NATau 21:1;O	4169.69	45855.9	0.783579	468.104		7.37023	752.553	[M-H]-	PE O-38:4|PE O-18:1_20:3	6387.06	65563.6	0.819639	288.543
7.8342	446.299	[M-H2O-H]-	w/o MS2:NATau 21:1;O	1337.12	17401.2	0.788233	151.289		7.04008	752.553	[M-H]-	PE O-38:4|PE O-16:1_22:3	14701.5	171555	0.900347	577.627
6.30428	446.299	[M-H2O-H]-	w/o MS2:NATau 21:1;O	4004.5	41848	0.863268	464.967		5.77462	754.532	[M-2H]2-	CL 76:5|CL 24:0_18:1_17:2_17:2	19952.7	200288	0.732306	897.76
7.25073	446.299	[M-H2O-H]-	w/o MS2:NATau 21:1;O	1416.12	17649.3	0.893191	154.732		7.5846	754.569	[M-H]-	PE O-38:3|PE O-18:2_20:1	59999.8	682094	0.762589	4246.31
5.62683	462.294	[M-H]-	w/o MS2:LPE O-18:2	11249.9	126818	0.816964	907.952		6.6526	756.547	[M-2H]2-	CL 76:3|CL 24:0_17:1_17:1_18:1	7516.62	82092.9	0.777588	741.341
7.5846	462.294	[M-H]-	w/o MS2:LPE O-18:2	1904.25	23490.7	0.805672	139.063		5.84865	760.52	[M-H]-	PE 35:2;O2|PE 18:1_17:1;O2	1784.12	18804.7	0.934381	66.3819
6.25863	462.294	[M-H]-	w/o MS2:LPE O-18:2	3604.19	45098.7	0.89341	229.905		5.24502	764.517	[M-H]-	PE 34:1;O3|PE 18:1_16:0;O3	16410.4	175014	0.896177	352.319
6.6526	462.294	[M-H]-	w/o MS2:LPE O-18:2	14238.6	185592	0.808922	1152.48		6.2358	766.533	[M-H]-	PE 38:4|PE 18:0_20:4	48889.6	459240	0.760197	2109.22
1.13443	462.295	[M-H]-	w/o MS2:LPE O-18:2	16348.8	193616	0.735329	1388.79		6.94875	768.546	[M-H]-	PE 38:3|PE 18:0_20:3	3839.25	38132.9	0.921652	149.817
7.8342	464.309	[M-H]-	w/o MS2:LPE O-18:1	1809	21773.6	0.962547	92.5907		6.6526	768.547	[M-H]-	PE 38:3|PE 18:0_20:3	2187.94	22148.4	0.923524	81.7147
7.25073	464.309	[M-H]-	w/o MS2:LPE O-18:1	2352.69	29285.5	0.882745	107.421		7.10857	770.563	[M-H]-	PE 38:2|PE 18:1_20:1	11707.6	132368	0.844405	690.132
6.60693	464.31	[M-H]-	w/o MS2:LPE O-18:1	6768.75	71892.4	0.897678	287.818		4.79388	774.536	[M-2H]2-	CL 79:6|CL 28:0_17:2_17:2_17:2	1971.06	17859	0.970882	109.137
6.30428	464.31	[M-H]-	w/o MS2:LPE O-18:1	6782.38	71204.5	0.86381	380.504		6.28147	774.538	[M-H]-	PE O-40:7|PE O-18:1_22:6	148515	1467338	0.765937	12043.3
1.4791	464.311	[M-H]-	w/o MS2:LPE O-18:1	15784.7	92142.1	0.781019	862.655		6.90308	776.552	[M-H]-	PE O-40:6|PE O-18:1_22:5	12639.1	133039	0.848298	747.897
0.802967	473.278	[M-H]-	w/o MS2:RIKEN N-VS1 ID-2002 from Mouse_Feces_WT_N_Ctr	1433.38	16485	0.698708	77.8014		6.2358	776.552	[M-H]-	PE O-40:6|PE O-18:2_22:4	70078.6	744348	0.678328	5086.77
6.2358	478.289	[M-H]-	LPE 18:1	2530.5	30986.7	0.722226	344.156		5.74633	778.532	[M-H]-	PE 39:5|PE 19:1_20:4	6860.81	68464.8	0.833197	99.9423
1.03895	478.289	[M-H]-	w/o MS2:LPE 18:1	6895.5	65926.3	0.875382	571.109		6.40107	778.566	[M-H]-	PE O-40:5|PE O-18:1_22:4	3669.75	46292.8	0.857757	314.54
6.2358	480.304	[M-H]-	LPE 18:0	1901.31	19104.5	0.727724	42.2408		6.94875	778.568	[M-H]-	PE O-40:5|PE O-18:2_22:3	30130.2	348009	0.953156	750.432
5.96348	480.305	[M-H]-	LPE 18:0	3385.12	33751.5	0.906169	90.5724		7.25073	778.569	[M-H]-	PE O-40:5|PE O-18:1_22:4	78462.9	763810	0.926854	2008.77
7.3474	480.305	[M-H]-	w/o MS2:PE O-8:0_10:0	1206.56	15439.7	0.71049	30.6278		8.07552	780.584	[M-H]-	PE O-40:4|PE O-18:1_22:3	6322.19	62222.3	0.976643	169.437
1.34593	480.305	[M-H]-	LPE 18:0	7120.12	56049.2	0.814414	504.445		4.92138	788.517	[M-H]-	PE 36:3;O3|PE 18:1_18:2;O3	5954.81	66991.4	0.754322	119.823
1.64842	480.305	[M-H]-	w/o MS2:PE O-8:0_10:0	11837.1	104158	0.830293	316.819		5.96348	790.533	[M-H]-	PE 40:6|PE 18:0_22:6	101012	964181	0.935463	2714.57
2.02922	492.341	[M-H]-	w/o MS2:SL 12:0;O/13:0;O	1556.06	13807	0.801578	53.6567		6.53845	792.547	[M-H]-	PE 36:1;O3|PE 18:0_18:1;O3	17153.7	169323	0.899542	459.923
0.872617	500.273	[M-H]-	w/o MS2:LPE 20:4	2427	24952.3	0.755311	211.005		7.10857	792.548	[M-2H]2-	CL 82:9|CL 24:0_18:1_20:4_20:4	3894.94	63644.6	0.867286	99.7268
1.32193	506.32	[M-H]-	w/o MS2:RIKEN N-VS1 ID-2259 from Mouse_Plasma_ApoEKO_N_F1DHA	2919	25207.5	0.918546	112.54		6.62977	794.544	[M-H]-	PE 36:0;O3|PE 18:0_18:0;O3	1773.38	17658.5	0.846732	92.5063
1.64842	506.321	[M-H]-	w/o MS2:RIKEN N-VS1 ID-2259 from Mouse_Plasma_ApoEKO_N_F1DHA	36160.1	313976	0.845776	1427.8		6.85742	794.563	[M-H]-	PE 36:0;O3|PE 18:0_18:0;O3	15865.1	165270	0.802824	502.783
2.19868	508.336	[M-H]-	w/o MS2:PE O-8:0_12:0	6936	51724.9	0.819072	137.351		6.42378	802.568	[M-H]-	PE O-42:7|PE O-18:2_24:5	2763.12	35901	0.708139	197.831
0.826133	524.274	[M-H]-	w/o MS2:LPE 22:6	8963.06	84272.9	0.652033	575.286		7.6972	806.598	[M-H]-	PE O-42:5|PE O-18:2_24:3	2452.31	30276.9	0.726389	26.7923
0.99095	528.304	[M-H]-	w/o MS2:LPE 22:4	1567.69	14408.5	0.882116	326.917		8.0301	806.6	[M-H]-	PE O-42:5|PE O-18:1_24:4	2252.31	21097.8	0.66864	23.8928
1.29827	528.304	[M-H]-	w/o MS2:LPE 22:4	2413.12	24034.5	0.959602	499.278		7.01725	824.655	[M-H]-	HexCer 42:2;O3|HexCer 18:1;O2/24:1;O	27724.2	272664	0.802094	2135.41
2.1384	534.351	[M-H]-	w/o MS2:PE O-8:0_14:1	1185.81	10075.2	0.627285	137.714		5.0592	861.543	[M-H]-	PI 36:2|PI 16:1_20:1	2140.38	29418.6	0.838934	155.051
1.2286	552.304	[M-H]-	w/o MS2:LPE 24:6	4651.38	45804	0.902385	373.516		3.81432	883.525	[M-H]-	PI 34:1;O3|PI 18:1_16:0;O3	7996.31	108379	0.843284	439.11
1.3755	554.319	[M-H]-	w/o MS2:RIKEN N-VS1 ID-2662 from Mouse_Feces_WT_ABX_Ctr	1431.81	12709.3	0.796915	443.647
5.64967	562.514	[M-H]-	w/o MS2:Cer 12:0;O2/24:2	4217.31	46754.1	0.871933	511.012
6.39562	564.529	[M-H]-	w/o MS2:Cer 12:0;O2/24:1	10712.6	99613.2	0.946614	2808.26
1.64842	566.34	[M-H]-	w/o MS2:PE O-8:0_14:1;O2	1833.38	14836.9	0.890661	793.693
4.6329	584.499	[M-H]-	w/o MS2:Cer 12:0;O2/26:5	8142.81	69940.4	0.723895	2056.22
7.1999	592.561	[M-H]-	w/o MS2:RIKEN N-VS1 ID-3019 from Mouse_AdrenalGlands_WT_N_Ctr	1096.31	10384.4	0.759342	202.397
1.01512	599.314	[M-H]-	w/o MS2:SMGDG O-8:0_10:0	2398.44	23388.3	0.828056	490.062
6.94875	618.576	[M-H]-	w/o MS2:Cer 12:0;O2/28:2	2819.94	29848.9	0.756862	543.38
0.734633	619.283	[M-H]-	w/o MS2:SMGDG O-15:4_5:0	2965	28470.9	0.765832	712.08
1.9289	626.461	[M-H]-	w/o MS2:HexCer 16:1;O2/13:1	1149.75	9896.51	0.831872	318.558
6.99442	644.593	[M-H]-	Cer 42:3;O2|Cer 18:1;O2/24:2	2127.25	27349	0.872713	294.512
7.20525	646.607	[M-H]-	w/o MS2:Cer 12:0;O2/30:2	1351.25	19737.3	0.818377	128.056
7.7657	646.607	[M-H]-	w/o MS2:Cer 18:1;O2/24:1	12774.2	122924	0.926801	1262.86
0.6198	666.054	[M-H]-	w/o MS2:RIKEN N-VS1 ID-3892 from Blank	2184	19072.8	0.774111	531.852
5.80265	672.49	[M-H]-	w/o MS2:Cer 12:1;O3/26:6(2OH)	1888	23970.2	0.70285	134.703
5.62683	673.475	[M-2H]2-	CL 64:2|CL 15:0_15:0_16:1_18:1	1783.75	23821.2	0.721016	447.916
8.10352	690.501	[M-H]-	w/o MS2:HexCer 16:0;O2/18:5	2588.88	41648.1	0.832292	112.047
1.85973	691.598	[M-H]-	w/o MS2:RIKEN N-VS1 ID-4262 from Mouse_SmallIntestine_fads2KO_N_Ctr	1388.5	9565.15	0.761643	119.936
5.77462	698.506	[M-H]-	w/o MS2:RIKEN N-VS1 ID-4363 from Mouse_Feces_WT_N_Ctr	7735.5	117162	0.730395	669.125
5.55833	699.491	[M-H]-	PA 36:2|PA 18:1_18:1	25914.3	401615	0.802982	2930.91
6.76627	700.522	[M-H]-	w/o MS2:Cer 12:1;O3/28:6(2OH)	102484	1058484	0.849585	9672.23
6.18998	712.521	[M-H]-	w/o MS2:Cer 13:2;O3/28:6(2OH)	2640.06	30895.1	0.664225	296.877
7.25608	714.537	[M-H]-	w/o MS2:Cer 13:1;O3/28:6(2OH)	2336.88	26376.9	0.886456	160.099
4.54112	716.515	[M-H]-	w/o MS2:CL 12:0_12:0_28:0_18:1	1872.62	23736.6	0.837749	120.314
6.34995	716.516	[M-H]-	PE 34:1|PE 16:0_18:1	13890.2	154214	0.937704	911.535
7.99685	716.517	[M-2H]2-	CL 70:1|CL 16:0_16:0_22:0_16:1	11846.4	327974	0.773	371.613
5.69533	722.506	[M-H]-	w/o MS2:CL 18:0_17:2_18:0_18:0	26689.7	256385	0.927972	2704.09
5.89465	724.521	[M-H]-	w/o MS2:CL 17:0_18:0_18:0_18:0	5499.88	57741	0.800611	440.414
6.39562	724.522	[M-H]-	w/o MS2:CL 17:0_18:0_18:0_18:0	3422.81	34171.5	0.811252	284.521
6.6526	726.538	[M-H]-	PE O-36:3|PE O-18:2_18:1	372427	3983359	0.882847	37597.1
5.82565	728.518	[M-2H]2-	CL 72:3|CL 16:0_24:0_17:1_15:2	8159.56	78705	0.72696	637.347
7.81137	728.554	[M-H]-	PE O-36:2|PE O-18:1_18:1	55516.5	640551	0.935177	4586.39
6.15647	736.522	[M-H]-	w/o MS2:HexCer 16:0;O3/14:0(2OH)	1896.69	18659.6	0.901483	140.566
5.29068	738.502	[M-2H]2-	CL 74:7|CL 18:0_18:1_18:1_20:5	5011.56	52297.8	0.839984	480.514
5.46668	740.516	[M-H]-	PE 36:3|PE 18:1_18:2	2114	29260.5	0.597883	120.939
7.08575	740.552	[M-H]-	w/o MS2:Cer 13:2;O3/30:6(2OH)	1523.81	23732.7	0.817091	79.4126
4.56373	742.533	[M-H]-	PE 36:2|PE 18:1_18:1	4024.56	46641.7	0.84119	126.561
6.2358	742.534	[M-H]-	PE 36:2|PE 18:1_18:1	71568.6	751977	0.814592	2280.89
5.58117	744.546	[M-H]-	w/o MS2:RIKEN N-VS1 ID-5096 from Mouse_Liver_WT_N_Ctr	1108.56	11218.2	0.722907	32.6567
7.3474	744.549	[M-H]-	PE 36:1|PE 18:0_18:1	45189.6	450951	0.847965	1331.22
5.38202	746.507	[M-H]-	w/o MS2:PS 18:0_15:1	26138.9	251209	0.828024	419.794
5.31352	747.497	[M-H]-	w/o MS2:PA 12:0_28:6	33358	470471	0.899421	1269.08
5.62683	748.522	[M-H]-	PE O-38:6|PE O-18:2_20:4	209426	2212080	0.839878	16003.4
4.77105	750.504	[M-H]-	w/o MS2:CL 12:0_18:3_24:0_22:6	3080.5	25359.7	0.916548	120.676
6.05513	750.535	[M-H]-	PE O-38:5|PE O-18:2_20:3	8163.44	87525.6	0.912387	327.93
6.60693	750.538	[M-H]-	PE O-38:5|PE O-18:1_20:4	125008	1225106	0.887614	4892.36
6.30428	750.539	[M-H]-	w/o MS2:HexCer 16:0;O3/15:0(2OH)	53394.7	546169	0.825407	1872.56
7.37023	752.553	[M-H]-	PE O-38:4|PE O-18:1_20:3	6387.06	65563.6	0.819639	288.543
7.04008	752.553	[M-H]-	PE O-38:4|PE O-16:1_22:3	14701.5	171555	0.900347	577.627
6.76627	753.555	[M-H]-	w/o MS2:RIKEN N-VS1 ID-5238 from Mouse_Brain_WT_N_F1AA	4483.12	87621.8	0.619342	286.373
5.77462	754.532	[M-2H]2-	CL 76:5|CL 24:0_18:1_17:2_17:2	19952.7	200288	0.732306	897.76
7.5846	754.569	[M-H]-	PE O-38:3|PE O-18:2_20:1	59999.8	682094	0.762589	4246.31
6.6526	756.547	[M-2H]2-	CL 76:3|CL 24:0_17:1_17:1_18:1	7516.62	82092.9	0.777588	741.341
5.84865	760.52	[M-H]-	PE 35:2;O2|PE 18:1_17:1;O2	1784.12	18804.7	0.934381	66.3819
4.95987	762.504	[M-H]-	w/o MS2:PE 16:0_22:6	20098.2	167370	0.857341	587.673
5.64967	764.516	[M-H]-	w/o MS2:CL 18:0_20:3_20:3_20:3	2461.75	27498	0.932374	53.0633
5.24502	764.517	[M-H]-	PE 34:1;O3|PE 18:1_16:0;O3	16410.4	175014	0.896177	352.319
4.6329	766.532	[M-H]-	w/o MS2:RIKEN N-VS1 ID-5434 from Mouse_Feces_WT_N_Ctr	2285.69	28200.6	0.783235	97.7781
5.94065	766.532	[M-H]-	w/o MS2:CL 12:0_16:1_28:0_22:6	6018.19	60553.2	0.89355	223.269
7.30173	766.533	[M-H]-	w/o MS2:CL 12:0_16:1_28:0_22:6	8860.62	127808	0.929817	382.812
6.2358	766.533	[M-H]-	PE 38:4|PE 18:0_20:4	48889.6	459240	0.760197	2109.22
6.94875	768.546	[M-H]-	PE 38:3|PE 18:0_20:3	3839.25	38132.9	0.921652	149.817
7.93595	768.546	[M-H]-	w/o MS2:PE 21:1_17:2	2056.62	26790.8	0.835592	84.8181
6.6526	768.547	[M-H]-	PE 38:3|PE 18:0_20:3	2187.94	22148.4	0.923524	81.7147
8.12635	768.575	[M-H]-	w/o MS2:Cer 13:2;O3/32:6(2OH)	1084.12	8594.16	0.765282	198.134
5.41027	770.526	[M-H]-	w/o MS2:HexCer 17:2;O2/22:6;O	3129.19	33423.1	0.852884	138.915
7.10857	770.563	[M-H]-	PE 38:2|PE 18:1_20:1	11707.6	132368	0.844405	690.132
5.31352	772.522	[M-H]-	w/o MS2:CL 14:0_17:2_26:0_22:6	24393.6	256040	0.850228	724.138
6.30428	772.542	[M-H]-	w/o MS2:HexCer 17:1;O2/22:6;O	3231.69	32665.5	0.870011	120.385
4.79388	774.536	[M-2H]2-	CL 79:6|CL 28:0_17:2_17:2_17:2	1971.06	17859	0.970882	109.137
5.91765	774.537	[M-H]-	w/o MS2:HexCer 16:1;O3/17:1(2OH)	4545.94	48234.1	0.714415	294.21
6.28147	774.538	[M-H]-	PE O-40:7|PE O-18:1_22:6	148515	1467338	0.765937	12043.3
4.72522	776.518	[M-H]-	w/o MS2:CL 18:0_20:4_22:3_20:4	38363.6	345990	0.91081	2800.97
8.02493	776.542	[M-H]-	w/o MS2:PC O-14:0_17:2;O1	2169.38	60219.1	0.824076	151.952
6.90308	776.552	[M-H]-	PE O-40:6|PE O-18:1_22:5	12639.1	133039	0.848298	747.897
6.2358	776.552	[M-H]-	PE O-40:6|PE O-18:2_22:4	70078.6	744348	0.678328	5086.77
5.48968	778.532	[M-H]-	w/o MS2:CL 12:0_18:3_28:0_22:6	2536.12	27546.8	0.867761	55.5762
5.74633	778.532	[M-H]-	PE 39:5|PE 19:1_20:4	6860.81	68464.8	0.833197	99.9423
6.40107	778.566	[M-H]-	PE O-40:5|PE O-18:1_22:4	3669.75	46292.8	0.857757	314.54
6.94875	778.568	[M-H]-	PE O-40:5|PE O-18:2_22:3	30130.2	348009	0.953156	750.432
7.25073	778.569	[M-H]-	PE O-40:5|PE O-18:1_22:4	78462.9	763810	0.926854	2008.77
7.58987	780.584	[M-H]-	w/o MS2:RIKEN N-VS1 ID-5683 from Mouse_Muscle_WT_CTX0_Ctr	8616.5	111973	0.886134	203.68
8.07552	780.584	[M-H]-	PE O-40:4|PE O-18:1_22:3	6322.19	62222.3	0.976643	169.437
6.46978	780.627	[M-H]-	w/o MS2:SL 12:1;O/34:2;O	2081.25	21983.5	0.87618	56.4174
5.55833	786.522	[M-H]-	w/o MS2:HexCer 17:2;O3/22:6(2OH)	10913	154544	0.847774	1022.34
4.92138	788.517	[M-H]-	PE 36:3;O3|PE 18:1_18:2;O3	5954.81	66991.4	0.754322	119.823
6.7436	788.537	[M-H]-	w/o MS2:PS 18:0_18:1	28038.8	399883	0.856003	675.585
4.81672	790.532	[M-H]-	w/o MS2:CL 12:0_20:5_28:0_22:6	1359.94	22933.3	0.625216	28.8686
5.96348	790.533	[M-H]-	PE 40:6|PE 18:0_22:6	101012	964181	0.935463	2714.57
6.60693	791.535	[M-H]-	w/o MS2:CL 16:2_16:2_28:0_22:6	2494.81	53094.1	0.872035	164.582
7.88503	792.546	[M-H]-	w/o MS2:CL 12:0_20:3_28:0_22:6	1510.75	32970	0.87456	40.8935
6.53845	792.547	[M-H]-	PE 36:1;O3|PE 18:0_18:1;O3	17153.7	169323	0.899542	459.923
7.10857	792.548	[M-2H]2-	CL 82:9|CL 24:0_18:1_20:4_20:4	3894.94	63644.6	0.867286	99.7268
5.43835	794.527	[M-H]-	w/o MS2:RIKEN N-VS1 ID-5908 from Mouse_Kidney_WT_N_F1EPA	2131.5	20021.3	0.805164	111.188
6.62977	794.544	[M-H]-	PE 36:0;O3|PE 18:0_18:0;O3	1773.38	17658.5	0.846732	92.5063
6.85742	794.563	[M-H]-	PE 36:0;O3|PE 18:0_18:0;O3	15865.1	165270	0.802824	502.783
5.604	795.523	[M-H]-	w/o MS2:CL 15:1_22:6_24:0_22:6	2798.38	28848.8	0.914955	120.287
7.81137	796.54	[M-H]-	w/o MS2:HexCer 17:3;O2/24:6;O	1998.06	21172	0.905599	35.8373
7.61272	796.577	[M-H]-	w/o MS2:RIKEN N-VS1 ID-5949 from Mouse_Feces_WT_N_Ctr	2443	22910.2	0.828756	42.2507
6.32713	796.622	[M-H]-	w/o MS2:PE O-13:0_28:3	2286.5	29076	0.835759	38.9788
8.1316	798.594	[M-H]-	w/o MS2:PE 20:1_20:1	1630.38	22122.4	0.856359	157.221
6.76627	800.446	[M-H]-	w/o MS2:PS 6:0_32:9	9036.25	88328	0.903679	678.786
5.48968	802.531	[M-H]-	w/o MS2:CL 14:1_22:6_26:0_22:6	5812	61884.1	0.797439	382.657
6.42378	802.568	[M-H]-	PE O-42:7|PE O-18:2_24:5	2763.12	35901	0.708139	197.831
3.50753	804.523	[M-H]-	w/o MS2:RIKEN N-VS1 ID-6100 from Mouse_BAT_fads2KO_N_Ctr	1892.56	19054.5	0.721964	37.1432
7.45472	804.583	[M-H]-	w/o MS2:HexCer 16:1;O3/19:0(2OH)	1734.25	22523.7	0.650165	35.8711
6.92592	804.583	[M-H]-	w/o MS2:HexCer 16:1;O3/19:0(2OH)	6120.5	72801.3	0.796178	123.137
4.77105	806.539	[M-H]-	w/o MS2:HexCer 17:1;O2/20:5;O	22657.9	228159	0.89211	986.365
6.28147	806.563	[M-H]-	w/o MS2:CL 12:0_22:3_28:0_22:6	4066.75	37351.7	0.891205	48.5931
7.6972	806.598	[M-H]-	PE O-42:5|PE O-18:2_24:3	2452.31	30276.9	0.726389	26.7923
8.0301	806.6	[M-H]-	PE O-42:5|PE O-18:1_24:4	2252.31	21097.8	0.66864	23.8928
6.49262	806.642	[M-H]-	w/o MS2:SL 12:1;O/36:3;O	2865.5	32488.1	0.837618	34.8333
5.53552	808.503	[M-H]-	w/o MS2:PC O-8:0_22:3;O4	1801.94	20376.1	0.826766	62.2531
5.16603	808.553	[M-H]-	w/o MS2:RIKEN N-VS1 ID-6180 from Mouse_Brain_WT_N_F1AA	2212.75	22444	0.918698	74.6496
5.16603	808.555	[M-H]-	w/o MS2:RIKEN N-VS1 ID-6180 from Mouse_Brain_WT_N_F1AA	2212.75	22157.6	0.690226	227.34
7.1999	808.66	[M-H]-	w/o MS2:HexCer 16:0;O2/26:2	40111.6	356123	0.824232	4117.01
1.90573	810.501	[M-H]-	w/o MS2:CL 20:3_22:4_22:6_22:6	1449.31	11946.3	0.799876	89.0667
6.81177	810.518	[M-H]-	w/o MS2:PC O-12:0_18:2;O4	2194.31	44020.2	0.795386	44.2786
5.604	810.521	[M-H]-	w/o MS2:PC O-12:0_18:2;O4	2639.94	35636.8	0.938264	159.887
7.51072	810.675	[M-H]-	w/o MS2:HexCer 16:0;O2/26:1	3548.5	33930.3	0.873595	326.556
6.5841	814.551	[M-H]-	w/o MS2:HexCer 17:2;O3/24:6(2OH)	1887.38	32008.9	0.922242	87.1103
6.32713	816.44	[M-H]-	w/o MS2:PC 8:0_22:6;O4	1039.5	10076.6	0.81002	162.159
5.6725	816.514	[M-H]-	w/o MS2:PC O-15:4_21:5	1401.12	15184.9	0.76814	107.93
6.46978	816.548	[M-H]-	w/o MS2:CL 14:1_22:6_28:0_22:6	2218.38	41749.7	0.81106	168.568
5.17137	818.526	[M-H]-	w/o MS2:PC O-10:0_22:4;O4	2468.94	24105.6	0.810226	161.81
5.55833	821.538	[M-H]-	w/o MS2:PG 6:0_34:6	1807.44	23793.5	0.858656	56.5237
4.58673	822.533	[M-H]-	w/o MS2:RIKEN N-VS1 ID-6404 from Mouse_Kidney_WT_N_F1DHA	1973.94	20636.6	0.877861	112.929
7.57922	822.567	[M-H]-	w/o MS2:PC O-8:0_28:6	2046.5	22430.6	0.884758	244.645
6.34995	822.638	[M-H]-	w/o MS2:PE O-15:0_28:4	2711.06	36318.6	0.713009	158.294
7.01725	824.655	[M-H]-	HexCer 42:2;O3|HexCer 18:1;O2/24:1;O	27724.2	272664	0.802094	2135.41
6.6526	826.462	[M-H]-	w/o MS2:PS 16:4_24:6	23289.4	249321	0.827137	1740.31
7.2789	826.554	[M-H]-	w/o MS2:RIKEN N-VS1 ID-6462 from Mouse_Brain_WT_N_F1AA	1777.06	26520.7	0.785323	120.893
7.2789	826.554	[M-H]-	w/o MS2:RIKEN N-VS1 ID-6462 from Mouse_Brain_WT_N_F1AA	1777.06	28820.2	0.817597	131.269
8.12635	826.669	[M-H]-	w/o MS2:PE O-15:0_28:2	1279.5	12445.8	0.920164	87.1328
5.26785	834.523	[M-H]-	w/o MS2:PE 22:6_22:6	16033.8	187702	0.804801	317.866
5.64967	834.567	[M-H]-	w/o MS2:RIKEN N-VS1 ID-6600 from Mouse_Brain_WT_N_Ctr	2839.5	27482.9	0.849727	21.877
5.94065	836.539	[M-H]-	w/o MS2:Hex2Cer 28:1;O2	2346.69	31298.3	0.71725	22.8852
4.6329	838.531	[M-H]-	w/o MS2:PE 22:4_22:6	1194.44	18769.7	0.759057	32.772
6.28147	838.553	[M-H]-	w/o MS2:Hex2Cer 28:0;O2	3293.38	47416.3	0.86478	87.2059
6.2358	842.457	[M-H]-	w/o MS2:PS 20:5_20:5;O1	4322.06	40717.2	0.839885	360.987
7.1999	844.636	[M-H]-	w/o MS2:RIKEN N-VS1 ID-6762 from Mouse_Brain_WT_N_F1EPA	5927.88	56310.8	0.92392	394.843
5.62683	848.446	[M-H]-	w/o MS2:PC 9:0_22:5;O4	16763.8	156462	0.943978	1076.27
6.60693	850.461	[M-H]-	w/o MS2:PS 16:2_22:6;O3	7024.69	73685.9	0.804903	584.336
6.30428	850.462	[M-H]-	w/o MS2:PS 16:2_22:6;O3	3757.19	36855.4	0.928993	286.339
7.01725	850.669	[M-H]-	w/o MS2:PE O-17:0_28:4	1102.06	15651	0.767648	315.145
7.8342	852.684	[M-H]-	w/o MS2:PE O-17:0_28:3	1102.38	12594.8	0.819605	133.521
5.26785	856.502	[M-H]-	w/o MS2:PC 12:0_22:6;O3	1805.12	24434.8	0.84902	86.0299
3.8643	857.513	[M-H]-	w/o MS2:PI 18:2_18:2	4627.31	52476.9	0.919036	127.766
5.96348	858.518	[M-H]-	w/o MS2:Hex2Cer 30:4;O2	1852	22162.1	0.784175	139.28
5.51267	860.585	[M-H]-	w/o MS2:RIKEN N-VS1 ID-7019 from Mouse_Brain_WT_N_Ctr	26673.2	265620	0.8092	1820.8
7.01725	860.631	[M-H]-	w/o MS2:HexCer 16:1;O3/28:5(2OH)	5587	57189.6	0.793484	373.275
5.0592	861.543	[M-H]-	PI 36:2|PI 16:1_20:1	2140.38	29418.6	0.838934	155.051
5.76915	862.6	[M-H]-	w/o MS2:PE O-22:3_22:4;O2	6176	60645.2	0.823881	466.709
6.25863	862.601	[M-H]-	w/o MS2:HexCer 17:0;O2/24:6;O	3213	29417.8	0.724601	234.11
6.2358	866.456	[M-H]-	w/o MS2:PS 16:2_22:6;O4	2987.31	28140.5	0.963444	157.292
4.56373	869.548	[M-H]-	w/o MS2:SMGDG O-10:0_28:5	1284.31	19218.2	0.819676	181.365
5.31352	872.447	[M-H]-	w/o MS2:PS 15:1_22:5;O4	1225.69	13599.2	0.891545	104.751
6.28147	874.461	[M-H]-	w/o MS2:PS 20:5_20:5;O3	9216.19	83688.2	0.779826	687.607
5.82565	874.6	[M-H]-	w/o MS2:PC O-14:1_26:7	6109.12	62334.6	0.760236	448.864
5.35918	876.579	[M-H]-	w/o MS2:PC O-17:2_22:6;O1	5513.81	64560.9	0.771396	414.072
3.81432	883.525	[M-H]-	PI 34:1;O3|PI 18:1_16:0;O3	7996.31	108379	0.843284	439.11
5.12057	885.544	[M-H]-	w/o MS2:PI 18:0_16:0;O3	57417.5	551166	0.726765	4089.74
5.53552	886.6	[M-H]-	w/o MS2:RIKEN N-VS1 ID-7431 from Cell_HEK293_WT_N_Ctr	30972.9	352920	0.728857	2648.17
5.84865	888.611	[M-H]-	w/o MS2:PC O-13:1_28:7	4888.81	34796.9	0.822555	310.741
6.10597	888.617	[M-H]-	w/o MS2:RIKEN N-VS1 ID-7467 from Mouse_BAT_WT_N_Ctr	235483	2177291	0.823868	16841.2
5.96348	890.456	[M-H]-	w/o MS2:RIKEN N-VS1 ID-7496 from Mouse_Muscle_WT_N_F1	3707.56	31649.5	0.892517	256.527
6.85742	890.63	[M-H]-	w/o MS2:RIKEN N-VS1 ID-7507 from Mouse_Brain_WT_N_F1AA	3948.75	39517.2	0.868228	268.854
6.32713	890.631	[M-H]-	w/o MS2:RIKEN N-VS1 ID-7507 from Mouse_Brain_WT_N_F1AA	26526.7	304570	0.916939	1816.27
5.84865	900.615	[M-H]-	w/o MS2:PC O-16:2_26:7	1949.06	24355.2	0.680253	122.064
5.41027	902.593	[M-H]-	w/o MS2:RIKEN N-VS1 ID-7654 from Mouse_Brain_WT_N_F1AA	5848.81	66062.9	0.809799	371.842
6.39562	902.631	[M-H]-	w/o MS2:RIKEN N-VS1 ID-7657 from Mouse_Brain_WT_N_F1EPA	5186.25	53876.6	0.925603	423.392
6.00948	904.611	[M-H]-	w/o MS2:RIKEN N-VS1 ID-7674 from Mouse_Brain_WT_N_Ctr	31755	290884	0.918531	1652.67
6.7436	906.625	[M-H]-	w/o MS2:RIKEN N-VS1 ID-7694 from Mouse_Brain_WT_N_Ctr	1349.44	14226.7	0.857295	73.0608
5.64967	912.615	[M-H]-	w/o MS2:PC O-15:3_28:7	1400.06	16659.7	0.837104	131.694
6.12863	914.63	[M-H]-	w/o MS2:PC O-15:2_28:7	3428.62	44755.3	0.755686	351.029
6.37278	916.646	[M-H]-	w/o MS2:PC O-15:1_28:7	1783.81	22128.9	0.7104	136.415
6.67543	916.646	[M-H]-	w/o MS2:PC O-15:1_28:7	7105.19	71530.1	0.854433	540.637
6.00948	930.625	[M-H]-	w/o MS2:PC 15:2_28:6	1633	22095.6	0.695591	203.123

## Sheet: SA_SS4_POS
MS and MS/MS IDs									MS/MS IDs
RT[min]	m/z	Type	Metabolite Name	Height	Area	Gaussian	S/N		RT[min]	m/z	Type	Metabolite Name	Height	Area	Gaussian	S/N
6.68467	352.284	[M+H]+	w/o MS2:Cer 12:2;O2/9:0;O	2519.12	54128.6	0.793878	380.312		7.6941	466.328	[M+H]+	LPE O-18:1	2891.88	33951.6	0.863003	282.099
5.42442	352.284	[M+H]+	w/o MS2:Cer 12:2;O2/9:0;O	3463.38	52225.8	0.745349	508.503		1.35083	494.325	[M+H]+	LPC 16:1/0:0	46468.4	393390	0.715327	4415.18
5.12677	354.298	[M+H]+	w/o MS2:Cer 12:1;O2/9:0;O	5197.5	46749.3	0.762516	745.135		1.66515	496.341	[M+H]+	LPC 16:0/0:0	323880	3273475	0.838949	26209.2
4.61797	361.273	[M+H]+	w/o MS2:NAGly 8:0;O(FA 8:0)	5593.25	70020.9	0.882945	793.078		1.50383	508.34	[M+H]+	LPC 17:1/0:0	1965.31	17748.2	0.89697	166.896
6.09037	361.273	[M+H]+	w/o MS2:NAGly 8:0;O(FA 8:0)	4932.94	71191.6	0.896886	483.738		2.07795	508.377	[M+H]+	LPC O-18:1	3920.94	37067.1	0.895657	384.187
5.10393	361.274	[M+H]+	w/o MS2:NAGly 8:0;O(FA 8:0)	2811.88	39142.8	0.934269	326.846		1.8938	510.355	[M+H]+	LPC 17:0/0:0	7107.19	77522.8	0.846531	657.807
1.3045	361.274	[M+H]+	w/o MS2:NAGly 8:0;O(FA 8:0)	1837.5	16949.4	0.714297	299.068		1.3975	520.34	[M+H]+	LPC 18:2	12294.6	106876	0.912737	1288.86
6.50202	361.274	[M+H]+	w/o MS2:NAGly 8:0;O(FA 8:0)	146016	1339630	0.965996	23137.5		10.4029	522.355	[M+H]+	LPC 18:1	10200.9	309125	0.815907	967.671
5.51608	361.274	[M+H]+	w/o MS2:NAGly 8:0;O(FA 8:0)	314205	3236787	0.868754	49673.3		1.66515	522.357	[M+H]+	LPC 18:1/0:0	308242	3273130	0.823211	25605.2
11.3273	369.35	[M+H]+	w/o MS2:ST 27:1;O	1227.56	19984.1	0.944371	119.321		2.22412	524.372	[M+H]+	LPC 18:0/0:0	273015	2504092	0.791566	26748.8
4.5018	369.352	[M+H]+	w/o MS2:ST 27:1;O	1431.69	28476.8	0.706121	107.837		1.3045	544.341	[M+H]+	LPC 20:4/0:0	109746	874315	0.883688	14922
1.35083	370.368	[M+H]+	w/o MS2:NAE 21:0	2975.56	25700.7	0.877228	332.916		1.45648	546.357	[M+H]+	LPC 20:3/0:0	7114.06	85185.2	0.845516	665.556
5.47042	374.269	[M+H]+	w/o MS2:NAPhe 14:1	1767.56	22857.5	0.850728	271.363		5.51608	546.524	[M+H-H2O]+	Cer 36:2;O2|Cer 18:1;O2/18:1	5643.81	77119.7	0.91968	541.58
4.5018	383.258	[M+H]+	w/o MS2:NATau 15:0;O	1792.19	29105.7	0.866489	146.769		4.57163	548.54	[M+H-H2O]+	Cer 36:1;O2|Cer 18:1;O2/18:0	7534.88	81365.4	0.816083	757.332
2.85923	383.331	[M+H]+	w/o MS2:NAOrn 17:1	1294.69	12271.2	0.914783	112.668		2.15507	550.388	[M+H]+	LPC 20:1	14596.7	123950	0.711252	1473.2
6.7075	389.304	[M+H]+	w/o MS2:NAGly 8:0;O(FA 10:0)	7398.81	101970	0.875957	496.695		1.23417	568.341	[M+H]+	LPC 22:6/0:0	127579	1068325	0.889239	14145.9
6.15937	389.305	[M+H]+	w/o MS2:NAGly 8:0;O(FA 10:0)	189651	2291783	0.91209	18943.9		4.5018	568.508	[M+H-H2O]+	Cer 38:5;O2|Cer 18:1;O2/20:4	7427.94	75796.2	0.897519	662.618
7.11997	389.306	[M+H]+	w/o MS2:NAGly 8:0;O(FA 10:0)	272782	2514525	0.960017	27537		1.84713	574.386	[M+H]+	LPC 22:3	3120.69	26217.5	0.934175	294.621
0.972017	389.306	[M+H]+	w/o MS2:NAGly 8:0;O(FA 10:0)	4755.31	42857.8	0.823775	561.244		3.0389	578.419	[M+H]+	LPC 22:1/0:0	3006.88	26328.7	0.755378	246.047
5.12677	398.269	[M+H]+	w/o MS2:NAPhe 16:3	17428.7	210146	0.776148	2104.89		4.68745	584.502	[M+Na]+	Cer 36:3;O2|Cer 22:2;O2/14:1	1874.81	21671.3	0.715422	174.741
5.86105	400.284	[M+H]+	w/o MS2:NAPhe 16:2	1245.56	16338.7	0.92285	144.47		5.49323	586.519	[M+Na]+	Cer 36:2;O2|Cer 19:2;O2/17:0	3267.75	41220	0.881566	253.144
6.36502	415.32	[M+H]+	w/o MS2:NAOrn 8:0;O(FA 9:0)	6139.31	83335.7	0.834232	589.172		6.27353	588.533	[M+Na]+	Cer 36:1;O2|Cer 17:0;O2/19:1	6969.31	52153.6	0.955975	553.165
7.32563	415.32	[M+H]+	w/o MS2:NAOrn 8:0;O(FA 9:0)	3778.88	48134.7	0.764839	560.392		5.19527	596.539	[M+H-H2O]+	Cer 40:5;O2|Cer 18:1;O2/22:4	2211.19	21836.3	0.693491	218.457
7.9016	417.336	[M+H]+	w/o MS2:NAGly 8:0;O(FA 12:0)	6137.06	68406.7	0.818842	731.706		6.79883	602.586	[M+H-H2O]+	Cer 40:2;O2|Cer 18:1;O2/22:1	3595.69	38164	0.852986	357.795
6.86782	417.336	[M+H]+	w/o MS2:NAGly 8:0;O(FA 12:0)	20801	271859	0.86877	2471.35		6.36502	602.586	[M+H-H2O]+	Cer 40:2;O2|Cer 18:1;O2/22:1	5433.25	64056.3	0.887673	400.488
5.12677	421.273	[M+H]+	w/o MS2:NATau 18:2;O	2821	35060.3	0.68239	271.541		4.33782	606.449	[M+H]+	LPC 24:1	2427.94	32348.7	0.724746	183.602
8.77005	429.302	[M+H]+	w/o MS2:NAGlySer 17:1;O	1863.62	20678.6	0.938237	158.609		5.33242	628.597	[M+H-H2O]+	Cer 42:3;O2|Cer 18:2;O2/24:1	1678.81	14915.7	0.67281	249.116
5.56173	438.297	[M+H]+	w/o MS2:LPC O-13:1	4046.12	40328.6	0.724056	398.695		6.36502	628.6	[M+H-H2O]+	Cer 42:3;O2|Cer 18:2;O2/24:1	7719.5	78262.4	0.877448	1145.48
6.66185	438.297	[M+H]+	w/o MS2:LPC O-13:1	4565.19	47780	0.92502	577.091		5.97488	630.615	[M+H-H2O]+	Cer 42:2;O2|Cer 18:1;O2/24:1	15467.2	135298	0.678382	1368.29
5.24092	438.297	[M+H]+	w/o MS2:LPC O-13:1	4610	47014.5	0.889182	514.277		7.00582	630.617	[M+H-H2O]+	Cer 42:2;O2|Cer 18:1;O2/24:1	44514.6	427916	0.900382	3905.31
6.20503	438.297	[M+H]+	w/o MS2:LPC O-13:1	3942.62	45243	0.848525	490.756		7.55512	630.618	[M+H-H2O]+	Cer 42:2;O2|Cer 18:1;O2/24:1	26442.6	251624	0.930564	2337.94
4.82662	454.293	[M+H]+	w/o MS2:PE O-8:0_8:0	1407.38	15367.8	0.939303	120.53		7.39412	644.63	[M+H-H2O]+	Cer 43:2;O2|Cer 18:1;O2/25:1	1527.44	17287.5	0.853213	130.097
1.01985	454.293	[M+H]+	w/o MS2:PE O-8:0_8:0	2409.19	22490.6	0.665905	212.032		5.86105	646.612	[M+Na]+	Cer 40:0;O2|Cer 17:0;O2/23:0	1639.25	19811.5	0.758051	127.593
5.17243	464.312	[M+H]+	w/o MS2:LPC O-15:2	4255.56	44225.4	0.855876	466.453		6.59333	647.457	[M+Na]+	DG 37:7	1708.75	22966.2	0.659584	83.3255
7.46278	464.312	[M+H]+	w/o MS2:LPC O-15:2	2125.25	31169.8	0.871212	226.513		7.32563	650.644	[M+H]+	Cer 42:1;O2|Cer 18:0;O2/24:1	2526.94	27371.2	0.917671	158.491
6.13653	464.312	[M+H-H2O]+	w/o MS2:LPC O-15:2	5509.44	66464.5	0.861114	515.913		6.86782	672.628	[M+H]+	Cer 44:4;O2|Cer 18:2;O2/26:2	1577.38	25399.5	0.817919	115.792
5.51608	464.313	[M+H]+	w/o MS2:LPC O-15:2	22951.8	232576	0.933249	2470.47		6.22787	718.538	[M+H]+	PE 34:1|PE 16:0_18:1	1914.31	21089.3	0.9439	109.626
6.54768	464.313	[M+H]+	w/o MS2:LPC O-15:2	12690.1	145678	0.741093	1504.89		10.313	718.574	[M+H]+	PC O-32:1	9216.81	346681	0.939133	540.628
1.16267	464.314	[M+H]+	w/o MS2:LPC O-15:2	3538.69	39494.5	0.797827	399.591		9.81482	744.59	[M+H]+	PC O-34:2	5106.44	151446	0.790122	356.926
6.1822	466.328	[M+H]+	w/o MS2:Cer 12:2;O2/16:4	12427.6	120032	0.925983	1341.83		12.1658	744.591	[M+H]+	PC O-34:2|PC O-16:1_18:1	33718.3	862825	0.875273	2371.55
7.6941	466.328	[M+H]+	LPE O-18:1	2891.88	33951.6	0.863003	282.099		7.21147	746.568	[M+H]+	PE 36:1	2705.5	33262.2	0.795004	150.297
6.50202	466.328	[M+H]+	w/o MS2:Cer 12:2;O2/16:4	11808.9	113192	0.967413	1156.52		13.2848	746.606	[M+H]+	PC O-34:1	166455	3981792	0.881102	9413.14
7.11997	466.329	[M+H]+	w/o MS2:Cer 12:2;O2/16:4	8818.56	97198	0.870325	935.422		5.76922	750.583	[M+H-H2O]+	HexCer 38:3;O3	5826.19	41586.6	0.812896	480.156
8.19825	468.308	[M+H]+	w/o MS2:PE O-8:0_9:0	1872.88	36834.4	0.880968	170.941		14.4472	762.601	[M+H]+	PC 34:0|PC 16:0_18:0	175341	5074550	0.751541	11079.7
1.32767	468.308	[M+H]+	w/o MS2:PE O-8:0_9:0	9397	76065.2	0.977195	917.247		8.35707	766.573	[M+H]+	PC O-36:5|PC O-10:0_26:5	3697.31	70901.9	0.888555	342.336
1.37417	476.312	[M+H]+	w/o MS2:LPC O-16:3	1344.94	12514	0.704256	147.86		11.6465	770.606	[M+H]+	PC O-36:3|PC O-18:3_18:0	53092.8	1166014	0.84652	3328.98
1.66515	478.329	[M+H-H2O]+	w/o MS2:LPC O-16:2	6887	79293.6	0.789152	710.604		12.7016	772.621	[M+H]+	PC O-36:2	30074.1	706288	0.967971	1921.74
10.4029	478.329	[M+H]+	w/o MS2:LPC O-16:2	3877.38	82440.5	0.802411	384.089		6.22787	774.54	[M+H]+	PE O-40:8	4266.81	51537.6	0.908646	220.873
1.01985	480.31	[M+H]+	w/o MS2:LPC 15:1	15489.1	130802	0.752519	1423.31		4.54847	776.581	[M+H]+	RIKEN P-VS1 ID-10310 from Cell_HEK293_WT_N_Ctr	14185.6	196238	0.739293	815.791
6.73033	482.323	[M+H]+	w/o MS2:PE O-8:0_10:0	2986.12	31708.1	0.884512	334.518		7.3028	782.571	[M+H]+	PC 36:4|PC 16:0_20:4	486226	7401615	0.916095	23465.9
5.83838	482.323	[M+H]+	w/o MS2:PE O-8:0_10:0	5741.31	56715.7	0.832144	586.583		9.44867	782.738	[M+Na]+	Cer 50:2;O2|Cer 18:2;O2/32:0	1533.44	33729.8	0.787319	170.559
6.13653	482.323	[M+H]+	w/o MS2:PE O-8:0_10:0	3498.75	33973	0.883669	370.544		10.8886	784.753	[M+Na]+	Cer 50:1;O2|Cer 18:1;O2/32:0	2350.25	53250.6	0.860092	241.222
1.32767	482.324	[M+H]+	w/o MS2:PE O-8:0_10:0	13522.9	127862	0.903557	1388.88		10.0878	786.602	[M+H]+	PC 36:2|PC 18:1_18:1	825848	13506800	0.895784	40253.5
2.10162	482.361	[M+H]+	w/o MS2:NAPhe 22:3	3183.69	28798.1	0.81191	383.845		6.13653	790.536	[M+H]+	PE 40:7	16330.4	156751	0.832203	890.375
8.06142	494.323	[M+H]+	w/o MS2:LPC 16:1	2622.56	91074.6	0.787872	328.55		5.83838	792.555	[M+H]+	PE 40:6	24551	203469	0.938316	2038.84
1.35083	494.325	[M+H]+	LPC 16:1/0:0	46468.4	393390	0.715327	4415.18		5.83838	792.555	[M+H]+	PE 40:6	24551	203493	0.921374	1372.59
5.24092	495.264	[M+H]+	w/o MS2:RIKEN P-VS1 ID-4168 from Cell_C2C12_WT_N_4h50AA	4297.12	47515.8	0.885339	249.358		10.9336	794.604	[M+H]+	PC O-38:5|PC O-18:1_20:4	4634.19	103517	0.811459	322.407
10.3804	496.337	[M+H]+	w/o MS2:PC O-8:0_8:0	18258.8	488113	0.741189	1442.14		6.73033	796.584	[M+H]+	PE 40:4	7186.5	73562.1	0.89813	513.166
7.3028	496.338	[M+H]+	w/o MS2:PC O-8:0_8:0	3730.69	62462.5	0.845765	339.203		9.327	806.739	[M+Na]+	Cer 52:4;O2|Cer 18:1;O2/34:3	2544.06	26192.7	0.706937	251.924
8.2664	496.339	[M+H]+	w/o MS2:PC O-8:0_8:0	4396.12	153730	0.831566	323.503		13.9949	807.633	[M+H]+	SM 42:5;O2|SM 16:1;O2/26:4	1638.31	54490.4	0.929029	104.891
6.59333	496.339	[M+H]+	w/o MS2:PC O-8:0_8:0	1940.19	30776.9	0.752215	152.521		8.3344	810.601	[M+H]+	PC 38:4|PC 18:1_20:3	14146.4	260861	0.866851	562.263
1.66515	496.341	[M+H]+	LPC 16:0/0:0	323880	3273475	0.838949	26209.2		8.9982	810.602	[M+H]+	PC 38:4|PC 16:0_22:4	107203	1751211	0.777004	5164.56
0.880367	502.293	[M+H]+	w/o MS2:LPC 17:4	2585.81	35080.6	0.711935	259.899		10.7766	810.765	[M+Na]+	Cer 52:2;O2|Cer 18:2;O2/34:0	1984.56	40713.9	0.796761	158.181
13.5991	504.343	[M+H]+	w/o MS2:LPC O-18:3	2193.69	82995.2	0.882737	201.99		12.143	812.562	[M+H]+	PC O-40:10	7396.06	121144	0.754857	418.102
1.66515	504.346	[M+H-H2O]+	w/o MS2:LPC O-18:3	6738.06	79683.3	0.805752	653.383		12.7936	812.785	[M+Na]+	Cer 52:1;O2|Cer 18:1;O2/34:0	33059	559013	0.887829	2480.61
10.3804	504.346	[M+H]+	w/o MS2:NAPhe 24:6	4272.12	60642.4	0.708933	196.131		13.0291	814.633	[M+H]+	PC 38:2	50547.1	1195484	0.9147	2679.48
13.4874	506.36	[M+H]+	w/o MS2:Cer 12:2;O2/19:5	1779.44	26555.2	0.6238	173.737		6.43352	816.548	[M+Na]+	PE 40:5	4008.69	41696.9	0.763316	350.71
1.84713	506.36	[M+H]+	w/o MS2:Cer 12:2;O2/19:5	1315.88	12022.5	0.785988	119.313		6.43352	816.549	[M+Na]+	PE 40:5	4008.69	41683.1	0.828412	166.673
2.22412	506.361	[M+H-H2O]+	w/o MS2:Cer 12:2;O2/19:5	6560.62	69403.3	0.886634	659.237		5.79238	816.553	[M+H]+	PE 42:8	3201.12	31011.5	0.919274	130.144
1.3045	508.338	[M+H-2H2O]+	w/o MS2:LPE 20:1	1877.62	19360.6	0.79683	181.611		9.81482	818.605	[M+H]+	PC O-40:7|PC O-18:1_22:6	7071	127085	0.954343	518.674
1.50383	508.34	[M+H]+	LPC 17:1/0:0	1965.31	17748.2	0.89697	166.896		5.0576	830.571	[M+H]+	PC 40:8|PC 20:4_20:4	13931.6	182602	0.782411	586.475
2.07795	508.377	[M+H]+	LPC O-18:1	3920.94	37067.1	0.895657	384.187		6.34202	830.648	[M+H]+	RIKEN P-VS1 ID-12613 from Mouse_Brain_WT_N_F1AA	19888.2	171794	0.672207	841.153
1.8938	510.355	[M+H]+	LPC 17:0/0:0	7107.19	77522.8	0.846531	657.807		8.70122	830.739	[M+Na]+	Cer 54:6;O2|Cer 18:1;O2/36:5	2981.5	33077.7	0.885853	115.827
7.11997	512.313	[M+H]+	w/o MS2:LPE O-22:6	1236.56	13813.9	0.892827	107.605		6.38785	832.586	[M+H]+	PC 40:7|PC 18:1_22:6	102564	1618716	0.927314	6541.56
1.3975	516.306	[M+H]+	w/o MS2:LPC 16:1	2782.06	30452.8	0.662108	332.825		5.97488	832.662	[M+H]+	RIKEN P-VS1 ID-12702 from Mouse_Brain_WT_N_F1AA	7242.12	69534.8	0.891899	372.296
1.75548	518.321	[M+H]+	w/o MS2:LPC 16:0	5995.19	76802.6	0.799747	694.988		9.18802	832.754	[M+Na]+	Cer 54:5;O2|Cer 18:1;O2/36:4	5033.56	67855	0.893853	580.553
1.57382	518.321	[M+H]+	w/o MS2:LPC 16:0	5915.5	56658.6	0.926308	667.177		10.5153	834.769	[M+H]+	Cer 56:7;O2|Cer 18:1;O2/38:6	4288.44	75715.9	0.583729	336.6
1.75548	518.322	[M+H]+	w/o MS2:LPC 16:0	5995.19	76802.6	0.658584	549.323		11.6922	838.633	[M+H]+	PC 40:4|PC 18:0_22:4	95394	1809716	0.828514	5643.36
1.3975	520.34	[M+H]+	LPC 18:2	12294.6	106876	0.912737	1288.86		4.57163	854.571	[M+H]+	PC 42:10	81563.6	769581	0.872933	6115.81
5.47042	520.507	[M+H]+	w/o MS2:Cer 12:0;O2/22:1	1601.31	16834.5	0.863334	164.291		8.65522	856.754	[M+Na]+	Cer 56:7;O2|Cer 18:1;O2/38:6	3038.38	51822.4	0.961848	140.135
13.5321	522.354	[M+H]+	w/o MS2:NAPhe 24:5;O	2743.75	87166.6	0.854675	265.654		9.8603	858.77	[M+Na]+	Cer 56:6;O2|Cer 18:1;O2/38:5	21005.5	253896	0.939691	1050.85
7.09715	522.354	[M+H]+	w/o MS2:PE O-8:0_13:1	1275.75	20226.4	0.688591	93.4558		7.78643	860.693	[M+H-H2O]+	HexCer 46:4;O3	2528.25	26152.5	0.871793	163.352
10.4029	522.355	[M+H]+	LPC 18:1	10200.9	309125	0.815907	967.671		11.5552	862.801	[M+Na]+	Cer 56:4;O2|Cer 18:1;O2/38:3	4129.94	71239.1	0.934211	286.954
1.66515	522.357	[M+H]+	LPC 18:1/0:0	308242	3273130	0.823211	25605.2		12.2915	862.801	[M+Na]+	Cer 56:4;O2|Cer 20:1;O2/36:3	3256.69	53947.7	0.882159	225.945
9.67882	524.37	[M+H]+	w/o MS2:PC O-8:0_10:0	2783.62	53359.4	0.715624	218.519		8.79287	863.691	[M+H]+	SM 46:5;O2	2239.94	23017.8	0.825303	148.059
13.5544	524.37	[M+H]+	w/o MS2:PC O-8:0_10:0	8343.81	284888	0.746634	806.035		11.3954	886.801	[M+Na]+	Cer 58:6;O2|Cer 20:1;O2/38:5	2939.94	41213.5	0.853637	148.432
2.22412	524.372	[M+H]+	LPC 18:0/0:0	273015	2504092	0.791566	26748.8
0.832533	526.293	[M+H]+	w/o MS2:LPE 22:6	3416.81	29407.7	0.727905	340.535
5.86105	526.296	[M+H]+	w/o MS2:LPE 22:6	2028.25	19775.5	0.954094	211.198
5.12677	526.312	[M+H]+	w/o MS2:RIKEN P-VS1 ID-4629 from Mouse_Muscle_WT_CTX3_Ctr	4516.38	55460.6	0.74483	470.282
1.18667	526.314	[M+H]+	w/o MS2:RIKEN P-VS1 ID-4629 from Mouse_Muscle_WT_CTX3_Ctr	1828.56	16409.8	0.804747	190.405
1.3045	526.324	[M+H-H2O]+	w/o MS2:SL 12:1;O/16:4;O	2742.25	30437.9	0.749738	275.152
0.972017	530.325	[M+H]+	w/o MS2:LPC 19:4	6624.19	55275.1	0.778899	625.635
1.8938	532.336	[M+H]+	w/o MS2:LPC 17:0	1089	10605.2	0.908795	114.993
1.16267	532.34	[M+H]+	w/o MS2:LPC 19:3	1239.62	16167.5	0.504379	125.915
1.8938	536.371	[M+H]+	w/o MS2:PE O-8:0_14:1	2438.31	22146.9	0.849082	240.673
4.52513	538.51	[M+H]+	w/o MS2:RIKEN P-VS1 ID-4819 from Cell_C2C12_WT_N_4h10AA	1143.62	8746.84	0.878269	94.3643
7.3028	544.339	[M+H]+	w/o MS2:PE O-8:0_15:4	1251	29117.2	0.824913	140.166
1.3045	544.341	[M+H]+	LPC 20:4/0:0	109746	874315	0.883688	14922
4.61797	544.507	[M+H]+	w/o MS2:SE 28:1/8:0	2202.56	36262.9	0.864051	250.067
2.2466	546.353	[M+H]+	w/o MS2:LPC 18:0	9820.44	134618	0.844768	989.448
1.45648	546.357	[M+H]+	LPC 20:3/0:0	7114.06	85185.2	0.845516	665.556
5.51608	546.524	[M+H-H2O]+	Cer 36:2;O2|Cer 18:1;O2/18:1	5643.81	77119.7	0.91968	541.58
4.91812	546.524	[M+H]+	w/o MS2:Cer 12:0;O2/24:2	1781.81	19471	0.742544	145.122
1.77813	548.37	[M+H]+	w/o MS2:NAPhe 26:6;O	2958.19	31118.6	0.830869	270.607
5.79238	548.539	[M+H]+	w/o MS2:Cer 12:0;O2/24:1	3432	39718.3	0.847241	326.18
6.27353	548.54	[M+H-H2O]+	w/o MS2:Cer 12:0;O2/24:1	8345.12	75844.9	0.924164	834.508
4.57163	548.54	[M+H-H2O]+	Cer 36:1;O2|Cer 18:1;O2/18:0	7534.88	81365.4	0.816083	757.332
8.03858	549.487	[M+H]+	w/o MS2:RIKEN P-VS1 ID-4968 from Cell_HEK293_WT_N_Ctr	3479.88	87435.2	0.720544	235.75
5.26375	549.488	[M+H]+	w/o MS2:RIKEN P-VS1 ID-4975 from Cell_HeLa_WT_N_Ctr	2705	46783	0.759492	188.093
2.15507	550.388	[M+H]+	LPC 20:1	14596.7	123950	0.711252	1473.2
5.47042	560.501	[M+H]+	w/o MS2:Cer 12:0;O2/22:1	1208.06	12118.6	0.907939	115.986
2.2466	562.327	[M+H]+	w/o MS2:RIKEN P-VS1 ID-5189 from Mouse_Plasma_ApoEKO_N_F1DHA	2903.19	38249	0.82986	245.569
13.2621	563.536	[M+H]+	w/o MS2:RIKEN P-VS1 ID-5214 from Cell_C2C12_WT_N_0hCtr	1645.44	39832.5	0.755614	105.157
6.86782	563.538	[M+H]+	w/o MS2:RIKEN P-VS1 ID-5214 from Cell_C2C12_WT_N_0hCtr	3611.25	45923.8	0.913837	218.374
6.43352	568.338	[M+H]+	w/o MS2:LPC 20:3	1419.31	32469.7	0.663658	126.611
1.23417	568.341	[M+H]+	LPC 22:6/0:0	127579	1068325	0.889239	14145.9
4.5018	568.508	[M+H-H2O]+	Cer 38:5;O2|Cer 18:1;O2/20:4	7427.94	75796.2	0.897519	662.618
1.3975	570.355	[M+H]+	w/o MS2:LPC 22:5	11598.4	140052	0.697685	1136.51
1.52748	572.371	[M+H]+	w/o MS2:PE O-8:0_17:4	15184.8	125129	0.923509	1236.4
1.84713	574.386	[M+H]+	LPC 22:3	3120.69	26217.5	0.934175	294.621
6.27353	574.556	[M+H]+	w/o MS2:Cer 12:0;O2/26:2	1347.5	20179	0.829976	106.352
10.4029	577.518	[M+H]+	w/o MS2:RIKEN P-VS1 ID-5423 from Mouse_Plasma_ApoEKO_N_F1DHA	10520.1	243584	0.702583	607.022
5.1496	577.519	[M+H]+	w/o MS2:RIKEN P-VS1 ID-5423 from Mouse_Plasma_ApoEKO_N_F1DHA	9505.5	127441	0.940587	572.165
5.51608	577.519	[M+H]+	w/o MS2:RIKEN P-VS1 ID-5423 from Mouse_Plasma_ApoEKO_N_F1DHA	14348.5	267919	0.765434	758.271
6.2507	577.519	[M+H]+	w/o MS2:RIKEN P-VS1 ID-5423 from Mouse_Plasma_ApoEKO_N_F1DHA	66910.1	736795	0.828083	4152.14
3.0389	578.419	[M+H]+	LPC 22:1/0:0	3006.88	26328.7	0.755378	246.047
14.4245	579.534	[M+H]+	w/o MS2:RIKEN P-VS1 ID-5453 from Mouse_Macrophage_WT_N_F1AA	1727.25	39508.1	0.841106	119.815
5.58457	583.508	[M+H]+	w/o MS2:NAGly 8:0;O(FA 24:1)	7170.25	72527.1	0.948567	728.472
4.68745	584.502	[M+Na]+	Cer 36:3;O2|Cer 22:2;O2/14:1	1874.81	21671.3	0.715422	174.741
5.79238	585.523	[M+H]+	w/o MS2:NAGly 8:0;O(FA 24:0)	4231.25	56113.4	0.730851	571.021
5.49323	586.519	[M+Na]+	Cer 36:2;O2|Cer 19:2;O2/17:0	3267.75	41220	0.881566	253.144
6.54768	587.539	[M+H]+	w/o MS2:RIKEN P-VS1 ID-5566 from Mouse_Macrophage_WT_N_F1AA	27656.1	342021	0.880569	2430.21
6.27353	588.533	[M+Na]+	Cer 36:1;O2|Cer 17:0;O2/19:1	6969.31	52153.6	0.955975	553.165
1.23417	590.321	[M+H]+	w/o MS2:LPC 22:6	2428.5	22709.9	0.915288	226.484
4.13433	592.509	[M+H]+	w/o MS2:Cer 12:1;O2/28:6	3571.12	40964.7	0.868465	210.72
5.19527	596.539	[M+H-H2O]+	Cer 40:5;O2|Cer 18:1;O2/22:4	2211.19	21836.3	0.693491	218.457
1.8938	600.403	[M+H]+	w/o MS2:PC O-8:0_16:4	3444.75	28067.8	0.890613	234.33
6.20503	600.57	[M+H-H2O]+	w/o MS2:SE 28:1/12:0	3413.38	28780.5	0.919702	288.924
4.54847	601.518	[M+H-2H2O]+	w/o MS2:RIKEN P-VS1 ID-5826 from Mouse_Feces_WT_N_Ctr	5607.12	119693	0.794728	397.206
5.37842	601.519	[M+H]+	w/o MS2:RIKEN P-VS1 ID-5826 from Mouse_Feces_WT_N_Ctr	10461.6	107825	0.905571	654.928
6.79883	602.586	[M+H-H2O]+	Cer 40:2;O2|Cer 18:1;O2/22:1	3595.69	38164	0.852986	357.795
6.36502	602.586	[M+H-H2O]+	Cer 40:2;O2|Cer 18:1;O2/22:1	5433.25	64056.3	0.887673	400.488
9.41967	603.534	[M+H]+	w/o MS2:RIKEN P-VS1 ID-5863 from Mouse_Adipose_WT_N_F1AA	2700.38	55858.9	0.841182	110.825
10.0878	603.534	[M+H]+	w/o MS2:RIKEN P-VS1 ID-5863 from Mouse_Adipose_WT_N_F1AA	3518.12	75298.8	0.946159	156.565
6.13653	603.536	[M+H]+	w/o MS2:RIKEN P-VS1 ID-5863 from Mouse_Adipose_WT_N_F1AA	161980	1805809	0.813853	9008.66
5.42442	603.536	[M+H]+	w/o MS2:RIKEN P-VS1 ID-5863 from Mouse_Adipose_WT_N_F1AA	146543	1873810	0.795697	7923.95
13.5768	605.547	[M+H]+	w/o MS2:RIKEN P-VS1 ID-5903 from Cell_C2C12_WT_N_4hCtr	6203.25	245719	0.804292	283.152
6.68467	605.551	[M+H]+	w/o MS2:RIKEN P-VS1 ID-5903 from Cell_C2C12_WT_N_4hCtr	192772	3430615	0.77203	9521.92
7.21147	605.551	[M+H]+	w/o MS2:RIKEN P-VS1 ID-5903 from Cell_C2C12_WT_N_4hCtr	208821	2282102	0.843224	10394.1
4.33782	606.449	[M+H]+	LPC 24:1	2427.94	32348.7	0.724746	183.602
3.17972	606.486	[M+H]+	w/o MS2:Cer 12:2;O2/26:4	3225.38	28839	0.833809	281.339
5.24092	607.392	[M+H]+	w/o MS2:RIKEN P-VS1 ID-5923 from Mouse_Feces_WT_N_Ctr	20292.9	227684	0.835854	636.541
4.61797	607.508	[M+H]+	w/o MS2:SL 12:0;O/21:0	1828.19	29509	0.723738	118.415
4.5018	608.502	[M+H]+	w/o MS2:LPC O-25:0	9901.25	107939	0.821043	992.94
8.51722	609.523	[M+H]+	w/o MS2:NAGly 8:0;O(FA 26:2)	1432.69	25489.7	0.832835	78.9493
5.49323	609.524	[M+H]+	w/o MS2:NAGly 8:0;O(FA 26:2)	96073.6	977888	0.868395	6194.63
4.54847	610.526	[M+H]+	w/o MS2:Cer 18:1;O2/20:3	1822.88	37275.7	0.841951	134.668
6.36502	610.59	[M+H-H2O]+	w/o MS2:RIKEN P-VS1 ID-5991 from Mouse_AdrenalGlands_WT_N_Ctr	6080.06	59845.4	0.971827	445.351
6.20503	611.539	[M+H]+	w/o MS2:NAOrn 9:0;O(FA 22:0)	12184.6	133111	0.870625	834.33
6.50202	611.54	[M+H]+	w/o MS2:NAGly 8:0;O(FA 26:1)	27890.2	278957	0.937847	2460.13
6.43352	613.555	[M+H]+	w/o MS2:NAGly 8:0;O(FA 26:0)	14096.9	144163	0.944304	989.183
5.86105	616.601	[M+H]+	w/o MS2:Cer 17:0;O2/24:2	1545.56	17613.6	0.802956	145.542
6.86782	616.601	[M+H]+	w/o MS2:Cer 13:0;O2/28:2	8308.19	81213.3	0.851104	685.767
5.28658	620.539	[M+H]+	w/o MS2:Cer 12:1;O2/30:6	1436.44	15699.2	0.763713	96.5268
6.57052	623.501	[M+H]+	w/o MS2:SL 12:0;O/21:0;O	1155.19	25419.4	0.83395	94.7886
7.8556	623.502	[M+H]+	w/o MS2:SL 12:0;O/21:0;O	1358.06	21673.9	0.851983	108.063
4.4083	623.503	[M+H]+	w/o MS2:SL 12:0;O/21:0;O	8136.94	100625	0.847476	523.197
4.82662	623.504	[M+H]+	w/o MS2:SL 12:0;O/21:0;O	245202	2355968	0.920944	20988.8
3.84902	623.505	[M+H]+	w/o MS2:SL 12:0;O/21:0;O	14296.7	196253	0.870063	1174.09
6.22787	626.586	[M+H-H2O]+	w/o MS2:SE 28:2/14:0	6291	81838.1	0.897859	541.726
7.76327	627.534	[M+H]+	w/o MS2:RIKEN P-VS1 ID-6350 from Mouse_Macrophage_WT_N_F1AA	1826.75	22849.5	0.827256	103.043
9.25752	627.534	[M+H]+	w/o MS2:RIKEN P-VS1 ID-6350 from Mouse_Macrophage_WT_N_F1AA	4603.19	81454.1	0.907754	235.909
5.83838	627.534	[M+H]+	w/o MS2:RIKEN P-VS1 ID-6350 from Mouse_Macrophage_WT_N_F1AA	50514.1	482035	0.856325	3059.91
5.47042	627.535	[M+H]+	w/o MS2:RIKEN P-VS1 ID-6350 from Mouse_Macrophage_WT_N_F1AA	57806.4	822111	0.778927	3386.95
4.96445	627.535	[M+H]+	w/o MS2:RIKEN P-VS1 ID-6350 from Mouse_Macrophage_WT_N_F1AA	28745.9	528291	0.647109	1823.37
6.13653	627.535	[M+H]+	w/o MS2:RIKEN P-VS1 ID-6350 from Mouse_Macrophage_WT_N_F1AA	467624	4176321	0.936407	32849.9
5.33242	628.597	[M+H-H2O]+	Cer 42:3;O2|Cer 18:2;O2/24:1	1678.81	14915.7	0.67281	249.116
6.36502	628.6	[M+H-H2O]+	Cer 42:3;O2|Cer 18:2;O2/24:1	7719.5	78262.4	0.877448	1145.48
5.88372	628.6	[M+H]+	w/o MS2:SE 28:1/14:0	2121.06	17416.5	0.721192	314.74
6.86782	628.602	[M+H-H2O]+	w/o MS2:Cer 18:2;O2/24:1	24579.3	253270	0.869985	1911.49
6.54768	629.549	[M+H]+	w/o MS2:RIKEN P-VS1 ID-6396 from Cell_C2C12_WT_N_12hCtr	12831	139685	0.872961	752.649
2.81273	630.487	[M+H]+	w/o MS2:Cer 12:2;O2/28:6	3943.94	39374.2	0.642991	400.556
5.97488	630.615	[M+H-H2O]+	Cer 42:2;O2|Cer 18:1;O2/24:1	15467.2	135298	0.678382	1368.29
7.00582	630.617	[M+H-H2O]+	Cer 42:2;O2|Cer 18:1;O2/24:1	44514.6	427916	0.900382	3905.31
7.55512	630.618	[M+H-H2O]+	Cer 42:2;O2|Cer 18:1;O2/24:1	26442.6	251624	0.930564	2337.94
6.47918	631.565	[M+H]+	w/o MS2:RIKEN P-VS1 ID-6428 from Cell_C2C12_WT_N_4hCtr	6072.06	113599	0.864773	419.543
4.13433	632.502	[M+H]+	w/o MS2:Cer 12:2;O2/28:5	54950.4	544736	0.904267	4290.85
7.32563	632.632	[M+H-H2O]+	w/o MS2:RIKEN P-VS1 ID-6444 from Mouse_Macrophage_WT_N_F1AA	4543.94	47354.6	0.923574	362.492
7.8556	632.634	[M+H]+	w/o MS2:Cer 12:0;O2/30:1	1474.94	21060.8	0.788192	184.46
5.19527	633.524	[M+H]+	w/o MS2:SL 12:1;O/23:0	17152.5	186445	0.846779	1226.57
8.22092	633.581	[M+H]+	w/o MS2:RIKEN P-VS1 ID-6456 from Cell_C2C12_WT_N_24hCtr	3053.56	85518.9	0.7991	196.087
5.37842	635.539	[M+H]+	w/o MS2:SL 12:0;O/23:0	12093.8	141288	0.732886	640.15
6.1822	635.54	[M+H]+	w/o MS2:SL 12:0;O/23:0	41840.6	412786	0.925843	3115.32
4.54847	637.52	[M+H]+	w/o MS2:SL 12:0;O/22:0;O	2590.38	26979.3	0.680816	199.595
6.776	637.554	[M+H]+	w/o MS2:NAGly 8:0;O(FA 28:2)	4093.44	47224.3	0.872932	324.079
6.41068	637.556	[M+H]+	w/o MS2:NAGly 8:0;O(FA 28:2)	22002.4	217533	0.942068	1616.56
6.31918	639.57	[M+H]+	w/o MS2:NAGly 8:0;O(FA 28:1)	8105.44	96496.6	0.629421	473.701
6.84483	639.571	[M+H]+	w/o MS2:NAGly 8:0;O(FA 28:1)	7213.19	101534	0.811955	445
7.11997	639.571	[M+H]+	w/o MS2:NAGly 8:0;O(FA 28:1)	33413.7	347678	0.860113	2335.3
7.41695	641.586	[M+H]+	w/o MS2:NAGly 8:0;O(FA 28:0)	17914.5	187356	0.902619	888.898
7.21147	642.606	[M+H]+	w/o MS2:Cer 12:0;O3/27:0(2OH)	1092.94	9445.45	0.896912	108.864
7.39412	644.63	[M+H-H2O]+	Cer 43:2;O2|Cer 18:1;O2/25:1	1527.44	17287.5	0.853213	130.097
5.86105	646.612	[M+Na]+	Cer 40:0;O2|Cer 17:0;O2/23:0	1639.25	19811.5	0.758051	127.593
6.86782	646.612	[M+H]+	w/o MS2:Cer 12:0;O2/30:2;O	10304.4	108166	0.879878	882.55
6.59333	647.457	[M+Na]+	DG 37:7	1708.75	22966.2	0.659584	83.3255
3.69762	647.503	[M+H]+	w/o MS2:SL 12:1;O/23:1;O	1370.88	18632	0.67254	102.614
4.4083	649.519	[M+H]+	w/o MS2:SL 12:1;O/23:0;O	6310.12	69287.5	0.93919	373.462
3.07457	649.519	[M+H]+	w/o MS2:SL 12:1;O/23:0;O	2131.56	20849.5	0.777949	118.435
4.75728	649.52	[M+H]+	w/o MS2:SL 12:1;O/23:0;O	73454.1	873072	0.909119	4747.59
3.80235	649.52	[M+H]+	w/o MS2:SL 12:1;O/23:0;O	7398.25	126668	0.7636	434.98
6.1822	650.643	[M+H]+	w/o MS2:Cer 12:0;O2/30:0;O	1317.62	16727.2	0.778709	80.04
7.32563	650.644	[M+H]+	Cer 42:1;O2|Cer 18:0;O2/24:1	2526.94	27371.2	0.917671	158.491
8.77005	651.533	[M+H]+	w/o MS2:SL 12:0;O/23:0;O	6845.06	113037	0.892545	464.344
7.46278	651.533	[M+H]+	w/o MS2:SL 12:0;O/23:0;O	2642.06	37938.2	0.771618	153.678
5.83838	651.535	[M+H]+	w/o MS2:SL 12:0;O/23:0;O	873266	8079572	0.793982	60949.9
5.12677	651.536	[M+H]+	w/o MS2:SL 12:0;O/23:0;O	821233	10172010	0.773899	56751.2
6.31918	652.601	[M+H]+	w/o MS2:SE 28:2/16:1	1271.94	14050.2	0.826561	132.249
4.52513	653.547	[M+H]+	w/o MS2:RIKEN P-VS1 ID-6886 from Cell_C2C12_WT_N_4h10AA	3360.75	71832.4	0.960395	211.175
6.43352	653.551	[M+H]+	w/o MS2:RIKEN P-VS1 ID-6886 from Cell_C2C12_WT_N_4h10AA	82079.6	728401	0.943175	5964.95
4.45532	654.554	[M+H]+	w/o MS2:Cer 12:1;O3/30:5(2OH)	1440.25	29123	0.839033	95.9966
6.84483	654.616	[M+H]+	w/o MS2:RIKEN P-VS1 ID-6912 from Mouse_SmallIntestine_WT_N_F1	2753.38	36923.3	0.858496	202.083
7.05148	657.581	[M+H]+	w/o MS2:RIKEN P-VS1 ID-6973 from Mouse_Ear_fads2KO_N_Ctr	12641.4	240671	0.697114	726.697
7.48578	657.582	[M+H]+	w/o MS2:RIKEN P-VS1 ID-6973 from Mouse_Ear_fads2KO_N_Ctr	17742.4	224541	0.746476	1471.12
8.01575	659.597	[M+H]+	w/o MS2:RIKEN P-VS1 ID-7017 from Cell_C2C12_WT_N_12hCtr	6812.06	164298	0.907328	525.075
5.24092	663.454	[M+H]+	w/o MS2:RIKEN P-VS1 ID-7082 from Mouse_Macrophage_WT_N_F1AA	32619	342435	0.931751	660.638
6.79883	665.585	[M+H]+	w/o MS2:NAGly 10:0;O(FA 28:2)	2627.31	35162.4	0.707963	132.349
6.79883	665.586	[M+H]+	w/o MS2:NAGly 10:0;O(FA 28:2)	2627.31	34856.6	0.807719	195.656
7.9016	667.602	[M+H]+	w/o MS2:NAGly 10:0;O(FA 28:1)	1543.56	18586.4	0.838345	72.3795
8.19825	669.447	[M+H]+	w/o MS2:DG 39:10	3596.31	82420.4	0.754001	311.612
7.55512	670.611	[M+H]+	w/o MS2:Cer 20:0;O2/22:2	31218.1	270009	0.961295	2336.14
3.27742	671.502	[M+H]+	w/o MS2:SL 13:1;O/24:3;O	1505.19	14783.8	0.719837	127.021
6.86782	672.628	[M+H]+	Cer 44:4;O2|Cer 18:2;O2/26:2	1577.38	25399.5	0.817919	115.792
4.6643	675.534	[M+H]+	w/o MS2:SL 12:1;O/25:1;O	3206.56	39632.5	0.730125	222.036
4.54847	677.549	[M+H]+	w/o MS2:SM 12:0;O2/20:0	2380.75	39848.4	0.928204	150.523
5.69973	677.55	[M+H]+	w/o MS2:SL 12:1;O/25:0;O	1881.31	22021.8	0.812765	122.24
5.12677	679.565	[M+H]+	w/o MS2:SL 12:0;O/25:0;O	3154.19	58664.3	0.655517	203.343
5.86105	679.566	[M+H]+	w/o MS2:SL 12:0;O/25:0;O	1871.94	41345.1	0.968705	97.3684
3.98878	680.501	[M+H]+	w/o MS2:HexCer 17:0;O2/16:3;O	2042.44	20418.2	0.791817	155.128
6.639	681.481	[M+H]+	w/o MS2:SL 12:1;O/26:5;O	2575.38	28914.6	0.729026	213.148
7.11997	683.596	[M+H]+	w/o MS2:RIKEN P-VS1 ID-7582 from Mouse_Aorta_ApoEKO_N_F1EPA	4985.44	97563.7	0.792366	310.515
7.46278	683.597	[M+H]+	w/o MS2:RIKEN P-VS1 ID-7582 from Mouse_Aorta_ApoEKO_N_F1EPA	9197.81	112116	0.783882	748.344
10.5926	692.557	[M+H]+	w/o MS2:PC O-8:0_22:0	2236.25	59860.1	0.863458	181.814
8.03858	695.462	[M+H]+	w/o MS2:DG 41:11	6278.81	143333	0.94029	448.517
2.92873	695.504	[M+H]+	w/o MS2:RIKEN P-VS1 ID-7845 from Mouse_Feces_WT_N_Ctr	1658.5	18605.5	0.8456	107.241
11.1586	697.477	[M+H]+	w/o MS2:DG 41:10	10174.8	269513	0.954296	868.976
4.33782	699.535	[M+H]+	w/o MS2:SL 13:1;O/26:3;O	8384	87038.9	0.719	736.813
5.6534	700.528	[M+H]+	w/o MS2:PC O-9:0_22:3	1987.94	33834	0.71281	167.151
6.66185	702.543	[M+H]+	w/o MS2:PC O-9:0_22:2	16815.5	169407	0.881568	1215.38
5.58457	703.466	[M+H]+	w/o MS2:SL 16:3;O/24:6;O	1704	17163.2	0.528325	109.241
8.19825	706.539	[M+H]+	w/o MS2:PC 14:0_16:0	135252	2355663	0.858587	9113.81
12.143	707.498	[M+H]+	w/o MS2:SL 12:1;O/28:6;O	2301.56	52749.1	0.875059	161.098
6.54768	707.498	[M+H]+	w/o MS2:SL 12:1;O/28:6;O	7093.44	79561.1	0.909238	515.114
4.91812	708.577	[M+H]+	w/o MS2:HexCer 18:2;O2/18:0	3002.12	31260.1	0.915641	245.749
9.30383	709.478	[M+H]+	w/o MS2:DG 42:11	2298.38	60929.2	0.78629	188.437
13.2394	709.513	[M+H]+	w/o MS2:SL 12:1;O/28:5;O	6479.94	137134	0.89285	456.452
7.67095	709.514	[M+H]+	w/o MS2:SL 12:1;O/28:5;O	1854	22965.2	0.974817	157.238
6.54768	710.546	[M+H-H2O]+	w/o MS2:SL 13:1;O/28:3;O	1441.06	18110.9	0.543864	111.506
5.79238	710.593	[M+H]+	w/o MS2:HexCer 16:0;O2/20:1	6073.81	56243.4	0.943053	470.187
4.57163	710.593	[M+H]+	w/o MS2:HexCer 18:1;O2/18:0	21269	200480	0.861773	1657.83
9.37335	716.558	[M+H]+	w/o MS2:PC O-8:0_24:2	1519.94	49290.7	0.684936	108.449
6.22787	718.538	[M+H]+	PE 34:1|PE 16:0_18:1	1914.31	21089.3	0.9439	109.626
12.8626	718.573	[M+H]+	w/o MS2:PC O-8:0_24:1	3406.25	80995.9	0.892736	202.125
10.313	718.574	[M+H]+	PC O-32:1	9216.81	346681	0.939133	540.628
9.63348	720.554	[M+H]+	w/o MS2:PC 25:0_6:0	13899.1	274922	0.86052	956.307
14.1304	720.588	[M+H]+	w/o MS2:PC O-8:0_24:0	4634.06	135904	0.955009	306.095
8.77005	721.576	[M+H]+	w/o MS2:DG 42:5	1423.44	15311.7	0.917036	133.861
4.80362	722.554	[M+H]+	w/o MS2:HexCer 16:0;O2/20:3;O	1339.5	15439.8	0.975852	116.619
6.13653	723.494	[M+H]+	w/o MS2:DG 43:11	1968.19	27041.4	0.736178	157.479
6.66185	724.524	[M+H]+	w/o MS2:PC O-9:0_24:5	4057.12	42880.3	0.746413	325.804
5.58457	724.527	[M+H]+	w/o MS2:PC O-9:0_24:5	11423	99741.1	0.90833	924.7
14.4245	725.508	[M+H]+	w/o MS2:DG 43:10	6279.25	157915	0.870407	465.064
7.21147	725.509	[M+H]+	w/o MS2:DG 43:10	2021.69	26034.9	0.922049	154.988
8.19825	728.52	[M+H]+	w/o MS2:PC 11:0_21:3	10648.1	222221	0.783408	887.91
6.54768	728.559	[M+H]+	w/o MS2:PC O-9:0_24:3	50914	531505	0.870619	4002.24
5.95188	730.538	[M+H]+	w/o MS2:PC 16:1_16:1	4728.69	107973	0.906851	335.925
6.98282	730.539	[M+H]+	w/o MS2:PC 6:0_26:2	3728.5	88592.8	0.857733	264.872
7.6941	730.575	[M+H]+	w/o MS2:PC O-9:0_24:2	12164.9	134346	0.906853	1059.81
6.50202	731.499	[M+H]+	w/o MS2:SL 16:3;O/26:6;O	7392.12	62093.1	0.926883	432.904
11.2087	731.604	[M+H]+	w/o MS2:SM 12:1;O2/24:0	2479.88	72019	0.944508	181.397
11.0911	732.276	[M+H]+	w/o MS2:RIKEN P-VS1 ID-8837 from Mouse_Brain_WT_N_F1AA	1993.94	55886.6	0.969187	220.407
8.06142	732.555	[M+H]+	w/o MS2:PC 14:0_18:1	329005	10746250	0.698666	23944.7
11.6922	732.589	[M+H]+	w/o MS2:PC O-8:0_25:1	2815.06	91115.3	0.920872	182.186
11.6465	733.514	[M+H]+	w/o MS2:SM 13:1;O2/24:6	2049.25	45344.2	0.926505	107.853
6.50202	734.545	[M+H-H2O]+	w/o MS2:SL 13:1;O/30:5;O	1317.69	12841.9	0.914297	50.5012
11.0686	734.57	[M+H]+	w/o MS2:PC 26:0_6:0	762922	20253250	0.833369	38146.8
12.143	737.509	[M+H]+	w/o MS2:DG 44:11	2874	65204.6	0.830753	210.415
5.76922	737.554	[M+H]+	w/o MS2:RIKEN P-VS1 ID-9000 from Mouse_Feces_WT_N_Ctr	1250.5	15274.1	0.872966	89.2798
6.22787	740.518	[M+H]+	w/o MS2:PC 31:1	2226.88	22605.6	0.853928	161.808
5.17243	740.522	[M+H]+	w/o MS2:PC 7:0_26:4	5937.56	58176.5	0.9244	430.9
9.61065	742.539	[M+H]+	w/o MS2:NAGly 18:5;O(FA 28:6)	2637.81	47166.8	0.8066	216.008
14.1529	742.57	[M+H]+	w/o MS2:LPC 32:0	1560.5	40503.1	0.93897	130.697
8.19825	744.494	[M+H]+	w/o MS2:PC O-15:4_20:5	3769.44	85792.9	0.775174	267.328
6.13653	744.553	[M+H]+	w/o MS2:PC 17:0_16:2	4109.19	45221.8	0.849103	291.423
9.81482	744.59	[M+H]+	PC O-34:2	5106.44	151446	0.790122	356.926
12.1658	744.591	[M+H]+	PC O-34:2|PC O-16:1_18:1	33718.3	862825	0.875273	2371.55
5.58457	746.508	[M+H]+	w/o MS2:RIKEN P-VS1 ID-9241 from Mouse_Muscle_WT_CTX5_Ctr	2419.12	22319.7	0.812255	137.81
7.21147	746.568	[M+H]+	PE 36:1	2705.5	33262.2	0.795004	150.297
9.28068	746.571	[M+H]+	w/o MS2:PC 15:0_18:1	62715	1458854	0.798413	3556.14
13.2848	746.606	[M+H]+	PC O-34:1	166455	3981792	0.881102	9413.14
5.24092	748.528	[M+H]+	w/o MS2:PE P-16:0_22:6	23092.8	216235	0.919735	1638.11
4.64113	748.53	[M+H]+	w/o MS2:PC O-9:0_26:7	1736.81	17292.6	0.955536	123.202
4.91812	748.57	[M+H]+	w/o MS2:HexCer 16:0;O2/22:4;O	12688.6	109294	0.941319	792.339
12.7936	748.585	[M+H]+	w/o MS2:PC 25:0_8:0	9219.56	181265	0.974446	575.714
10.0426	749.51	[M+H]+	w/o MS2:DG 45:12	7342.19	137164	0.929144	491.18
6.54768	750.54	[M+H]+	w/o MS2:PC O-9:0_26:6	14045.7	148991	0.888723	973.909
5.51608	750.543	[M+H]+	w/o MS2:PC O-9:0_26:6	106795	1012105	0.886043	8152
5.76922	750.583	[M+H-H2O]+	HexCer 38:3;O3	5826.19	41586.6	0.812896	480.156
4.54847	750.583	[M+H]+	w/o MS2:RIKEN P-VS1 ID-9363 from Mouse_Feces_WT_N_Ctr	4290.94	35280.3	0.775442	299.377
7.67095	752.556	[M+H]+	w/o MS2:PC O-9:0_26:5	3975.19	49938.2	0.927833	286.109
6.50202	752.559	[M+H]+	w/o MS2:PC O-9:0_26:5	47858.5	448624	0.944211	3496.28
6.20503	752.559	[M+H]+	w/o MS2:PC O-9:0_26:5	16890	158053	0.928149	1160.82
8.03858	754.536	[M+H]+	w/o MS2:PC 32:1	23265.6	524328	0.948173	1715.11
5.35542	754.537	[M+H]+	w/o MS2:NAGlySer 15:2;O(FA 24:6)	5128.94	75424.5	0.774104	367.17
7.21147	754.573	[M+H]+	w/o MS2:PC O-16:3_19:1	1790.81	19448.3	0.814817	165.225
6.91382	754.574	[M+H]+	w/o MS2:PC O-9:0_26:4	4963.12	54508.2	0.801903	384.424
11.1586	756.552	[M+H]+	w/o MS2:NAGlySer 13:1;O(FA 26:6)	42709.7	1075654	0.713526	3628.25
6.776	756.554	[M+H]+	w/o MS2:PC 6:0_28:3	4967.69	124688	0.846334	368.585
7.46278	756.588	[M+H]+	w/o MS2:PC O-9:0_26:3	7994.06	102820	0.815928	593.131
4.54847	758.568	[M+H-H2O]+	w/o MS2:PC 17:1_17:1	4372.19	61664.8	0.730812	289.013
7.78643	758.57	[M+H]+	w/o MS2:PC 6:0_28:2	111778	2470811	0.803176	7941.58
7.11997	759.529	[M+H]+	w/o MS2:SL 16:3;O/28:6;O	3742.19	36612.9	0.942404	221.357
10.4029	760.586	[M+H]+	w/o MS2:PC 6:0_28:1	2770199	87972180	0.71222	72815.6
5.17243	762.505	[M+H]+	w/o MS2:NAGlySer 18:5;O(FA 22:6)	1582.25	17318.5	0.837996	100.464
14.4472	762.601	[M+H]+	PC 34:0|PC 16:0_18:0	175341	5074550	0.751541	11079.7
5.69973	762.619	[M+H]+	w/o MS2:RIKEN P-VS1 ID-9854 from Mouse_Muscle_WT_CTX5_Ctr	1294.62	13797.3	0.714599	82.2013
4.82662	764.524	[M+H]+	w/o MS2:PE 18:2_20:4	13926.1	116345	0.813317	1030.73
5.35542	764.639	[M+H]+	w/o MS2:HexCer 18:1;O2/22:1	9488.19	90317.4	0.916854	676.262
6.34202	764.64	[M+H]+	w/o MS2:HexCer 18:1;O2/22:1	14941.1	138354	0.795771	1062.95
6.54768	766.516	[M+H]+	w/o MS2:HexCer 16:3;O2/24:6;O	2883	27936.2	0.788833	233.027
6.13653	766.535	[M+H]+	w/o MS2:PC 33:2	4563.62	51342.8	0.895696	332.175
5.12677	766.537	[M+H]+	w/o MS2:NAGlySer 16:3;O(FA 24:6)	5923.62	67641.8	0.919689	406.145
12.143	766.573	[M+H]+	w/o MS2:LPC 34:2	8905.62	196890	0.860209	825.463
8.35707	766.573	[M+H]+	PC O-36:5|PC O-10:0_26:5	3697.31	70901.9	0.888555	342.336
7.21147	768.552	[M+H]+	w/o MS2:PC 33:1	5187.81	52251.6	0.879081	382.556
5.83838	768.553	[M+H]+	w/o MS2:NAGlySer 16:2;O(FA 24:6)	1699.62	19176.9	0.860778	102.104
6.13653	768.554	[M+H]+	w/o MS2:PE 18:1_20:3	12766.4	125142	0.847531	941.409
9.30383	768.574	[M+H]+	w/o MS2:BMP 26:0_8:0	16881	291306	0.938148	1679.03
13.2394	768.587	[M+H]+	w/o MS2:LPC 34:1	27870.2	530987	0.926389	2036.62
5.24092	770.509	[M+H]+	w/o MS2:PC O-15:4_22:6	3573.19	35241.9	0.802204	221.204
8.03858	770.51	[M+H]+	w/o MS2:PC O-15:4_22:6	7894.25	188448	0.968749	502.885
11.6465	770.606	[M+H]+	PC O-36:3|PC O-18:3_18:0	53092.8	1166014	0.84652	3328.98
11.1361	772.524	[M+H]+	w/o MS2:PC O-15:3_22:6	12471.4	311400	0.768574	796.921
5.51608	772.524	[M+H]+	w/o MS2:PC O-15:3_22:6	15258.8	159709	0.864101	975.038
8.97537	772.585	[M+H]+	w/o MS2:PC 17:1_18:1	9790.12	237841	0.755691	614.948
12.7016	772.621	[M+H]+	PC O-36:2	30074.1	706288	0.967971	1921.74
9.67882	773.508	[M+H]+	w/o MS2:SM 39:9;O3	7593.06	157954	0.863136	389.697
8.9982	773.516	[M+H]+	w/o MS2:SM 39:9;O3	1933	39628	0.868717	118.261
8.9297	773.585	[M+H]+	w/o MS2:SL 12:2;O/34:6	4023.5	112137	0.804325	205.275
11.0461	774.527	[M+H]+	w/o MS2:BMP 9:0_26:4	2051.88	32678.1	0.831688	158.229
7.67095	774.536	[M+H]+	w/o MS2:TG 15:4_15:4_15:4;O1	1285.5	18262.6	0.838478	99.1307
6.22787	774.54	[M+H]+	PE O-40:8	4266.81	51537.6	0.908646	220.873
6.50202	774.541	[M+H]+	w/o MS2:PC O-15:2_22:6	17107.3	153052	0.972325	978.486
5.19527	774.544	[M+H]+	w/o MS2:PC O-15:2_22:6	19233.4	205886	0.894922	1483.17
4.57163	774.553	[M+H]+	w/o MS2:PC O-15:4_22:4	1940.38	47017.6	0.90051	97.5657
12.143	774.602	[M+H]+	w/o MS2:PC 17:0_18:1	94477.4	2403785	0.811036	5417.03
6.73033	775.524	[M+H]+	w/o MS2:DG 47:13	2822.81	27880.4	0.930537	168.143
6.1822	776.56	[M+H]+	w/o MS2:PC O-9:0_28:7	66063.1	608677	0.920899	4011
4.54847	776.581	[M+H]+	RIKEN P-VS1 ID-10310 from Cell_HEK293_WT_N_Ctr	14185.6	196238	0.739293	815.791
4.87228	778.54	[M+H]+	w/o MS2:PC 6:0_30:6	2923.62	37959.9	0.766421	227.264
6.776	778.574	[M+H]+	w/o MS2:PC O-9:0_28:6	5603.81	54407.5	0.916853	345.984
7.3028	780.125	[M+H]+	w/o MS2:RIKEN P-VS1 ID-10426 from Mouse_Brain_WT_N_w6rich	1293.31	21467	0.821925	522.434
7.8096	780.552	[M+H]+	w/o MS2:PC 18:1_18:4	10087.4	211680	0.879663	655.912
8.54022	780.552	[M+H]+	w/o MS2:NAGlySer 15:3;O(FA 26:6)	9333.81	331754	0.684121	558.021
5.40142	780.554	[M+H]+	w/o MS2:PC 14:0_22:5	13989.9	250550	0.862994	1128.93
6.84483	780.59	[M+H]+	w/o MS2:PE P-18:1_22:3	8990.69	106990	0.902155	572.411
7.11997	780.592	[M+H]+	w/o MS2:PE P-18:0_22:4	47900.5	448517	0.966743	3038.47
5.19527	780.633	[M+H]+	w/o MS2:HexCer 16:0;O2/24:2;O	1129	10627.2	0.926222	85.3731
7.3028	782.571	[M+H]+	PC 36:4|PC 16:0_20:4	486226	7401615	0.916095	23465.9
9.44867	782.738	[M+Na]+	Cer 50:2;O2|Cer 18:2;O2/32:0	1533.44	33729.8	0.787319	170.559
13.2394	784.561	[M+H]+	w/o MS2:SL 15:3;O/32:6;O	10233.1	200455	0.899268	674.369
14.4472	784.582	[M+H]+	w/o MS2:PC 14:1_22:2	44074.5	1067350	0.942923	2631.5
7.9701	784.586	[M+H]+	w/o MS2:PC 6:0_30:3	47368.9	828542	0.778381	2671.49
8.63222	784.587	[M+H]+	w/o MS2:DG 16:4_32:9	62270.6	1079599	0.937802	3206.36
10.8886	784.753	[M+Na]+	Cer 50:1;O2|Cer 18:1;O2/32:0	2350.25	53250.6	0.860092	241.222
4.82662	786.505	[M+H]+	w/o MS2:PC 35:6	6393.44	62138	0.83319	311.629
10.0878	786.602	[M+H]+	PC 36:2|PC 18:1_18:1	825848	13506800	0.895784	40253.5
5.5389	788.503	[M+H]+	w/o MS2:RIKEN P-VS1 ID-10774 from Mouse_Heart_WT_N_F1EPA	3784.19	37418.3	0.982504	123.615
13.5544	788.616	[M+H]+	w/o MS2:PC 6:0_30:1	1879972	61376050	0.743627	61622.5
6.50202	790.515	[M+H]+	w/o MS2:RIKEN P-VS1 ID-10860 from Mouse_Heart_WT_N_F1EPA	2854.31	24141.8	0.95113	248.711
5.83838	790.535	[M+H]+	w/o MS2:PC 35:4	1625.56	16730.1	0.909733	139.727
6.13653	790.536	[M+H]+	PE 40:7	16330.4	156751	0.832203	890.375
4.78045	790.539	[M+H]+	w/o MS2:PC 13:1_24:6	4053.62	46848.7	0.867386	312.238
9.30383	790.571	[M+H]+	w/o MS2:LPC 36:4	2142.62	42585.2	0.726211	112.565
7.48578	790.574	[M+H]+	w/o MS2:PC O-10:0_28:7	3815.75	55666.8	0.940475	210.791
5.37842	790.655	[M+H]+	w/o MS2:ASG 28:1;O;Hex;FA 14:0	13913	135896	0.85637	763.373
6.36502	790.657	[M+H]+	w/o MS2:HexCer 18:2;O2/24:1	28501.5	258372	0.945989	1568.92
5.83838	792.555	[M+H]+	PE 40:6	24551	203469	0.938316	2038.84
5.83838	792.555	[M+H]+	PE 40:6	24551	203493	0.921374	1372.59
11.6465	792.588	[M+H]+	w/o MS2:LPC 36:3	10099.2	220691	0.863113	556.989
8.08425	792.59	[M+H]+	w/o MS2:PC O-10:0_28:6	12602.5	283114	0.732273	776.138
13.5098	792.628	[M+H]+	w/o MS2:RIKEN P-VS1 ID-10973 from Blank	4137.06	135603	0.68748	261.605
7.02865	792.671	[M+H]+	w/o MS2:RIKEN P-VS1 ID-10982 from Mouse_Brain_WT_N_w6rich	169464	1496066	0.940748	10756.7
5.97488	792.672	[M+H]+	w/o MS2:RIKEN P-VS1 ID-10982 from Mouse_Brain_WT_N_w6rich	82373.1	680636	0.803415	5229.94
6.43352	794.569	[M+H]+	w/o MS2:PC 7:0_30:5	3047.06	38490.9	0.861777	202.539
12.6553	794.602	[M+H]+	w/o MS2:LPC 36:2	3752.75	107598	0.7721	257.437
10.02	794.603	[M+H]+	w/o MS2:PC O-10:0_28:5	3144.56	72990	0.862076	203.233
10.9336	794.604	[M+H]+	PC O-38:5|PC O-18:1_20:4	4634.19	103517	0.811459	322.407
8.83853	794.605	[M+H]+	w/o MS2:LPC 36:2	7440.69	118022	0.866421	535.381
5.19527	796.524	[M+H]+	w/o MS2:PE P-26:6_16:4	2685.06	30809	0.952965	177.943
7.78643	796.527	[M+H]+	w/o MS2:PE P-16:3_26:7	3897.25	84804.3	0.826856	345.183
8.3344	796.527	[M+H]+	w/o MS2:PE P-16:3_26:7	3139.25	46028.8	0.675415	278.046
8.63222	796.54	[M+H]+	w/o MS2:RIKEN P-VS1 ID-11119 from Mouse_Liver_fads2KO_N_Ctr	2741.75	21654	0.764565	242.84
8.51722	796.559	[M+H]+	w/o MS2:TG 11:0_8:0_22:5;O4	3919.31	33468.7	0.742467	259.738
6.73033	796.584	[M+H]+	PE 40:4	7186.5	73562.1	0.89813	513.166
12.143	796.586	[M+H]+	w/o MS2:PC 35:1	20408.9	422351	0.919025	1352.53
11.3273	796.618	[M+H]+	w/o MS2:PC O-10:0_28:4	3609.19	74813.3	0.911031	239.185
10.2454	798.539	[M+H]+	w/o MS2:RIKEN P-VS1 ID-11210 from Cell_HEK293_WT_N_Ctr	9507.25	133211	0.67945	259.5
6.1822	798.541	[M+H]+	w/o MS2:PC O-15:4_24:6	14999.7	151318	0.882416	728.444
6.776	800.554	[M+H]+	w/o MS2:PE P-20:3_22:5	1911.44	19084.5	0.861425	105.623
6.13653	800.555	[M+H]+	w/o MS2:RIKEN P-VS1 ID-11288 from Mouse_Lung_WT_N_F1EPA	5598.69	67193.1	0.784797	272.869
14.4698	800.557	[M+H]+	w/o MS2:PC O-15:3_24:6	16485.1	402263	0.931102	906.761
11.5552	800.614	[M+H]+	w/o MS2:PC 19:0_18:2	3981.19	99148.7	0.850001	202.31
11.5552	800.615	[M+H]+	w/o MS2:PC 19:0_18:2	3981.19	99148.7	0.651088	177.141
11.6465	801.544	[M+H]+	w/o MS2:RIKEN P-VS1 ID-11326 from Mouse_Aorta_ApoEKO_N_F1EPA	1465.94	38891.2	0.808286	128.158
11.6465	801.545	[M+H]+	w/o MS2:RIKEN P-VS1 ID-11326 from Mouse_Aorta_ApoEKO_N_F1EPA	1465.94	38891.2	0.868862	74.3249
6.82183	802.571	[M+H]+	w/o MS2:PE P-16:2_26:5	2385.56	32062.8	0.91121	137.751
7.11997	802.573	[M+H]+	w/o MS2:PE P-22:5_20:2	12194.1	116782	0.909348	735.041
7.32563	804.552	[M+H]+	w/o MS2:PC 36:4	25177.3	392765	0.941208	1668.34
4.96445	804.555	[M+H]+	w/o MS2:PC 18:2_20:5	10372.8	199644	0.892861	687.341
6.34202	804.63	[M+H]+	w/o MS2:HexCer 20:1;O2/22:3;O	12496.6	102514	0.86723	814.596
6.68467	804.669	[M+H]+	w/o MS2:PC O-10:0_28:0	3029.62	33617	0.91131	200.754
7.9701	806.567	[M+H]+	w/o MS2:PC 18:1_20:5	4418.88	79220.8	0.955248	269.067
5.56173	806.569	[M+H]+	w/o MS2:PC 18:2_20:4	7157.25	115602	0.873511	513.852
8.63222	806.569	[M+H]+	w/o MS2:PC 18:3_20:3	7816.94	142260	0.99041	503.232
6.59333	806.571	[M+H]+	w/o MS2:PC 14:0_24:6	353151	5945711	0.820613	25574.5
7.39412	806.685	[M+H]+	w/o MS2:HexCer 18:1;O2/25:1	3421.94	36575.5	0.801269	334.893
9.327	806.739	[M+Na]+	Cer 52:4;O2|Cer 18:1;O2/34:3	2544.06	26192.7	0.706937	251.924
13.9949	807.633	[M+H]+	SM 42:5;O2|SM 16:1;O2/26:4	1638.31	54490.4	0.929029	104.891
6.22787	807.655	[M+H]+	w/o MS2:RIKEN P-VS1 ID-11609 from Mouse_Liver_WT_N_Ctr	3363.75	30736.2	0.89287	325.223
9.70148	808.068	[M+H]+	w/o MS2:RIKEN P-VS1 ID-11626 from Mouse_Kidney_WT_N_F1	1432.19	26987.2	0.862569	478.088
4.82662	808.487	[M+H]+	w/o MS2:PC 37:9	1606.44	18000	0.739984	103.299
11.6237	808.569	[M+H]+	w/o MS2:HexCer 17:3;O2/26:6;O	5405.69	133880	0.860706	419.477
10.0426	808.584	[M+H]+	w/o MS2:PC 18:1_20:4	44667.8	810367	0.825456	2872.26
7.09715	808.587	[M+H]+	w/o MS2:PC 20:0_18:5	182062	2298185	0.85092	14085.6
7.8786	808.588	[M+H]+	w/o MS2:PC 16:0_22:5	28882.1	625647	0.780336	2151.47
6.86782	808.656	[M+H]+	w/o MS2:HexCer 18:1;O2/24:2	20893.1	146095	0.89673	2029.77
5.86105	808.666	[M+H]+	w/o MS2:HexCer 16:0;O2/26:2;O	4239.38	44886.3	0.774278	322.613
5.44742	810.525	[M+H]+	w/o MS2:PS 36:2	2953.31	48402.8	0.732579	148.583
13.3752	810.598	[M+H]+	w/o MS2:PC 36:1	58366.1	1300349	0.813246	2936.44
8.3344	810.601	[M+H]+	PC 38:4|PC 18:1_20:3	14146.4	260861	0.866851	562.263
9.70148	810.602	[M+H]+	w/o MS2:PC 18:0_20:4	609382	10482920	0.957887	30559.8
8.9982	810.602	[M+H]+	PC 38:4|PC 16:0_22:4	107203	1751211	0.777004	5164.56
10.7766	810.765	[M+Na]+	Cer 52:2;O2|Cer 18:2;O2/34:0	1984.56	40713.9	0.796761	158.181
4.78045	812.521	[M+H]+	w/o MS2:PC 15:4_24:6	2006.5	22647.7	0.934062	123.755
6.66185	812.54	[M+H]+	w/o MS2:PS 36:1	9320.44	156177	0.823395	573.919
12.143	812.562	[M+H]+	PC O-40:10	7396.06	121144	0.754857	418.102
11.3954	812.616	[M+H]+	w/o MS2:PC 18:0_20:3	29180.3	646751	0.861466	1564.68
12.7936	812.785	[M+Na]+	Cer 52:1;O2|Cer 18:1;O2/34:0	33059	559013	0.887829	2480.61
5.83838	814.535	[M+H]+	w/o MS2:PC 37:6	23004.5	211857	0.900178	1222.84
13.0291	814.633	[M+H]+	PC 38:2	50547.1	1195484	0.9147	2679.48
6.79883	815.602	[M+H]+	w/o MS2:SM 41:5;O2	1612.94	20276.7	0.745576	70.2186
6.43352	816.548	[M+Na]+	PE 40:5	4008.69	41696.9	0.763316	350.71
6.43352	816.549	[M+Na]+	PE 40:5	4008.69	41683.1	0.828412	166.673
5.79238	816.553	[M+H]+	PE 42:8	3201.12	31011.5	0.919274	130.144
7.25713	816.59	[M+H]+	w/o MS2:PC O-14:1_26:7	2546.56	38741.2	0.943678	104.718
7.11997	818.547	[M+H]+	w/o MS2:RIKEN P-VS1 ID-12099 from Mouse_Liver_WT_N_Ctr	2641.69	24750.1	0.833415	186.187
6.73033	818.568	[M+H]+	w/o MS2:PE 18:3_24:4	11388.4	108384	0.836464	835.364
7.9016	818.604	[M+H]+	w/o MS2:LPC 38:4	2020.56	42624.4	0.945717	148.213
9.81482	818.605	[M+H]+	PC O-40:7|PC O-18:1_22:6	7071	127085	0.954343	518.674
7.00582	818.684	[M+H]+	w/o MS2:HexCer 20:3;O2/24:0	4500.56	45991.2	0.727204	249.277
5.97488	818.686	[M+H]+	w/o MS2:ASG 28:1;O;Hex;FA 16:0	2397.94	25495.6	0.780516	132.817
7.32563	820.526	[M+H]+	w/o MS2:RIKEN P-VS1 ID-12190 from Mouse_Brain_WT_N_F1AA	9065.19	131212	0.946004	609.307
6.36502	820.618	[M+H]+	w/o MS2:PC O-24:6_16:0	4952.81	66748.1	0.747501	317.37
10.9561	820.621	[M+H]+	w/o MS2:PC O-12:0_28:6	1638.19	43332.1	0.951266	89.0854
7.78643	820.7	[M+H]+	w/o MS2:HexCer 16:0;O2/28:2	2103.31	22663.3	0.736727	134.153
8.63222	822.542	[M+H]+	w/o MS2:PE P-18:4_26:7	3152.12	60049	0.891141	260.805
7.9701	822.543	[M+H]+	w/o MS2:PE P-18:4_26:7	1701.69	30475.8	0.872687	149.506
13.0061	822.636	[M+H]+	w/o MS2:PC O-12:0_28:5	3591.06	76730.9	0.742145	258
10.6423	822.638	[M+H]+	w/o MS2:PC O-12:0_28:5	1627.12	35553	0.706109	120.829
10.02	824.557	[M+H]+	w/o MS2:RIKEN P-VS1 ID-12356 from Mouse_Macrophage_WT_N_F1AA	15391.6	288973	0.803826	900.302
13.3528	826.571	[M+H]+	w/o MS2:PC O-15:3_26:7	20095.4	423679	0.802517	1191.4
6.61617	828.539	[M+H]+	w/o MS2:RIKEN P-VS1 ID-12514 from Mouse_Aorta_ApoEKO_N_F1EPA	5465.56	61657.9	0.872558	514.002
6.52485	828.55	[M+H]+	w/o MS2:PC 38:6	7980.81	121886	0.806778	475.898
5.83838	830.509	[M+H]+	w/o MS2:RIKEN P-VS1 ID-12589 from Mouse_Heart_WT_N_F1DHA	6083.75	61730.9	0.78553	498.519
7.07432	830.567	[M+H]+	w/o MS2:PC 38:5	8665.5	122460	0.880607	359.935
7.8786	830.569	[M+H]+	w/o MS2:PC 16:2_24:6	2892	56374.4	0.758653	122.314
5.0576	830.571	[M+H]+	PC 40:8|PC 20:4_20:4	13931.6	182602	0.782411	586.475
6.34202	830.648	[M+H]+	RIKEN P-VS1 ID-12613 from Mouse_Brain_WT_N_F1AA	19888.2	171794	0.672207	841.153
8.70122	830.739	[M+Na]+	Cer 54:6;O2|Cer 18:1;O2/36:5	2981.5	33077.7	0.885853	115.827
9.02102	832.582	[M+H]+	w/o MS2:PC 22:2_18:5	14446.1	233795	0.950084	698.373
9.65615	832.583	[M+H]+	w/o MS2:PC 38:4	52153.5	1097581	0.808671	2681.05
6.38785	832.586	[M+H]+	PC 40:7|PC 18:1_22:6	102564	1618716	0.927314	6541.56
5.97488	832.662	[M+H]+	RIKEN P-VS1 ID-12702 from Mouse_Brain_WT_N_F1AA	7242.12	69534.8	0.891899	372.296
7.00582	832.664	[M+H]+	w/o MS2:HexCer 20:0;O2/24:5	107559	937944	0.830192	5525.24
9.18802	832.754	[M+Na]+	Cer 54:5;O2|Cer 18:1;O2/36:4	5033.56	67855	0.893853	580.553
5.49323	834.526	[M+H]+	w/o MS2:PS 38:4	1810.75	24386.1	0.810228	115.022
11.4639	834.594	[M+H]+	w/o MS2:PC 38:3	2842.06	72021.9	0.854364	146.802
7.71727	834.601	[M+H]+	w/o MS2:PC 16:0_24:6	9486.38	183377	0.964481	553.329
7.18863	834.602	[M+H]+	w/o MS2:PC 18:1_22:5	4727.75	76534.6	0.747966	302.729
8.83853	834.603	[M+H]+	w/o MS2:RIKEN P-VS1 ID-12781 from Mouse_Feces_WT_N_Ctr	329396	5200121	0.934408	21060.4
7.34847	834.677	[M+H]+	w/o MS2:RIKEN P-VS1 ID-12797 from Mouse_Brain_fads2KO_N_Ctr	2599.06	27535.5	0.837325	204.633
10.5153	834.769	[M+H]+	Cer 56:7;O2|Cer 18:1;O2/38:6	4288.44	75715.9	0.583729	336.6
5.12677	836.544	[M+H]+	w/o MS2:BMP 14:1_26:7	10744.6	134877	0.852081	714.576
13.0521	836.612	[M+H]+	w/o MS2:PC 38:2	9767.62	195651	0.912628	744.361
10.4254	836.612	[M+H]+	w/o MS2:PC 22:2_18:3	5559.56	148483	0.825045	405.883
8.77005	836.613	[M+H]+	w/o MS2:PC 18:1_22:4	59957.6	1145784	0.936767	4633.03
10.4928	837.621	[M+H]+	w/o MS2:RIKEN P-VS1 ID-12902 from Mouse_SmallIntestine_WT_N_F1DHA	3409.06	86017.6	0.779926	203.361
11.6922	838.633	[M+H]+	PC 40:4|PC 18:0_22:4	95394	1809716	0.828514	5643.36
14.0399	840.646	[M+H]+	w/o MS2:PC 18:0_22:3	4537.06	120832	0.905324	236.335
6.68467	841.615	[M+H]+	w/o MS2:SM 43:6;O2	3066.5	33560.4	0.805804	79.9749
6.34202	846.628	[M+H]+	w/o MS2:TG 8:0_20:5_22:6;O1	6600.69	59932.8	0.887657	501.676
6.2507	846.644	[M+H]+	w/o MS2:HexCer 18:1;O3/26:4(2OH)	5428.31	47848.9	0.799437	373.724
7.39412	846.679	[M+H]+	w/o MS2:HexCer 17:3;O2/28:1;O	3263.44	39552.8	0.635933	183.697
9.02102	848.558	[M+H]+	w/o MS2:RIKEN P-VS1 ID-13291 from Mouse_Kidney_WT_N_F1EPA	5894.88	104047	0.895413	356.519
9.65615	848.559	[M+H]+	w/o MS2:RIKEN P-VS1 ID-13291 from Mouse_Kidney_WT_N_F1EPA	20563.5	443370	0.814872	1340.42
5.97488	848.637	[M+H]+	w/o MS2:BMP 12:0_28:2	1504.19	14755.8	0.936717	112.134
7.00582	848.639	[M+H]+	w/o MS2:BMP 18:1_22:1	24014.7	224176	0.88073	1790.25
6.86782	848.659	[M+H]+	w/o MS2:PC O-18:0_24:6	32553.1	273336	0.661475	2121.96
5.86105	848.659	[M+H]+	w/o MS2:HexCer 16:1;O3/28:3(2OH)	1269.19	9933.33	0.870361	90.0964
3.93062	848.659	[M+H]+	w/o MS2:HexCer 16:3;O2/28:2;O	1716.75	21828.3	0.660973	116.757
13.0521	852.588	[M+H]+	w/o MS2:PC O-15:4_28:7	3838	77152.8	0.895949	214.944
12.7706	852.777	[M+H]+	w/o MS2:Cer 18:0;O3/38:5(2OH)	15104.2	284260	0.879271	1024.57
6.36502	854.567	[M+H]+	w/o MS2:PC 40:7	4333.25	67696.3	0.936455	235.459
4.57163	854.571	[M+H]+	PC 42:10	81563.6	769581	0.872933	6115.81
8.03858	854.738	[M+H]+	w/o MS2:Cer 18:2;O2/38:6	1752.62	26040	0.672986	92.8837
8.83853	856.584	[M+H]+	w/o MS2:PC 40:6	29056.8	508614	0.871047	1051.64
8.65522	856.754	[M+Na]+	Cer 56:7;O2|Cer 18:1;O2/38:6	3038.38	51822.4	0.961848	140.135
5.12677	858.527	[M+H]+	w/o MS2:BMP 16:4_26:7	12605.3	155467	0.734687	979.438
6.15937	858.602	[M+H]+	w/o MS2:PC 21:4_21:4	3256.19	44928.5	0.867121	209.037
7.00582	858.679	[M+H]+	w/o MS2:HexCer 16:3;O2/30:2;O	2932.38	33332.6	0.695535	208.112
9.8603	858.77	[M+Na]+	Cer 56:6;O2|Cer 18:1;O2/38:5	21005.5	253896	0.939691	1050.85
5.83838	860.542	[M+H]+	w/o MS2:PS 40:5	1549.25	12865.2	0.685404	100.098
11.6694	860.614	[M+H]+	w/o MS2:PC 40:4	14296.4	277141	0.83727	1148.88
8.4484	860.617	[M+H]+	w/o MS2:PC 18:1_24:6	3017.56	57571.7	0.883763	238.911
7.78643	860.693	[M+H-H2O]+	HexCer 46:4;O3	2528.25	26152.5	0.871793	163.352
6.1822	862.56	[M+H]+	w/o MS2:BMP 16:2_26:7	3645.25	43090.6	0.783756	235.654
7.41695	862.656	[M+H]+	w/o MS2:ASG 28:2;O;Hex;FA 20:5	1651.69	19377.8	0.819215	113.223
11.5552	862.801	[M+Na]+	Cer 56:4;O2|Cer 18:1;O2/38:3	4129.94	71239.1	0.934211	286.954
12.2915	862.801	[M+Na]+	Cer 56:4;O2|Cer 20:1;O2/36:3	3256.69	53947.7	0.882159	225.945
5.51608	863.6	[M+H]+	w/o MS2:SM 45:9;O2	3839.12	42456.3	0.921689	238.745
8.79287	863.691	[M+H]+	SM 46:5;O2	2239.94	23017.8	0.825303	148.059
6.86782	864.632	[M+H]+	w/o MS2:HexCer 17:3;O2/30:6;O	8460.75	82055.4	0.775789	649.734
12.074	864.646	[M+H]+	w/o MS2:PC 14:0_28:5	1722.5	46796.2	0.861746	99.5603
6.61617	865.618	[M+H]+	w/o MS2:SM 45:8;O2	2125.62	21870.7	0.981977	145.196
14.1529	866.661	[M+H]+	w/o MS2:PC 18:0_24:4	4151.75	102528	0.843182	206.002
12.7706	868.75	[M+H]+	w/o MS2:Cer 19:2;O2/38:6	4781.88	107008	0.944408	284.997
8.83853	872.558	[M+H]+	w/o MS2:RIKEN P-VS1 ID-14182 from Mouse_Kidney_WT_N_F1AA	12910.4	230777	0.88731	883.504
6.31918	872.655	[M+H]+	w/o MS2:PC O-16:1_28:7	1366.81	13341.3	0.900337	93.7711
9.16485	872.747	[M+H]+	w/o MS2:PC O-22:0_21:1	2023.75	31435.1	0.921993	101.892
6.86782	874.674	[M+H]+	w/o MS2:HexCer 16:0;O3/30:5(2OH)	3471.5	37727	0.802276	222.555
11.6694	876.588	[M+H]+	w/o MS2:PE P-22:5_26:7	5694.88	115153	0.813527	358.469
4.18033	878.571	[M+H]+	w/o MS2:PC 22:6_22:6	9144.31	110421	0.910953	700.761
7.71727	878.738	[M+H]+	w/o MS2:HexCer 17:0;O2/30:2;O	4526.44	42018.8	0.94859	277.313
5.08093	880.586	[M+H]+	w/o MS2:PC 18:5_26:6	4018.06	44262.9	0.806089	311.646
5.6074	882.601	[M+H]+	w/o MS2:PC 22:5_22:5	3861.06	54660.5	0.830198	257.861
11.3954	886.801	[M+Na]+	Cer 58:6;O2|Cer 20:1;O2/38:5	2939.94	41213.5	0.853637	148.432
6.2507	889.62	[M+H]+	w/o MS2:TG 18:4_18:4_18:4	2038.31	23436.6	0.849231	130.19
6.86782	890.649	[M+H]+	w/o MS2:TG 8:0_22:5_22:6;O2	1297.44	14839.8	0.782324	92.6029
9.8603	898.761	[M+H]+	w/o MS2:RIKEN P-VS1 ID-15138 from Mouse_WAT_fads2KO_N_Ctr	4757.06	54180.9	0.755263	224.285
7.43978	902.737	[M+H]+	w/o MS2:HexCer 17:0;O2/32:4;O	2147.94	19377	0.936212	126.266
11.5552	902.792	[M+H]+	w/o MS2:PC O-17:0_28:0	1664.19	28916.9	0.790134	97.829
12.3431	902.793	[M+H]+	w/o MS2:Cer 22:3;O2/38:6;O	2295.94	51551.2	0.927186	127.019
4.96445	909.548	[M+H]+	w/o MS2:PI 38:4	1858.25	19590.6	0.8049	101.197
9.8603	914.735	[M+H]+	w/o MS2:HexCer 18:1;O2/32:4;O	2634.62	29595.6	0.847872	148.349
12.5858	940.847	[M+H]+	w/o MS2:Cer 24:3;O2/38:4	2370.19	39511.8	0.953543	141.068
1.66515	991.677	[M+H]+	w/o MS2:RIKEN P-VS1 ID-17431 from Mouse_Plasma_ApoEKO_N_F1DHA	91977.3	807560	0.970169	8888.38
8.56322	1010.75	[M+H]+	w/o MS2:PC 51:6	1392.44	23087.7	0.835325	114.505
1.73298	1013.65	[M+H]+	w/o MS2:RIKEN P-VS1 ID-17726 from Mouse_Muscle_WT_CTX1_Ctr	6981.31	110940	0.651828	619.461
1.37417	1013.66	[M+H]+	w/o MS2:RIKEN P-VS1 ID-17726 from Mouse_Muscle_WT_CTX1_Ctr	2795.94	22858.6	0.760507	247.982
1.66515	1017.69	[M+H]+	w/o MS2:RIKEN P-VS1 ID-17766 from Mouse_Plasma_ApoEKO_N_F1EPA	171281	1508771	0.982834	15695.3
9.28068	1036.77	[M+H]+	w/o MS2:PC 53:7	1222.44	16847.8	0.801273	101.445
2.22412	1047.74	[M+H]+	w/o MS2:RIKEN P-VS1 ID-18019 from Mouse_Plasma_ApoEKO_N_Ctr	37615.4	273893	0.845677	3120.58
2.20145	1073.75	[M+H]+	w/o MS2:TG 15:4_15:4_38:10	2003.69	15988	0.889044	198.948
11.2994	1078.9	[M+H]+	w/o MS2:TG 21:0_22:2_22:6;O2	1298.44	18081.2	0.869588	110.686
2.22412	1085.69	[M+H]+	w/o MS2:RIKEN P-VS1 ID-18250 from Mouse_Plasma_ApoEKO_N_F1EPA	2289.06	20028.4	0.899637	210.194
6.66185	1404.08	[M+H]+	w/o MS2:RIKEN P-VS1 ID-19783 from Mouse_Brain_fads2KO_N_Ctr	1026.88	8596.04	0.956259	123.434
6.54768	1456.11	[M+H]+	w/o MS2:RIKEN P-VS1 ID-19954 from Mouse_Brain_fads2KO_N_Ctr	2755.94	26227	0.830237	273.83
8.19825	1460.07	[M+H]+	w/o MS2:RIKEN P-VS1 ID-19967 from Mouse_AdrenalGlands_fads2KO_N_Ctr	1229.44	22658.1	0.887594	151.646
8.10708	1464.1	[M+H]+	w/o MS2:RIKEN P-VS1 ID-19978 from Mouse_AdrenalGlands_fads2KO_N_Ctr	1836.69	27112.5	0.750158	242.83
11.0686	1468.13	[M+H]+	w/o MS2:RIKEN P-VS1 ID-19993 from Mouse_AdrenalGlands_fads2KO_N_Ctr	6811	120970	0.955401	990.824
5.56173	1474.06	[M+H]+	w/o MS2:RIKEN P-VS1 ID-20029 from Mouse_Testis_WT_N_Ctr	1963.75	17551.8	0.918637	236.663
10.4029	1478.15	[M+H]+	w/o MS2:RIKEN P-VS1 ID-20061 from Mouse_Kidney_fads2KO_N_Ctr	1549.62	25145.6	0.789439	209.468
5.51608	1500.08	[M+H]+	w/o MS2:RIKEN P-VS1 ID-20185 from Mouse_AdrenalGlands_fads2KO_N_Ctr	8212.88	69177.5	0.9672	1153.44
6.13653	1512.1	[M+H]+	w/o MS2:RIKEN P-VS1 ID-20279 from Mouse_AdrenalGlands_fads2KO_N_Ctr	2082.38	17430.6	0.952034	286.878
5.19527	1514.06	[M+H]+	w/o MS2:RIKEN P-VS1 ID-20292 from Mouse_BAT_fads2KO_N_Ctr	1261.88	11422.8	0.942745	194.866
10.9336	1516.13	[M+H]+	w/o MS2:RIKEN P-VS1 ID-20326 from Mouse_AdrenalGlands_fads2KO_N_Ctr	3390.94	92612.7	0.718259	453.186
10.4029	1520.17	[M+H]+	w/o MS2:RIKEN P-VS1 ID-20361 from Mouse_AdrenalGlands_fads2KO_N_Ctr	71145.3	1348281	0.795156	11040.2
4.82662	1528.04	[M+H]+	w/o MS2:RIKEN P-VS1 ID-20419 from Mouse_Brain_fads2KO_N_Ctr	4651.44	37861.9	0.919476	650.089
5.47042	1538.08	[M+H]+	w/o MS2:RIKEN P-VS1 ID-20516 from Mouse_BAT_fads2KO_N_Ctr	1227.75	13869.9	0.739441	159.263
10.5153	1544.15	[M+H]+	w/o MS2:RIKEN P-VS1 ID-20578 from Mouse_AdrenalGlands_fads2KO_N_Ctr	4407.94	94295.7	0.985712	610.868
10.268	1546.18	[M+H]+	w/o MS2:RIKEN P-VS1 ID-20599 from Mouse_AdrenalGlands_fads2KO_N_Ctr	4955.94	103426	0.829433	606.518
4.80362	1554.06	[M+H]+	w/o MS2:RIKEN P-VS1 ID-20659 from Mouse_AdrenalGlands_fads2KO_N_Ctr	2112.81	17886	0.936929	368.81
7.3028	1564.13	[M+H]+	w/o MS2:RIKEN P-VS1 ID-20742 from Mouse_BAT_fads2KO_N_Ctr	2326.12	27879	0.939061	325.884
10.2003	1568.16	[M+H]+	w/o MS2:RIKEN P-VS1 ID-20780 from Mouse_AdrenalGlands_fads2KO_N_Ctr	2617.12	46053.2	0.886855	378.95
10.1553	1569.16	[M+H]+	w/o MS2:RIKEN P-VS1 ID-20791 from Mouse_Liver_WT_N_Ctr	2675.31	43088.8	0.83533	387.859
13.5321	1576.22	[M+H]+	w/o MS2:RIKEN P-VS1 ID-20860 from Mouse_BAT_fads2KO_N_Ctr	12802.9	280625	0.765077	1738.03
10.1103	1594.18	[M+H]+	w/o MS2:RIKEN P-VS1 ID-20986 from Mouse_BAT_fads2KO_N_Ctr	2566.94	33267.7	0.843164	350.517
13.5321	1598.21	[M+H]+	w/o MS2:RIKEN P-VS1 ID-21025 from Mouse_AdrenalGlands_fads2KO_N_Ctr	7767.31	249908	0.724438	1102.63

## Sheet: SA_SS4_NEG
MS and MS/MS IDs									MS/MS IDs
RT[min]	m/z	Type	Metabolite Name	Height	Area	Gaussian	S/N		RT[min]	m/z	Type	Metabolite Name	Height	Area	Gaussian	S/N
1.18143	359.292	[M-H]-	w/o MS2:FA 24:4	1576.62	19247	0.765401	523.59		8.08485	690.501	[M-H]-	PE 32:0|PE 16:0_16:0	10091.2	167760	0.886261	1538.25
1.43442	361.308	[M-H]-	w/o MS2:FA 24:3	1127.44	10030.2	0.754452	254.861		6.74325	701.512	[M-H]-	PA 36:1|PA 18:0_18:1	63877.1	935084	0.667833	6438.91
1.61197	382.329	[M-H]-	w/o MS2:Cer 12:1;O2/11:0	1079.75	7357.65	0.812143	188.185		4.55467	716.515	[M-H]-	PE 34:1|PE 16:0_18:1	9657.69	112696	0.647893	794.045
0.780617	388.25	[M-H]-	w/o MS2:NAPhe 14:1;O	1053.25	10798.3	0.697262	216.115		7.99352	716.516	[M-2H]2-	CL 70:1|CL 16:0_16:0_22:0_16:1	26834.8	440957	0.749078	2214.42
0.711967	410.233	[M-H]-	w/o MS2:NAPhe 16:4;O	1166.75	13679.6	0.698257	156.339		5.586	724.493	[M-H]-	PE 35:4|PE 18:1_17:3	3855.5	42557.2	0.834244	361.445
6.76608	418.268	[M-H2O-H]-	w/o MS2:NATau 19:1;O	1904.31	21431.7	0.733645	333.216		5.88965	724.52	[M-H]-	PE O-36:4|PE O-18:3_18:1	4695.12	49955.7	0.751866	519.171
6.76608	436.278	[M-H]-	w/o MS2:LPE O-16:1	2240.69	25532.8	0.892554	481.395		6.6516	726.537	[M-H]-	PE O-36:3|PE O-18:2_18:1	160502	1707072	0.832882	15610.3
6.32462	436.278	[M-H]-	w/o MS2:LPE O-16:1	1927.81	21910.1	0.848846	408.134		5.82048	728.516	[M-2H]2-	CL 72:3|CL 24:0_15:1_15:1_18:1	3197.88	27469.2	0.631854	360.981
5.70015	436.279	[M-H]-	w/o MS2:LPE O-16:1	1993.06	22657.3	0.922203	396.558		9.11482	730.53	[M-2H]2-	CL 72:1|CL 16:0_16:0_23:0_17:1	3521.25	69873.3	0.996182	201.086
1.2051	436.279	[M-H]-	w/o MS2:LPE O-16:1	3094.88	38884.7	0.931112	724.683		12.8782	730.567	[M-H]-	PE O-36:1|PE O-20:1_16:0	9427.88	238823	0.929232	619.853
1.18143	437.265	[M-H]-	w/o MS2:NAGlySer 18:3;O	3942.38	57014.2	0.806322	577.78		5.30035	738.501	[M-2H]2-	CL 74:7|CL 16:0_16:0_22:3_20:4	8444.31	90972.1	0.850963	1337.58
5.63167	444.283	[M-H2O-H]-	w/o MS2:NATau 21:2;O	5640.62	67527.7	0.800467	1049.96		2.97557	738.501	[M-2H]2-	CL 74:7|CL 16:0_18:0_20:3_20:4	3107	34246.7	0.772432	483.806
6.67443	444.284	[M-H]-	w/o MS2:NATau 21:2;O	5353.94	67545.8	0.927499	1025.84		4.55467	742.531	[M-2H]2-	CL 74:3|CL 18:0_18:0_19:0_19:3	15395.4	166553	0.683119	1374.05
7.2314	446.298	[M-H2O-H]-	w/o MS2:NATau 21:1;O	1483.81	17132.9	0.773222	305.298		6.25612	742.532	[M-H]-	PE 36:2|PE 18:1_18:1	32899.2	377385	0.782303	2942.54
6.30178	446.299	[M-H2O-H]-	w/o MS2:NATau 21:1;O	4172.56	42333.5	0.886042	882.38		7.73753	742.534	[M-2H]2-	CL 74:3|CL 24:0_16:1_16:1_18:1	6636.5	160534	0.783103	585.76
6.60577	446.299	[M-H2O-H]-	w/o MS2:NATau 21:1;O	4539.19	45812.7	0.89041	902.373		7.34638	744.547	[M-H]-	PE 36:1|PE 18:0_18:1	27822.8	280227	0.850049	844.963
4.96707	452.272	[M-H]-	w/o MS2:PE O-8:0_8:0	1904.81	17174.5	0.841105	651.789		5.36885	746.505	[M-2H]2-	CL 75:6|CL 17:0_18:0_18:0_22:6	25824.7	249696	0.856797	1815.07
1.03977	452.274	[M-H]-	w/o MS2:PE O-8:0_8:0	1837	20010.9	0.822836	517.113		6.32462	750.537	[M-H]-	PE O-38:5|PE O-16:1_22:4	48115.9	489005	0.933113	3537.53
6.25612	460.277	[M-H2O-H]-	w/o MS2:LPE O-18:3	1532.38	19802.2	0.797517	307.67		6.60577	750.538	[M-H]-	PE O-38:5|PE O-18:1_20:4	143320	1317917	0.892879	11221.3
6.25612	462.294	[M-H]-	w/o MS2:LPE O-18:2	3688.75	42825.4	0.814291	294.235		7.05375	752.552	[M-H]-	PE O-38:4|PE O-18:1_20:3	9123.19	96774.8	0.889747	647.969
6.6516	462.294	[M-H]-	w/o MS2:LPE O-18:2	6661.94	92420.3	0.768905	648.941		11.822	758.561	[M-2H]2-	CL 76:1|CL 17:0_17:0_24:0_18:1	4075.75	93274.6	0.992718	154.747
5.63167	462.294	[M-H]-	w/o MS2:LPE O-18:2	8877.38	98450.4	0.844956	1065.72		5.84365	760.52	[M-H]-	PE 35:2;O2|PE 18:1_17:1;O2	2214.31	21965.5	0.813508	250.473
1.18143	462.295	[M-H]-	w/o MS2:LPE O-18:2	11781.8	146743	0.770143	1179.31		4.96707	762.501	[M-H]-	PE 38:6|PE 16:0_22:6	35384.4	301488	0.921814	4636.82
7.2314	464.308	[M-H]-	w/o MS2:LPE O-18:1	2403.19	27962.2	0.753223	348.717		5.63167	764.516	[M-2H]2-	CL 78:9|CL 16:0_20:3_20:3_22:3	2826.19	33187.7	0.869474	253.859
6.30178	464.309	[M-H]-	w/o MS2:LPE O-18:1	6707	68282.6	0.886224	1002.31		4.60122	766.532	[M-H]-	PE 34:0;O3|PE 18:0_16:0;O3	17052.2	211817	0.932808	1873.35
1.60623	464.31	[M-H]-	w/o MS2:LPE O-18:1	23127.4	190332	0.793482	3463.82		8.52065	768.546	[M-2H]2-	CL 78:5|CL 16:0_24:0_18:2_20:3	3585.12	62311.1	0.83738	311.715
2.06022	466.325	[M-H]-	w/o MS2:LPE O-18:0	1554.25	13212	0.803838	158.994		7.92535	768.546	[M-2H]2-	CL 78:5|CL 24:0_18:1_18:2_18:2	3468.62	61818.1	0.78832	379.89
0.803617	473.278	[M-H]-	w/o MS2:RIKEN N-VS1 ID-2002 from Mouse_Feces_WT_N_Ctr	1782.44	19644.4	0.718212	168.101		9.9314	770.561	[M-2H]2-	CL 78:3|CL 24:0_18:1_18:1_18:1	64939.1	1038606	0.920374	4736.07
1.03977	478.289	[M-H]-	w/o MS2:LPE 18:1	12031.1	122219	0.883084	2617.92		7.12273	770.561	[M-H]-	PE 38:2|PE 18:1_20:1	2739.94	33180.3	0.950998	167.441
6.25612	480.303	[M-H]-	w/o MS2:PE O-8:0_10:0	3378.06	35076.3	0.95523	396.641		9.9314	770.562	[M-2H]2-	CL 78:3|CL 24:0_18:1_18:1_18:1	64939.1	1031886	0.588154	5343.48
5.95897	480.303	[M-H]-	w/o MS2:PE O-8:0_10:0	5092.44	49698.4	0.874432	710.246		6.30178	772.542	[M-2H]2-	CL 79:8|CL 17:0_18:0_22:4_22:4	2007.88	20439.9	0.816684	303.581
1.01612	480.303	[M-H]-	w/o MS2:PE O-8:0_10:0	3702.31	32449.1	0.975975	462.51		13.1987	772.579	[M-2H]2-	CL 78:1|CL 18:0_18:0_24:0_18:1	134550	3379625	0.74264	4949.65
7.32338	480.304	[M-H]-	w/o MS2:PE O-8:0_10:0	1219	16999.5	0.9147	139.9		5.93597	774.535	[M-H]-	PE 36:2;O2|PE 18:0_18:2;O2	2785.56	30841	0.93267	188.248
10.1848	480.304	[M-H]-	w/o MS2:RIKEN N-VS1 ID-2049 from Mouse_Plasma_ApoEKO_N_Ctr	3098.31	35802.2	0.679255	381.731		6.30178	774.537	[M-H]-	PE O-40:7|PE O-18:1_22:6	146437	1439144	0.896175	14196.7
1.6579	480.304	[M-H]-	w/o MS2:PE O-8:0_10:0	42186.7	361083	0.936459	5256.89		6.88658	776.552	[M-H]-	PE O-40:6|PE O-18:1_22:5	8883.62	87492.5	0.815643	587.451
1.35243	480.305	[M-H]-	w/o MS2:PE O-8:0_10:0	19668.4	168128	0.899753	2366.48		7.2314	778.566	[M-H]-	PE O-40:5|PE O-18:1_22:4	87132.8	824976	0.799534	7001.69
10.2072	488.307	[M-H]-	w/o MS2:SL 12:1;O/13:1;O	2039.62	49631.1	0.56079	238.11		6.95575	778.567	[M-H]-	PE O-40:5|PE O-18:2_22:3	15863.7	202446	0.954613	1227.37
2.0323	492.341	[M-H]-	w/o MS2:SL 12:0;O/13:0;O	1977.25	16960.2	0.761725	273.577		2.735	788.515	[M-H]-	PE 40:7|PE 18:1_22:6	3432.25	33450.9	0.783716	382.829
0.873783	500.274	[M-H]-	w/o MS2:LPE 20:4	8892.31	88025.4	0.880382	1979.43		4.07758	790.532	[M-H]-	PE 36:2;O3|PE 18:0_18:2;O3	4700.06	50047.3	0.928907	385.959
1.03977	504.303	[M-H]-	w/o MS2:RIKEN N-VS1 ID-2229 from Mouse_BAT_fads2KO_N_Ctr	1440.31	17267.2	0.912042	445.116		6.58302	790.533	[M-H]-	PE 40:6|PE 18:0_22:6	12671.2	263751	0.90823	1150.79
1.32892	506.32	[M-H]-	w/o MS2:RIKEN N-VS1 ID-2259 from Mouse_Plasma_ApoEKO_N_F1DHA	4806.62	45830.5	0.754473	695.986		5.586	792.545	[M-2H]2-	CL 82:9|CL 24:0_18:2_18:2_22:5	3337.19	34286.7	0.950846	358.294
1.6579	506.32	[M-H]-	w/o MS2:RIKEN N-VS1 ID-2259 from Mouse_Plasma_ApoEKO_N_F1DHA	63317.4	539318	0.937313	9482.41		6.53128	792.546	[M-H]-	PE 36:1;O3|PE 18:0_18:1;O3	18548.2	188850	0.815082	2205.58
2.18572	508.336	[M-H]-	w/o MS2:PE O-8:0_12:0	24550	212983	0.672978	2645.97		6.6516	794.54	[M-H]-	PE 39:5;O|PE 22:4_17:1;O	1327.88	9563.87	0.8088	147.652
0.82695	524.273	[M-H]-	w/o MS2:LPE 22:6	13164.4	123255	0.660346	3867.37		6.85808	794.562	[M-H]-	PE 36:0;O3|PE 18:0_18:0;O3	50938.3	485919	0.994544	3460.88
1.28165	528.303	[M-H]-	w/o MS2:LPE 22:4	6349.06	57155.2	0.806767	1793.28		8.88663	794.562	[M-2H]2-	CL 82:7|CL 16:0_24:0_20:3_22:4	5494.94	90196.2	0.980491	346.814
0.99245	528.303	[M-H]-	w/o MS2:LPE 22:4	8363.19	74837.9	0.979249	2375.72		7.62487	796.577	[M-2H]2-	CL 82:5|CL 24:0_18:1_18:1_22:3	2076.5	21979.9	0.882431	78.8038
2.14742	534.35	[M-H]-	w/o MS2:Cer 12:2;O3/16:4(2OH)	1900.19	15640.4	0.732852	547.044		1.41102	802.496	[M-H]-	PE 40:8;O|PE 20:4_20:4;O	1542.81	13462.1	0.616923	153.296
1.7715	534.351	[M-H]-	w/o MS2:PE O-8:0_14:1	1448	13021.7	0.859206	421.234		4.62455	802.53	[M-2H]2-	CL 84:13|CL 18:1_22:4_22:4_22:4	2034.19	23752.1	0.831002	194.655
4.60122	534.482	[M-H]-	w/o MS2:Cer 12:0;O2/22:2	1876.38	17014.4	0.703724	530.394		6.43895	802.567	[M-H]-	PE O-42:7|PE O-18:2_24:5	1707.44	23287.2	0.83856	154.812
1.6579	540.324	[M-H]-	w/o MS2:RIKEN N-VS1 ID-2555 from Mouse_AdrenalGlands_fads2KO_N_Ctr	4004.69	29374.7	0.681775	1374.94		5.586	816.545	[M-2H]2-	CL 86:13|CL 24:0_18:1_22:6_22:6	11287.7	111630	0.780648	1348.87
1.22877	552.304	[M-H]-	w/o MS2:LPE 24:6	6362.69	58144.7	0.735922	993.442		7.60187	822.587	[M-H]-	PE 42:4|PE 18:0_24:4	1069.75	9427.8	0.861779	95.5549
4.64772	554.486	[M-H]-	w/o MS2:Cer 12:1;O3/21:0(2OH)	1350.69	11445.4	0.961171	467.354		1.74307	834.5	[M-H]-	PE 40:8;O3|PE 22:6_18:2;O3	14133.7	100041	0.795777	1760.98
1.50342	556.335	[M-H]-	w/o MS2:PE O-8:0_16:4	2429.44	19731	0.701136	712.965		4.62455	838.531	[M-H]-	PE 40:6;O3|PE 22:4_18:2;O3	1693.81	25732.2	0.823622	205.43
4.64772	560.497	[M-H]-	w/o MS2:Cer 12:0;O2/24:3	1189.12	13816.6	0.799995	430.45
5.63167	562.514	[M-H]-	w/o MS2:Cer 12:0;O2/24:2	7020.62	82980.9	0.84096	1727.57
1.6579	566.339	[M-H]-	w/o MS2:PE O-8:0_14:1;O2	4541.31	33722.2	0.646957	1766.53
4.64772	584.499	[M-H]-	w/o MS2:Cer 12:0;O2/26:5	26956.4	224312	0.929169	10115.7
1.01612	599.314	[M-H]-	w/o MS2:SMGDG O-8:0_10:0	2414.5	23764.2	0.859079	620.314
4.3249	608.498	[M-H]-	w/o MS2:Cer 12:1;O2/28:6	3411.88	34288.8	0.948079	1044.32
5.34602	612.529	[M-H]-	w/o MS2:Cer 12:0;O2/28:5	2028.62	19017.4	0.96974	430.37
6.95575	618.576	[M-H]-	w/o MS2:Cer 12:0;O2/28:2	1163.31	13020.1	0.763638	166.934
1.92022	626.461	[M-H]-	w/o MS2:HexCer 16:1;O2/13:1	1032.81	8045.34	0.930305	242.496
5.43733	636.528	[M-H]-	w/o MS2:Cer 12:1;O2/24:2(2OH)	1240.5	11997.7	0.756917	290.315
7.73753	646.608	[M-H]-	w/o MS2:Cer 12:0;O2/30:2	3885.75	36758	0.714257	597.216
0.6198	666.053	[M-H]-	w/o MS2:RIKEN N-VS1 ID-3892 from Blank	2198	18785.8	0.747293	604.718
5.82048	672.489	[M-H]-	w/o MS2:Cer 12:1;O3/26:6(2OH)	1418.44	17637.7	0.816017	418.022
10.2524	673.472	[M-H]-	w/o MS2:NAGlySer 8:0;O(FA 26:4)	2054.62	46920.6	0.868943	280.977
5.63167	673.474	[M-H]-	w/o MS2:NAGlySer 8:0;O(FA 26:4)	3374.5	61785	0.742542	606.901
8.08485	690.501	[M-H]-	PE 32:0|PE 16:0_16:0	10091.2	167760	0.886261	1538.25
5.76882	698.505	[M-H]-	w/o MS2:RIKEN N-VS1 ID-4363 from Mouse_Feces_WT_N_Ctr	4421.81	76401.3	0.69409	790.211
10.2299	699.487	[M-H]-	w/o MS2:NAGlySer 8:0;O(FA 28:5)	2357.06	59311.7	0.642958	298.54
5.563	699.49	[M-H]-	w/o MS2:NAGlySer 8:0;O(FA 28:5)	19308.6	339902	0.739482	2489
6.76608	700.521	[M-H]-	w/o MS2:Cer 12:1;O3/28:6(2OH)	46677.9	482185	0.863442	5017.59
6.74325	701.512	[M-H]-	PA 36:1|PA 18:0_18:1	63877.1	935084	0.667833	6438.91
10.0612	702.533	[M-H]-	w/o MS2:Cer 12:1;O3/28:5(2OH)	1484.62	47544.3	0.920759	131.367
6.21028	712.52	[M-H]-	w/o MS2:Cer 13:2;O3/28:6(2OH)	1351.69	17419.3	0.737138	252.208
4.55467	716.515	[M-H]-	PE 34:1|PE 16:0_18:1	9657.69	112696	0.647893	794.045
6.34745	716.515	[M-H]-	w/o MS2:CL 12:0_12:0_28:0_18:1	14112.8	156671	0.925488	993.102
7.99352	716.516	[M-2H]2-	CL 70:1|CL 16:0_16:0_22:0_16:1	26834.8	440957	0.749078	2214.42
10.7925	718.531	[M-H]-	w/o MS2:HexCer 16:0;O2/20:5	53188.5	1079502	0.828711	3675.48
3.95377	719.459	[M-H]-	w/o MS2:NAGlySer 16:3;O(FA 22:6)	3978.5	54445.7	0.711815	435.75
5.70015	722.506	[M-H]-	w/o MS2:CL 18:0_17:2_18:0_18:0	20251.4	199870	0.909756	3313.75
5.586	724.493	[M-H]-	PE 35:4|PE 18:1_17:3	3855.5	42557.2	0.834244	361.445
5.88965	724.52	[M-H]-	PE O-36:4|PE O-18:3_18:1	4695.12	49955.7	0.751866	519.171
6.6516	726.537	[M-H]-	PE O-36:3|PE O-18:2_18:1	160502	1707072	0.832882	15610.3
5.91282	726.58	[M-H]-	w/o MS2:SL 12:1;O/30:1;O	1162.44	11402.3	0.523277	99.8251
5.82048	728.516	[M-2H]2-	CL 72:3|CL 24:0_15:1_15:1_18:1	3197.88	27469.2	0.631854	360.981
11.817	728.551	[M-H]-	w/o MS2:Cer 12:1;O3/30:6(2OH)	2293.38	25814.4	0.940973	163.847
7.8062	728.553	[M-H]-	w/o MS2:Cer 12:1;O3/30:6(2OH)	19091.7	212756	0.885812	2155.1
9.11482	730.53	[M-2H]2-	CL 72:1|CL 16:0_16:0_23:0_17:1	3521.25	69873.3	0.996182	201.086
12.8782	730.567	[M-H]-	PE O-36:1|PE O-20:1_16:0	9427.88	238823	0.929232	619.853
6.14025	736.519	[M-H]-	w/o MS2:RIKEN N-VS1 ID-4961 from Mouse_Plasma_ApoEKO_N_F1DHA	2085.75	19468.1	0.745285	316.999
5.30035	738.501	[M-2H]2-	CL 74:7|CL 16:0_16:0_22:3_20:4	8444.31	90972.1	0.850963	1337.58
2.97557	738.501	[M-2H]2-	CL 74:7|CL 16:0_18:0_20:3_20:4	3107	34246.7	0.772432	483.806
5.93597	742.531	[M-H]-	w/o MS2:CL 15:1_16:1_26:0_17:1	4666.5	48538.2	0.898382	411.456
4.55467	742.531	[M-2H]2-	CL 74:3|CL 18:0_18:0_19:0_19:3	15395.4	166553	0.683119	1374.05
6.25612	742.532	[M-H]-	PE 36:2|PE 18:1_18:1	32899.2	377385	0.782303	2942.54
7.73753	742.534	[M-2H]2-	CL 74:3|CL 24:0_16:1_16:1_18:1	6636.5	160534	0.783103	585.76
5.563	744.545	[M-H]-	w/o MS2:RIKEN N-VS1 ID-5096 from Mouse_Liver_WT_N_Ctr	4696.94	55883.4	0.962504	139.071
10.2299	744.546	[M-H]-	w/o MS2:RIKEN N-VS1 ID-5096 from Mouse_Liver_WT_N_Ctr	371392	8678407	0.769832	11291.5
7.34638	744.547	[M-H]-	PE 36:1|PE 18:0_18:1	27822.8	280227	0.850049	844.963
3.93115	745.475	[M-H]-	w/o MS2:NAGlySer 16:4;O(FA 24:6)	1998.25	28164.3	0.800863	92.228
5.36885	746.505	[M-2H]2-	CL 75:6|CL 17:0_18:0_18:0_22:6	25824.7	249696	0.856797	1815.07
5.27752	747.493	[M-H]-	w/o MS2:NAGlySer 16:3;O(FA 24:6)	87221.1	1329812	0.788173	6604.56
14.017	747.566	[M-H]-	w/o MS2:SM 12:1;O2/21:0	2435.25	59565	0.917519	198.03
5.63167	748.521	[M-H]-	w/o MS2:PE O-16:0_22:6	165586	1734573	0.882439	11708.5
5.93597	749.507	[M-H]-	w/o MS2:CL 18:0_18:2_20:4_20:4	7244.69	116710	0.619271	746.481
4.76338	750.504	[M-H]-	w/o MS2:PE O-22:6_15:0;O1	2046.44	15849.8	0.87158	162.842
8.10767	750.522	[M-H]-	w/o MS2:HexCer 16:1;O3/20:4(2OH)	1170.75	24038.7	0.803874	84.6503
6.0733	750.532	[M-H]-	w/o MS2:PE 18:0_16:0;O2	5123.12	39593.7	0.692105	377.457
6.32462	750.537	[M-H]-	PE O-38:5|PE O-16:1_22:4	48115.9	489005	0.933113	3537.53
6.60577	750.538	[M-H]-	PE O-38:5|PE O-18:1_20:4	143320	1317917	0.892879	11221.3
7.34638	752.551	[M-H]-	w/o MS2:RIKEN N-VS1 ID-5220 from Mouse_Feces_WT_N_Ctr	3015.62	30771.7	0.88764	244.565
7.05375	752.552	[M-H]-	PE O-38:4|PE O-18:1_20:3	9123.19	96774.8	0.889747	647.969
5.76882	754.53	[M-H]-	w/o MS2:CL 12:0_14:0_28:0_22:5	6296.94	69286.1	0.823778	465.801
11.3528	754.567	[M-H]-	w/o MS2:RIKEN N-VS1 ID-5253 from Mouse_Feces_WT_N_Ctr	3412.81	69807.3	0.902623	262.251
7.57887	754.568	[M-H]-	w/o MS2:RIKEN N-VS1 ID-5253 from Mouse_Feces_WT_N_Ctr	10486.2	143301	0.728587	1049.65
6.6516	756.547	[M-H]-	w/o MS2:CL 12:0_14:0_28:0_22:3	2306.06	26377.6	0.88949	95.8338
5.586	758.526	[M-H]-	w/o MS2:RIKEN N-VS1 ID-5307 from Mouse_Feces_WT_N_Ctr	1288.06	16386.7	0.976046	86.281
11.822	758.561	[M-2H]2-	CL 76:1|CL 17:0_17:0_24:0_18:1	4075.75	93274.6	0.992718	154.747
1.92022	760.484	[M-H]-	w/o MS2:CL 12:0_22:3_22:4_22:6	2462.56	22193.7	0.94041	273.428
5.84365	760.52	[M-H]-	PE 35:2;O2|PE 18:1_17:1;O2	2214.31	21965.5	0.813508	250.473
2.64678	762.5	[M-H]-	w/o MS2:CL 12:0_20:5_24:0_22:6	5422.38	59667.1	0.699679	700.579
4.96707	762.501	[M-H]-	PE 38:6|PE 16:0_22:6	35384.4	301488	0.921814	4636.82
3.07098	764.516	[M-H]-	w/o MS2:CL 12:0_18:3_26:0_22:6	2666.19	39653.8	0.960312	208.509
5.63167	764.516	[M-2H]2-	CL 78:9|CL 16:0_20:3_20:3_22:3	2826.19	33187.7	0.869474	253.859
5.23168	764.516	[M-H]-	w/o MS2:CL 12:0_18:3_26:0_22:6	12062.6	143504	0.754588	1401.43
5.93597	766.531	[M-H]-	w/o MS2:RIKEN N-VS1 ID-5434 from Mouse_Feces_WT_N_Ctr	8867.44	88330.7	0.675022	911.923
3.9991	766.531	[M-H]-	w/o MS2:RIKEN N-VS1 ID-5434 from Mouse_Feces_WT_N_Ctr	1659.88	22693.8	0.704081	152.5
6.25612	766.532	[M-H]-	w/o MS2:PE 18:0_20:4	97816	935987	0.92371	11011.1
7.3004	766.532	[M-H]-	w/o MS2:CL 16:0_18:1_22:3_22:3	27908.2	418806	0.90576	3135.78
4.60122	766.532	[M-H]-	PE 34:0;O3|PE 18:0_16:0;O3	17052.2	211817	0.932808	1873.35
8.52065	768.546	[M-2H]2-	CL 78:5|CL 16:0_24:0_18:2_20:3	3585.12	62311.1	0.83738	311.715
5.86665	768.546	[M-H]-	w/o MS2:RIKEN N-VS1 ID-5465 from Mouse_Feces_WT_N_Ctr	9354.81	107014	0.821295	1105.18
7.92535	768.546	[M-2H]2-	CL 78:5|CL 24:0_18:1_18:2_18:2	3468.62	61818.1	0.78832	379.89
9.9314	770.561	[M-2H]2-	CL 78:3|CL 24:0_18:1_18:1_18:1	64939.1	1038606	0.920374	4736.07
7.12273	770.561	[M-H]-	PE 38:2|PE 18:1_20:1	2739.94	33180.3	0.950998	167.441
9.9314	770.562	[M-2H]2-	CL 78:3|CL 24:0_18:1_18:1_18:1	64939.1	1031886	0.588154	5343.48
6.74325	770.562	[M-H2O-H]-	w/o MS2:CL 12:0_16:0_28:0_22:3	3030.38	37333.7	0.806374	221.455
5.32318	772.521	[M-H]-	w/o MS2:HexCer 16:1;O3/17:2(2OH)	19422.9	209057	0.830591	2933.65
6.30178	772.542	[M-2H]2-	CL 79:8|CL 17:0_18:0_22:4_22:4	2007.88	20439.9	0.816684	303.581
13.1987	772.579	[M-2H]2-	CL 78:1|CL 18:0_18:0_24:0_18:1	134550	3379625	0.74264	4949.65
5.93597	774.535	[M-H]-	PE 36:2;O2|PE 18:0_18:2;O2	2785.56	30841	0.93267	188.248
4.78638	774.535	[M-H]-	w/o MS2:HexCer 16:1;O3/17:1(2OH)	2359.81	23049.1	0.943898	228.977
6.30178	774.537	[M-H]-	PE O-40:7|PE O-18:1_22:6	146437	1439144	0.896175	14196.7
4.71722	776.518	[M-H]-	w/o MS2:CL 18:0_18:1_22:5_22:5	26158.8	233081	0.89413	1896.06
8.01635	776.54	[M-H]-	w/o MS2:PC O-14:0_17:2;O1	4467.81	133685	0.82902	316.773
6.88658	776.552	[M-H]-	PE O-40:6|PE O-18:1_22:5	8883.62	87492.5	0.815643	587.451
5.76882	778.532	[M-H]-	w/o MS2:PE 17:1_18:0;O3	5773.5	61671.4	0.688041	559.777
10.7925	778.552	[M-H]-	w/o MS2:PC O-16:0_15:1;O1	8402.62	175644	0.851286	656.488
6.43895	778.564	[M-H]-	w/o MS2:PC O-14:0_17:1;O1	3485.5	44573.5	0.784505	284.642
7.2314	778.566	[M-H]-	PE O-40:5|PE O-18:1_22:4	87132.8	824976	0.799534	7001.69
6.95575	778.567	[M-H]-	PE O-40:5|PE O-18:2_22:3	15863.7	202446	0.954613	1227.37
8.08485	780.583	[M-H]-	w/o MS2:PE O-16:1_24:3	2904.81	32286.7	0.932989	208.652
7.53288	780.584	[M-H]-	w/o MS2:RIKEN N-VS1 ID-5683 from Mouse_Muscle_WT_CTX0_Ctr	5776.81	69144.1	0.74106	346.148
6.4851	780.626	[M-H]-	w/o MS2:SL 12:1;O/34:2;O	2340.25	25487.5	0.803368	168.1
8.68263	782.598	[M-H]-	w/o MS2:Cer 12:2;O3/34:6(2OH)	2800.81	40607	0.802257	217.532
5.49433	784.541	[M-H]-	w/o MS2:RIKEN N-VS1 ID-5744 from Mouse_Feces_WT_N_Ctr	1633	24630.5	0.570501	166.077
5.563	786.521	[M-H]-	w/o MS2:HexCer 17:2;O3/22:6(2OH)	8189.62	124652	0.841793	945.292
6.41595	786.556	[M-H]-	w/o MS2:RIKEN N-VS1 ID-5768 from Mouse_Feces_WT_ABX_Ctr	2388.5	27541.9	0.755931	275.694
4.9157	788.515	[M-H]-	w/o MS2:PE 18:0_18:3;O3	9834.88	111479	0.780569	1143.52
2.735	788.515	[M-H]-	PE 40:7|PE 18:1_22:6	3432.25	33450.9	0.783716	382.829
4.57772	788.516	[M-H]-	w/o MS2:PE 18:1_18:2;O3	9337.38	93697.9	0.881172	1108.41
6.74325	788.537	[M-H]-	w/o MS2:PS 18:0_18:1	21263.6	313967	0.799907	2543.8
4.07758	790.532	[M-H]-	PE 36:2;O3|PE 18:0_18:2;O3	4700.06	50047.3	0.928907	385.959
5.95897	790.532	[M-H]-	w/o MS2:PE 18:0_22:6	150014	1419227	0.880676	13675.6
4.81482	790.533	[M-H]-	w/o MS2:CL 18:1_20:5_24:0_20:5	9396.12	160162	0.929241	800.528
6.58302	790.533	[M-H]-	PE 40:6|PE 18:0_22:6	12671.2	263751	0.90823	1150.79
12.8557	790.588	[M-H]-	w/o MS2:HexCer 16:0;O2/24:5;O	2089.44	53661.3	0.842264	326.107
4.64772	792.539	[M-H]-	w/o MS2:PC O-14:0_17:2;O2	2133.19	36243.9	0.715495	214.82
5.586	792.545	[M-2H]2-	CL 82:9|CL 24:0_18:2_18:2_22:5	3337.19	34286.7	0.950846	358.294
6.53128	792.546	[M-H]-	PE 36:1;O3|PE 18:0_18:1;O3	18548.2	188850	0.815082	2205.58
7.87985	792.547	[M-H]-	w/o MS2:CL 12:0_20:3_28:0_22:6	1779.44	40969.9	0.897171	212.08
7.09973	792.547	[M-H]-	w/o MS2:CL 12:0_20:3_28:0_22:6	9459.31	142737	0.874606	493.294
5.44287	794.529	[M-H]-	w/o MS2:RIKEN N-VS1 ID-5909 from Mouse_AdrenalGlands_WT_N_Ctr	4010.75	32156	0.894442	445.972
6.6516	794.54	[M-H]-	PE 39:5;O|PE 22:4_17:1;O	1327.88	9563.87	0.8088	147.652
9.5472	794.561	[M-H]-	w/o MS2:HexCer 16:3;O2/26:6	36390.5	552610	0.792868	2483.18
5.23168	794.561	[M-H]-	w/o MS2:CL 12:0_20:3_28:0_22:4	3032.88	37703.9	0.810965	265.227
6.85808	794.562	[M-H]-	PE 36:0;O3|PE 18:0_18:0;O3	50938.3	485919	0.994544	3460.88
8.88663	794.562	[M-2H]2-	CL 82:7|CL 16:0_24:0_20:3_22:4	5494.94	90196.2	0.980491	346.814
7.62487	796.577	[M-2H]2-	CL 82:5|CL 24:0_18:1_18:1_22:3	2076.5	21979.9	0.882431	78.8038
4.67088	797.524	[M-H]-	w/o MS2:PG 16:0_18:0;O3	1701.38	19812.5	0.942662	224.769
5.32318	797.526	[M-H]-	w/o MS2:PG 6:0_32:4	1551.19	16608.1	0.868909	200.535
6.74325	800.445	[M-H]-	w/o MS2:PS 6:0_32:9	4051.75	39665.7	0.817176	565.836
1.41102	802.496	[M-H]-	PE 40:8;O|PE 20:4_20:4;O	1542.81	13462.1	0.616923	153.296
4.62455	802.53	[M-2H]2-	CL 84:13|CL 18:1_22:4_22:4_22:4	2034.19	23752.1	0.831002	194.655
5.47133	802.53	[M-H]-	w/o MS2:CL 14:1_22:6_26:0_22:6	6814.5	68250	0.505258	677.099
6.43895	802.567	[M-H]-	PE O-42:7|PE O-18:2_24:5	1707.44	23287.2	0.83856	154.812
3.51028	804.523	[M-H]-	w/o MS2:PE 20:4_20:3;O1	2977.38	31828.4	0.822568	379.941
10.2299	804.566	[M-H]-	w/o MS2:HexCer 16:1;O3/24:5(2OH)	80776.6	1853839	0.773982	3541.45
7.43722	804.581	[M-H]-	w/o MS2:HexCer 16:1;O3/19:0(2OH)	1480.75	18134.8	0.79059	64.9772
6.93275	804.582	[M-H]-	w/o MS2:HexCer 16:1;O3/19:0(2OH)	4388.38	52085.2	0.865192	187.636
3.97643	806.491	[M-H]-	w/o MS2:PE O-17:2_22:6;O3	1644.38	18575.7	0.831117	64.6064
4.76338	806.538	[M-H]-	w/o MS2:HexCer 17:1;O2/20:5;O	26592.2	272586	0.871555	3676.15
6.27895	806.562	[M-H]-	w/o MS2:CL 12:0_22:3_28:0_22:6	4750.38	44367.9	0.90227	181.789
13.9945	806.583	[M-H]-	w/o MS2:HexCer 16:1;O3/24:4(2OH)	1571.94	36768.9	0.945809	56.8517
8.03918	806.597	[M-H]-	w/o MS2:HexCer 16:0;O3/19:0(2OH)	1576.94	17649.8	0.811897	51.7809
7.72687	806.597	[M-H]-	w/o MS2:HexCer 16:0;O3/19:0(2OH)	1615.38	18848.5	0.78618	57.6768
6.4851	806.642	[M-H]-	w/o MS2:HexCer 22:0;O2/20:3	5007	53768.7	0.909445	196.562
5.51733	808.537	[M-H]-	w/o MS2:RIKEN N-VS1 ID-6178 from Mouse_Feces_WT_N_Ctr	4806.38	52495.9	0.779804	532.512
7.17973	808.658	[M-H]-	w/o MS2:SL 12:1;O/36:2;O	27805.1	243140	0.766009	2504.1
1.92022	810.501	[M-H]-	w/o MS2:CL 20:4_22:5_22:5_22:5	20954.1	141385	0.953797	2502.83
6.78908	810.518	[M-H]-	w/o MS2:PC O-12:0_18:2;O4	2381.25	44741.7	0.817854	178.77
5.586	810.523	[M-H]-	w/o MS2:PC O-12:0_22:6;O1	4661.94	56711	0.820058	556.837
4.55467	814.53	[M-H]-	w/o MS2:CL 18:3_22:6_24:0_22:6	4282.56	49233.8	0.70026	568.253
5.586	816.545	[M-2H]2-	CL 86:13|CL 24:0_18:1_22:6_22:6	11287.7	111630	0.780648	1348.87
6.46195	816.546	[M-H]-	w/o MS2:CL 14:1_22:6_28:0_22:6	4095.44	71457.1	0.942049	494.522
6.60577	818.524	[M-H]-	w/o MS2:PC O-10:0_22:4;O4	1503.75	14729.1	0.75658	198.086
5.18035	818.526	[M-H]-	w/o MS2:PC O-10:0_22:4;O4	4776.94	45632.7	0.975392	629.256
8.72797	818.562	[M-H]-	w/o MS2:CL 14:0_22:5_28:0_22:6	14463.9	221232	0.79477	986.271
4.64772	820.541	[M-H]-	w/o MS2:PC O-10:0_22:3;O3	3844.75	41706.9	0.916234	482.212
6.37028	820.576	[M-H]-	w/o MS2:CL 14:0_22:3_28:0_22:6	6079.75	88676	0.898547	549.685
5.9818	822.558	[M-H]-	w/o MS2:RIKEN N-VS1 ID-6407 from Mouse_Feces_WT_N_Ctr	1849.38	17944.7	0.806815	97.153
7.60187	822.587	[M-H]-	PE 42:4|PE 18:0_24:4	1069.75	9427.8	0.861779	95.5549
11.3957	822.591	[M-H]-	w/o MS2:HexCer 16:3;O2/28:6	3927.12	68725.1	0.842714	334.766
6.34745	822.636	[M-H]-	w/o MS2:PE O-15:0_28:4	3795.81	47099	0.766022	199.405
7.03073	824.654	[M-H]-	w/o MS2:RIKEN N-VS1 ID-6445 from Mouse_Brain_WT_N_F1DHA	15027.6	151217	0.702718	1452.67
6.67443	826.462	[M-H]-	w/o MS2:PS 16:4_24:6	9968.56	105751	0.898055	596.229
1.32892	826.494	[M-H]-	w/o MS2:PE O-16:2_22:5;O4	2897.88	28696.4	0.782906	287.38
7.3004	826.552	[M-H]-	w/o MS2:HexCer 16:3;O3/26:6(2OH)	5624.12	83759.4	0.897147	419.573
9.9314	830.582	[M-H]-	w/o MS2:HexCer 16:1;O3/26:6(2OH)	17350.8	286446	0.899578	1392.1
5.23168	832.542	[M-H]-	w/o MS2:RIKEN N-VS1 ID-6564 from Mouse_Brain_WT_N_F1AA	8488.38	82646.4	0.746586	1140.53
4.64772	832.55	[M-H]-	w/o MS2:PE O-20:3_22:5;O2	2120	24308.5	0.803296	80.5875
13.1987	832.599	[M-H]-	w/o MS2:RIKEN N-VS1 ID-6571 from Mouse_BAT_fads2KO_N_Ctr	46018	1152557	0.7456	1747.77
1.74307	834.5	[M-H]-	PE 40:8;O3|PE 22:6_18:2;O3	14133.7	100041	0.795777	1760.98
5.67732	834.565	[M-H]-	w/o MS2:PE O-20:3_22:4;O2	1790.44	17879	0.55755	131.857
2.20853	836.514	[M-H]-	w/o MS2:PS 22:6_17:0;O1	1462.31	11314	0.88337	149.295
5.93597	836.537	[M-H]-	w/o MS2:PS 18:0_18:1;O3	4371.62	38932	0.985536	470.365
6.0733	836.562	[M-H]-	w/o MS2:PE O-17:4_28:7	2558.56	20309.5	0.954757	195.251
4.62455	838.531	[M-H]-	PE 40:6;O3|PE 22:4_18:2;O3	1693.81	25732.2	0.823622	205.43
6.27895	838.552	[M-H]-	w/o MS2:Hex2Cer 28:0;O2	13218.5	171628	0.850087	1140.44
7.14573	840.567	[M-H]-	w/o MS2:HexCer 17:3;O3/26:6(2OH)	1262.94	24258	0.787447	146.36
6.25612	842.455	[M-H]-	w/o MS2:PS 20:5_20:5;O1	2110.75	21633.1	0.617002	163.502
7.17973	844.634	[M-H]-	w/o MS2:HexCer 16:0;O2/28:6;O	4311.06	40819.4	0.721707	325.606
7.2314	846.559	[M-H]-	w/o MS2:PC O-16:2_22:6	1944.44	20675.4	0.964613	145.731
6.30178	850.46	[M-H]-	w/o MS2:PS 16:2_22:6;O3	3256.5	31452.8	0.895463	228.631
7.00758	850.668	[M-H]-	w/o MS2:PE O-17:0_28:4	1308.25	17543.3	0.723281	135.195
7.09973	852.566	[M-H]-	w/o MS2:Hex2Cer 29:0;O2	2475.5	39994.5	0.84343	200.275
9.5472	854.582	[M-H]-	w/o MS2:HexCer 16:3;O3/28:6(2OH)	10861.4	170358	0.798682	837.484
8.88663	854.582	[M-H]-	w/o MS2:HexCer 16:3;O3/28:6(2OH)	1785	30385.3	0.968574	128.705
5.23168	856.502	[M-H]-	w/o MS2:PC 12:0_22:6;O3	3666.06	50705.6	0.641917	254.853
3.8476	857.511	[M-H]-	w/o MS2:PI 18:2_18:2	1873.56	22365.5	0.741208	195.454
5.9818	858.518	[M-H]-	w/o MS2:Hex2Cer 30:4;O2	2170.75	27291.2	0.951118	139.831
5.51733	860.584	[M-H]-	w/o MS2:RIKEN N-VS1 ID-7019 from Mouse_Brain_WT_N_Ctr	24556.4	257568	0.856772	2199.81
7.03073	860.63	[M-H]-	w/o MS2:HexCer 16:1;O3/28:5(2OH)	3266.06	35342.6	0.87691	283.515
5.76882	862.597	[M-H]-	w/o MS2:RIKEN N-VS1 ID-7055 from Mouse_Feces_WT_N_Ctr	3578.25	42504.4	0.849202	319.299
6.25612	866.455	[M-H]-	w/o MS2:PS 16:2_22:6;O4	5238.5	50953.3	0.930346	443.474
5.30035	872.447	[M-H]-	w/o MS2:PS 15:1_22:5;O4	2275.38	20870.4	0.909872	197.516
6.30178	874.46	[M-H]-	w/o MS2:PS 20:5_20:5;O3	8358.69	80063.1	0.912455	892.251
5.82048	874.598	[M-H]-	w/o MS2:PC O-14:1_26:7	5927.62	66327.7	0.700412	632.746
6.46195	876.566	[M-H]-	w/o MS2:Hex2Cer 31:2;O2	1435.81	23555	0.854834	165.435
5.36885	876.578	[M-H]-	w/o MS2:PC O-17:2_22:6;O1	4489	57939	0.717001	427.966
7.2544	878.492	[M-H]-	w/o MS2:PS 18:5_26:7	1332	13526.4	0.891857	121.555
8.75063	878.582	[M-H]-	w/o MS2:Hex2Cer 31:1;O2	5586.25	85282	0.987586	515.17
11.3957	882.61	[M-H]-	w/o MS2:HexCer 16:3;O3/30:6(2OH)	1920.69	34323	0.865245	138.118
3.81993	883.524	[M-H]-	w/o MS2:PI 14:1_24:4	2276.12	31353.8	0.918069	257.358
5.54017	886.599	[M-H]-	w/o MS2:PC O-15:2_26:7	38880.4	447567	0.783917	4183.03
5.84365	888.612	[M-H]-	w/o MS2:RIKEN N-VS1 ID-7467 from Mouse_BAT_WT_N_Ctr	4862.25	55978.6	0.905287	292.456
6.1068	888.615	[M-H]-	w/o MS2:RIKEN N-VS1 ID-7467 from Mouse_BAT_WT_N_Ctr	190725	1740988	0.785465	17685.6
5.95897	890.455	[M-H]-	w/o MS2:RIKEN N-VS1 ID-7496 from Mouse_Muscle_WT_N_F1	7478.19	61908.7	0.90227	1191.54
6.32462	890.629	[M-H]-	w/o MS2:RIKEN N-VS1 ID-7507 from Mouse_Brain_WT_N_F1AA	11960.7	131914	0.856929	1130.52
6.83508	894.484	[M-H]-	w/o MS2:PS 18:2_22:6;O4	1658.88	16260.2	0.955138	186.869
5.84365	900.614	[M-H]-	w/o MS2:PC O-16:2_26:7	3008.44	35154.5	0.714827	337.478
5.4145	902.593	[M-H]-	w/o MS2:RIKEN N-VS1 ID-7654 from Mouse_Brain_WT_N_F1AA	6452.5	74358	0.780669	673.965
6.39312	902.629	[M-H]-	w/o MS2:RIKEN N-VS1 ID-7657 from Mouse_Brain_WT_N_F1EPA	3629.44	40599.1	0.807235	451.036
6.00465	904.609	[M-H]-	w/o MS2:PE O-28:6_22:6	16484.3	165848	0.770625	1646.32
5.63167	912.614	[M-H]-	w/o MS2:PC O-15:3_28:7	2597.94	31045.7	0.849158	238.123
6.12963	914.627	[M-H]-	w/o MS2:PC O-15:2_28:7	4774.38	61085.3	0.757657	493.115
5.586	916.47	[M-H]-	w/o MS2:RIKEN N-VS1 ID-7785 from Mouse_Brain_WT_N_F1AA	1260.88	12906.5	0.622523	141.951
6.67443	916.646	[M-H]-	w/o MS2:PC O-15:1_28:7	4071.38	44256.7	0.816262	479.211
5.54017	928.608	[M-H]-	w/o MS2:PC 15:3_28:6	1304.31	16115.9	0.800628	122.297
6.02747	930.624	[M-H]-	w/o MS2:PC 15:2_28:6	1660.56	23398.7	0.774427	191.902
1.61197	959.635	[M-H]-	w/o MS2:PI 18:3_24:0;O1	1135.19	8032.5	0.704905	170.258
10.636	964.763	[M-H]-	w/o MS2:HexCer 16:2;O2/38:6	3192.69	58906.5	0.7922	710.346
1.03977	979.567	[M-H]-	w/o MS2:PI 18:0_22:3;O4	1470.31	12401.8	0.58717	184.843
1.32892	983.598	[M-H]-	w/o MS2:PI O-19:4_28:7	2111.38	15408	0.782353	274.305
8.57117	984.732	[M-H]-	w/o MS2:PE 28:0_22:3;O3	1124.12	13109.4	0.878186	209.557
1.61197	985.651	[M-H]-	w/o MS2:PI 20:4_24:0;O1	1265.62	9044.22	0.740313	181.032
10.3574	988.762	[M-H]-	w/o MS2:PC O-28:0_17:2;O2	4628.69	61929.9	0.918382	824.471
10.4249	990.775	[M-H]-	w/o MS2:PE 18:1_36:3	5503.62	92758.3	0.925583	953.689
8.1585	1000.73	[M-H]-	w/o MS2:PE 28:0_22:3;O4	1318.06	13006.1	0.814694	302.863
9.76173	1004.75	[M-H]-	w/o MS2:PC 28:0_17:1;O2	1475.81	21897.1	0.80106	236.749
9.71642	1012.76	[M-H]-	w/o MS2:PE 14:1_42:6	3024.5	42704.3	0.902444	628.093
8.81863	1012.76	[M-H]-	w/o MS2:PE 14:1_42:6	6051.81	95050	0.862714	1259.35
0.873783	1023.54	[M-H]-	w/o MS2:PI 22:3_22:6;O4	1936.94	14897.6	0.854405	262
8.10767	1026.74	[M-H]-	w/o MS2:PS O-27:1_28:7	1816.75	33512.5	0.79481	274.152
9.17047	1028.76	[M-H]-	w/o MS2:RIKEN N-VS1 ID-8523 from Mouse_Muscle_WT_CTX1_Ctr	2040.62	23655.2	0.871688	354.525
7.78337	1034.75	[M-H]-	w/o MS2:PE 16:4_42:6	2231.56	27983.9	0.608975	317.214
8.52065	1036.76	[M-H]-	w/o MS2:PE 16:3_42:6	1873.5	35433.5	0.796641	269.16
9.59258	1038.78	[M-H]-	w/o MS2:PE 16:2_42:6	4540.75	64060.1	0.777746	805.328
9.10962	1054.77	[M-H]-	w/o MS2:HexCer 16:3;O3/38:6(2OH)	2439.06	34191.8	0.929747	357.249
7.48177	1058.75	[M-H]-	w/o MS2:PE 22:6_38:6	3188	31689.6	0.838591	597.352
10.5025	1058.8	[M-H]-	w/o MS2:HexCer 16:1;O3/38:6(2OH)	1201.06	25256.4	0.684407	159.33
8.40218	1060.76	[M-H]-	w/o MS2:PE 18:5_42:6	4517.94	48386.9	0.844331	686.542
8.10767	1060.76	[M-H]-	w/o MS2:PE 18:5_42:6	1587.25	18365.9	0.866582	211.971
9.06428	1088.79	[M-H]-	w/o MS2:PE 18:5_44:6	1299.88	17586.8	0.971374	156.758

## Sheet: INTG_SS1_POS
MS and MS/MS IDs									MS/MS IDs
RT[min]	m/z	Type	Metabolite Name	Height	Area	Gaussian	S/N		RT[min]	m/z	Type	Metabolite Name	Height	Area	Gaussian	S/N
11.8475	352.286	[M+H]+	w/o MS2:Cer 12:2;O2/9:0;O	1569.38	54719.3	0.893598	97.5423		1.00882	374.31	[M+H]+	NAE 22:5	2222.5	23145.6	0.773442	160.847
6.51632	352.286	[M+H]+	w/o MS2:Cer 12:2;O2/9:0;O	16222.9	325354	0.753894	1237.96		6.12817	466.332	[M+H]+	LPE O-18:1	21177.2	269148	0.854924	1090.83
5.35188	352.287	[M+H]+	w/o MS2:Cer 12:2;O2/9:0;O	16929.1	246720	0.891689	1273.02		1.05582	475.34	[M+Na]+	DG 24:2	1373.38	14201.5	0.734512	106.018
5.0559	354.302	[M+H]+	w/o MS2:Cer 12:1;O2/9:0;O	13099.1	164528	0.789476	1221.02		2.10642	482.364	[M+H]+	LPC O-16:0	6567.44	61332.8	0.82899	479.295
1.17363	354.303	[M+H]+	w/o MS2:Cer 12:1;O2/9:0;O	3161.12	38748.8	0.950737	232.57		1.36147	494.327	[M+H]+	LPC 16:1/0:0	5548.06	56509.8	0.598079	233.665
1.17363	360.341	[M+H]+	w/o MS2:SPB 21:0;O3	24587.3	255497	0.84433	3552.8		1.12647	507.398	[M+Na]+	DG 26:0	1539.5	34768.5	0.784898	94.4586
13.3069	361.274	[M+H]+	w/o MS2:NAGly 8:0;O(FA 8:0)	2255.12	35465.1	0.707333	120.13		2.05908	508.38	[M+H]+	LPC O-18:1	8954.81	80401.4	0.777979	575.516
7.44642	370.369	[M+H]+	w/o MS2:NAE 21:0	3399.94	82153.2	0.807325	120.609		1.9226	510.358	[M+H]+	LPC 17:0/0:0	3601	31556.4	0.870027	182.956
0.677167	373.214	[M+H]+	w/o MS2:NATau 16:4	8243.56	76529.8	0.919585	557.763		1.40845	520.343	[M+H]+	LPC 18:2/0:0	5143.25	49005.9	0.729384	290.161
5.37472	374.271	[M+H]+	w/o MS2:NAGly 21:5	6140.81	84021.3	0.666242	444.424		10.4062	522.357	[M+H]+	LPC 18:1	7501.81	198776	0.717392	485.711
1.00882	374.31	[M+H]+	NAE 22:5	2222.5	23145.6	0.773442	160.847		1.66643	522.36	[M+H]+	LPC 18:1/0:0	361232	3418605	0.833285	24778.8
6.83445	382.369	[M+H]+	w/o MS2:NAE 22:1	8062.25	171796	0.795694	363.348		2.22973	524.375	[M+H]+	LPC 18:0/0:0	245949	2437236	0.900303	17122.9
0.653667	386.267	[M+H]+	w/o MS2:NAGly 22:6	3214.62	28670.3	0.756603	167.692		1.31447	544.343	[M+H]+	LPC 20:4/0:0	20619.4	177241	0.960726	1505.11
15.0419	389.306	[M+H]+	w/o MS2:NAGly 8:0;O(FA 10:0)	4069.81	119707	0.889618	148.022		1.47895	546.362	[M+H]+	LPC 20:3	2995.25	31381.6	0.76962	301.469
7.06112	389.308	[M+H]+	w/o MS2:NAGly 8:0;O(FA 10:0)	386496	4464262	0.870731	16119.4		1.95235	548.542	[M+H-H2O]+	Cer 36:1;O2|Cer 18:1;O2/18:0	3771.25	59671.7	0.838125	107.161
5.0559	398.272	[M+H]+	w/o MS2:NAPhe 16:3	43088.8	576370	0.875818	2896.77		6.24233	548.542	[M+H-H2O]+	Cer 36:1;O2|Cer 18:1;O2/18:0	22583.8	231073	0.840285	1188.57
3.72782	398.272	[M+H]+	w/o MS2:NAPhe 16:3	6998.56	123519	0.887305	453.723		4.4846	548.544	[M+H-H2O]+	Cer 36:1;O2|Cer 18:1;O2/18:0	35612	1197984	0.735974	1135.42
0.653667	400.283	[M+H]+	w/o MS2:NAPhe 16:2	5301.31	48894.9	0.820475	435.481		3.11652	552.405	[M+H]+	LPC 20:0/0:0	1980	24297.4	0.948371	70.3155
6.0825	402.301	[M+H]+	w/o MS2:NAPhe 16:1	5013.75	77815.1	0.757942	499.945		5.39755	564.537	[M+H-H2O]+	Cer 36:1;O3|Cer 18:1;O2/18:0;O	9833.31	196698	0.777573	246.81
4.9649	402.303	[M+H]+	w/o MS2:NAPhe 16:1	1816.69	26488.1	0.915737	109.272		1.24413	568.343	[M+H]+	LPC 22:6	40189.6	343654	0.945896	2463.65
1.19715	402.339	[M+H]+	w/o MS2:NAE 24:5	5151.38	63206.1	0.856837	357.868		5.26055	574.558	[M+H-H2O]+	Cer 38:2;O2|Cer 18:1;O2/20:1	5058.44	97378.9	0.797556	114.325
0.961817	404.331	[M+H]+	w/o MS2:Cer 12:0;O3/10:0(2OH)	42742.9	390582	0.856367	3334.74		6.33365	576.572	[M+H-H2O]+	Cer 38:1;O2|Cer 18:1;O2/20:0	14098.7	346736	0.737196	235.693
2.41673	406.407	[M+H]+	w/o MS2:ST 27:0;O	2682.94	33220.9	0.684536	171.944		6.99312	576.573	[M+H-H2O]+	Cer 38:1;O2|Cer 20:1;O2/18:0	8350	100571	0.868977	299.058
0.985317	411.359	[M+H]+	w/o MS2:ST 27:0;O	3569.5	50803.3	0.683218	168.126		2.9997	578.421	[M+H]+	LPC 22:1	4216.31	48331.1	0.819115	117.421
0.653667	412.283	[M+H-2H2O]+	w/o MS2:LPC O-11:0	3065.19	29953.7	0.852383	179.541		6.28798	592.568	[M+H-H2O]+	Cer 38:1;O3|Cer 18:1;O2/20:0;O	8269.31	136761	0.937541	270.058
6.24233	415.323	[M+H]+	w/o MS2:NAOrn 8:0;O(FA 9:0)	4607.75	83942.9	0.93739	253.011		6.05967	600.579	[M+H-H2O]+	Cer 40:3;O2|Cer 18:1;O2/22:2	16208.8	127635	0.871445	620.864
7.8544	417.339	[M+H]+	w/o MS2:NAGly 8:0;O(FA 12:0)	16798.3	218444	0.908377	1170.76		7.69573	616.576	[M+Na]+	Cer 38:1;O2|Cer 18:1;O2/20:0	1766.94	16078.8	0.774252	51.8964
0.985317	418.351	[M+H]+	w/o MS2:Cer 12:0;O3/11:0(2OH)	24122.6	222703	0.953738	1769.7		5.78568	616.604	[M+H-H2O]+	Cer 41:2;O2|Cer 18:1;O2/23:1	19847.4	429526	0.810466	560.823
5.0559	421.275	[M+H]+	w/o MS2:NATau 18:2;O	6651.81	94890.5	0.776641	338.263		6.76647	616.606	[M+H-H2O]+	Cer 41:2;O2|Cer 18:1;O2/23:1	85869.6	1666851	0.95374	2263.54
11.7548	423.384	[M+H]+	w/o MS2:RIKEN P-VS1 ID-2914 from Mouse_Feces_WT_N_Ctr	3664.62	75460.4	0.900229	197.923		6.014	618.587	[M+H-H2O]+	Cer 40:2;O3|Cer 18:1;O2/22:1;O	9452.94	138014	0.838423	416.997
9.76428	423.385	[M+H]+	w/o MS2:RIKEN P-VS1 ID-2914 from Mouse_Feces_WT_N_Ctr	20809.8	392228	0.930691	1223.38		7.74107	618.62	[M+H-H2O]+	Cer 41:1;O2|Cer 18:1;O2/23:0	102760	2884892	0.931163	3335.27
0.653667	426.298	[M+H]+	w/o MS2:LPC O-12:0	4573.94	44591	0.732266	328.961		5.94552	620.599	[M+H]+	Cer 40:2;O2|Cer 18:1;O2/22:1	11467.9	167459	0.833151	214.845
8.67552	438.298	[M+H]+	w/o MS2:LPC O-13:1	1641.19	33008.3	0.966379	100.105		6.94778	620.6	[M+H]+	Cer 40:2;O2|Cer 18:1;O2/22:1	50099.1	732033	0.743946	1150.43
7.53708	438.299	[M+H]+	w/o MS2:NAPhe 19:4	8028.81	111650	0.894918	517.858		6.35648	620.6	[M+H-H2O]+	Cer 40:1;O3|Cer 18:1;O2/22:0;O	13544.4	234707	0.896379	236.628
6.63047	438.3	[M+H]+	w/o MS2:NAPhe 19:4	17250.5	263069	0.83809	1138.12		6.19667	622.614	[M+H-H2O]+	Cer 40:0;O3|Cer 18:0;O2/22:0;O	16884.2	320519	0.771564	520.525
6.17383	438.3	[M+H]+	w/o MS2:NAPhe 19:4	5176.75	81547.8	0.901541	366.186		7.31043	622.616	[M+H]+	Cer 40:1;O2|Cer 18:0;O2/22:1	175259	3628085	0.878136	6147.2
5.5117	438.3	[M+H]+	w/o MS2:NAPhe 19:4	7793.12	114298	0.871911	461.729		5.23773	628.601	[M+H-H2O]+	Cer 42:3;O2|Cer 18:2;O2/24:1	7556.56	100849	0.653836	287.697
5.16923	438.301	[M+H]+	w/o MS2:NAPhe 19:4	7285.88	96548	0.861606	473.003		5.89985	630.619	[M+H-H2O]+	Cer 42:2;O2|Cer 18:1;O2/24:1	141824	2266269	0.860057	2246.05
1.12647	438.303	[M+H]+	w/o MS2:NAPhe 19:4	1609.31	16148.3	0.751177	108.244		6.85712	630.62	[M+H-H2O]+	Cer 42:2;O2|Cer 18:1;O2/24:1	241528	6502421	0.813341	3276.43
4.27762	442.349	[M+H]+	w/o MS2:RIKEN P-VS1 ID-3235 from Mouse_Feces_WT_ABX_Ctr	3729.75	45333.3	0.903112	237.008		7.53708	630.621	[M+H-H2O]+	Cer 42:2;O2|Cer 18:1;O2/24:1	188023	2030683	0.921328	2268.13
1.26747	446.423	[M+H]+	w/o MS2:DG O-20:0_3:0	1624.38	14082.2	0.580487	135.747		7.8544	632.636	[M+H-H2O]+	Cer 42:1;O2|Cer 18:1;O2/24:0	162060	3128835	0.950345	1637.93
4.73642	454.295	[M+H]+	w/o MS2:PE O-8:0_8:0	1730.31	29246.5	0.868372	107.911		7.28777	632.636	[M+H-H2O]+	Cer 42:1;O2|Cer 18:1;O2/24:0	186514	4683532	0.668618	3542.84
1.80443	454.369	[M+H]+	w/o MS2:NAE 28:7	1404.38	16596	0.979888	98.5202		7.74107	636.632	[M+H-H2O]+	Cer 41:0;O3|Cer 18:0;O2/23:0;O	27238.1	720696	0.758543	881.391
0.961817	455.384	[M+H]+	w/o MS2:NAOrn 21:1;O	2066.44	17452.1	0.71294	132.592		7.31043	640.627	[M+H]+	Cer 40:0;O3|Cer 18:0;O2/22:0;O	37640.3	686295	0.79202	825.091
1.03232	456.366	[M+H]+	w/o MS2:Cer 12:1;O3/14:1(2OH)	1836.62	20736.9	0.699784	131.202		7.42375	644.635	[M+H-H2O]+	Cer 43:2;O2|Cer 18:1;O2/25:1	29302.1	1010105	0.800071	995.386
8.4692	464.314	[M+H]+	w/o MS2:LPC O-15:2	7408.44	109889	0.850573	435.987		5.78568	646.615	[M+H-H2O]+	Cer 42:2;O3|Cer 18:1;O2/24:1;O	24793.2	566991	0.591337	613.572
7.40108	464.315	[M+H]+	w/o MS2:NAPhe 21:5	12740.9	178723	0.874555	528.989		6.76647	646.616	[M+H-H2O]+	Cer 42:2;O3|Cer 18:1;O2/24:1;O	112280	2083318	0.981253	3396.09
6.51632	464.316	[M+H]+	w/o MS2:NAPhe 21:5	33927.6	541318	0.892944	2062.84		6.35648	646.616	[M+H]+	Cer 42:3;O2|Cer 18:1;O2/24:2	20198.6	311872	0.911431	312.091
5.46605	464.316	[M+H]+	w/o MS2:NAPhe 21:5	38890.8	543868	0.933418	1553.97		8.3322	646.649	[M+H-H2O]+	Cer 43:1;O2|Cer 18:1;O2/25:0	16618.5	336640	0.704514	362.762
1.12647	464.316	[M+H]+	w/o MS2:NAPhe 21:5	4564.69	48816.2	0.922337	198.052		5.99117	648.631	[M+H-H2O]+	Cer 42:1;O3|Cer 18:1;O2/24:0;O	19191.1	303085	0.768059	398.826
5.1239	464.316	[M+H]+	w/o MS2:NAPhe 21:5	7467.81	101459	0.87871	314.382		7.8544	648.631	[M+H-H2O]+	Cer 42:1;O3|Cer 18:1;O2/24:0;O	142426	1479749	0.657754	4128.42
8.72117	466.33	[M+H]+	w/o MS2:Cer 12:2;O2/16:4	8891.12	145172	0.783182	521.472		7.17443	648.631	[M+H]+	Cer 42:2;O2|Cer 18:1;O2/24:1	101879	2426990	0.716536	2576.7
10.0654	466.33	[M+H]+	w/o MS2:Cer 12:2;O2/16:4	2435.31	46762.7	0.991431	150.453		6.76647	650.646	[M+H-H2O]+	Cer 42:0;O3|Cer 18:0;O2/24:0;O	27979.4	392150	0.924832	512.051
7.06112	466.331	[M+H]+	w/o MS2:NAPhe 21:4	14697.2	214379	0.875171	694.875		8.2637	650.647	[M+H-H2O]+	Cer 42:0;O3|Cer 18:0;O2/24:0;O	425661	4535854	0.681184	9651.61
7.6504	466.331	[M+H]+	w/o MS2:NAPhe 21:4	22458.2	355757	0.913679	1359.65		0.581	650.647	[M+H]+	Cer 42:1;O2|Cer 18:0;O2/24:1	2971.56	26327.9	0.659106	67.7614
6.12817	466.332	[M+H]+	LPE O-18:1	21177.2	269148	0.854924	1090.83		7.28777	650.648	[M+H-H2O]+	Cer 42:0;O3|Cer 18:0;O2/24:0;O	84533.7	1792621	0.684782	1514.02
1.45547	466.333	[M+H]+	w/o MS2:LPE O-18:1	9766.88	105009	0.860498	515.317		7.74107	654.643	[M+H]+	Cer 41:0;O3|Cer 18:0;O2/23:0;O	7186.62	183693	0.742077	212.934
4.23145	468.365	[M+H]+	w/o MS2:Cer 12:2;O3/15:1(2OH)	8144.56	104054	0.717844	554.746		5.89985	656.631	[M+H-H2O]+	Cer 44:3;O2|Cer 18:1;O2/26:2	2665.19	30828.5	0.753156	147.367
5.4432	470.38	[M+H]+	w/o MS2:RIKEN P-VS1 ID-3800 from Mouse_Muscle_fads2KO_N_Ctr	3737.19	44173	0.974507	310.587		7.58242	658.65	[M+H-H2O]+	Cer 44:2;O2|Cer 18:1;O2/26:1	28045.2	621422	0.739508	787.322
1.22063	471.361	[M+H]+	w/o MS2:NAOrn 24:6	2579.44	32545	0.730739	179.19		7.15177	660.634	[M+H-H2O]+	Cer 43:2;O3|Cer 18:1;O2/25:1;O	12092.8	250411	0.882881	473.609
1.05582	475.34	[M+Na]+	DG 24:2	1373.38	14201.5	0.734512	106.018		8.10388	660.663	[M+H-H2O]+	Cer 44:1;O2|Cer 18:1;O2/26:0	18788.6	523680	0.66114	599.876
10.4962	478.329	[M+H]+	w/o MS2:LPC O-16:2	3496.06	55203.9	0.897267	137.827		8.8125	660.664	[M+H-H2O]+	Cer 44:1;O2|Cer 18:1;O2/26:0	15297.1	381064	0.774784	405.526
1.68927	478.332	[M+H]+	w/o MS2:NAPhe 22:5	5477.81	59088	0.761551	342.596		8.30937	662.646	[M+H]+	Cer 43:2;O2|Cer 18:1;O2/25:1	18805.1	457598	0.616627	640.29
1.03232	480.311	[M+H]+	w/o MS2:LPC 15:1	12468.1	117511	0.843875	748.215		8.60652	664.661	[M+H-H2O]+	Cer 43:0;O3|Cer 18:0;O2/25:0;O	22329.1	600687	0.867634	858.564
1.15013	480.386	[M+H]+	w/o MS2:Cer 12:2;O2/20:5	2005.75	29871.5	0.714026	161.499		7.15177	666.641	[M+H]+	Cer 42:1;O3|Cer 18:0;O2/24:1;O	22175.6	535840	0.681187	444.619
5.78568	482.325	[M+H]+	w/o MS2:PE O-8:0_10:0	7941.56	93799.6	0.950758	580.973		6.7438	668.655	[M+H]+	Cer 42:0;O3|Cer 18:0;O2/24:0;O	6494.81	92083.2	0.784368	109.381
1.31447	482.327	[M+H]+	w/o MS2:LPC 15:0	5923.88	70625.7	0.92514	453.978		8.2637	668.657	[M+H]+	Cer 42:0;O3|Cer 18:0;O2/24:0;O	110813	1197822	0.704053	1855.98
13.3526	482.363	[M+H]+	w/o MS2:Cer 13:2;O2/18:5;O	1672	38344.5	0.875005	120.131		7.51442	670.614	[M+H-H2O]+	Cer 44:4;O3|Cer 18:0;O2/26:4;O	8907	78548.2	0.922882	251.584
2.10642	482.364	[M+H]+	LPC O-16:0	6567.44	61332.8	0.82899	479.295		8.72117	672.629	[M+Na]+	Cer 42:1;O2|Cer 13:0;O2/29:1	6364.12	79822.1	0.973196	270.169
1.36147	494.327	[M+H]+	LPC 16:1/0:0	5548.06	56509.8	0.598079	233.665		9.15882	674.64	[M+H-H2O]+	Cer 44:2;O3|Cer 18:1;O2/26:1;O	4057.94	51822.8	0.899443	154.763
5.21488	495.268	[M+H]+	w/o MS2:RIKEN P-VS1 ID-4168 from Cell_C2C12_WT_N_4h50AA	4319.88	51589	0.755013	262.112		7.51442	674.646	[M+H-H2O]+	Cer 44:2;O3|Cer 18:1;O2/26:1;O	31555.1	893489	0.71791	1152.41
10.4287	496.339	[M+H]+	w/o MS2:PC O-8:0_8:0	15005.2	409239	0.63348	905.02		8.62952	676.661	[M+H-H2O]+	Cer 44:1;O3|Cer 18:1;O2/26:0;O	20612.8	321414	0.800151	561.991
1.66643	496.344	[M+H]+	w/o MS2:NATau 26:4	245627	2226369	0.767355	15076.4		7.96772	676.661	[M+H-H2O]+	Cer 44:1;O3|Cer 18:0;O2/26:1;O	33175.2	499605	0.723718	1075.83
13.488	504.346	[M+H]+	w/o MS2:NAPhe 24:6	2219.31	79886.1	0.74757	136.175		8.60652	682.672	[M+H]+	Cer 43:0;O3|Cer 18:0;O2/25:0;O	8548.38	132251	0.842176	263.302
1.66643	504.347	[M+H-H2O]+	w/o MS2:NAPhe 24:6	8074.75	87538.9	0.847785	465.603		7.96772	694.672	[M+H]+	Cer 44:1;O3|Cer 18:0;O2/26:1;O	12261.6	300366	0.557251	375.85
10.4512	504.348	[M+H]+	w/o MS2:NAPhe 24:6	3916.5	106738	0.861251	239.236		9.29863	696.687	[M+H]+	Cer 44:0;O3|Cer 18:0;O2/26:0;O	15263.9	194827	0.839802	543.02
13.488	506.361	[M+H]+	w/o MS2:Cer 12:2;O2/19:5	1929.69	62172.8	0.680773	123.224		8.4007	702.677	[M+H-H2O]+	Cer 46:2;O3|Cer 18:1;O2/28:1;O	2413.62	65418.5	0.948643	95.8929
1.8516	506.363	[M+H]+	w/o MS2:NAPhe 24:5	2456.62	29263.3	0.803017	165.26		8.05838	703.577	[M+H]+	SM 34:1;O2|SM 18:1;O2/16:0	8739.44	211425	0.881339	387.798
2.22973	506.363	[M+H-H2O]+	w/o MS2:NAPhe 24:5	5391	66571.8	0.888147	357.231		8.1952	706.539	[M+H]+	PC 30:0	33535.1	621963	0.977734	1393.24
1.12647	507.398	[M+Na]+	DG 26:0	1539.5	34768.5	0.784898	94.4586		4.55327	708.58	[M+H]+	Cer 46:8;O3|Cer 18:2;O2/28:6;O	4963.62	142832	0.828217	209.231
1.26747	508.343	[M+H]+	w/o MS2:LPC 17:1	4283.31	42918.8	0.609687	308.678		0.581	710.596	[M+H]+	Cer 46:7;O3|Cer 18:1;O2/28:6;O	4539.44	41317.1	0.6858	213.294
2.95287	508.378	[M+H]+	w/o MS2:NAPhe 24:4	1350.75	19015.3	0.833077	85.4091		5.62587	710.597	[M+H]+	Cer 46:7;O3|Cer 18:1;O2/28:6;O	65110.6	1581248	0.900828	3050.31
2.51123	508.38	[M+H]+	w/o MS2:NAPhe 24:4	2322.75	25823.4	0.9134	140.125		4.41577	710.597	[M+H]+	Cer 46:7;O3|Cer 18:1;O2/28:6;O	49406.3	1299752	0.796579	2097.53
2.05908	508.38	[M+H]+	LPC O-18:1	8954.81	80401.4	0.777979	575.516		10.2709	718.575	[M+H]+	PC O-32:1	16792.5	556534	0.922268	685.055
1.9226	510.358	[M+H]+	LPC 17:0/0:0	3601	31556.4	0.870027	182.956		8.2637	729.592	[M+H]+	SM 36:2;O2|SM 18:1;O2/18:1	4791.81	97725.2	0.87926	179.042
2.88253	510.394	[M+H]+	w/o MS2:Cer 12:2;O2/19:3	2263.19	25365.6	0.770716	111.693		11.0865	731.608	[M+H]+	SM 36:1;O2	191639	5198776	0.720329	8399.09
1.45547	512.427	[M+H]+	w/o MS2:Cer 12:1;O3/18:1(2OH)	2134.69	27355.4	0.934892	179.063		12.1023	733.624	[M+H]+	SM 36:0;O2|SM 18:0;O2/18:0	58464	1389724	0.882081	1937.25
1.66643	518.324	[M+H]+	w/o MS2:LPC 18:3	5031.81	65808.6	0.893243	280.945		5.37472	738.626	[M+H]+	Cer 48:7;O3|Cer 18:1;O2/30:6;O	7345.62	175342	0.626441	270.329
8.51485	518.36	[M+H]+	w/o MS2:LPC O-19:3	1066.31	20408.6	0.959477	82.9378		6.35648	738.627	[M+H]+	Cer 48:7;O3|Cer 18:1;O2/30:6;O	14897.4	258606	0.913553	618.41
1.40845	520.343	[M+H]+	LPC 18:2/0:0	5143.25	49005.9	0.729384	290.161		9.78745	744.591	[M+H]+	PC O-34:2	9096.56	245076	0.834184	377.66
10.4062	522.357	[M+H]+	LPC 18:1	7501.81	198776	0.717392	485.711		12.0791	744.593	[M+H]+	PC O-34:2	86299.4	2106257	0.766952	4058.58
1.66643	522.36	[M+H]+	LPC 18:1/0:0	361232	3418605	0.833285	24778.8		13.0069	745.62	[M+H]+	SM 37:1;O2	2695.25	63483.7	0.960307	106.17
10.4737	523.357	[M+H]+	w/o MS2:SM 20:1;O3	2482.06	71610.4	0.979162	160.372		7.17443	746.571	[M+H]+	PE 36:1	9256.81	119963	0.906959	416.363
5.35188	524.299	[M+H]+	w/o MS2:SL 12:2;O/16:4;O	4004.94	61215.8	0.880518	255.117		4.4846	750.588	[M+H-H2O]+	HexCer 38:3;O3	7512.75	162848	0.770152	176.5
13.533	524.372	[M+H]+	w/o MS2:NAPhe 24:4;O	8564.31	276665	0.848314	469.826		8.2637	758.571	[M+H]+	PC 34:2	63472.3	1247248	0.812898	2452.4
9.69478	524.372	[M+H]+	w/o MS2:PC O-8:0_10:0	1894.69	39012.2	0.720677	124.716		7.76373	758.572	[M+H]+	PC 34:2	30728.6	614945	0.827158	1187.27
2.22973	524.375	[M+H]+	LPC 18:0/0:0	245949	2437236	0.900303	17122.9		8.72117	758.604	[M+H]+	PC O-35:2	69131.2	986743	0.944025	2671.04
1.38497	524.425	[M+H]+	w/o MS2:Cer 12:1;O3/19:2(2OH)	1283.06	18507.8	0.788966	71.3687		11.6158	759.637	[M+H]+	SM 38:1;O2	3401.19	111022	0.753166	120.501
0.819333	526.296	[M+H]+	w/o MS2:LPE 22:6	3440.5	33774.2	0.735968	203.532		14.6735	759.639	[M+H]+	SM 38:1;O2	79199.6	2453687	0.794448	3248.27
6.51632	526.314	[M+H]+	w/o MS2:RIKEN P-VS1 ID-4629 from Mouse_Muscle_WT_CTX3_Ctr	5453.56	140430	0.66984	382.041		15.7369	761.654	[M+H]+	SM 38:0;O2	21560.9	611587	0.842021	588.87
1.17363	526.317	[M+H]+	w/o MS2:SL 12:1;O/16:4;O	2419.25	24842.6	0.695848	143.117		6.014	766.658	[M+H]+	Cer 50:7;O3|Cer 18:1;O2/32:6;O	25579	358907	0.80219	1101.32
5.0559	526.317	[M+H]+	w/o MS2:SL 12:1;O/16:4;O	12753.5	164790	0.794302	754.467		7.21977	766.658	[M+H]+	Cer 50:7;O3|Cer 18:1;O2/32:6;O	54881.9	1168311	0.644386	2351.7
0.961817	530.328	[M+H]+	w/o MS2:LPC 19:4	2389.69	22352.8	0.888744	154.449		6.10533	768.558	[M+H]+	PE 38:4	10141.7	124120	0.92992	515.425
5.39755	534.527	[M+H]+	w/o MS2:Cer 12:0;O2/23:1	9437.25	226829	0.967125	454.257		11.5927	770.609	[M+H]+	PC O-36:3|PC O-18:3_18:0	85751.1	1823107	0.823073	3721.63
1.43195	538.443	[M+H]+	w/o MS2:Cer 12:1;O3/20:2(2OH)	3996.88	61127.4	0.761777	231.761		9.3453	772.62	[M+H]+	PC O-36:2	3135.25	35930	0.657554	113.236
2.08275	540.46	[M+H]+	w/o MS2:Cer 12:1;O3/20:1(2OH)	3363.12	39321.7	0.925941	254.787		12.6131	772.624	[M+H]+	PC O-36:2	76137.9	1799119	0.845634	2908.17
1.68927	544.341	[M+H]+	w/o MS2:PE O-8:0_15:4	6206.5	89321.4	0.859775	445.455		7.06112	780.594	[M+H]+	PC O-37:5	74173.4	915615	0.852081	2567.82
1.31447	544.343	[M+H]+	LPC 20:4/0:0	20619.4	177241	0.960726	1505.11		13.8265	785.654	[M+H]+	SM 40:2;O2|SM 18:1;O2/22:1	36182.3	918370	0.842526	1361.04
4.39278	544.512	[M+H]+	w/o MS2:SE 28:1/8:0	2025.94	63570.4	0.695917	138.918		10.9267	786.603	[M+H]+	PC 36:2|PC 18:0_18:2	56292	1954957	0.907308	1941.02
2.22973	546.355	[M+H]+	w/o MS2:PE O-8:0_15:3	3235.62	33535.5	0.949279	206.615		10.1111	786.604	[M+H]+	PC 36:2|PC 18:1_18:1	679257	10890630	0.906651	25702.4
1.47895	546.362	[M+H]+	LPC 20:3	2995.25	31381.6	0.76962	301.469		13.0301	786.772	[M+H]+	Cer 52:3;O2|Cer 18:1;O2/34:2	33783.6	605545	0.856002	1225.6
12.7521	546.524	[M+H]+	w/o MS2:Cer 12:0;O2/24:2	1752.25	52388.1	0.701229	57.334		14.702	787.67	[M+H]+	SM 40:1;O2|SM 18:1;O2/22:0	24913.2	824991	0.93723	989.363
5.39755	546.527	[M+H-2H2O]+	w/o MS2:Cer 12:0;O2/24:2	21142.2	425272	0.790781	521.829		18.9617	787.671	[M+H]+	SM 40:1;O2|SM 18:1;O2/22:0	74568.9	2671287	0.814248	2433.05
1.75793	548.372	[M+H]+	w/o MS2:PE O-8:0_15:2	2234	23910	0.727474	120.076		5.32905	788.547	[M+H]+	PS 36:2	7589.06	70078.8	0.710717	135.284
1.95235	548.542	[M+H-H2O]+	Cer 36:1;O2|Cer 18:1;O2/18:0	3771.25	59671.7	0.838125	107.161		13.488	788.621	[M+H]+	PC 36:1	1988260	66764050	0.682557	35439
6.24233	548.542	[M+H-H2O]+	Cer 36:1;O2|Cer 18:1;O2/18:0	22583.8	231073	0.840285	1188.57		20.0137	789.685	[M+H]+	SM 40:0;O2	40285	1431082	0.919211	929.745
0.581	548.544	[M+H]+	w/o MS2:Cer 12:0;O2/24:1	1805.25	17056.7	0.852363	75.6598		6.60765	794.688	[M+H]+	Cer 52:7;O3|Cer 18:1;O2/34:6;O	59843.9	714974	0.886649	1723.37
4.4846	548.544	[M+H-H2O]+	Cer 36:1;O2|Cer 18:1;O2/18:0	35612	1197984	0.735974	1135.42		8.03572	794.689	[M+H]+	Cer 52:7;O3|Cer 18:1;O2/34:6;O	348971	6832053	0.706553	10036
8.10388	549.49	[M+H]+	w/o MS2:RIKEN P-VS1 ID-4975 from Cell_HeLa_WT_N_Ctr	2020.44	64503.2	0.922393	60.0343		14.7251	798.633	[M+H]+	PC O-38:3|PC O-20:3_18:0	6139.88	229488	0.909576	177.825
5.21488	549.491	[M+H]+	w/o MS2:RIKEN P-VS1 ID-4975 from Cell_HeLa_WT_N_Ctr	3555.44	68623.1	0.767904	104.15		15.6906	799.667	[M+H]+	SM 41:2;O2|SM 18:1;O2/23:1	15072.6	503597	0.90153	570.478
2.15975	550.391	[M+H]+	w/o MS2:NAPhe 26:5;O	25452.2	228139	0.77125	1337.56		6.31082	804.635	[M+H]+	RIKEN P-VS1 ID-11454 from Mouse_Brain_WT_N_F1EPA	9626.88	146676	0.701068	390.521
5.92268	550.558	[M+H-H2O]+	w/o MS2:Cer 12:0;O2/24:0	23360.6	631362	0.87861	1038.94		5.19205	806.653	[M+H]+	HexCer 42:4;O2|HexCer 18:2;O2/24:2	4949.12	139386	0.869038	116.657
3.11652	552.405	[M+H]+	LPC 20:0/0:0	1980	24297.4	0.948371	70.3155		7.06112	808.592	[M+H]+	PC 38:5|PC 18:1_20:4	57659.4	725490	0.791657	2671.38
2.22973	562.329	[M+H]+	w/o MS2:RIKEN P-VS1 ID-5189 from Mouse_Plasma_ApoEKO_N_F1DHA	1206.31	13254.7	0.876752	63.1011		0.581	808.669	[M+H]+	HexCer 42:3;O2|HexCer 18:1;O2/24:2	2122.56	20643.6	0.771759	66.0516
6.26517	562.557	[M+H]+	w/o MS2:Cer 12:0;O2/25:1	7056.31	162440	0.827931	336.855		8.97348	810.604	[M+H]+	PC 38:4|PC 16:0_22:4	45053.4	773948	0.900107	1028.64
13.2379	563.537	[M+H]+	w/o MS2:RIKEN P-VS1 ID-5214 from Cell_C2C12_WT_N_0hCtr	1986.75	63019.2	0.68287	87.4535		10.767	810.771	[M+Na]+	Cer 52:2;O2|Cer 18:2;O2/34:0	2517.44	63181	0.830035	67.0302
6.83445	563.541	[M+H]+	w/o MS2:RIKEN P-VS1 ID-5214 from Cell_C2C12_WT_N_0hCtr	25467.8	350202	0.905936	766.589		7.8544	812.692	[M+H]+	HexCer 42:1;O2|HexCer 18:1;O2/24:0	59934.9	1524256	0.594987	2480
5.39755	564.537	[M+H-H2O]+	Cer 36:1;O3|Cer 18:1;O2/18:0;O	9833.31	196698	0.777573	246.81		12.7289	812.788	[M+Na]+	Cer 52:1;O2|Cer 18:1;O2/34:0	63469.9	1361843	0.762198	2623.24
1.31447	566.325	[M+H]+	w/o MS2:LPC 20:4	1458.19	14771.6	0.740709	101.468		14.3755	813.685	[M+H]+	SM 42:2;O2|SM 18:1;O2/24:1	4910.94	140150	0.655471	123.716
1.24413	568.343	[M+H]+	LPC 22:6	40189.6	343654	0.945896	2463.65		14.3755	813.685	[M+H]+	SM 42:2;O2|SM 18:1;O2/24:1	4910.94	143470	0.753799	105.893
4.87342	568.569	[M+H]+	w/o MS2:Cer 18:0;O2/18:0	4727.31	104077	0.930541	145.367		17.3243	813.687	[M+H]+	SM 42:2;O2|SM 18:1;O2/24:1	510698	21682630	0.730267	12947
1.38497	570.35	[M+H]+	w/o MS2:LPC 20:2	2508.56	40980.8	0.680342	228.637		24.0787	815.7	[M+H]+	SM 42:1;O2|SM 18:1;O2/24:0	59906	1269131	0.639597	898.826
1.38497	570.359	[M+H]+	w/o MS2:LPC 22:5	2508.56	33566.1	0.709807	164.808		6.97045	822.649	[M+H]+	RIKEN P-VS1 ID-12292 from Mouse_Brain_WT_N_F1	100956	1125006	0.641619	3510.52
11.1094	570.521	[M+H]+	w/o MS2:SE 28:2/10:0	2188.12	91592.8	0.779413	134.185		6.05967	822.673	[M+H-H2O]+	HexCer 43:2;O3|HexCer 18:1;O2/25:1;O	3931.06	37864.1	0.8594	133.541
1.52595	572.376	[M+H]+	w/o MS2:PE O-8:0_17:4	7285	63125.2	0.72556	456.305		9.01982	822.72	[M+H]+	Cer 54:7;O3|Cer 18:1;O2/36:6;O	25947.1	638312	0.52481	902.256
1.43195	572.427	[M+H]+	w/o MS2:NAGlySer 8:0;O(FA 17:1)	4360.62	36983.8	0.91658	179.625		7.31043	824.661	[M+H]+	HexCer 42:3;O3|HexCer 18:1;O2/24:2;O	48288.7	843470	0.681719	1786.04
2.08275	574.444	[M+H]+	w/o MS2:NAGlySer 8:0;O(FA 17:0)	4049.94	45504.6	0.942415	136.058		19.8453	827.692	[M+H]+	SM 43:2;O2|SM 18:1;O2/25:1	10123.3	418722	0.888653	259.814
5.26055	574.558	[M+H-H2O]+	Cer 38:2;O2|Cer 18:1;O2/20:1	5058.44	97378.9	0.797556	114.325		5.94552	832.666	[M+H]+	RIKEN P-VS1 ID-12702 from Mouse_Brain_WT_N_F1AA	12293.9	197198	0.731219	140.63
6.28798	574.558	[M+H-2H2O]+	w/o MS2:Cer 12:0;O2/26:2	16874.1	298088	0.768577	756.261		8.03572	834.682	[M+H-H2O]+	HexCer 44:3;O3	186115	3579430	0.716705	5673.44
6.33365	576.572	[M+H-H2O]+	Cer 38:1;O2|Cer 18:1;O2/20:0	14098.7	346736	0.737196	235.693		11.9633	836.786	[M+Na]+	Cer 54:3;O2|Cer 18:1;O2/36:2	1723.38	24593.1	0.769606	75.6456
6.99312	576.573	[M+H-H2O]+	Cer 38:1;O2|Cer 20:1;O2/18:0	8350	100571	0.868977	299.058		7.35575	846.683	[M+H-H2O]+	HexCer 45:4;O3	23052.3	515332	0.679636	783.236
10.4062	577.518	[M+H]+	w/o MS2:RIKEN P-VS1 ID-5423 from Mouse_Plasma_ApoEKO_N_F1DHA	10077.1	355812	0.644459	174.647		7.83173	850.677	[M+H]+	RIKEN P-VS1 ID-13404 from Mouse_Brain_WT_N_F1EPA	412489	8490303	0.745787	9977.73
9.53195	577.52	[M+H]+	w/o MS2:RIKEN P-VS1 ID-5423 from Mouse_Plasma_ApoEKO_N_F1DHA	2873.06	82390.2	0.870825	36.6736		4.55327	854.575	[M+H]+	PC 42:10|PC 20:4_22:6	43295.5	459243	0.866484	1289.5
5.0559	577.522	[M+H]+	w/o MS2:RIKEN P-VS1 ID-5423 from Mouse_Plasma_ApoEKO_N_F1DHA	18270.2	256359	0.824954	192.751		9.83377	858.772	[M+Na]+	Cer 56:6;O2|Cer 18:1;O2/38:5	13907.9	179906	0.876868	375.175
6.19667	577.522	[M+H]+	w/o MS2:RIKEN P-VS1 ID-5423 from Mouse_Plasma_ApoEKO_N_F1DHA	92292.8	1122499	0.955674	1697.26		11.6158	860.616	[M+Na]+	PC 40:4	3259.06	72253.2	0.854809	111.951
5.4432	577.523	[M+H]+	w/o MS2:RIKEN P-VS1 ID-5423 from Mouse_Plasma_ApoEKO_N_F1DHA	79355.1	1369145	0.862653	1448.52		7.58242	860.697	[M+H-H2O]+	HexCer 46:4;O3	25772	446724	0.639229	857.992
2.9997	578.421	[M+H]+	LPC 22:1	4216.31	48331.1	0.819115	117.421		12.2645	862.804	[M+Na]+	Cer 56:4;O2|Cer 18:1;O2/38:3	3417.56	50089.8	0.681925	108.916
14.3527	579.534	[M+H]+	w/o MS2:RIKEN P-VS1 ID-5453 from Mouse_Macrophage_WT_N_F1AA	2087	65005.2	0.747782	49.3414		14.3755	866.837	[M+Na]+	Cer 56:2;O2|Cer 18:1;O2/38:1	4699.12	152227	0.990368	207.235
5.53453	583.511	[M+H]+	w/o MS2:NAGly 8:0;O(FA 24:1)	14714.8	191638	0.802565	942.696		4.13878	878.574	[M+H]+	PC 44:12|PC 22:6_22:6	56680.2	626214	0.831771	2178.59
5.74002	585.527	[M+H]+	w/o MS2:RIKEN P-VS1 ID-5539 from Mouse_Macrophage_WT_N_F1AA	10969.9	179980	0.874593	493.225		11.3845	886.802	[M+Na]+	Cer 58:6;O2|Cer 20:1;O2/38:5	2661.81	41826.2	0.946119	61.3173
9.92677	587.541	[M+H]+	w/o MS2:RIKEN P-VS1 ID-5566 from Mouse_Macrophage_WT_N_F1AA	1869.06	54186.3	0.91069	63.9491
6.51632	587.543	[M+H-H2O]+	w/o MS2:RIKEN P-VS1 ID-5566 from Mouse_Macrophage_WT_N_F1AA	75838.2	1066724	0.920717	3472.42
1.82793	588.535	[M+H]+	w/o MS2:Cer 12:0;O2/26:3;O	3991.31	55809.3	0.749087	123.947
7.62773	589.558	[M+H]+	w/o MS2:RIKEN P-VS1 ID-5599 from Mouse_Aorta_WT_N_Ctr	55294.8	751072	0.914125	1386.58
6.72113	589.558	[M+H]+	w/o MS2:RIKEN P-VS1 ID-5599 from Mouse_Aorta_WT_N_Ctr	18065.3	344965	0.824921	480.093
1.24413	590.324	[M+H]+	w/o MS2:LPC 22:6	1679.94	16249.4	0.943378	116.089
5.94552	590.588	[M+H]+	w/o MS2:Cer 12:0;O2/27:1	8226.88	105954	0.968006	256.207
6.94778	590.589	[M+H]+	w/o MS2:Cer 18:1;O2/21:0	40987.7	754621	0.750239	1201.08
6.28798	592.568	[M+H-H2O]+	Cer 38:1;O3|Cer 18:1;O2/20:0;O	8269.31	136761	0.937541	270.058
0.629683	595.385	[M+H]+	w/o MS2:SM 25:3;O2	9887.5	95016.2	0.922265	761.352
3.2855	595.476	[M+H]+	w/o MS2:SL 12:0;O/19:0;O	1240.38	22357.3	0.856605	68.2215
6.05967	600.579	[M+H-H2O]+	Cer 40:3;O2|Cer 18:1;O2/22:2	16208.8	127635	0.871445	620.864
9.29863	601.519	[M+H]+	w/o MS2:RIKEN P-VS1 ID-5826 from Mouse_Feces_WT_N_Ctr	2184.19	73606.9	0.961817	39.2598
5.28338	601.522	[M+H]+	w/o MS2:RIKEN P-VS1 ID-5826 from Mouse_Feces_WT_N_Ctr	14890.2	189491	0.546474	233.078
4.43862	601.523	[M+H]+	w/o MS2:RIKEN P-VS1 ID-5826 from Mouse_Feces_WT_N_Ctr	14254	208266	0.840555	201.643
6.94778	602.59	[M+H-H2O]+	w/o MS2:Cer 18:1;O2/22:1	112740	2288629	0.745678	3285.62
10.0883	603.536	[M+H]+	w/o MS2:RIKEN P-VS1 ID-5863 from Mouse_Adipose_WT_N_F1AA	5035.88	142771	0.928925	33.0219
5.01057	603.538	[M+H]+	w/o MS2:RIKEN P-VS1 ID-5863 from Mouse_Adipose_WT_N_F1AA	9648.06	198482	0.592077	79.3087
3.33217	603.539	[M+H-H2O]+	w/o MS2:RIKEN P-VS1 ID-5863 from Mouse_Adipose_WT_N_F1AA	3923.62	100590	0.753103	29.742
6.0825	603.539	[M+H]+	w/o MS2:RIKEN P-VS1 ID-5863 from Mouse_Adipose_WT_N_F1AA	181749	2344228	0.94025	1723.52
5.32905	603.539	[M+H]+	w/o MS2:RIKEN P-VS1 ID-5863 from Mouse_Adipose_WT_N_F1AA	734465	9104301	0.783198	7285.47
7.08377	604.603	[M+H]+	w/o MS2:Cer 12:0;O2/28:1	48398.8	934828	0.663641	671.734
12.0096	605.552	[M+H]+	w/o MS2:RIKEN P-VS1 ID-5903 from Cell_C2C12_WT_N_4hCtr	26691	1270936	0.832296	278.618
6.51632	605.554	[M+H]+	w/o MS2:RIKEN P-VS1 ID-5903 from Cell_C2C12_WT_N_4hCtr	1206810	20844520	0.749474	14150
7.17443	605.554	[M+H]+	w/o MS2:RIKEN P-VS1 ID-5903 from Cell_C2C12_WT_N_4hCtr	431292	5346781	0.939028	5007.48
4.25462	606.452	[M+H]+	w/o MS2:LPC 24:1	2269.5	32687.9	0.745832	56.8498
7.42375	606.619	[M+H]+	w/o MS2:Cer 18:0;O2/22:0	36740.1	449228	0.768346	1895.98
6.26517	606.62	[M+H-H2O]+	w/o MS2:Cer 22:0;O2/18:0	16803.6	209962	0.816381	867.154
8.14953	606.62	[M+H]+	w/o MS2:Cer 12:0;O2/28:0	9142.12	108691	0.712363	267.966
5.21488	607.394	[M+H]+	w/o MS2:RIKEN P-VS1 ID-5923 from Mouse_Feces_WT_N_Ctr	18914.1	208807	0.858989	365.582
5.16923	607.51	[M+H]+	w/o MS2:SL 12:0;O/21:0	16994.5	231777	0.832007	666.029
4.53043	607.512	[M+H]+	w/o MS2:SL 12:0;O/21:0	2373.62	43009.4	0.817052	77.7592
5.4432	609.528	[M+H]+	w/o MS2:NAGly 8:0;O(FA 26:2)	157268	2090819	0.904307	5853.71
6.151	611.542	[M+H]+	w/o MS2:NAGly 8:0;O(FA 26:1)	15367.2	200507	0.838439	511.927
6.44782	611.543	[M+H]+	w/o MS2:NAGly 8:0;O(FA 26:1)	33115.4	437782	0.910953	1526.78
4.16197	611.543	[M+H]+	w/o MS2:NAGly 8:0;O(FA 26:1)	2786.06	48938.2	0.751966	126.097
5.6487	611.543	[M+H]+	w/o MS2:NAGly 8:0;O(FA 26:1)	13866.2	235502	0.910128	441.798
6.37932	613.559	[M+H]+	w/o MS2:NAGly 8:0;O(FA 26:0)	14019.8	201494	0.859106	487.758
9.06615	614.568	[M+H]+	w/o MS2:Cer 12:0;O3/25:0(2OH)	6421.75	104420	0.861364	185.631
7.69573	616.576	[M+Na]+	Cer 38:1;O2|Cer 18:1;O2/20:0	1766.94	16078.8	0.774252	51.8964
7.35575	616.602	[M+H]+	w/o MS2:Cer 19:1;O2/22:1	55875.9	1139762	0.937021	1741.7
5.78568	616.604	[M+H-H2O]+	Cer 41:2;O2|Cer 18:1;O2/23:1	19847.4	429526	0.810466	560.823
6.76647	616.606	[M+H-H2O]+	Cer 41:2;O2|Cer 18:1;O2/23:1	85869.6	1666851	0.95374	2263.54
6.014	618.587	[M+H-H2O]+	Cer 40:2;O3|Cer 18:1;O2/22:1;O	9452.94	138014	0.838423	416.997
7.74107	618.62	[M+H-H2O]+	Cer 41:1;O2|Cer 18:1;O2/23:0	102760	2884892	0.931163	3335.27
7.21977	619.571	[M+H]+	w/o MS2:RIKEN P-VS1 ID-6197 from Cell_HEK293_WT_N_Ctr	4197.31	68174.4	0.978875	154.871
5.94552	620.599	[M+H]+	Cer 40:2;O2|Cer 18:1;O2/22:1	11467.9	167459	0.833151	214.845
6.94778	620.6	[M+H]+	Cer 40:2;O2|Cer 18:1;O2/22:1	50099.1	732033	0.743946	1150.43
6.35648	620.6	[M+H-H2O]+	Cer 40:1;O3|Cer 18:1;O2/22:0;O	13544.4	234707	0.896379	236.628
7.83173	620.632	[M+H]+	w/o MS2:Cer 17:0;O2/24:0	16666.8	361423	0.940831	458.908
3.33217	621.491	[M+H]+	w/o MS2:SL 12:1;O/21:0;O	10153.1	206616	0.744529	592.931
2.55822	621.491	[M+H]+	w/o MS2:SL 12:1;O/21:0;O	5499.56	85874	0.902474	301.131
6.19667	622.614	[M+H-H2O]+	Cer 40:0;O3|Cer 18:0;O2/22:0;O	16884.2	320519	0.771564	520.525
7.31043	622.616	[M+H]+	Cer 40:1;O2|Cer 18:0;O2/22:1	175259	3628085	0.878136	6147.2
3.3555	623.506	[M+H]+	w/o MS2:SL 12:0;O/21:0;O	6407.69	100438	0.78743	85.1004
3.75098	623.508	[M+H]+	w/o MS2:SL 12:0;O/21:0;O	174766	2739007	0.870946	7602.72
4.73642	623.508	[M+H]+	w/o MS2:SL 12:0;O/21:0;O	280655	4054239	0.822863	12412.1
6.26517	624.628	[M+H]+	w/o MS2:Cer 12:0;O2/28:0	8156.88	119832	0.735918	296.006
6.03685	626.589	[M+H]+	w/o MS2:SE 28:2/14:0	10452	166492	0.953132	239.783
9.22863	627.536	[M+H]+	w/o MS2:RIKEN P-VS1 ID-6350 from Mouse_Macrophage_WT_N_F1AA	3710.44	95026.3	0.840177	48.6
6.0825	627.539	[M+H]+	w/o MS2:RIKEN P-VS1 ID-6350 from Mouse_Macrophage_WT_N_F1AA	332407	3712108	0.898549	8297.93
5.37472	627.539	[M+H]+	w/o MS2:RIKEN P-VS1 ID-6350 from Mouse_Macrophage_WT_N_F1AA	189264	2413879	0.799442	4363.62
4.87342	627.539	[M+H]+	w/o MS2:RIKEN P-VS1 ID-6350 from Mouse_Macrophage_WT_N_F1AA	232402	2904531	0.74794	5717.75
5.23773	628.601	[M+H-H2O]+	Cer 42:3;O2|Cer 18:2;O2/24:1	7556.56	100849	0.653836	287.697
5.80852	628.603	[M+H]+	w/o MS2:SE 28:1/14:0	51336.1	812350	0.916364	1954.49
6.33365	628.605	[M+H]+	w/o MS2:SE 28:1/14:0	36610.1	469701	0.880068	1393.84
6.78913	628.606	[M+H]+	w/o MS2:Cer 18:1;O2/24:2	249835	4541442	0.830879	6863.43
5.48887	630.56	[M+H]+	w/o MS2:RIKEN P-VS1 ID-6409 from Mouse_Muscle_WT_CTX0_Ctr	4472.31	79859.9	0.626834	213.761
5.89985	630.619	[M+H-H2O]+	Cer 42:2;O2|Cer 18:1;O2/24:1	141824	2266269	0.860057	2246.05
6.85712	630.62	[M+H-H2O]+	Cer 42:2;O2|Cer 18:1;O2/24:1	241528	6502421	0.813341	3276.43
1.52595	630.62	[M+H]+	w/o MS2:Cer 12:0;O2/30:2	2444.44	47319.2	0.792662	23.411
1.87527	630.621	[M+H]+	w/o MS2:Cer 12:0;O2/30:2	2991.44	66312.4	0.803604	32.9617
0.581	630.621	[M+H]+	w/o MS2:Cer 12:0;O2/30:2	5117.81	45290.1	0.684181	87.2638
7.53708	630.621	[M+H-H2O]+	Cer 42:2;O2|Cer 18:1;O2/24:1	188023	2030683	0.921328	2268.13
7.76373	630.621	[M+H]+	w/o MS2:Cer 12:0;O2/30:2	326950	6235958	0.812403	5574.82
8.72117	632.635	[M+H-H2O]+	w/o MS2:RIKEN P-VS1 ID-6444 from Mouse_Macrophage_WT_N_F1AA	27652.6	394396	0.87707	373.555
7.8544	632.636	[M+H-H2O]+	Cer 42:1;O2|Cer 18:1;O2/24:0	162060	3128835	0.950345	1637.93
6.0825	632.636	[M+H-H2O]+	w/o MS2:Cer 18:0;O2/24:1	58227.5	1214739	0.82619	827.366
7.28777	632.636	[M+H-H2O]+	Cer 42:1;O2|Cer 18:1;O2/24:0	186514	4683532	0.668618	3542.84
5.10123	633.527	[M+H]+	w/o MS2:SL 12:1;O/23:0	28733.1	408674	0.838558	672.842
14.1462	633.582	[M+H]+	w/o MS2:RIKEN P-VS1 ID-6456 from Cell_C2C12_WT_N_24hCtr	1708.5	79103.6	0.945391	61.4588
9.15882	634.65	[M+H-H2O]+	w/o MS2:Cer 18:0;O2/24:0	27107.9	328722	0.78574	855.952
8.44635	634.65	[M+H]+	w/o MS2:Cer 12:0;O2/30:0	176386	2214694	0.578045	3522.59
5.30622	635.542	[M+H]+	w/o MS2:SL 12:0;O/23:0	16018.6	281253	0.705109	568.538
6.12817	635.543	[M+H]+	w/o MS2:SL 12:0;O/23:0	82323.6	1001180	0.8193	2987.05
7.74107	636.632	[M+H-H2O]+	Cer 41:0;O3|Cer 18:0;O2/23:0;O	27238.1	720696	0.758543	881.391
4.4616	637.523	[M+H]+	w/o MS2:SL 12:0;O/22:0;O	4255.44	52678.6	0.734043	174.363
6.0825	637.556	[M+H-H2O]+	w/o MS2:NAGly 8:0;O(FA 28:2)	25340.6	317304	0.925237	989.134
6.35648	637.558	[M+H]+	w/o MS2:NAGly 8:0;O(FA 28:2)	27738.8	343093	0.99177	1070.77
0.653667	639.412	[M+H]+	w/o MS2:SM 29:6;O3	11009.5	111137	0.882192	679.359
6.28798	639.573	[M+H]+	w/o MS2:NAGly 8:0;O(FA 28:1)	12712.4	203073	0.774785	523.043
6.17383	640.619	[M+H]+	w/o MS2:DG O-23:0_14:1	4420.56	44401.2	0.8619	91.4547
7.31043	640.627	[M+H]+	Cer 40:0;O3|Cer 18:0;O2/22:0;O	37640.3	686295	0.79202	825.091
7.1971	642.621	[M+H]+	w/o MS2:Cer 19:1;O2/24:2	22179.8	510892	0.788234	775.034
8.28653	644.635	[M+H]+	w/o MS2:Cer 13:0;O2/30:2	36419.1	822004	0.596702	1325.32
7.42375	644.635	[M+H-H2O]+	Cer 43:2;O2|Cer 18:1;O2/25:1	29302.1	1010105	0.800071	995.386
8.78967	645.62	[M+H]+	w/o MS2:RIKEN P-VS1 ID-6733 from Mouse_Aorta_WT_N_Ctr	19391.8	330443	0.954009	756.986
10.0654	645.62	[M+H]+	w/o MS2:RIKEN P-VS1 ID-6733 from Mouse_Aorta_WT_N_Ctr	7351.19	131847	0.970241	286.191
5.78568	646.615	[M+H-H2O]+	Cer 42:2;O3|Cer 18:1;O2/24:1;O	24793.2	566991	0.591337	613.572
6.76647	646.616	[M+H-H2O]+	Cer 42:2;O3|Cer 18:1;O2/24:1;O	112280	2083318	0.981253	3396.09
6.35648	646.616	[M+H]+	Cer 42:3;O2|Cer 18:1;O2/24:2	20198.6	311872	0.911431	312.091
8.3322	646.649	[M+H-H2O]+	Cer 43:1;O2|Cer 18:1;O2/25:0	16618.5	336640	0.704514	362.762
2.70555	647.507	[M+H]+	w/o MS2:SL 12:1;O/23:1;O	6144.5	94146.2	0.918358	230.33
3.56533	647.507	[M+H]+	w/o MS2:SL 12:1;O/23:1;O	12979.6	248326	0.833517	507.148
5.99117	648.631	[M+H-H2O]+	Cer 42:1;O3|Cer 18:1;O2/24:0;O	19191.1	303085	0.768059	398.826
7.8544	648.631	[M+H-H2O]+	Cer 42:1;O3|Cer 18:1;O2/24:0;O	142426	1479749	0.657754	4128.42
7.17443	648.631	[M+H]+	Cer 42:2;O2|Cer 18:1;O2/24:1	101879	2426990	0.716536	2576.7
2.39307	649.523	[M+H]+	w/o MS2:SL 12:1;O/23:0;O	4279.75	75605.3	0.772974	133.472
3.68148	649.524	[M+H]+	w/o MS2:SM 12:0;O2/18:0	103479	1772751	0.813849	3671.42
4.66777	649.524	[M+H]+	w/o MS2:SM 12:0;O2/18:0	90984.8	1454710	0.92256	3060.51
8.85817	650.646	[M+H]+	w/o MS2:Cer 18:0;O2/24:0;O	4758.81	78340.6	0.933049	83.9888
1.8516	650.646	[M+H]+	w/o MS2:Cer 12:0;O2/30:0;O	2116.31	47344.3	0.809824	31.8428
6.76647	650.646	[M+H-H2O]+	Cer 42:0;O3|Cer 18:0;O2/24:0;O	27979.4	392150	0.924832	512.051
8.2637	650.647	[M+H-H2O]+	Cer 42:0;O3|Cer 18:0;O2/24:0;O	425661	4535854	0.681184	9651.61
6.0825	650.647	[M+H]+	w/o MS2:Cer 17:0;O2/25:0;O	26138.6	594338	0.607849	558.545
0.581	650.647	[M+H]+	Cer 42:1;O2|Cer 18:0;O2/24:1	2971.56	26327.9	0.659106	67.7614
7.28777	650.648	[M+H-H2O]+	Cer 42:0;O3|Cer 18:0;O2/24:0;O	84533.7	1792621	0.684782	1514.02
8.69835	651.535	[M+H]+	w/o MS2:SL 12:0;O/23:0;O	4007.88	91897.7	0.97604	113.838
9.8801	651.535	[M+H]+	w/o MS2:SL 12:0;O/23:0;O	3537.25	72337.3	0.826938	78.6121
4.5761	651.536	[M+H]+	w/o MS2:SL 12:0;O/23:0;O	17361.4	316433	0.890533	400.16
5.78568	651.538	[M+H]+	w/o MS2:SL 12:0;O/23:0;O	1062159	11660520	0.938809	32729.8
5.0559	651.539	[M+H]+	w/o MS2:SL 12:0;O/23:0;O	2064614	26925520	0.886305	63269.4
6.8118	652.66	[M+H]+	w/o MS2:Cer 18:0;O2/24:0	14646.1	219368	0.919423	350.394
9.15882	652.66	[M+H]+	w/o MS2:Cer 18:0;O2/24:0	7201	96803.1	0.799937	174.669
7.74107	654.643	[M+H]+	Cer 41:0;O3|Cer 18:0;O2/23:0;O	7186.62	183693	0.742077	212.934
3.11652	656.612	[M+H]+	w/o MS2:Cer 12:0;O3/28:0(2OH)	3881.38	78549	0.811966	157.707
5.89985	656.631	[M+H-H2O]+	Cer 44:3;O2|Cer 18:1;O2/26:2	2665.19	30828.5	0.753156	147.367
6.35648	656.632	[M+H]+	w/o MS2:Cer 18:1;O2/26:2	8448.25	102473	0.840774	467.132
7.46908	656.636	[M+H]+	w/o MS2:Cer 20:2;O2/24:1	63713.1	1497046	0.932203	2588.77
6.94778	657.584	[M+H]+	w/o MS2:RIKEN P-VS1 ID-6973 from Mouse_Ear_fads2KO_N_Ctr	23200.7	466738	0.798008	1254.57
7.58242	658.65	[M+H-H2O]+	Cer 44:2;O2|Cer 18:1;O2/26:1	28045.2	621422	0.739508	787.322
8.62952	658.651	[M+H-2H2O]+	w/o MS2:Cer 12:0;O2/32:2	38260.2	720332	0.688511	1219.87
7.15177	660.634	[M+H-H2O]+	Cer 43:2;O3|Cer 18:1;O2/25:1;O	12092.8	250411	0.882881	473.609
8.10388	660.663	[M+H-H2O]+	Cer 44:1;O2|Cer 18:1;O2/26:0	18788.6	523680	0.66114	599.876
8.8125	660.664	[M+H-H2O]+	Cer 44:1;O2|Cer 18:1;O2/26:0	15297.1	381064	0.774784	405.526
9.8801	660.666	[M+H]+	w/o MS2:Cer 12:0;O2/32:1	2262.38	36483.1	0.831836	102.959
9.4853	661.615	[M+H]+	w/o MS2:RIKEN P-VS1 ID-7051 from Cell_HEK293_WT_N_Ctr	55405.9	1832490	0.674982	2331.79
7.55975	662.643	[M+H]+	w/o MS2:Cer 18:1;O2/25:0;O	6894.25	207638	0.645411	154.771
8.30937	662.646	[M+H]+	Cer 43:2;O2|Cer 18:1;O2/25:1	18805.1	457598	0.616627	640.29
5.21488	663.457	[M+H]+	w/o MS2:RIKEN P-VS1 ID-7082 from Mouse_Macrophage_WT_N_F1AA	26591.4	291420	0.850358	346.805
4.69075	663.457	[M+H]+	w/o MS2:RIKEN P-VS1 ID-7082 from Mouse_Macrophage_WT_N_F1AA	16240.2	376907	0.791487	145.722
8.60652	664.661	[M+H-H2O]+	Cer 43:0;O3|Cer 18:0;O2/25:0;O	22329.1	600687	0.867634	858.564
7.15177	666.641	[M+H]+	Cer 42:1;O3|Cer 18:0;O2/24:1;O	22175.6	535840	0.681187	444.619
6.7438	668.655	[M+H]+	Cer 42:0;O3|Cer 18:0;O2/24:0;O	6494.81	92083.2	0.784368	109.381
8.2637	668.657	[M+H]+	Cer 42:0;O3|Cer 18:0;O2/24:0;O	110813	1197822	0.704053	1855.98
7.51442	670.614	[M+H-H2O]+	Cer 44:4;O3|Cer 18:0;O2/26:4;O	8907	78548.2	0.922882	251.584
8.17237	670.662	[M+H]+	w/o MS2:DG O-11:0_28:0	10147.4	234689	0.881223	288.987
3.16318	671.507	[M+H]+	w/o MS2:SM 30:0;O2	8487.19	151998	0.777606	309.282
2.41673	671.508	[M+H]+	w/o MS2:SM 30:0;O2	3770.5	54121.3	0.765905	212.267
8.72117	672.629	[M+Na]+	Cer 42:1;O2|Cer 13:0;O2/29:1	6364.12	79822.1	0.973196	270.169
3.84365	673.523	[M+H]+	w/o MS2:SL 13:1;O/24:2;O	3904.44	84396.9	0.651473	145.384
9.15882	674.64	[M+H-H2O]+	Cer 44:2;O3|Cer 18:1;O2/26:1;O	4057.94	51822.8	0.899443	154.763
7.51442	674.646	[M+H-H2O]+	Cer 44:2;O3|Cer 18:1;O2/26:1;O	31555.1	893489	0.71791	1152.41
4.5761	675.539	[M+H]+	w/o MS2:SM 12:1;O2/20:0	2558.62	32527.3	0.749987	94.9254
8.62952	676.661	[M+H-H2O]+	Cer 44:1;O3|Cer 18:1;O2/26:0;O	20612.8	321414	0.800151	561.991
7.96772	676.661	[M+H-H2O]+	Cer 44:1;O3|Cer 18:0;O2/26:1;O	33175.2	499605	0.723718	1075.83
4.91907	677.554	[M+H]+	w/o MS2:SM 20:0;O2/12:0	5519.19	77343.4	0.76279	178.108
5.6487	677.554	[M+H]+	w/o MS2:SL 12:1;O/25:0;O	4333.69	51891.3	0.928341	159.731
4.4616	677.554	[M+H]+	w/o MS2:SM 12:0;O2/20:0	3225.25	59206.3	0.725615	116.746
5.69437	679.567	[M+H]+	w/o MS2:SL 12:0;O/25:0;O	4612.88	70006.9	0.928404	195.039
5.0559	679.568	[M+H]+	w/o MS2:SL 12:0;O/25:0;O	8590.94	148184	0.757537	414.815
4.4846	682.566	[M+H]+	w/o MS2:Cer 18:2;O2/26:5;O	1995.31	53052.3	0.799444	62.0515
8.60652	682.672	[M+H]+	Cer 43:0;O3|Cer 18:0;O2/25:0;O	8548.38	132251	0.842176	263.302
6.94778	683.599	[M+H]+	w/o MS2:RIKEN P-VS1 ID-7582 from Mouse_Aorta_ApoEKO_N_F1EPA	12349.8	235198	0.674582	421.31
6.63047	684.536	[M+H-H2O]+	w/o MS2:Cer 16:3;O2/28:6	2549.25	35848	0.716034	157.409
8.4692	684.667	[M+H]+	w/o MS2:SE 28:1/18:0	3293.88	104814	0.760703	152.4
9.11248	687.631	[M+H]+	w/o MS2:RIKEN P-VS1 ID-7669 from Cell_C2C12_WT_N_24h50AA	56237.1	2095123	0.655498	2555.76
11.8475	689.645	[M+H]+	w/o MS2:RIKEN P-VS1 ID-7719 from Cell_HEK293_WT_N_Ctr	12297.2	467654	0.810228	451.597
11.8243	690.648	[M+H]+	w/o MS2:Cer 12:1;O3/32:1(2OH)	5219.19	201859	0.733684	217.587
10.6312	692.559	[M+H]+	w/o MS2:PC O-8:0_22:0	3010.06	72745.4	0.898305	97.0388
11.1322	694.515	[M+H]+	w/o MS2:SL 12:1;O/28:4;O	11923	396576	0.757826	423.936
7.96772	694.672	[M+H]+	Cer 44:1;O3|Cer 18:0;O2/26:1;O	12261.6	300366	0.557251	375.85
8.05838	695.463	[M+H]+	w/o MS2:DG 41:11	3676.5	115254	0.609993	166.429
2.15975	695.508	[M+H]+	w/o MS2:SM 32:2;O2	9324.19	118754	0.797116	306.681
2.77653	695.508	[M+H]+	w/o MS2:SM 32:2;O2	22676.8	347346	0.751174	1019.16
12.1023	696.53	[M+H]+	w/o MS2:SL 12:1;O/28:3;O	4486.06	119403	0.902375	186.597
9.29863	696.687	[M+H]+	Cer 44:0;O3|Cer 18:0;O2/26:0;O	15263.9	194827	0.839802	543.02
10.9495	697.479	[M+H]+	w/o MS2:DG 41:10	6036.88	207715	0.622578	345.279
3.23318	697.523	[M+H]+	w/o MS2:SM 32:1;O2	3321.06	58032.5	0.852272	103.958
2.48755	697.523	[M+H]+	w/o MS2:SM 32:1;O2	4185.88	53987.6	0.893965	200.636
4.18512	699.539	[M+H]+	w/o MS2:SM 32:0;O2	14534.8	241286	0.798005	745.509
3.20985	699.539	[M+H]+	w/o MS2:SM 32:0;O2	20064.4	298814	0.856578	1156.57
8.744	699.595	[M+H]+	w/o MS2:DG 40:2	4381.81	61202.9	0.91973	195.952
5.60303	700.531	[M+H]+	w/o MS2:PC O-9:0_22:3	5742.5	102114	0.659436	265.959
7.99038	700.663	[M+H]+	w/o MS2:Cer 12:0;O2/34:3;O	3207.06	41614.3	0.865693	148.948
6.63047	702.548	[M+H]+	w/o MS2:PE P-16:0_18:1	79025.1	928126	0.735686	3140.9
8.4007	702.677	[M+H-H2O]+	Cer 46:2;O3|Cer 18:1;O2/28:1;O	2413.62	65418.5	0.948643	95.8929
8.05838	703.577	[M+H]+	SM 34:1;O2|SM 18:1;O2/16:0	8739.44	211425	0.881339	387.798
7.80907	704.562	[M+H]+	w/o MS2:PC O-8:0_23:1	3050.5	40093.5	0.945345	162.247
8.97348	705.589	[M+H]+	w/o MS2:SM 12:0;O2/22:0	2076.75	51266.4	0.888113	81.4964
8.1952	706.539	[M+H]+	PC 30:0	33535.1	621963	0.977734	1393.24
12.1255	707.499	[M+H]+	w/o MS2:SL 12:1;O/28:6;O	1895.25	56433.6	0.879995	71.81
4.55327	708.58	[M+H]+	Cer 46:8;O3|Cer 18:2;O2/28:6;O	4963.62	142832	0.828217	209.231
13.2609	709.516	[M+H]+	w/o MS2:SL 12:1;O/28:5;O	5050.12	117428	0.892924	287.905
7.62773	709.516	[M+H]+	w/o MS2:SL 12:1;O/28:5;O	7710.81	109635	0.907756	446.31
11.1322	710.489	[M+H]+	w/o MS2:HexCer 17:1;O3/16:4(2OH)	3021.25	105719	0.789081	141.959
11.1322	710.489	[M+H]+	w/o MS2:HexCer 17:1;O3/16:4(2OH)	3021.25	106971	0.706777	155.463
6.49348	710.549	[M+H]+	w/o MS2:HexCer 16:0;O2/19:2;O	3563	51060.5	0.782046	183.339
0.581	710.596	[M+H]+	Cer 46:7;O3|Cer 18:1;O2/28:6;O	4539.44	41317.1	0.6858	213.294
5.62587	710.597	[M+H]+	Cer 46:7;O3|Cer 18:1;O2/28:6;O	65110.6	1581248	0.900828	3050.31
4.41577	710.597	[M+H]+	Cer 46:7;O3|Cer 18:1;O2/28:6;O	49406.3	1299752	0.796579	2097.53
12.1255	712.504	[M+H]+	w/o MS2:HexCer 17:1;O3/16:3(2OH)	1400.06	36379.2	0.932682	85.2889
7.62773	712.566	[M+H-H2O]+	w/o MS2:Cer 16:3;O2/30:6	3048.69	52155.7	0.758467	192.206
11.1094	713.597	[M+H]+	w/o MS2:DG 41:2	7498.56	234724	0.759775	357.92
11.0865	714.6	[M+H]+	w/o MS2:NAGlySer 8:0;O(FA 27:0)	3424.94	113175	0.760227	224.603
11.3845	715.659	[M+H]+	w/o MS2:RIKEN P-VS1 ID-8375 from Cell_HEK293_WT_N_Ctr	5835.81	311686	0.830388	243.597
9.39197	716.559	[M+H]+	w/o MS2:PC O-8:0_24:2	2847.5	79300.6	0.986573	129.049
6.17383	718.54	[M+H]+	w/o MS2:DG 15:4_28:7	3274.5	42455.3	0.920145	130.489
10.2709	718.575	[M+H]+	PC O-32:1	16792.5	556534	0.922268	685.055
12.7984	718.576	[M+H]+	w/o MS2:PC O-8:0_24:1	8182.12	210980	0.965213	321.887
9.60195	720.555	[M+H]+	w/o MS2:PC 25:0_6:0	6770.81	132472	0.820228	295.811
14.0543	720.591	[M+H]+	w/o MS2:PC O-8:0_24:0	16662.6	453085	0.890989	624.391
14.6275	722.547	[M+H]+	w/o MS2:SL 12:1;O/30:4;O	4034.56	124135	0.823546	210.208
5.5117	724.53	[M+H]+	w/o MS2:PE P-16:0_20:4	23501.7	282548	0.886588	1126.08
14.3527	725.509	[M+H]+	w/o MS2:DG 43:10	4695.75	133017	0.908678	212.406
8.05838	725.557	[M+H]+	w/o MS2:SM 34:1;O2	3931.62	93912.5	0.821712	183.374
5.76285	726.547	[M+H]+	w/o MS2:PC O-9:0_24:4	3420.12	31044.2	0.909236	184.201
5.39755	726.591	[M+H]+	w/o MS2:HexCer 18:1;O2/18:0;O	16294.4	357421	0.691155	741.035
4.30078	727.587	[M+H]+	w/o MS2:TG 8:0_9:0_24:2	2349.56	85300.1	0.834551	90.8918
8.1952	728.521	[M+H]+	w/o MS2:NAGlySer 13:1;O(FA 24:6)	4329.38	87172.6	0.957487	175.258
6.51632	728.563	[M+H]+	w/o MS2:PC O-9:0_24:3	152519	2019269	0.89206	8694.65
5.48887	729.485	[M+H]+	w/o MS2:SM 35:6;O2	4974.25	68924.4	0.872812	215.507
8.2637	729.592	[M+H]+	SM 36:2;O2|SM 18:1;O2/18:1	4791.81	97725.2	0.87926	179.042
7.62773	730.578	[M+H]+	w/o MS2:PE P-18:0_18:1	132143	1735096	0.908588	6330.49
11.0865	731.608	[M+H]+	SM 36:1;O2	191639	5198776	0.720329	8399.09
5.46605	732.535	[M+H]+	w/o MS2:HexCer 17:0;O2/20:5;O	3045.06	46650.1	0.906564	112.522
8.05838	732.556	[M+H]+	w/o MS2:PC 18:0_14:1	116049	3181770	0.778192	4288.27
11.5927	733.517	[M+H]+	w/o MS2:SM 13:1;O2/24:6	1262.81	29005	0.773967	54.7138
12.1023	733.624	[M+H]+	SM 36:0;O2|SM 18:0;O2/18:0	58464	1389724	0.882081	1937.25
10.9952	734.572	[M+H]+	w/o MS2:PC 16:0_16:0	627841	16438470	0.791026	23881.1
4.4616	736.609	[M+H]+	w/o MS2:HexCer 16:0;O2/22:2	1755.69	57417.6	0.815509	75.8023
8.72117	737.546	[M+H]+	w/o MS2:SL 12:1;O/30:5;O	3020.75	52600.3	0.909371	164.39
14.6275	738.521	[M+H]+	w/o MS2:HexCer 17:1;O3/18:4(2OH)	1361.88	44839.4	0.809586	57.8199
5.99117	738.547	[M+H]+	w/o MS2:PC O-8:0_26:5	1697.44	25129.2	0.807251	83.0181
5.37472	738.626	[M+H]+	Cer 48:7;O3|Cer 18:1;O2/30:6;O	7345.62	175342	0.626441	270.329
6.35648	738.627	[M+H]+	Cer 48:7;O3|Cer 18:1;O2/30:6;O	14897.4	258606	0.913553	618.41
14.702	741.627	[M+H]+	w/o MS2:SL 13:1;O/30:2	2502.69	89741.9	0.921785	133.018
14.702	741.627	[M+H]+	w/o MS2:DG 43:2	2502.69	91718.4	0.890977	134.753
14.0315	742.571	[M+H]+	w/o MS2:LPC 32:0	1871.94	55966.6	0.827596	93.4846
6.92512	742.574	[M+H]+	w/o MS2:PC O-8:0_26:3	2251.62	33244.3	0.798007	117.942
6.0825	744.555	[M+H]+	w/o MS2:DG 15:4_30:8	5676.62	78046.2	0.855597	262.7
9.78745	744.591	[M+H]+	PC O-34:2	9096.56	245076	0.834184	377.66
12.0791	744.593	[M+H]+	PC O-34:2	86299.4	2106257	0.766952	4058.58
13.0069	745.62	[M+H]+	SM 37:1;O2	2695.25	63483.7	0.960307	106.17
7.17443	746.571	[M+H]+	PE 36:1	9256.81	119963	0.906959	416.363
9.2753	746.572	[M+H]+	w/o MS2:PC 7:0_26:1	24643.7	574069	0.791679	1057.25
13.2609	746.608	[M+H]+	w/o MS2:PC O-8:0_26:1	299339	7076585	0.88372	13406
5.16923	748.532	[M+H]+	w/o MS2:HexCer 17:1;O3/20:4(2OH)	25917.4	341630	0.865687	1185.23
4.55327	748.553	[M+H]+	w/o MS2:TG 8:0_18:5_18:5	2389	18781.9	0.852131	120.472
4.43862	748.569	[M+H]+	w/o MS2:HexCer 16:0;O2/22:4;O	1877.44	34508.9	0.740505	27.7284
4.69075	748.57	[M+H]+	w/o MS2:HexCer 16:0;O2/22:4;O	5202.94	52170.7	0.730934	220.231
12.7289	748.587	[M+H]+	w/o MS2:PC 16:0_17:0	9436.94	193961	0.919557	175.582
18.1519	748.622	[M+H]+	w/o MS2:PC O-8:0_26:0	12389.6	433722	0.88285	223.953
10.1111	749.51	[M+H]+	w/o MS2:DG 45:12	4823.62	84850.1	0.855494	241.145
5.1239	750.538	[M+H]+	w/o MS2:PC O-15:2_20:4	2604.62	21191.9	0.721823	120.995
5.4432	750.549	[M+H]+	w/o MS2:PE P-18:1_20:4	192892	2138575	0.809489	7563.1
18.8636	750.577	[M+H]+	w/o MS2:SL 12:1;O/32:4;O	2889.94	96033.1	0.770642	108.665
5.6487	750.583	[M+H]+	w/o MS2:HexCer 20:1;O2/18:2;O	38242	408756	0.771843	1437.94
4.4846	750.588	[M+H-H2O]+	HexCer 38:3;O3	7512.75	162848	0.770152	176.5
13.623	751.526	[M+H]+	w/o MS2:DG 45:11	10005.6	458678	0.946338	498.747
7.60508	752.559	[M+H]+	w/o MS2:PC O-9:0_26:5	17369.7	233330	0.858065	831.166
6.151	752.562	[M+H]+	w/o MS2:RIKEN P-VS1 ID-9414 from Cell_HeLa_WT_N_Ctr	20927.4	256179	0.888118	885.688
6.44782	752.562	[M+H]+	w/o MS2:RIKEN P-VS1 ID-9414 from Cell_HeLa_WT_N_Ctr	63389.6	741222	0.984889	3058.76
11.1778	753.59	[M+H]+	w/o MS2:SM 12:1;O2/26:3	35835.2	1144022	0.914659	1049.77
8.05838	754.539	[M+H]+	w/o MS2:PC 6:0_28:4	9875.25	299784	0.714019	534.895
5.26055	754.621	[M+H]+	w/o MS2:HexCer 18:1;O2/20:0;O	4369.19	73140.6	0.871756	180.309
6.31082	754.621	[M+H-2H2O]+	w/o MS2:HexCer 18:1;O2/20:1	15056.6	323471	0.888006	673.06
8.12672	755.541	[M+H]+	w/o MS2:RIKEN P-VS1 ID-9509 from Cell_HEK293_WT_N_Ctr	4707.06	141974	0.821293	220.966
12.1023	755.604	[M+H]+	w/o MS2:SM 36:0;O2	15705.6	385341	0.909213	730.933
6.31082	755.623	[M+H]+	w/o MS2:NAGly 19:3;O(FA 26:3)	7818	170769	0.833927	375.747
10.9495	756.554	[M+H]+	w/o MS2:PC 32:0	24019.4	442000	0.650218	1022.16
7.40108	756.593	[M+H]+	w/o MS2:PE P-18:1_20:1	65994.6	879102	0.842486	2946.23
8.2637	758.571	[M+H]+	PC 34:2	63472.3	1247248	0.812898	2452.4
7.76373	758.572	[M+H]+	PC 34:2	30728.6	614945	0.827158	1187.27
8.72117	758.604	[M+H]+	PC O-35:2	69131.2	986743	0.944025	2671.04
13.5556	758.607	[M+H]+	w/o MS2:DG O-19:5_28:7	1640.94	48549.5	0.753263	52.752
11.6158	759.637	[M+H]+	SM 38:1;O2	3401.19	111022	0.753166	120.501
14.6735	759.639	[M+H]+	SM 38:1;O2	79199.6	2453687	0.794448	3248.27
10.4287	760.588	[M+H]+	w/o MS2:PC 16:0_18:1	2542829	72329720	0.758021	48562.1
15.7369	761.654	[M+H]+	SM 38:0;O2	21560.9	611587	0.842021	588.87
14.3527	762.602	[M+H]+	w/o MS2:PC 16:0_18:0	379226	10058110	0.799732	14529.9
8.49202	763.564	[M+H]+	w/o MS2:SL 12:1;O/32:6;O	1587.44	28543.4	0.755828	70.9557
4.73642	764.529	[M+H]+	w/o MS2:HexCer 17:1;O3/20:5(2OH)	12825.5	169569	0.700637	494.773
7.49175	764.635	[M+H]+	w/o MS2:HexCer 16:0;O2/24:2	3099.06	57865.5	0.859806	133.857
0.605517	764.643	[M+H]+	w/o MS2:HexCer 16:0;O2/24:2	1582.31	16980.9	0.730161	61.0413
6.31082	764.643	[M+H-H2O]+	w/o MS2:HexCer 16:0;O2/24:2	22117.2	378590	0.779326	832.198
5.26055	764.644	[M+H]+	w/o MS2:HexCer 16:0;O2/24:2	15544.9	316212	0.942107	558.657
5.0559	766.547	[M+H]+	w/o MS2:HexCer 17:1;O3/20:4(2OH)	5870.19	45807.2	0.864035	319.326
12.1023	766.574	[M+H]+	w/o MS2:PC O-8:0_28:5	6326.44	171202	0.959892	275.43
8.3322	766.577	[M+H]+	w/o MS2:PC O-8:0_28:5	5098.62	96279.4	0.772463	220.427
5.30622	766.583	[M+H]+	w/o MS2:LPC 36:5	12143.7	177191	0.928225	540.453
6.014	766.658	[M+H]+	Cer 50:7;O3|Cer 18:1;O2/32:6;O	25579	358907	0.80219	1101.32
7.21977	766.658	[M+H]+	Cer 50:7;O3|Cer 18:1;O2/32:6;O	54881.9	1168311	0.644386	2351.7
13.668	767.5	[M+H]+	w/o MS2:SM 38:8;O2	3862.56	185403	0.778239	140.893
13.668	767.502	[M+H]+	w/o MS2:SM 38:8;O2	3862.56	185535	0.877766	200.401
7.62773	768.534	[M+H]+	w/o MS2:HexCer 16:2;O2/24:6;O	4423.44	62737.1	0.776762	225.576
7.17443	768.555	[M+H]+	w/o MS2:PC 7:0_28:4	6820.06	82155.2	0.895832	343.784
6.10533	768.558	[M+H]+	PE 38:4	10141.7	124120	0.92992	515.425
9.25197	768.588	[M+H]+	w/o MS2:PC O-8:0_28:4	12035.3	228736	0.853039	594.383
13.2379	768.589	[M+H]+	w/o MS2:PC O-8:0_28:4	20642.6	477526	0.933591	1035.51
6.0825	769.561	[M+H]+	w/o MS2:RIKEN P-VS1 ID-10094 from Mouse_Macrophage_WT_N_F1	4776.19	61717	0.741663	196.311
11.155	769.562	[M+H]+	w/o MS2:RIKEN P-VS1 ID-10094 from Mouse_Macrophage_WT_N_F1	7634.38	270767	0.821403	381.56
18.9561	769.657	[M+H-H2O]+	w/o MS2:SL 13:1;O/32:2	1721.75	68842.1	0.884231	69.4954
8.05838	770.511	[M+H]+	w/o MS2:PC O-15:4_22:6	2741.62	81281.1	0.698277	173.273
18.1519	770.604	[M+H]+	w/o MS2:LPC 34:0	2321.38	84553.9	0.922523	92.9799
7.89972	770.606	[M+H]+	w/o MS2:PC O-8:0_28:3	2927.75	47004.7	0.741995	124.404
10.0194	770.606	[M+H]+	w/o MS2:PC O-8:0_28:3	2300.06	55143.6	0.82996	95.913
7.89972	770.607	[M+H]+	w/o MS2:PC O-8:0_28:3	2927.75	46992.4	0.808403	121.131
11.5927	770.609	[M+H]+	PC O-36:3|PC O-18:3_18:0	85751.1	1823107	0.823073	3721.63
10.9267	772.526	[M+H]+	w/o MS2:PC O-15:3_22:6	6982.69	230267	0.577981	266.711
5.48887	772.528	[M+H]+	w/o MS2:PE P-21:4_19:4	9962	132445	0.767713	380.509
8.92717	772.585	[M+H]+	w/o MS2:PC 18:0_17:2	5822.25	114884	0.729239	210.283
9.3453	772.62	[M+H]+	PC O-36:2	3135.25	35930	0.657554	113.236
15.4589	772.623	[M+H]+	w/o MS2:PC O-8:0_28:2	53411	1471730	0.787258	2019.31
12.6131	772.624	[M+H]+	PC O-36:2	76137.9	1799119	0.845634	2908.17
9.69478	773.511	[M+H]+	w/o MS2:SM 39:9;O3	3073.5	58345.2	0.795339	111.871
6.42498	774.543	[M+H]+	w/o MS2:PC O-15:2_22:6	2791.19	42476.3	0.797727	105.388
5.1239	774.548	[M+H]+	w/o MS2:PC O-15:2_22:6	32463.1	444551	0.957435	1262.1
12.0791	774.603	[M+H]+	w/o MS2:PC 17:0_18:1	66090.4	1605067	0.807843	2406.42
6.12817	776.564	[M+H]+	w/o MS2:HexCer 17:1;O3/22:4(2OH)	122358	1419325	0.891663	4021.11
18.3639	778.609	[M+H]+	w/o MS2:SL 12:1;O/34:4;O	5311.88	205023	0.859578	146.154
5.62587	778.656	[M+H]+	w/o MS2:HexCer 18:1;O2/23:1	6687.44	94336.3	0.811125	193.817
8.28653	780.552	[M+H]+	w/o MS2:NAGlySer 15:3;O(FA 26:6)	6419.12	119404	0.954963	228.249
5.35188	780.557	[M+H]+	w/o MS2:PC 6:0_30:5	5811.06	92384.1	0.813001	338.875
5.35188	780.56	[M+H]+	w/o MS2:PC 6:0_30:5	5811.06	93512.8	0.905631	194.113
8.72117	780.588	[M+H]+	w/o MS2:PC O-9:0_28:5	9520.31	146963	0.880598	340.554
7.06112	780.594	[M+H]+	PC O-37:5	74173.4	915615	0.852081	2567.82
6.014	780.636	[M+H]+	w/o MS2:HexCer 18:1;O2/22:2	21211.8	370544	0.879309	675.497
7.49175	780.673	[M+H]+	w/o MS2:HexCer 17:1;O2/24:0	23694.4	370181	0.677659	839.958
14.6505	781.621	[M+H]+	w/o MS2:SM 38:1;O2	18766.4	576032	0.767822	758.889
10.3162	782.569	[M+H]+	w/o MS2:PC 6:0_30:4	43438.8	579862	0.755467	1433.86
7.2651	782.573	[M+H]+	w/o MS2:PC 18:2_18:2	196803	2627164	0.814924	6549.69
6.97045	782.652	[M+H-H2O]+	w/o MS2:HexCer 20:1;O2/20:0;O	142653	2428926	0.904653	4937.62
5.94552	782.653	[M+H]+	w/o MS2:HexCer 18:1;O2/22:1	27705.3	369299	0.782103	921.567
15.7369	783.635	[M+H]+	w/o MS2:SM 38:0;O2	5616.31	154760	0.829841	180.012
13.2379	784.563	[M+H]+	w/o MS2:SL 15:3;O/32:6;O	6339.12	139248	0.929277	199.011
14.3527	784.584	[M+H]+	w/o MS2:PC 6:0_30:3	29072	785157	0.884184	1187.07
7.96772	784.588	[M+H]+	w/o MS2:PC 6:0_30:3	27120.6	461038	0.98808	881.901
8.4692	784.619	[M+H]+	w/o MS2:PC O-9:0_28:3	60370.2	712511	0.774808	1963.1
10.8354	784.755	[M+H]+	w/o MS2:Cer 16:1;O2/34:0	2661.69	71711.2	0.776295	94.5719
10.4287	785.583	[M+H]+	w/o MS2:NAGly 22:6;O(FA 26:6)	1602.12	31581.9	0.645761	47.4766
13.8265	785.654	[M+H]+	SM 40:2;O2|SM 18:1;O2/22:1	36182.3	918370	0.842526	1361.04
4.75925	786.509	[M+H]+	w/o MS2:PC 15:3_22:6	3715.94	52389.8	0.801743	140.653
10.9267	786.603	[M+H]+	PC 36:2|PC 18:0_18:2	56292	1954957	0.907308	1941.02
10.1111	786.604	[M+H]+	PC 36:2|PC 18:1_18:1	679257	10890630	0.906651	25702.4
13.8265	786.656	[M+H]+	w/o MS2:RIKEN P-VS1 ID-10714 from Mouse_Brain_WT_N_F1DHA	16688	480836	0.920739	572.976
11.7317	786.771	[M+H]+	w/o MS2:Cer 21:0;O2/29:0	6920.12	289304	0.931119	225.081
13.0301	786.772	[M+H]+	Cer 52:3;O2|Cer 18:1;O2/34:2	33783.6	605545	0.856002	1225.6
14.702	787.67	[M+H]+	SM 40:1;O2|SM 18:1;O2/22:0	24913.2	824991	0.93723	989.363
18.9617	787.671	[M+H]+	SM 40:1;O2|SM 18:1;O2/22:0	74568.9	2671287	0.814248	2433.05
5.32905	788.547	[M+H]+	PS 36:2	7589.06	70078.8	0.710717	135.284
13.488	788.621	[M+H]+	PC 36:1	1988260	66764050	0.682557	35439
20.0137	789.685	[M+H]+	SM 40:0;O2	40285	1431082	0.919211	929.745
6.10533	790.538	[M+H]+	w/o MS2:PC 13:1_24:6	2365	27121.4	0.923272	121.003
4.69075	790.542	[M+H]+	w/o MS2:PC 13:1_24:6	4133.25	68308.9	0.862588	126.296
6.53913	790.562	[M+H]+	w/o MS2:TG 15:3_15:4_16:4;O1	9365.81	175020	0.939486	324.562
18.2209	790.631	[M+H]+	w/o MS2:PC 18:0_18:0	5196.62	160880	0.775197	181.596
6.31082	790.659	[M+H]+	w/o MS2:HexCer 18:2;O2/24:1	19550.1	340142	0.729451	528.973
5.28338	790.659	[M+H]+	w/o MS2:HexCer 18:3;O2/24:0	17083.4	306691	0.847308	403.619
5.74002	792.563	[M+H]+	w/o MS2:PE 16:0_24:6	12017.2	97727.6	0.864153	557.414
11.5927	792.591	[M+H]+	w/o MS2:PC O-10:0_28:6	6177.12	145317	0.808672	181.255
1.52595	792.674	[M+H]+	w/o MS2:HexCer 18:1;O2/24:1	7657.06	144678	0.710842	127.355
5.89985	792.675	[M+H]+	w/o MS2:RIKEN P-VS1 ID-10982 from Mouse_Brain_WT_N_w6rich	654758	7460264	0.796747	19326
1.8516	792.675	[M+H]+	w/o MS2:HexCer 18:1;O2/24:1	10316.2	218303	0.784269	223.136
0.581	792.676	[M+H]+	w/o MS2:HexCer 16:0;O2/26:2	19138.7	157884	0.730138	573.837
7.40108	794.548	[M+H]+	w/o MS2:HexCer 16:3;O2/26:6;O	2155.31	33091.1	0.800421	87.2041
15.5053	794.605	[M+H]+	w/o MS2:LPC 36:2	4004.12	121623	0.858136	107.234
12.6363	794.606	[M+H]+	w/o MS2:PC O-10:0_28:5	4858.75	127972	0.958156	131.055
10.0654	794.606	[M+H]+	w/o MS2:PC O-10:0_28:5	3021	68543.7	0.882323	82.2949
8.8125	794.606	[M+H]+	w/o MS2:PC O-10:0_28:5	8391.38	153048	0.946771	216.923
10.881	794.607	[M+H]+	w/o MS2:PC O-10:0_28:5	5894.94	119123	0.757605	163.488
6.60765	794.688	[M+H]+	Cer 52:7;O3|Cer 18:1;O2/34:6;O	59843.9	714974	0.886649	1723.37
8.03572	794.689	[M+H]+	Cer 52:7;O3|Cer 18:1;O2/34:6;O	348971	6832053	0.706553	10036
9.2753	794.775	[M+H]+	w/o MS2:CE 27:1	1964.44	41051	0.948295	67.3087
17.3016	795.674	[M+H]+	w/o MS2:RIKEN P-VS1 ID-11099 from Mouse_Macrophage_WT_N_F1AA	8459.25	162364	0.661406	283.659
8.49202	796.585	[M+H]+	w/o MS2:PC 17:0_20:4	2674.88	41908.4	0.592364	82.6392
6.69847	796.591	[M+H]+	w/o MS2:HexCer 17:2;O3/22:2(2OH)	5658.38	68660.2	0.959679	182.129
12.1023	796.594	[M+H]+	w/o MS2:HexCer 17:1;O3/22:3(2OH)	4635.06	98262.4	0.872752	168.849
11.2693	796.621	[M+H]+	w/o MS2:PC O-10:0_28:4	2691.38	61376.7	0.921988	62.1451
7.3331	796.67	[M+H]+	w/o MS2:HexCer 16:0;O2/25:1;O	78157.8	1633334	0.798955	2847.19
10.9039	796.791	[M+H]+	w/o MS2:Cer 18:0;O2/36:3	1410.94	25255.1	0.864982	48.3312
14.679	797.594	[M+H]+	w/o MS2:RIKEN P-VS1 ID-11185 from Mouse_BAT_fads2KO_N_Ctr	4616.38	118099	0.88326	171.202
6.24233	797.67	[M+H]+	w/o MS2:NAGly 20:0;O(FA 28:6)	4214.38	67214.6	0.959992	159.601
10.3162	798.541	[M+H]+	w/o MS2:PC O-15:4_24:6	11731.8	216218	0.851618	422.019
6.151	798.545	[M+H]+	w/o MS2:PC O-15:4_24:6	5719.81	77041.1	0.900172	208.956
14.7251	798.633	[M+H]+	PC O-38:3|PC O-20:3_18:0	6139.88	229488	0.909576	177.825
9.06615	798.637	[M+H]+	w/o MS2:PC O-10:0_28:3	2777.62	45854.8	0.918439	101.68
0.938317	799.569	[M+H]+	w/o MS2:SM 40:6;O2	2261.94	22769.7	0.706922	92.4183
15.6906	799.667	[M+H]+	SM 41:2;O2|SM 18:1;O2/23:1	15072.6	503597	0.90153	570.478
14.3527	800.558	[M+H]+	w/o MS2:PC O-15:3_24:6	9749.88	266112	0.85947	374.147
11.5232	800.618	[M+H]+	w/o MS2:DG 15:3_34:9	2885.06	69010.6	0.924407	120.047
19.2977	800.653	[M+H]+	w/o MS2:PC O-10:0_28:2	4077.44	73947.1	0.559093	158.22
19.3849	800.654	[M+H]+	w/o MS2:PC O-10:0_28:2	4198.44	123233	0.870093	139.885
7.08377	802.574	[M+H]+	w/o MS2:PC O-13:1_26:7	8076.12	115643	0.94744	284.866
15.3894	802.633	[M+H]+	w/o MS2:PC 19:0_18:1	9108.5	259318	0.903423	340.783
4.89625	804.557	[M+H]+	w/o MS2:PC 18:2_20:5	8134.38	131206	0.774441	192.244
6.31082	804.635	[M+H]+	RIKEN P-VS1 ID-11454 from Mouse_Brain_WT_N_F1EPA	9626.88	146676	0.701068	390.521
7.96772	806.568	[M+H]+	w/o MS2:PC 36:3	2539.31	57656	0.809884	94.905
6.56197	806.574	[M+H]+	w/o MS2:HexCer 16:1;O3/24:5(2OH)	171001	3193367	0.912157	5526.09
5.55737	806.575	[M+H]+	w/o MS2:PC 19:3_19:3	5305.62	87382.4	0.68431	189.896
8.49202	806.602	[M+H]+	w/o MS2:PC O-11:0_28:6	6628.44	79163.3	0.873212	214.758
5.19205	806.653	[M+H]+	HexCer 42:4;O2|HexCer 18:2;O2/24:2	4949.12	139386	0.869038	116.657
7.21977	806.668	[M+H]+	w/o MS2:Cer 18:3;O3/34:6(2OH)	50279.2	745229	0.897107	1559.51
6.17383	806.67	[M+H]+	w/o MS2:DG 21:3_28:6	17291.5	159342	0.658198	536.331
13.8265	807.636	[M+H]+	w/o MS2:SM 40:2;O2	8418.56	253662	0.747744	349.323
3.75098	808.516	[M+H]+	w/o MS2:BMP 16:2_22:6	2264.38	36393.3	0.855148	101.649
11.6158	808.567	[M+H]+	w/o MS2:HexCer 17:3;O2/26:6;O	2624.19	63472.6	0.875551	81.6615
10.8125	808.584	[M+H]+	w/o MS2:NAGlySer 15:3;O(FA 28:6)	3104.75	99166	0.85086	66.7906
10.1111	808.587	[M+H]+	w/o MS2:PC 6:0_32:5	28563.6	494706	0.941931	879.736
7.06112	808.592	[M+H]+	PC 38:5|PC 18:1_20:4	57659.4	725490	0.791657	2671.38
7.94507	808.593	[M+H]+	w/o MS2:HexCer 16:1;O3/24:4(2OH)	7403.19	123846	0.881482	342.992
0.581	808.669	[M+H]+	HexCer 42:3;O2|HexCer 18:1;O2/24:2	2122.56	20643.6	0.771759	66.0516
6.76647	808.669	[M+H]+	w/o MS2:HexCer 18:1;O2/24:2	382534	6490716	0.906525	11904
5.80852	808.669	[M+H]+	w/o MS2:HexCer 18:1;O2/24:2	83850.1	1427816	0.930374	2481.17
8.35503	808.704	[M+H]+	w/o MS2:HexCer 18:1;O2/25:0	21944.9	309511	0.80109	574.307
8.51485	808.705	[M+H]+	w/o MS2:HexCer 18:1;O2/25:0	25637.6	266631	0.917345	797.81
8.85817	808.789	[M+H]+	w/o MS2:CE 28:1	1648.88	27863.2	0.826303	84.0364
14.702	809.651	[M+H]+	w/o MS2:SM 40:1;O2	5282.44	115877	0.505951	137.009
18.8865	809.651	[M+H]+	w/o MS2:SM 40:1;O2	20178.9	689848	0.804201	899.634
14.702	809.652	[M+H]+	w/o MS2:SM 40:1;O2	5282.44	180676	0.794884	149.241
5.35188	810.529	[M+H]+	w/o MS2:BMP 10:0_28:7	6643.69	103352	0.644837	260.01
13.6905	810.601	[M+H]+	w/o MS2:PC 36:1	63753.8	2952668	0.855737	1460.5
9.69478	810.603	[M+H]+	w/o MS2:DG 18:5_32:9	391488	6424687	0.919793	15252.8
8.97348	810.604	[M+H]+	PC 38:4|PC 16:0_22:4	45053.4	773948	0.900107	1028.64
8.30937	810.606	[M+H]+	w/o MS2:SL 16:3;O/34:6	6890.38	113932	0.954523	264.579
6.49348	810.683	[M+H]+	w/o MS2:HexCer 16:0;O2/26:1;O	32317.3	455992	0.815548	663.657
7.83173	810.686	[M+H]+	w/o MS2:HexCer 18:1;O2/24:1	555855	12348790	0.732923	12730.1
10.767	810.771	[M+Na]+	Cer 52:2;O2|Cer 18:2;O2/34:0	2517.44	63181	0.830035	67.0302
13.6006	811.604	[M+H]+	w/o MS2:RIKEN P-VS1 ID-11818 from Cell_HeLa_WT_N_Ctr	27791.4	1191026	0.956742	1059.95
19.9848	811.667	[M+H]+	w/o MS2:SM 40:0;O2	13116.4	403624	0.877537	442.935
7.76373	811.689	[M+H]+	w/o MS2:NAOrn 22:4;O(FA 24:1)	264955	5861971	0.928531	10105.2
6.49348	812.544	[M+H]+	w/o MS2:BMP 10:0_28:6	11358.6	276157	0.621387	458.419
13.6905	812.606	[M+H]+	w/o MS2:PC 14:0_24:3	7567.81	209981	0.767576	230.189
11.3384	812.617	[M+H]+	w/o MS2:PC 20:0_18:3	13907.8	283974	0.977722	467.406
13.8947	812.67	[M+H]+	w/o MS2:TG 8:0_8:0_32:6	3497.06	128138	0.852744	129.603
7.8544	812.692	[M+H]+	HexCer 42:1;O2|HexCer 18:1;O2/24:0	59934.9	1524256	0.594987	2480
12.7289	812.788	[M+Na]+	Cer 52:1;O2|Cer 18:1;O2/34:0	63469.9	1361843	0.762198	2623.24
14.3755	813.685	[M+H]+	SM 42:2;O2|SM 18:1;O2/24:1	4910.94	140150	0.655471	123.716
14.3755	813.685	[M+H]+	SM 42:2;O2|SM 18:1;O2/24:1	4910.94	143470	0.753799	105.893
17.3243	813.687	[M+H]+	SM 42:2;O2|SM 18:1;O2/24:1	510698	21682630	0.730267	12947
12.9838	814.635	[M+H]+	w/o MS2:PC 18:1_20:1	53607.4	1220903	0.913795	2045.24
11.778	814.668	[M+H]+	w/o MS2:PE P-18:0_24:1	1994.69	28864.8	0.829194	76.1626
15.7832	814.801	[M+H]+	w/o MS2:Cer 21:0;O2/31:0	31744.1	756267	0.830029	1028.15
24.0787	815.7	[M+H]+	SM 42:1;O2|SM 18:1;O2/24:0	59906	1269131	0.639597	898.826
18.3639	815.701	[M+H]+	w/o MS2:SM 12:1;O2/30:0	202149	8189938	0.796201	3083.18
9.8106	818.607	[M+H]+	w/o MS2:PC O-12:0_28:7	7567.75	141402	0.745486	185.746
5.92268	818.687	[M+H]+	w/o MS2:HexCer 18:2;O2/26:1	5137.75	66921.2	0.931543	126.103
10.8582	820.62	[M+H]+	w/o MS2:PC O-12:0_28:6	2065.5	53311.8	0.80525	71.6559
6.03685	820.631	[M+H]+	w/o MS2:HexCer 18:0;O3/24:4(2OH)	6300.38	54500.4	0.866052	230.744
6.19667	820.632	[M+H]+	w/o MS2:HexCer 18:1;O2/24:4;O	7877.06	74306.3	0.828018	347.389
6.40215	820.702	[M+H]+	w/o MS2:HexCer 18:1;O2/26:1	21587.8	235307	0.877364	794.703
7.76373	820.705	[M+H]+	w/o MS2:HexCer 18:1;O2/26:1	64699.6	750011	0.52456	2370.29
9.13565	820.79	[M+H]+	w/o MS2:SE 28:2/28:1	3706.12	71420.3	0.913838	139.227
15.7137	821.65	[M+H]+	w/o MS2:SM 41:2;O2	3481.38	105812	0.936617	130.527
10.6537	822.635	[M+H]+	w/o MS2:LPC 38:2	1340	34495.5	0.748937	33.5887
12.9606	822.639	[M+H]+	w/o MS2:PC O-12:0_28:5	3436.19	90283.8	0.799701	116.806
6.97045	822.649	[M+H]+	RIKEN P-VS1 ID-12292 from Mouse_Brain_WT_N_F1	100956	1125006	0.641619	3510.52
6.28798	822.651	[M+H]+	w/o MS2:HexCer 17:2;O3/25:1(2OH)	5611.56	63447.5	0.832428	190.629
6.05967	822.673	[M+H-H2O]+	HexCer 43:2;O3|HexCer 18:1;O2/25:1;O	3931.06	37864.1	0.8594	133.541
9.01982	822.72	[M+H]+	Cer 54:7;O3|Cer 18:1;O2/36:6;O	25947.1	638312	0.52481	902.256
10.7217	822.809	[M+H]+	w/o MS2:SE 28:2/28:0	3347	74444	0.941279	110.169
7.06112	823.655	[M+H]+	w/o MS2:SM 17:0;O2/26:4	46466.4	434718	0.839047	1794.12
10.0883	824.558	[M+H]+	w/o MS2:PC O-15:4_26:7	8960.19	162796	0.98552	330.349
7.31043	824.661	[M+H]+	HexCer 42:3;O3|HexCer 18:1;O2/24:2;O	48288.7	843470	0.681719	1786.04
8.28653	824.699	[M+H]+	w/o MS2:HexCer 18:1;O2/25:1	65537	1426602	0.651081	2444.01
12.8679	824.822	[M+H]+	w/o MS2:CE 29:0	2662.44	56158.6	0.989924	74.6582
18.8865	825.625	[M+H]+	w/o MS2:RIKEN P-VS1 ID-12422 from Mouse_Aorta_ApoEKO_N_F1DHA	5214.5	177551	0.788871	232.456
14.6735	825.629	[M+H]+	w/o MS2:RIKEN P-VS1 ID-12422 from Mouse_Aorta_ApoEKO_N_F1DHA	1607.62	42081.5	0.893174	57.0117
13.7359	826.573	[M+H]+	w/o MS2:PC O-15:3_26:7	18439.4	707109	0.818434	560.116
13.0301	826.763	[M+H]+	w/o MS2:RIKEN P-VS1 ID-12473 from Mouse_Feces_WT_N_Ctr	7532.88	147576	0.660788	243.135
19.8453	827.692	[M+H]+	SM 43:2;O2|SM 18:1;O2/25:1	10123.3	418722	0.888653	259.814
3.75098	830.501	[M+H]+	w/o MS2:BMP 18:5_22:6	1287.88	21483.7	0.845117	90.5055
5.0559	830.574	[M+H]+	w/o MS2:PC 20:4_20:4	9866.75	144245	0.742031	253.485
0.724167	831.491	[M+H]+	w/o MS2:PI 32:1	1407.12	13342.7	0.952063	74.3007
15.4126	831.696	[M+H]+	w/o MS2:SM 42:1;O3	5651.25	167529	0.809436	183.31
9.69478	832.584	[M+H]+	w/o MS2:NAGlySer 19:5;O(FA 26:6)	21169.4	365704	0.834405	474.461
8.97348	832.584	[M+H]+	w/o MS2:PC 22:2_18:5	3353.88	63733.2	0.930918	72.0266
6.35648	832.594	[M+H]+	w/o MS2:PC 18:1_22:6	69654.9	1005771	0.946173	4183.35
5.94552	832.666	[M+H]+	RIKEN P-VS1 ID-12702 from Mouse_Brain_WT_N_F1AA	12293.9	197198	0.731219	140.63
0.653667	832.667	[M+H]+	w/o MS2:HexCer 16:0;O2/28:5	3765.69	35075.7	0.957966	84.6584
6.97045	832.668	[M+H]+	w/o MS2:RIKEN P-VS1 ID-12702 from Mouse_Brain_WT_N_F1AA	290950	4709447	0.74792	6541
13.8265	833.652	[M+H]+	w/o MS2:SM 12:1;O2/32:5	1731.25	66480.7	0.912767	46.5512
5.39755	834.529	[M+H]+	w/o MS2:BMP 16:3_24:6	3306.94	49495.1	0.936568	139.781
3.70465	834.533	[M+H]+	w/o MS2:PS 16:1_24:6	1700.06	33414.1	0.899278	72.3144
8.8125	834.604	[M+H]+	w/o MS2:PC 18:0_22:6	245753	3909520	0.932068	7522.34
8.03572	834.682	[M+H-H2O]+	HexCer 44:3;O3	186115	3579430	0.716705	5673.44
9.4853	834.771	[M+H]+	w/o MS2:Cer 18:1;O2/36:3	4563.12	155317	0.7983	178.595
9.4853	834.771	[M+H]+	w/o MS2:Cer 18:1;O2/36:3	4563.12	155317	0.674434	113.187
2.82353	836.536	[M+H]+	w/o MS2:PE 22:6_22:6	1242	23182.2	0.93828	85.378
5.03323	836.548	[M+H]+	w/o MS2:PS 20:3_20:3	26237.2	363604	0.889053	895.355
13.0069	836.616	[M+H]+	w/o MS2:PC 38:2	3533.62	94608.4	0.975044	118.095
10.4512	836.617	[M+H]+	w/o MS2:PC 6:0_34:5	2814.06	77358.1	0.872315	121.731
9.76428	836.617	[M+H]+	w/o MS2:PC 20:1_20:4	8424.19	147765	0.976393	250.487
10.4512	836.62	[M+H]+	w/o MS2:PC 6:0_34:5	2814.06	77358.1	0.83475	86.093
17.4025	836.672	[M+H]+	w/o MS2:RIKEN P-VS1 ID-12884 from Mouse_Liver_fads2KO_N_Ctr	56611.6	1222304	0.810378	2124.66
7.46908	836.687	[M+H]+	w/o MS2:HexCer 18:1;O2/26:1;O	167843	3209446	0.870491	5697.15
8.44635	836.697	[M+H]+	w/o MS2:HexCer 20:1;O2/24:1;O	90825.1	1047341	0.566589	3656.44
6.33365	836.698	[M+H]+	w/o MS2:HexCer 16:0;O2/28:2;O	16337.4	182742	0.79921	605.525
11.9633	836.786	[M+Na]+	Cer 54:3;O2|Cer 18:1;O2/36:2	1723.38	24593.1	0.769606	75.6456
10.1339	836.816	[M+H]+	w/o MS2:Cer 19:2;O2/38:2	3417	72757.3	0.935371	137.561
18.3584	837.683	[M+H]+	w/o MS2:SM 42:1;O2	58903.7	2123657	0.838456	1793.95
6.97045	838.62	[M+H]+	w/o MS2:HexCer 17:2;O2/28:6;O	15216.4	282916	0.760861	343.507
11.6158	838.635	[M+H]+	w/o MS2:PC 20:2_20:2	45172.5	929464	0.79651	999.805
8.62952	838.715	[M+H]+	w/o MS2:HexCer 20:1;O2/24:0;O	78348.4	1416319	0.844465	1768.7
12.0791	838.831	[M+H]+	w/o MS2:Cer 20:3;O2/37:0	2129.44	28584.1	0.936936	67.1205
7.7184	840.576	[M+H]+	w/o MS2:BMP 12:0_28:6	3311.75	108137	0.60583	144.64
13.9632	840.649	[M+H]+	w/o MS2:PC 12:0_28:3	2665.25	84212.6	0.945884	41.1548
8.76683	841.723	[M+H]+	w/o MS2:TG 8:0_8:0_33:1	2005.94	30963	0.75246	39.0568
13.0069	842.739	[M+H]+	w/o MS2:Cer 19:3;O2/38:6;O	2024	42845.4	0.746528	48.3619
4.39278	844.619	[M+H]+	w/o MS2:PC O-14:1_28:7	1419.5	40284.2	0.844348	30.4904
4.39278	844.619	[M+H]+	w/o MS2:PC O-14:1_28:7	1419.5	38296.2	0.704646	66.846
6.2195	846.645	[M+H]+	w/o MS2:PC O-16:0_26:7	4982.62	60411.7	0.61436	132.717
7.35575	846.683	[M+H-H2O]+	HexCer 45:4;O3	23052.3	515332	0.679636	783.236
9.04298	846.806	[M+H]+	w/o MS2:SE 28:2/30:2	2739	48084.6	0.832289	70.9072
9.69478	848.557	[M+H]+	w/o MS2:RIKEN P-VS1 ID-13291 from Mouse_Kidney_WT_N_F1EPA	7658.56	139800	0.818573	218.154
6.33365	848.658	[M+H]+	w/o MS2:HexCer 16:1;O3/28:3(2OH)	18697.2	277491	0.781367	411.31
5.71718	848.659	[M+H]+	w/o MS2:PC O-22:5_20:1	7560.31	146367	0.90649	176.818
6.83445	848.66	[M+H]+	w/o MS2:HexCer 18:1;O2/26:4;O	171738	2517911	0.874767	5107.94
8.51485	848.698	[M+H]+	w/o MS2:HexCer 18:3;O2/27:0;O	16665.5	169429	0.652341	495.675
12.9838	848.821	[M+H]+	w/o MS2:SE 28:2/30:1	1790	55349.9	0.92019	37.3381
10.6087	848.823	[M+H-H2O]+	w/o MS2:SE 28:2/30:1	2506.69	41755.2	0.786725	104.891
19.8686	849.68	[M+H]+	w/o MS2:SM 43:2;O2	2791.38	85300.2	0.861695	100.587
7.83173	850.677	[M+H]+	RIKEN P-VS1 ID-13404 from Mouse_Brain_WT_N_F1EPA	412489	8490303	0.745787	9977.73
12.5899	850.837	[M+H]+	w/o MS2:Cer 20:2;O2/38:2	3279.38	118269	0.940327	86.2235
17.3746	851.641	[M+H]+	w/o MS2:DG 52:10	29153.8	576015	0.548173	643.657
13.0069	852.589	[M+H]+	w/o MS2:PC O-15:4_28:7	1342.56	36689.5	0.851808	39.871
13.0069	852.589	[M+H]+	w/o MS2:PC O-15:4_28:7	1342.56	36689.5	0.958232	48.2269
13.9632	852.778	[M+H]+	w/o MS2:Cer 18:3;O2/38:3;O	1738.75	37832.4	0.863272	42.5748
11.6853	852.778	[M+H]+	w/o MS2:Cer 18:1;O3/38:4(2OH)	3384.5	77319	0.912639	37.0265
12.7289	852.78	[M+H]+	w/o MS2:Cer 18:0;O2/38:6;O	14799.1	360848	0.835205	369.278
15.5053	852.851	[M+H]+	w/o MS2:SE 28:1/30:0	1432.69	39096.8	0.8817	45.0475
18.3584	853.657	[M+H]+	w/o MS2:NAOrn 22:6;O(FA 28:6)	16289.5	611827	0.825762	386.377
4.55327	854.575	[M+H]+	PC 42:10|PC 20:4_22:6	43295.5	459243	0.866484	1289.5
7.44642	854.643	[M+H]+	w/o MS2:HexCer 18:1;O2/28:6;O	3408.12	57538.1	0.791604	79.1268
15.7832	854.795	[M+H]+	w/o MS2:Cer 20:2;O3/36:2(2OH)	9333.75	237382	0.860113	216.703
8.83533	856.583	[M+H]+	w/o MS2:PC 40:6	12288.9	222838	0.869842	355.178
5.30622	856.589	[M+H]+	w/o MS2:PC 24:4_18:5	3061.44	77219.8	0.622699	80.3676
5.0559	858.53	[M+H]+	w/o MS2:BMP 16:4_26:7	20634.2	297662	0.818693	1072.98
9.83377	858.772	[M+Na]+	Cer 56:6;O2|Cer 18:1;O2/38:5	13907.9	179906	0.876868	375.175
8.42352	860.616	[M+H]+	w/o MS2:PC 18:3_24:4	5277.94	99514.2	0.756271	188.06
11.6158	860.616	[M+Na]+	PC 40:4	3259.06	72253.2	0.854809	111.951
7.58242	860.697	[M+H-H2O]+	HexCer 46:4;O3	25772	446724	0.639229	857.992
7.76373	860.698	[M+H]+	w/o MS2:HexCer 18:0;O2/28:5	31580.2	370748	0.988759	829.514
7.1971	862.677	[M+H]+	w/o MS2:RIKEN P-VS1 ID-13851 from Mouse_Brain_WT_N_F1AA	25494.1	479721	0.788796	985.862
8.99667	862.713	[M+H]+	w/o MS2:HexCer 18:2;O2/28:1;O	19189.8	442975	0.751576	550.857
11.5232	862.803	[M+H]+	w/o MS2:Cer 20:1;O2/36:3	5044.69	105991	0.913223	160.772
12.2645	862.804	[M+Na]+	Cer 56:4;O2|Cer 18:1;O2/38:3	3417.56	50089.8	0.681925	108.916
9.9731	862.827	[M+H]+	w/o MS2:Cer 17:2;O3/38:0(2OH)	3933.69	73229.9	0.901999	125.365
6.83445	864.636	[M+H]+	w/o MS2:HexCer 17:3;O2/30:6;O	21277.5	356845	0.797814	624.702
8.30937	864.694	[M+H]+	w/o MS2:PC O-15:1_28:4	41199.5	883603	0.738871	1176.43
7.76373	866.652	[M+H]+	w/o MS2:HexCer 17:3;O2/30:5;O	58541.1	1318311	0.905666	1572.76
14.0772	866.663	[M+H]+	w/o MS2:PC 21:2_21:2	2747.5	69922.5	0.781774	106.232
14.3755	866.837	[M+Na]+	Cer 56:2;O2|Cer 18:1;O2/38:1	4699.12	152227	0.990368	207.235
7.8544	868.659	[M+H]+	w/o MS2:RIKEN P-VS1 ID-14051 from Mouse_Macrophage_WT_N_F1AA	13548.9	339861	0.746507	410.474
12.7521	868.756	[M+H]+	w/o MS2:HexCer 16:0;O2/30:0;O	3000	87644.3	0.77539	95.7742
17.8311	868.849	[M+H]+	w/o MS2:Cer 27:1;O2/29:0	15684.5	451794	0.896179	453.349
12.6826	869.76	[M+H]+	w/o MS2:TG 8:0_8:0_35:1	1967.5	54241.7	0.843114	61.901
15.8064	870.768	[M+H]+	w/o MS2:Cer 27:1;O2/30:6	3097.5	84633.3	0.790126	71.6324
15.7601	871.769	[M+H]+	w/o MS2:TG 8:0_8:0_35:0	1822.81	50552.9	0.885528	54.4811
8.8125	872.557	[M+H]+	w/o MS2:RIKEN P-VS1 ID-14182 from Mouse_Kidney_WT_N_F1AA	3543.56	71230.2	0.713028	121.838
5.89985	872.631	[M+H]+	w/o MS2:HexCer 17:2;O3/28:6(2OH)	3870.56	47475.1	0.886384	134.62
5.53453	872.648	[M+H]+	w/o MS2:PC O-16:1_28:7	6044.88	132839	0.713638	210.244
4.4846	872.649	[M+H]+	w/o MS2:PC O-16:1_28:7	3576.5	65915.1	0.875228	124.393
11.639	876.589	[M+H]+	w/o MS2:PE P-22:5_26:7	1316.5	30186.5	0.772658	56.661
7.49175	876.692	[M+H]+	w/o MS2:HexCer 18:0;O3/28:4(2OH)	91521.4	1858565	0.852482	4171.5
4.13878	878.574	[M+H]+	PC 44:12|PC 22:6_22:6	56680.2	626214	0.831771	2178.59
8.62952	878.707	[M+H]+	w/o MS2:HexCer 17:2;O3/29:1(2OH)	50701.8	741821	0.781504	1734.14
8.28653	880.667	[M+H]+	w/o MS2:HexCer 16:2;O2/32:6;O	8059.12	131890	0.685009	228.247
3.4955	881.52	[M+H]+	w/o MS2:PI 36:4	2083.75	37670.8	0.729001	113.785
5.5802	882.604	[M+H]+	w/o MS2:PI 36:1	3614.56	62692.9	0.595469	126.803
11.3845	886.802	[M+Na]+	Cer 58:6;O2|Cer 20:1;O2/38:5	2661.81	41826.2	0.946119	61.3173
7.46908	892.667	[M+H]+	w/o MS2:HexCer 17:3;O2/32:6;O	17216.9	397002	0.962786	639.139
8.62952	894.681	[M+H]+	w/o MS2:HexCer 17:2;O2/32:6;O	9983.06	157024	0.795925	278.345
9.83377	898.763	[M+H]+	w/o MS2:PC O-17:0_28:2	2317.81	33850.1	0.889193	49.5225
11.5232	902.798	[M+H]+	w/o MS2:Cer 22:2;O3/38:6(2OH)	1392.81	26282.5	0.753414	43.3503
8.42352	904.72	[M+H]+	w/o MS2:PC O-18:0_28:6	3310.88	82950.1	0.750515	156
3.4255	907.535	[M+H]+	w/o MS2:RIKEN P-VS1 ID-15436 from Mouse_Feces_WT_ABX_Ctr	2356.81	47376.3	0.76928	99.0583
17.8768	908.841	[M+H]+	w/o MS2:Cer 22:1;O3/38:4(2OH)	3913.56	111733	0.84746	114.963
4.87342	909.551	[M+H]+	w/o MS2:PI 38:4	10162.6	120572	0.875653	392.849
5.55737	912.642	[M+H]+	w/o MS2:Hex2Cer 16:1;O2/22:3	2973.12	64518.1	0.682832	124.34
7.21977	916.623	[M+H]+	w/o MS2:TG 15:3_16:4_22:6;O3	7175.69	88642.9	0.937936	382.061
7.21977	916.626	[M+H]+	w/o MS2:TG 15:3_16:4_22:6;O3	7175.69	88979.1	0.60821	275.681
13.623	916.851	[M+H]+	w/o MS2:Cer 22:3;O2/38:2	3087.19	76958.2	0.859316	78.1963
[truncated: 74 more rows]

[truncated: 7 more sheets: INTG_SS1_NEG, INTG_SS2_POS, INTG_SS2_NEG, INTG_SS3_POS, INTG_SS3_NEG, INTG_SS4_POS, INTG_SS4_NEG]
