# Supplementary material for: A novel integrated extraction protocol for multi-omic studies in heavily degraded samples
Source: Sci Rep. 2024 Jul 30;14:17477. doi: 10.1038/s41598-024-67104-8 (PMC11289452; doi:10.1038/s41598-024-67104-8)
Supplement: Supplementary file 3 — Supplementary Information 3. [file 41598_2024_67104_MOESM3_ESM.xlsx]

## Sheet: Summary
Metabolites in HILIC-SWATH Negative Mode
	Samples	All Peaks (Identified and Unknown)	MS and MS/MS Identified	MS/MS IDs
SWATH-NEG	SA_SS1	1851	451	2
SWATH-NEG	SA_SS2	652	131	0
SWATH-NEG	SA_SS3	664	140	0
SWATH-NEG	SA_SS4	595	118	1
SWATH-NEG	INTG_SS1	1815	451	4
SWATH-NEG	INTG_SS2	515	95	0
SWATH-NEG	INTG_SS3	616	120	0
SWATH-NEG	INTG_SS4	611	120	1
SWATH-NEG	SA_Blank	667	81	0
SWATH-NEG	INTG_Blank	0	0	0
SWATH-NEG	Blank 00	351	69	0
SWATH-NEG	Blank01	303	29	0
SWATH-NEG	Blank02	412	49	0
SWATH-NEG	Blank03	386	57	0

## Sheet: SA_SS1
MS and MS/MS IDs
RT[min]	m/z	Type	Metabolite Name	Height	Area	Gaussian	S/N
6.76098	72.0476	[M-H]-	w/o MS2:N,N-Dimethylformamide	3253.88	132059	0.946476	65.0775
13.1131	72.0477	[M-H]-	w/o MS2:N,N-Dimethylformamide	2245	89621.8	0.949194	44.9
3.57097	73.0297	[M-H]-	w/o MS2:Methylacetate	7877	319555	0.945503	157.525
13.1131	73.0319	[M-H]-	w/o MS2:Methylacetate	2314.12	93764.1	0.962741	46.2825
7.43827	85.0314	[M-H]-	w/o MS2:1,4-Butynediol	1131.69	46206.3	0.946691	22.6337
7.43827	87.0108	[M-H]-	w/o MS2:Pyruvate	4872.12	196995	0.953919	97.4425
2.73307	87.0491	[M-H]-	w/o MS2:Isobutyric acid	12224.9	494628	0.961775	244.38
3.57097	88.0401	[M-H]-	w/o MS2:L-ALANINE	2712	111505	0.963756	54.2025
8.44253	88.0433	[M-H]-	w/o MS2:L-Alanine	195446	7966860	0.963877	3908.85
3.90798	94.0314	[M-H]-	w/o MS2:3-Hydroxypyridine	1033.75	43817.4	0.888018	20.65
23.1229	96.9593	[M-H]-	w/o MS2:Phosphoric acid	1469.75	36049.5	0.952234	29.395
15.1086	96.9605	[M-H]-	w/o MS2:Phosphoric acid	1323.19	83268.7	0.683562	26.4638
19.843	96.9606	[M-H]-	w/o MS2:Phosphoric acid	2105	54654	0.912009	42.1
25.4848	96.9607	[M-H]-	w/o MS2:Phosphoric acid	1199.75	27985.8	0.905598	23.995
20.96	96.9607	[M-H]-	w/o MS2:Phosphoric acid	1857	39772	0.88905	37.14
24.2411	96.9607	[M-H]-	w/o MS2:Phosphoric acid	1405.5	40623.3	0.913086	28.11
22.0415	96.9608	[M-H]-	w/o MS2:Phosphoric acid	1578.25	32978.4	0.91622	31.565
2.5644	96.9718	[M-H]-	Ortophosphate	2171.19	92852.1	0.750909	43.4237
14.2762	99.0595	[M-H]-	w/o MS2:Gyromitrin	1069	42668.6	0.931356	21.38
13.1131	102.058	[M-H]-	w/o MS2:4-AMINOBUTANOATE	6972.12	288944	0.963453	139.442
9.94478	104.037	[M-H]-	w/o MS2:Serine	1188.5	47651.6	0.945643	23.77
5.41687	110.072	[M-H]-	w/o MS2:HISTAMINE	3049.75	124798	0.915062	60.97
3.22987	110.074	[M-H]-	w/o MS2:HISTAMINE	4607	185908	0.967488	92.1275
6.76098	110.075	[M-H]-	w/o MS2:HISTAMINE	32384.2	1340584	0.93603	646.155
10.2829	110.076	[M-H]-	w/o MS2:HISTAMINE	2494.25	102147	0.967702	49.885
1.73042	113.037	[M-H]-	w/o MS2:"5,6-DIHYDROURACIL"	10284.8	412368	0.951412	205.695
6.425	114.059	[M-H]-	L-Proline	41696.9	1690981	0.931764	833.715
14.2762	115.007	[M-H]-	w/o MS2:Maleic acid	1403.5	64935.3	0.716347	27.595
1.39397	116.074	[M-H]-	w/o MS2:L-Norvaline	15477.4	851094	0.828146	309.548
1.39397	116.074	[M-H]-	w/o MS2:L-Norvaline	15477.4	851094	0.564247	309.548
2.06727	119.054	[M-H]-	w/o MS2:4-Vinylphenol	1471	60347.4	0.963158	29.42
1.73042	125.036	[M-H]-	w/o MS2:Thymine	15679	628575	0.934284	313.58
14.2762	127.054	[M-H]-	w/o MS2:L-GLUTAMINE	10247.9	410387	0.944223	204.942
14.2762	128.037	[M-H]-	w/o MS2:5-OXO-D-PROLINE	2894.62	136887	0.735832	57.87
13.1131	128.038	[M-H]-	w/o MS2:L-Pyroglutamic acid	3667.19	152946	0.971512	72.9587
1.73042	129.03	[M-H]-	w/o MS2:Itaconic acid	1093	43869.3	0.938495	21.86
3.22987	129.105	[M-H]-	w/o MS2:(+-)-3-Methyl-2-oxovaleric acid sodium salt	2782.06	125318	0.776768	55.6412
2.23225	130.09	[M-H]-	w/o MS2:trans-4-Hydroxy-L-proline	251283	12262980	0.879951	5025.65
18.1702	131.082	[M-H]-	w/o MS2:Ornithine	1544.75	59583.1	0.916532	30.895
3.39885	131.085	[M-H]-	w/o MS2:L-ORNITHINE	19052.4	773990	0.938405	380.929
7.26875	132.056	[M-H]-	w/o MS2:6-Aminoindazole	3447	140015	0.933815	68.94
16.44	133.015	[M-H]-	w/o MS2:(S)-MALATE	1112.75	44124.2	0.94375	22.255
3.57097	137.025	[M-H]-	w/o MS2:2,5-Dihydroxybenzaldehyde	1222.62	51108.8	0.814934	24.4525
6.76098	137.038	[M-H]-	w/o MS2:UROCANATE	1629.56	70912.2	0.666443	31.6913
10.2829	137.038	[M-H]-	w/o MS2:Urocanic acid	4560	185610	0.873425	91.2
7.26875	140.083	[M-H]-	w/o MS2:HISTIDINOL	4911.62	199102	0.946789	98.2325
1.73042	143.111	[M-H]-	w/o MS2:Octanoic acid	1975	79173.1	0.938887	39.5
3.57097	144.067	[M-H]-	w/o MS2:N-Isobutyrylglycine	24898	1010114	0.931555	497.918
1.89995	144.104	[M-H]-	w/o MS2:N-Methylisoleucine	1032.56	42649.7	0.687198	20.6513
7.26875	145.061	[M-H]-	w/o MS2:Glutamine	1191	48302.3	0.784438	23.82
10.4484	145.1	[M-H]-	w/o MS2:L-Lysine	1326.56	56085.6	0.924205	26.4488
19.1651	145.101	[M-H]-	w/o MS2:L-Lysine	2000.25	78373	0.961727	39.9225
2.06727	147.048	[M-H]-	w/o MS2:3-Isochromanone	43407.1	1748068	0.937542	868.141
5.75103	151.029	[M-H]-	w/o MS2:D-Gluconic acid	99440.6	4000069	0.942923	1988.77
3.57097	151.062	[M-H]-	w/o MS2:Arabitol	1209.5	49123.7	0.946216	24.19
2.5644	152.999	[M-H]-	w/o MS2:Protocatechuic acid	33096.2	1333724	0.966057	661.924
5.41687	154.062	[M-H]-	w/o MS2:L-Histidine	14777.5	598771	0.938528	295.48
14.2762	155.085	[M-H]-	w/o MS2:Iretol	1801.44	76490.2	0.906595	36.0138
7.94023	156.995	[M-H]-	w/o MS2:Benzenesulfonic acid	9501.06	388224	0.926777	190.021
1.73042	157.122	[M-H]-	w/o MS2:NONANOATE	1770.5	71073.5	0.947757	35.41
3.57097	158.083	[M-H]-	w/o MS2:N-Isovalerylglycine	1729.25	72569.6	0.923463	34.57
7.43827	161.049	[M-H]-	w/o MS2:Meglutol	1371.88	59029.7	0.890318	27.4375
2.06727	164.075	[M-H]-	w/o MS2:PHENYLALANINE	39468.6	1623665	0.955446	789.372
27.3131	166.055	[M-H]-	w/o MS2:5-acetyl-2,6-dimethyl-2,3-dihydro-1H-pyridin-4-one	182688	2092845	0.794718	3653.75
28.5918	166.055	[M-H]-	w/o MS2:5-acetyl-2,6-dimethyl-2,3-dihydro-1H-pyridin-4-one	113784	1023397	0.904274	2275.67
29.8399	166.055	[M-H]-	w/o MS2:5-acetyl-2,6-dimethyl-2,3-dihydro-1H-pyridin-4-one	73793	641095	0.903407	1475.86
29.4308	166.055	[M-H]-	w/o MS2:5-acetyl-2,6-dimethyl-2,3-dihydro-1H-pyridin-4-one	89995.8	807588	0.90336	1799.91
29.0203	166.055	[M-H]-	w/o MS2:5-acetyl-2,6-dimethyl-2,3-dihydro-1H-pyridin-4-one	98116.5	948247	0.789083	1962.33
14.6108	166.055	[M-H]-	w/o MS2:5-acetyl-2,6-dimethyl-2,3-dihydro-1H-pyridin-4-one	159423	6433141	0.952546	3188.3
28.1825	166.056	[M-H]-	w/o MS2:5-acetyl-2,6-dimethyl-2,3-dihydro-1H-pyridin-4-one	127755	1146428	0.903167	2555.11
26.6749	166.056	[M-H]-	w/o MS2:5-acetyl-2,6-dimethyl-2,3-dihydro-1H-pyridin-4-one	257875	5985845	0.87002	5157.5
0.8339	166.056	[M-H]-	w/o MS2:5-acetyl-2,6-dimethyl-2,3-dihydro-1H-pyridin-4-one	49175.8	439484	0.903941	983.515
19.843	166.056	[M-H]-	w/o MS2:5-acetyl-2,6-dimethyl-2,3-dihydro-1H-pyridin-4-one	189204	4929083	0.938426	3784.09
18.1702	166.056	[M-H]-	w/o MS2:5-acetyl-2,6-dimethyl-2,3-dihydro-1H-pyridin-4-one	213518	8236295	0.923715	4270.36
27.756	166.056	[M-H]-	w/o MS2:5-acetyl-2,6-dimethyl-2,3-dihydro-1H-pyridin-4-one	149868	1400128	0.931324	2997.37
1.73042	166.056	[M-H]-	w/o MS2:5-acetyl-2,6-dimethyl-2,3-dihydro-1H-pyridin-4-one	33834	1356001	0.933121	676.68
25.4848	166.056	[M-H]-	w/o MS2:5-acetyl-2,6-dimethyl-2,3-dihydro-1H-pyridin-4-one	267210	6233051	0.905605	5344.2
23.1229	166.056	[M-H]-	w/o MS2:5-acetyl-2,6-dimethyl-2,3-dihydro-1H-pyridin-4-one	258886	6349859	0.952234	5177.72
20.96	166.056	[M-H]-	w/o MS2:5-acetyl-2,6-dimethyl-2,3-dihydro-1H-pyridin-4-one	217590	4659985	0.889177	4351.8
0.426	166.056	[M-H]-	w/o MS2:5-acetyl-2,6-dimethyl-2,3-dihydro-1H-pyridin-4-one	49929.5	446270	0.906183	998.59
24.2411	166.056	[M-H]-	w/o MS2:5-acetyl-2,6-dimethyl-2,3-dihydro-1H-pyridin-4-one	265079	7661604	0.913086	5301.57
22.0415	166.056	[M-H]-	w/o MS2:5-acetyl-2,6-dimethyl-2,3-dihydro-1H-pyridin-4-one	238313	4979192	0.916059	4766.26
16.44	166.056	[M-H]-	w/o MS2:5-acetyl-2,6-dimethyl-2,3-dihydro-1H-pyridin-4-one	182831	7250029	0.909003	3656.62
27.756	166.982	[M-H]-	w/o MS2:Phosphoenolpyruvate	1078	10071.1	0.931324	21.56
18.1702	166.982	[M-H]-	w/o MS2:Phosphoenolpyruvate	1037	39998.5	0.923278	20.74
24.2411	166.982	[M-H]-	w/o MS2:Phosphoenolpyruvate	1311.5	37906.4	0.913086	26.23
27.3131	166.983	[M-H]-	w/o MS2:Phosphoenolpyruvate	1321	15133.2	0.794718	26.42
26.6749	166.983	[M-H]-	w/o MS2:Phosphoenolpyruvate	1639.5	38056.3	0.826749	32.79
25.4848	166.983	[M-H]-	w/o MS2:Phosphoenolpyruvate	1538.5	35887.6	0.905598	30.77
23.1229	166.983	[M-H]-	w/o MS2:Phosphoenolpyruvate	1479.5	36288.6	0.952234	29.59
22.0415	166.984	[M-H]-	w/o MS2:Phosphoenolpyruvate	1306.25	27291.5	0.889982	26.125
20.96	166.985	[M-H]-	w/o MS2:Phosphoenolpyruvate	1195.25	25597.5	0.889206	23.905
10.9504	167.058	[M-H]-	w/o MS2:Norharman	4739.5	190449	0.945094	94.79
12.7807	167.058	[M-H]-	w/o MS2:Norharman	6473.75	259516	0.93766	129.475
7.26875	167.058	[M-H]-	w/o MS2:Norharman	2582	105539	0.957702	51.4975
5.41687	167.058	[M-H]-	w/o MS2:Norharman	1916	77816.1	0.952734	38.17
1.73042	171.013	[M-H]-	w/o MS2:4-Methylbenzenesulfonic acid	4528.88	187398	0.923764	90.5775
7.26875	171.041	[M-H]-	w/o MS2:1-naphthalenecarboxaldehyde, 2-hydroxy	2229.25	90356.8	0.977961	44.585
3.57097	172.097	[M-H]-	w/o MS2:Acetylleucine (isomer of 165)	2420	115541	0.803324	48.4
7.26875	173.058	[M-H2O-H]-	w/o MS2:N-ACETYLASPARAGINE	1291.75	52357.7	0.945705	25.835
18.1702	173.106	[M-H]-	w/o MS2:Arginine	2189.25	84442.4	0.915201	43.785
5.41687	182.094	[M-H]-	w/o MS2:Saccharin	1037.25	41824.7	0.9617	20.745
3.39885	183.152	[M-H]-	w/o MS2:DL-3,4-Dihydroxymandelic acid	2477.38	101811	0.824115	49.5475
20.96	191.018	[M-H]-	w/o MS2:Citric acid (Not validated, isomer of 228)	1241.25	26582.6	0.889206	24.825
19.843	191.02	[M-H]-	w/o MS2:Citrate	1430	37128.3	0.926867	28.6
7.26875	191.057	[M-H]-	w/o MS2:D-(-)-quinic acid	1173	47544.5	0.934337	23.46
3.57097	197.129	[M-H]-	w/o MS2:GUAIAZULENE	11300.8	458506	0.944348	226.015
1.73042	201.125	[M-H]-	w/o MS2:Ala-Leu	1119.38	44992.8	0.937935	22.3875
5.41687	201.125	[M-H]-	w/o MS2:Ala-Leu	10820	435929	0.944337	216.4
16.44	203.067	[M-H2O-H]-	w/o MS2:(3Z,5E)-4-hydroxy-6-(4-hydroxyphenyl)hexa-3,5-dien-2-one	1408.75	55867	0.946523	28.175
7.26875	203.069	[M-H]-	w/o MS2:(3Z,5E)-4-hydroxy-6-(4-hydroxyphenyl)hexa-3,5-dien-2-one	1198.25	48567.9	0.945031	23.965
4.40645	203.085	[M-H]-	w/o MS2:Tryptophan	1330.25	55883.3	0.511777	25.3025
1.73042	210.028	[M-H]-	w/o MS2:PHOSPHOCREATINE	1989.75	79736.2	0.935937	39.795
1.73042	211.135	[M-H]-	w/o MS2:Dihydrojasmonic Acid	1149.5	46064.5	0.933176	22.99
3.57097	218.099	[M-H]-	w/o MS2:Pantothenic acid	4185.5	169735	0.943365	83.71
29.8399	219.174	[M-H]-	w/o MS2:4,6-Di-tert-butyl-m-cresol	1111.25	9654.26	0.903407	22.225
29.4308	219.174	[M-H]-	w/o MS2:4,6-Di-tert-butyl-m-cresol	1122	10068.4	0.90336	22.44
28.1825	219.174	[M-H]-	w/o MS2:4,6-Di-tert-butyl-m-cresol	1076.5	9660.11	0.903167	21.53
1.73042	219.174	[M-H]-	w/o MS2:4,6-Di-tert-butyl-m-cresol	1011.5	40534.3	0.932445	20.23
5.41687	219.174	[M-H]-	w/o MS2:4,6-Di-tert-butyl-m-cresol	1069.5	43086.3	0.944223	21.39
3.57097	219.175	[M-H]-	w/o MS2:4,6-Di-tert-butyl-m-cresol	1030.25	41763.4	0.93875	20.605
27.3131	219.176	[M-H]-	w/o MS2:4,6-Di-tert-butyl-m-cresol	1084.5	12423.9	0.794718	21.69
29.0203	219.176	[M-H]-	w/o MS2:4,6-Di-tert-butyl-m-cresol	1147.75	11092.4	0.789083	22.955
26.6749	219.176	[M-H]-	w/o MS2:4,6-Di-tert-butyl-m-cresol	1105.25	25655.2	0.826749	22.105
7.26875	219.176	[M-H]-	w/o MS2:2,6-di-tert-butyl-4-methylphenol	1054.25	42731.3	0.945515	21.085
0.8339	219.176	[M-H]-	w/o MS2:2,6-di-tert-butyl-4-methylphenol	1093.5	9772.61	0.903935	21.87
19.843	219.176	[M-H]-	w/o MS2:2,6-di-tert-butyl-4-methylphenol	1004.75	26087.2	0.926867	20.095
27.756	219.176	[M-H]-	w/o MS2:2,6-di-tert-butyl-4-methylphenol	1151.75	10760.1	0.931324	23.035
20.96	219.177	[M-H]-	w/o MS2:2,6-di-tert-butyl-4-methylphenol	1152.5	24681.9	0.889206	23.05
0.426	219.177	[M-H]-	w/o MS2:2,6-di-tert-butyl-4-methylphenol	1165.5	10417.2	0.906183	23.31
16.44	219.177	[M-H]-	w/o MS2:2,6-di-tert-butyl-4-methylphenol	1015.75	40277.8	0.944661	20.315
28.5918	219.178	[M-H]-	w/o MS2:2,6-di-tert-butyl-4-methylphenol	1087.5	9781.25	0.904274	21.75
16.44	221.06	[M-H]-	w/o MS2:cystathionine	1268.75	50310.1	0.909297	25.375
3.57097	223.075	[M-H]-	w/o MS2:Stavudine	1080	43795.1	0.909613	21.6
5.41687	224.105	[M-H]-	w/o MS2:9-(Methylsulfinyl)nonanenitrile	319525	12872600	0.943824	6390.47
7.26875	227.104	[M-H]-	w/o MS2:Pro-Hyp	2009.75	81459.9	0.944114	40.195
3.57097	227.104	[M-H2O-H]-	w/o MS2:Pro-Hyp	2339.5	94866.9	0.952577	46.79
16.44	229.083	[M-H]-	w/o MS2:Naproxen	2498.5	99073.6	0.909611	49.97
3.57097	229.119	[M-H]-	w/o MS2:dehydrocostus lactone	24373.2	988059	0.941688	487.45
1.73042	236.095	[M-H]-	w/o MS2:N-acetyl-O-methyltyrosine	2592.5	103890	0.932823	51.85
14.6108	239.068	[M-H2O-H]-	w/o MS2:Dinoseb	7094	283788	0.936418	141.88
2.5644	241.014	[M-H]-	w/o MS2:alpha-L-(-)-Fucose 1-phosphate bis(cyclohexylammonium) salt	17610.1	720374	0.964573	352.202
3.57097	241.12	[M-H2O-H]-	w/o MS2:Pyroglutamyl-Isoleucine	122028	4946769	0.874063	2440.57
5.41687	244.132	[M-H]-	w/o MS2:Leu-Gly-Gly	25307.8	1019558	0.932318	506.155
9.1103	245.043	[M-H]-	w/o MS2:2,2`,4,4`-Tetrahydroxybenzophenone	2804.25	113075	0.939638	56.085
12.7807	245.115	[M-H]-	w/o MS2:Loxoprofen	11321	452233	0.935045	226.42
3.57097	245.116	[M-H]-	w/o MS2:Loxoprofen	9395	380846	0.942065	187.9
3.57097	248.097	[M-H]-	w/o MS2:(2E,4E)-N-(2-methylpropyl)-6-thiophen-2-ylhexa-2,4-dienamide	2258.75	91563.2	0.94238	45.175
3.57097	252.089	[M-H]-	w/o MS2:N-[1-(4-methoxy-6-oxopyran-2-yl)-2-methylbutyl]acetamide	42827.9	1736144	0.941895	856.558
28.5918	255.232	[M-H]-	w/o MS2:hexadecanoic acid	2426.75	21826.8	0.904274	48.535
29.8399	255.232	[M-H]-	w/o MS2:hexadecanoic acid	2068	17966.3	0.903407	41.36
29.4308	255.232	[M-H]-	w/o MS2:hexadecanoic acid	2272.75	20394.8	0.90336	45.455
29.0203	255.232	[M-H]-	w/o MS2:hexadecanoic acid	2363	22837.2	0.789083	47.26
28.1825	255.232	[M-H]-	w/o MS2:Palmitic acid	2095.75	18806.5	0.903167	41.915
27.756	255.233	[M-H]-	w/o MS2:ISOPALMITIC ACID	2111.25	19724.1	0.931324	42.225
0.426	255.233	[M-H]-	w/o MS2:ISOPALMITIC ACID	1818	16249.3	0.906183	36.36
2.5644	255.236	[M-H]-	w/o MS2:Palmitic acid	61122.5	2534557	0.906479	1209.83
3.57097	256.059	[M-H]-	w/o MS2:Propachlor ESA	4402.25	178514	0.944466	88.045
14.6108	257.079	[M-H]-	w/o MS2:5-Methyluridine	54065.5	2162830	0.935931	1081.31
3.57097	258.058	[M-H]-	w/o MS2:2-Thiocytidine	1597.75	64798.2	0.947932	31.955
3.57097	259.076	[M-H2O-H]-	w/o MS2:Peucenin	20234.9	820398	0.958118	404.685
3.57097	259.128	[M-H]-	w/o MS2:gamma-Glutamylleucine	9178.12	372120	0.941936	183.537
10.9504	259.13	[M-H]-	w/o MS2:gamma-Glutamylleucine	1303.25	52216.5	0.937585	26.065
12.7807	259.132	[M-H]-	w/o MS2:gamma-Glutamylleucine	6941.25	277278	0.934984	138.825
18.1702	261.073	[M-H]-	w/o MS2:Asp-Glu	1804	69582.8	0.9231	36.08
16.44	261.074	[M-H]-	w/o MS2:Asp-Glu	3568.75	141512	0.944968	71.375
3.57097	261.123	[M-H2O-H]-	w/o MS2:(2R,3R,4S,5S,6R)-2-[(Z)-hex-3-enoxy]-6-(hydroxymethyl)oxane-3,4,5-triol	3639.25	147553	0.943583	72.785
3.57097	265.12	[M-H]-	w/o MS2:conocarpan	4861.25	197061	0.942429	97.225
28.5918	265.147	[M-H]-	w/o MS2:Lauryl sulfate	3009	27063.7	0.904274	60.18
29.8399	265.147	[M-H]-	w/o MS2:Lauryl sulfate	1529.5	13287.9	0.903407	30.59
29.0203	265.147	[M-H]-	w/o MS2:C12-AS (TENTATIVE)	2292.75	22158.3	0.789083	45.855
14.6108	265.147	[M-H]-	w/o MS2:C12-AS (TENTATIVE)	1139.25	46024.3	0.9462	22.785
28.1825	265.147	[M-H]-	w/o MS2:C12-AS (TENTATIVE)	3689	33103.7	0.903167	73.78
19.843	265.147	[M-H]-	w/o MS2:Lauryl sulfate	2533	65766.5	0.926867	50.66
18.1702	265.147	[M-H]-	w/o MS2:Lauryl sulfate	2675.75	103207	0.9231	53.515
25.4848	265.147	[M-H]-	w/o MS2:Lauryl sulfate	4364	101796	0.905598	87.28
23.1229	265.147	[M-H]-	w/o MS2:Lauryl sulfate	4090	100318	0.952234	81.8
20.96	265.147	[M-H]-	w/o MS2:Lauryl sulfate	3096.75	66320	0.889206	61.935
24.2411	265.147	[M-H]-	w/o MS2:Lauryl sulfate	3924.25	113423	0.913086	78.485
22.0415	265.148	[M-H]-	w/o MS2:Lauryl sulfate	3784	79059.1	0.889982	75.68
16.44	265.148	[M-H]-	w/o MS2:C12-AS (TENTATIVE)	2210.25	87643.6	0.910467	44.205
27.3131	265.149	[M-H]-	w/o MS2:C12-AS (TENTATIVE)	4796.25	54945.2	0.794718	95.925
29.4308	265.149	[M-H]-	w/o MS2:C12-AS (TENTATIVE)	1960.5	17592.8	0.90336	39.21
26.6749	265.149	[M-H]-	w/o MS2:C12-AS (TENTATIVE)	5444.5	126378	0.826749	108.89
0.8339	265.149	[M-H]-	w/o MS2:C12-AS (TENTATIVE)	1052.25	9403.96	0.903935	21.045
27.756	265.15	[M-H]-	w/o MS2:C12-AS (TENTATIVE)	4304.75	40216.6	0.931324	86.095
1.73042	265.15	[M-H]-	w/o MS2:C12-AS (TENTATIVE)	2242.75	89900.4	0.934248	44.855
0.426	265.15	[M-H]-	w/o MS2:C12-AS (TENTATIVE)	1018.25	9101.12	0.906183	20.365
3.57097	267.072	[M-H]-	w/o MS2:4-Malonyl ononin	2001.25	81124.9	0.945659	40.025
2.39825	269.248	[M-H]-	w/o MS2:Heptadecanoic acid	3307.75	141704	0.614732	66.155
3.57097	271.13	[M-H2O-H]-	w/o MS2:ANGOLENSIN (R)	1404.5	56992.7	0.931091	28.09
5.41687	271.178	[M-H]-	w/o MS2:Naringenin	11751	473405	0.933004	235.02
29.4308	272.062	[M-H]-	w/o MS2:Tolcapone	3035.25	27237.2	0.90336	60.705
28.1825	272.062	[M-H]-	w/o MS2:Tolcapone	6419	57601.7	0.903167	128.38
25.4848	272.062	[M-H]-	w/o MS2:Tolcapone	5249	122440	0.905598	104.98
1.73042	272.062	[M-H]-	w/o MS2:Tolcapone	1135	45705	0.934442	22.7
20.96	272.062	[M-H]-	w/o MS2:Tolcapone	3428.75	73432.6	0.889155	68.575
24.2411	272.062	[M-H]-	w/o MS2:Tolcapone	4603.25	133048	0.913086	92.065
22.0415	272.062	[M-H]-	w/o MS2:Tolcapone	3686.25	77020.8	0.916118	73.725
3.57097	272.062	[M-H]-	w/o MS2:Tolcapone	13547.8	550898	0.939624	270.918
9.1103	272.062	[M-H]-	w/o MS2:Tolcapone	1546.75	68779.5	0.888472	30.935
16.44	272.063	[M-H]-	w/o MS2:Tolcapone	15990.8	634134	0.909096	319.815
10.9504	273.11	[M-H]-	w/o MS2:(5E)-4-methoxy-5-[methoxy-[(2R,3S)-3-phenyloxiran-2-yl]methylidene]furan-2-one	3886.88	155758	0.941683	77.7375
3.57097	277.088	[M-H]-	w/o MS2:DIHYDROTANSHINONE I	1120.25	45442	0.943564	22.405
10.9504	279.098	[M-H]-	w/o MS2:Asp-Phe	2318.75	92903.9	0.937387	46.375
3.57097	280.055	[M-H]-	w/o MS2:Flufenamic acid	1342.12	54431.1	0.942455	26.8425
1.73042	281.249	[M-H]-	w/o MS2:Oleic acid	8680.25	348428	0.93458	173.605
29.8399	283.263	[M-H]-	w/o MS2:Methyl Heptadecanoic acid	1151	9999.6	0.903407	23.02
29.4308	283.263	[M-H]-	w/o MS2:Methyl Heptadecanoic acid	1286.5	11544.6	0.90336	25.73
28.1825	283.263	[M-H]-	w/o MS2:Methyl Heptadecanoic acid	1230.25	11039.8	0.903167	24.605
28.5918	283.265	[M-H]-	w/o MS2:Stearic acid	1318.75	11861.2	0.904274	26.375
29.0203	283.265	[M-H]-	w/o MS2:Stearic acid	1230.75	11894.6	0.789083	24.615
27.756	283.266	[M-H]-	w/o MS2:Stearic acid	1126	10519.5	0.931324	22.52
1.73042	283.268	[M-H]-	w/o MS2:AVOCADYNE	3003.5	120864	0.93697	60.07
3.57097	289.14	[M-H]-	w/o MS2:Catechin	1379.75	55931.1	0.941827	27.595
3.57097	291.099	[M-H]-	w/o MS2:Coumatetralyl	1447.75	58687.6	0.931005	28.955
3.57097	293.115	[M-H]-	w/o MS2:Aspartame	3061.75	124114	0.935983	61.235
5.41687	295.139	[M-H]-	w/o MS2:[(2S,3S)-2-[(E,3R,4S)-3,4-dihydroxypent-1-enyl]-6-oxo-2,3-dihydropyran-3-yl] (E)-2-methylbut-2-enoate	3541.25	142664	0.932318	70.825
3.57097	299.208	[M-H]-	w/o MS2:angoletin	2531.75	102630	0.942369	50.635
5.41687	301.13	[M-H]-	w/o MS2:5,7-dihydroxy-2-(4-hydroxy-3-methoxyphenyl)-2,3-dihydrochromen-4-one	1808.75	72868	0.932288	36.175
3.57097	301.159	[M-H2O-H]-	w/o MS2:5,7-dihydroxy-2-(3-hydroxy-4-methoxyphenyl)-2,3-dihydrochromen-4-one	2787.75	113007	0.941787	55.755
1.73042	303.231	[M-H]-	w/o MS2:Arachidonic acid	2143.75	86100.3	0.935586	42.875
3.57097	304.127	[M-H]-	w/o MS2:Imazamox	1510.12	61338.6	0.931273	30.2025
3.57097	307.131	[M-H2O-H]-	w/o MS2:Caffeoyl lysine	1356.75	55048.9	0.94213	27.135
27.3131	307.157	[M-H]-	w/o MS2:8-(3-methoxy-2-(methoxycarbonyl)phenyl)octanoic acid	1060.25	12146.1	0.794718	21.205
26.6749	307.158	[M-H]-	w/o MS2:8-(3-methoxy-2-(methoxycarbonyl)phenyl)octanoic acid	1355.5	31464	0.826749	27.11
25.4848	307.158	[M-H]-	w/o MS2:8-(3-methoxy-2-(methoxycarbonyl)phenyl)octanoic acid	1021.25	23822.1	0.905598	20.425
24.2411	307.161	[M-H]-	w/o MS2:Bestatin	1041.25	30095.4	0.913086	20.825
5.41687	309.083	[M-H]-	w/o MS2:(3S,3'R)-3'-(3-hydroxyphenyl)-4-methylspiro[1H-1,4-benzodiazepine-3,2'-oxirane]-2,5-dione	18563.2	747846	0.932318	371.265
16.44	309.173	[M-H]-	w/o MS2:C12-AE1S (TENTATIVE)	1085.75	43053.5	0.944661	21.715
27.3131	309.173	[M-H]-	w/o MS2:C12-AE1S (TENTATIVE)	2312.5	26491.7	0.794718	46.25
29.0203	309.174	[M-H]-	w/o MS2:Mestranol	1047.5	10123.6	0.789083	20.95
28.1825	309.174	[M-H]-	w/o MS2:Mestranol	1652	14824.4	0.903167	33.04
26.6749	309.174	[M-H]-	w/o MS2:Mestranol	2387.5	55418.9	0.826749	47.75
19.843	309.174	[M-H]-	w/o MS2:C12-AE1S (TENTATIVE)	1643.75	42678.1	0.939906	32.875
18.1702	309.174	[M-H]-	w/o MS2:C12-AE1S (TENTATIVE)	1554.5	59959.2	0.923314	31.09
27.756	309.174	[M-H]-	w/o MS2:C12-AE1S (TENTATIVE)	2103	19647	0.931324	42.06
25.4848	309.174	[M-H]-	w/o MS2:C12-AE1S (TENTATIVE)	2189	51061.4	0.905598	43.78
20.96	309.174	[M-H]-	w/o MS2:C12-AE1S (TENTATIVE)	1886	40390.6	0.889118	37.72
23.1229	309.174	[M-H]-	w/o MS2:C12-AE1S (TENTATIVE)	2262.25	55487.6	0.952234	45.245
22.0415	309.175	[M-H]-	w/o MS2:C12-AE1S (TENTATIVE)	2147.25	44862.5	0.916206	42.945
28.5918	309.176	[M-H]-	w/o MS2:C12-AE1S (TENTATIVE)	1309.5	11778	0.904274	26.19
24.2411	309.177	[M-H]-	w/o MS2:C12-AE1S (TENTATIVE)	2284.75	66036.4	0.913086	45.695
3.57097	309.177	[M-H]-	w/o MS2:C12-AE1S (TENTATIVE)	1011.75	41013.4	0.942637	20.235
26.6749	311.169	[M-H]-	w/o MS2:C11-LAS (STANDARD MIX)	1055.5	24500.4	0.826749	21.11
3.57097	311.173	[M-H]-	w/o MS2:1-[2-methyl-6-[(2S,3R,4S,5S,6R)-3,4,5-trihydroxy-6-(hydroxymethyl)oxan-2-yl]oxyphenyl]ethanone	1190	48239.2	0.930603	23.8
1.73042	311.222	[M-H]-	w/o MS2:FA 18:2+2O	2651.75	106265	0.932495	53.035
3.57097	312.157	[M-H2O-H]-	w/o MS2:feruloyltyramine	21465.5	870162	0.941693	429.31
3.57097	313.103	[M-H]-	w/o MS2:4-Hydroxy-2',4',6'-trimethoxychalcone	2068	83830.8	0.931369	41.36
1.73042	313.214	[M-H]-	w/o MS2:delta9-Tetrahydrocannabinol	230850	9251340	0.932534	4616.99
2.5644	315.052	[M-H]-	w/o MS2:SPA-5DC (TENTATIVE)	2810	116351	0.834293	56.2
9.1103	315.156	[M-H]-	w/o MS2:1,7-bis(4-hydroxyphenyl)heptane-3,5-diol	1196	48225.9	0.939638	23.92
7.26875	315.16	[M-H]-	w/o MS2:1,7-bis(4-hydroxyphenyl)heptane-3,5-diol	1451.5	58832.7	0.944016	29.03
5.41687	315.168	[M-H]-	w/o MS2:Pinoxaden-TP NOA 407854	2925.5	117858	0.932907	58.51
3.57097	316.186	[M-H]-	w/o MS2:Nateglinide	10691.8	433428	0.942183	213.835
3.57097	317.168	[M-H]-	w/o MS2:Tomelukast	12917.4	523721	0.94211	258.348
3.57097	323.172	[M-H]-	w/o MS2:[(2R,4S,5R)-5-ethenyl-1-azabicyclo[2.2.2]octan-2-yl]-(6-methoxyquinolin-4-yl)methanol	6936.5	281216	0.941745	138.73
3.57097	324.051	[M-H]-	w/o MS2:GSK232420A	20495.1	830839	0.930395	409.902
27.3131	324.052	[M-H]-	w/o MS2:GSK232420A	1601.5	18346.6	0.794718	32.03
28.5918	324.052	[M-H]-	w/o MS2:GSK232420A	1978.5	17795.1	0.904274	39.57
29.8399	324.052	[M-H]-	w/o MS2:GSK232420A	1372.5	11923.9	0.903407	27.45
29.4308	324.052	[M-H]-	w/o MS2:GSK232420A	1595.5	14317.4	0.90336	31.91
29.0203	324.052	[M-H]-	w/o MS2:GSK232420A	1647.75	15924.7	0.789083	32.955
28.1825	324.053	[M-H]-	w/o MS2:GSK232420A	1839.25	16504.7	0.903167	36.785
12.7807	324.053	[M-H]-	w/o MS2:GSK232420A	1315	52529.5	0.935045	26.3
26.6749	324.053	[M-H]-	w/o MS2:GSK232420A	1772.25	41137.7	0.826749	35.445
27.756	324.053	[M-H]-	w/o MS2:GSK232420A	1849.75	17281.1	0.931324	36.995
18.1702	324.053	[M-H]-	w/o MS2:GSK232420A	1952.25	75301	0.923227	39.045
24.2411	324.053	[M-H]-	w/o MS2:GSK232420A	1119	32342.6	0.913086	22.38
22.0415	324.053	[M-H]-	w/o MS2:GSK232420A	1165.5	24350.8	0.889982	23.31
16.44	324.054	[M-H]-	w/o MS2:GSK232420A	1821.25	72218.5	0.910045	36.425
5.41687	325.058	[M-H]-	w/o MS2:Triphenylphosphate	1119.75	45110.7	0.932318	22.395
3.57097	325.111	[M-H]-	w/o MS2:7-[(E)-3-methyl-4-(4-methyl-5-oxo-2H-furan-2-yl)but-2-enoxy]chromen-2-one	8121.5	329222	0.930374	162.43
7.26875	325.113	[M-H]-	w/o MS2:7-[(E)-3-methyl-4-(4-methyl-5-oxo-2H-furan-2-yl)but-2-enoxy]chromen-2-one	1042.75	42265.1	0.933412	20.855
9.1103	325.113	[M-H]-	w/o MS2:7-[(E)-3-methyl-4-(4-methyl-5-oxo-2H-furan-2-yl)but-2-enoxy]chromen-2-one	1033	41653.3	0.939638	20.66
3.57097	327.073	[M-H]-	w/o MS2:Bergenin	2005	81276.9	0.942089	40.1
1.73042	327.233	[M-H]-	w/o MS2:Docosahexaenoic acid	5102.25	204465	0.933721	102.045
3.57097	328.187	[M-H]-	w/o MS2:Trilostane	2405	97491.8	0.942255	48.1
5.41687	329.11	[M-H]-	w/o MS2:Pesticide4_Halofenozide_C18H19ClN2O2_N'-Benzoyl-4-chloro-N'-(2-methyl-2-propanyl)benzohydrazide	1888.75	76090.9	0.944051	37.775
3.57097	330.11	[M-H]-	w/o MS2:Nizatidine	1160	47023.1	0.930374	23.2
3.57097	330.168	[M-H]-	w/o MS2:Bucharaine	18968	768908	0.930374	379.36
25.4848	330.913	[M-H]-	w/o MS2:SPARTEINE SULFATE	1033.5	24107.8	0.905598	20.67
28.5918	332.081	[M-H]-	w/o MS2:CI-959	1510.5	13585.8	0.904274	30.21
25.4848	332.082	[M-H]-	w/o MS2:CI-959	4789.25	111716	0.905598	95.785
20.96	332.082	[M-H]-	w/o MS2:CI-959	3480.5	74538.4	0.889206	69.61
27.3131	332.083	[M-H]-	w/o MS2:CI-959	3326.75	38110.8	0.794718	66.535
14.6108	332.083	[M-H]-	w/o MS2:CI-959	2199.75	87998.5	0.935925	43.995
12.7807	332.084	[M-H]-	w/o MS2:CI-959	1802.5	72003.3	0.935045	36.05
26.6749	332.084	[M-H]-	w/o MS2:CI-959	4609.25	106990	0.826749	92.185
19.843	332.084	[M-H]-	w/o MS2:CI-959	2742.25	71199.4	0.926867	54.845
18.1702	332.084	[M-H]-	w/o MS2:CI-959	3649.75	140776	0.9231	72.995
27.756	332.084	[M-H]-	w/o MS2:CI-959	2385	22281.6	0.931324	47.7
23.1229	332.084	[M-H]-	w/o MS2:CI-959	3823.5	93781.4	0.952234	76.47
24.2411	332.084	[M-H]-	w/o MS2:CI-959	4644	134226	0.913086	92.88
5.41687	332.084	[M-H]-	w/o MS2:CI-959	1614.25	65032.3	0.932318	32.285
22.0415	332.084	[M-H]-	w/o MS2:CI-959	4080.5	85253.9	0.889982	81.61
16.44	332.085	[M-H]-	w/o MS2:CI-959	3076.5	121993	0.944661	61.53
29.0203	332.086	[M-H]-	w/o MS2:CI-959	1382.25	13358.8	0.789083	27.645
28.1825	332.086	[M-H]-	w/o MS2:CI-959	1818.25	16316.3	0.903167	36.365
10.9504	332.089	[M-H]-	w/o MS2:Flurtamone	1103.25	44203.2	0.937387	22.065
3.57097	333.15	[M-H]-	w/o MS2:Eseroline Fumarate	5809.5	235500	0.952537	116.19
1.73042	333.208	[M-H2O-H]-	w/o MS2:4'-ethenyl-2'-hydroxy-1,4',4a-trimethyl-5-oxospiro[2,3,4,7,8,8a-hexahydronaphthalene-6,1'-cyclopentane]-1-carboxylic acid	1386	55541.9	0.93257	27.72
1.73042	335.221	[M-H2O-H]-	w/o MS2:5-HpETE	2124.75	85146.2	0.933262	42.495
3.57097	337.191	[M-H]-	w/o MS2:coronardine	1486	60719.8	0.937719	29.72
1.73042	337.239	[M-H]-	w/o MS2:Aphidicolin	5586	223851	0.932719	111.72
7.26875	341.11	[M-H]-	w/o MS2:Melibiose	1761.75	71407.9	0.933412	35.235
1.73042	342.267	[M-H]-	w/o MS2:LAUROYLCARNITINE	1315.25	52706.7	0.932805	26.305
1.73042	347.197	[M-H]-	w/o MS2:Cohumulone	139944	5608046	0.932456	2798.88
1.73042	351.219	[M-H]-	w/o MS2:Griseofulvin	2067.75	82862	0.94916	41.355
1.73042	352.288	[M-H2O-H]-	w/o MS2:Oleyl sarcosine	2908.25	116544	0.932835	58.165
23.1229	353.198	[M-H]-	w/o MS2:(E)-3-(4-acetyloxy-2,3-dihydroxy-2,5,5,8a-tetramethyl-3,4,4a,6,7,8-hexahydro-1H-naphthalen-1-yl)prop-2-enoic acid	1340	32867	0.952234	26.8
27.3131	353.2	[M-H]-	w/o MS2:(E)-3-(4-acetyloxy-2,3-dihydroxy-2,5,5,8a-tetramethyl-3,4,4a,6,7,8-hexahydro-1H-naphthalen-1-yl)prop-2-enoic acid	1558	17848.2	0.794718	31.16
28.1825	353.2	[M-H]-	w/o MS2:(E)-3-(4-acetyloxy-2,3-dihydroxy-2,5,5,8a-tetramethyl-3,4,4a,6,7,8-hexahydro-1H-naphthalen-1-yl)prop-2-enoic acid	1149	10310.7	0.903167	22.98
26.6749	353.2	[M-H]-	w/o MS2:(E)-3-(4-acetyloxy-2,3-dihydroxy-2,5,5,8a-tetramethyl-3,4,4a,6,7,8-hexahydro-1H-naphthalen-1-yl)prop-2-enoic acid	1514.25	35149	0.826749	30.285
19.843	353.201	[M-H]-	w/o MS2:(E)-3-(4-acetyloxy-2,3-dihydroxy-2,5,5,8a-tetramethyl-3,4,4a,6,7,8-hexahydro-1H-naphthalen-1-yl)prop-2-enoic acid	1032.5	26807.7	0.926867	20.65
27.756	353.201	[M-H]-	w/o MS2:(E)-3-(4-acetyloxy-2,3-dihydroxy-2,5,5,8a-tetramethyl-3,4,4a,6,7,8-hexahydro-1H-naphthalen-1-yl)prop-2-enoic acid	1316.75	12301.6	0.931324	26.335
18.1702	353.201	[M-H]-	w/o MS2:(E)-3-(4-acetyloxy-2,3-dihydroxy-2,5,5,8a-tetramethyl-3,4,4a,6,7,8-hexahydro-1H-naphthalen-1-yl)prop-2-enoic acid	1041.75	40181.7	0.9231	20.835
25.4848	353.201	[M-H]-	w/o MS2:(E)-3-(4-acetyloxy-2,3-dihydroxy-2,5,5,8a-tetramethyl-3,4,4a,6,7,8-hexahydro-1H-naphthalen-1-yl)prop-2-enoic acid	1371.5	31992.1	0.905598	27.43
20.96	353.201	[M-H]-	w/o MS2:(E)-3-(4-acetyloxy-2,3-dihydroxy-2,5,5,8a-tetramethyl-3,4,4a,6,7,8-hexahydro-1H-naphthalen-1-yl)prop-2-enoic acid	1256.5	26909.2	0.889206	25.13
24.2411	353.201	[M-H]-	w/o MS2:(E)-3-(4-acetyloxy-2,3-dihydroxy-2,5,5,8a-tetramethyl-3,4,4a,6,7,8-hexahydro-1H-naphthalen-1-yl)prop-2-enoic acid	1471	42516.5	0.913086	29.42
22.0415	353.204	[M-H]-	w/o MS2:xanthohumol	1133.5	23682.2	0.889982	22.67
1.73042	353.233	[M-H]-	w/o MS2:Prostaglandin E1	7481.25	299800	0.931579	149.625
3.57097	357.216	[M-H]-	w/o MS2:15,16-dimethoxytricyclo[12.3.1.1?,?]nonadeca-1(18),2,4,6(19),14,16-hexaene-3,9,17-triol	13866	562088	0.930538	277.32
1.73042	359.224	[M-H2O-H]-	w/o MS2:(1R,5R,9S,15S)-15-(acetyloxy)-5,9-dimethyl-14-methylidenetetracyclo[11.2.1.0?,??.0?,?]hexadecane-5-carboxylic acid	1188	47607.3	0.933714	23.76
28.1825	364.054	[M-H]-	w/o MS2:Indapamide	3120.5	28002.2	0.903167	62.41
12.7807	364.054	[M-H]-	w/o MS2:Indapamide	2079	83048.5	0.935045	41.58
19.843	364.054	[M-H]-	w/o MS2:Indapamide	6385.5	165792	0.940478	127.71
27.756	364.054	[M-H]-	w/o MS2:Indapamide	4103.75	38338.8	0.931324	82.075
25.4848	364.054	[M-H]-	w/o MS2:Indapamide	11194	261115	0.905598	223.88
20.96	364.054	[M-H]-	w/o MS2:Indapamide	7430.5	159132	0.889184	148.61
24.2411	364.054	[M-H]-	w/o MS2:Indapamide	9913	286517	0.913086	198.26
28.5918	364.056	[M-H]-	w/o MS2:Indapamide	2702.5	24307	0.904274	54.05
29.8399	364.056	[M-H]-	w/o MS2:Indapamide	1425.5	12384.4	0.903407	28.51
29.4308	364.056	[M-H]-	w/o MS2:Indapamide	1691.5	15178.9	0.90336	33.83
29.0203	364.056	[M-H]-	w/o MS2:Indapamide	2044.5	19759.1	0.789083	40.89
14.6108	364.056	[M-H]-	w/o MS2:Indapamide	3102	124092	0.935925	62.04
10.9504	364.056	[M-H]-	w/o MS2:Indapamide	1302.75	52196.5	0.937387	26.055
18.1702	364.057	[M-H]-	w/o MS2:Indapamide	5618.5	216713	0.923358	112.37
23.1229	364.057	[M-H]-	w/o MS2:Indapamide	9107.5	223385	0.952234	182.15
22.0415	364.057	[M-H]-	w/o MS2:Indapamide	8775.25	183341	0.916035	175.505
16.44	364.058	[M-H]-	w/o MS2:Indapamide	3994.75	158405	0.944661	79.895
27.3131	364.058	[M-H]-	w/o MS2:Indapamide	5664.25	64888.9	0.794718	113.285
26.6749	364.059	[M-H]-	w/o MS2:Indapamide	9277.75	215356	0.826749	185.555
3.57097	367.217	[M-H2O-H]-	w/o MS2:TXB3	1899.5	77000.3	0.941416	37.99
1.73042	372.038	[M-H]-	w/o MS2:Gluconapin	1140.75	45713.8	0.932445	22.815
1.73042	375.216	[M-H2O-H]-	w/o MS2:RvD1	2428.5	97318.5	0.932445	48.57
3.57097	377.185	[M-H]-	w/o MS2:(2R,3S,4S,5R,6S)-2-(hydroxymethyl)-6-[4-(hydroxymethyl)-1-propan-2-ylcyclohex-3-en-1-yl]oxyoxane-3,4,5-triol	1984.25	80435.8	0.941709	39.685
1.73042	377.201	[M-H]-	w/o MS2:5-[(4S,8aS)-4-acetyloxy-2,5,5,8a-tetramethyl-3-oxo-4a,6,7,8-tetrahydro-4H-naphthalen-1-yl]-3-methylpentanoic acid	8624	345594	0.932619	172.48
1.73042	379.219	[M-H]-	w/o MS2:NCGC00380522-01_C20H30O4_1-Phenanthrenecarboxylic acid, 1,2,3,4,4a,4b,5,6,7,9,10,10a-dodecahydro-7-hydroxy-1,4a-dimethyl-7-(1-methylethyl)-9-oxo-	2175	87159.9	0.932671	43.5
1.73042	381.182	[M-H2O-H]-	w/o MS2:methyl (1S,12S,13E)-13-ethylidene-18-(hydroxymethyl)-4-methoxy-8,15-diazapentacyclo[10.5.1.0?,?.0?,?.0??,??]octadeca-2,4,6,8-tetraene-18-carboxylate	4376.5	175427	0.932641	87.53
1.73042	381.267	[M-H]-	w/o MS2:Ochrephilone	2034.5	81529.5	0.932671	40.69
3.57097	383.192	[M-H2O-H]-	w/o MS2:4MeC13SPC	1295.5	52515.8	0.930374	25.91
3.57097	387.237	[M-H]-	w/o MS2:5Alpha-Cholestanol	9022.75	365756	0.941689	180.455
7.26875	389.145	[M-H]-	w/o MS2:methyl (1S)-7-hydroxy-7-methyl-1-[(2S,3R,4S,5S,6R)-3,4,5-trihydroxy-6-(hydroxymethyl)oxan-2-yl]oxy-4a,5,6,7a-tetrahydro-1H-cyclopenta[c]pyran-4-carboxylate	1996.25	80912.8	0.933412	39.925
3.57097	390.166	[M-H]-	w/o MS2:S-HEXYL-GLUTATHIONE	4263	172813	0.941713	85.26
3.57097	391.215	[M-H]-	w/o MS2:Dehydrorotenone	11203.2	454372	0.944263	224.065
1.73042	391.223	[M-H]-	w/o MS2:Dehydrorotenone	4477.75	180331	0.939298	89.555
19.843	392.877	[M-H]-	w/o MS2:Thiophanic acid	20502.5	532324	0.926867	410.05
25.4848	392.877	[M-H]-	w/o MS2:Thiophanic acid	14253	332471	0.905598	285.06
20.96	392.877	[M-H]-	w/o MS2:Thiophanic acid	20351.2	435842	0.889206	407.025
23.1229	392.877	[M-H]-	w/o MS2:Thiophanic acid	17696.8	434059	0.952234	353.935
24.2411	392.877	[M-H]-	w/o MS2:Thiophanic acid	16338	472219	0.913086	326.76
22.0415	392.877	[M-H]-	w/o MS2:Thiophanic acid	19932.8	416455	0.889982	398.655
26.6749	392.882	[M-H]-	w/o MS2:Thiophanic acid	4270	99115.8	0.826749	85.4
1.73042	393.177	[M-H]-	w/o MS2:Deguelin(-)	2304	92329.3	0.932445	46.08
1.73042	395.193	[M-H]-	w/o MS2:Hexose + C10H19O2	1223.75	49039.9	0.932445	24.475
1.73042	397.174	[M-H]-	w/o MS2:Tetrahydroalstonine	1090.5	43700.2	0.932445	21.81
3.57097	397.208	[M-H2O-H]-	w/o MS2:Pesticide4_Tebufenozide_C22H28N2O2_Benzoic acid, 3,5-dimethyl-, 1-(1,1-dimethylethyl)-2-(4-ethylbenzoyl)hydrazide	19077	773327	0.930374	381.54
1.73042	398.266	[M-H2O-H]-	w/o MS2:(3Z)-3-[[1,6-dimethyl-2-[(1E,3E)-penta-1,3-dienyl]-4a,5,6,7,8,8a-hexahydro-2H-naphthalen-1-yl]-hydroxymethylidene]-5-(1-hydroxyethyl)pyrrolidine-2,4-dione	26558.2	1064282	0.932445	531.165
1.73042	399.186	[M-H]-	w/o MS2:4-hydroxy-9-(4-hydroxy-3,5-dimethoxyphenyl)-5a,6,8a,9-tetrahydro-5H-[2]benzofuro[5,6-f][1,3]benzodioxol-8-one	1429.5	57285.1	0.932445	28.59
7.26875	404.107	[M-H]-	w/o MS2:E-3,4,5'-trihydroxy-3'-glucopyranosylstilbene	4593.75	186196	0.933508	91.875
3.57097	404.19	[M-H]-	w/o MS2:Nifekalant	2086.75	84590.8	0.946332	41.735
3.57097	407.207	[M-H2O-H]-	w/o MS2:[6,10a-dihydroxy-4-(hydroxymethyl)-4,7,11b-trimethyl-9-oxo-1,2,3,4a,5,6,6a,7,11,11a-decahydronaphtho[2,1-f][1]benzofuran-5-yl] acetate	2189.5	88756	0.941857	43.79
3.57097	411.237	[M-H]-	w/o MS2:Grayanotoxin I	2948	119503	0.94191	58.96
3.57097	415.222	[M-H]-	w/o MS2:Ramipril	3320.25	134593	0.930374	66.405
9.1103	417.149	[M-H]-	w/o MS2:Sekikaic acid	11775.5	474819	0.939638	235.51
3.57097	419.191	[M-H]-	w/o MS2:NCGC00380210-01_C18H30O8_Cyclopentaneacetic acid, 3-(hexopyranosyloxy)-2-[(2Z)-2-penten-1-yl]-	1431.25	58018.8	0.930374	28.625
3.57097	421.211	[M-H]-	w/o MS2:Oct-1-en-3-yl Ara (1-6)Glu	1593	64575.6	0.941943	31.86
3.57097	423.202	[M-H2O-H]-	w/o MS2:NCGC00380973-01_C21H30O6_	2285.75	92657.7	0.94535	45.715
27.756	424.019	[M-H]-	w/o MS2:EP_M424	1015.5	9487.18	0.931324	20.31
20.96	424.019	[M-H]-	w/o MS2:EP_M424	1012	21673	0.889206	20.24
27.3131	424.021	[M-H]-	w/o MS2:EP_M424	1220.25	13979	0.794718	24.405
26.6749	424.022	[M-H]-	w/o MS2:EP_M424	1533	35584.2	0.826749	30.66
18.1702	424.022	[M-H]-	w/o MS2:EP_M424	1145.5	44183.5	0.9231	22.91
25.4848	424.022	[M-H]-	w/o MS2:EP_M424	1799.75	41981.6	0.905598	35.995
24.2411	424.022	[M-H]-	w/o MS2:EP_M424	1602.75	46324.5	0.913086	32.055
22.0415	424.023	[M-H]-	w/o MS2:EP_M424	1256.75	26257.3	0.889982	25.135
18.1702	426.016	[M-H2O-H]-	w/o MS2:ADP	1193.25	46025.3	0.9231	23.865
20.96	426.019	[M-H2O-H]-	w/o MS2:ADP	8604.25	184269	0.889206	172.085
24.2411	426.019	[M-H2O-H]-	w/o MS2:ADP	8590.5	248292	0.913086	171.81
26.6749	426.022	[M-H2O-H]-	w/o MS2:Adenosine diphosphate	3971.25	92190.8	0.869858	79.425
19.843	426.022	[M-H2O-H]-	w/o MS2:ADENOSINE 5'-DIPHOSPHATE	8363	217136	0.926867	167.26
25.4848	426.022	[M-H2O-H]-	w/o MS2:Adenosine diphosphate	7332	171034	0.905769	146.64
23.1229	426.022	[M-H2O-H]-	w/o MS2:Adenosine diphosphate	9473.25	232356	0.952234	189.465
22.0415	426.023	[M-H2O-H]-	w/o MS2:ADENOSINE 3&#39;,5&#39;-DIPHOSPHATE	8413	175773	0.889982	168.26
27.3131	426.024	[M-H2O-H]-	w/o MS2:ADENOSINE 3&#39;,5&#39;-DIPHOSPHATE	1093.5	12527	0.794718	21.87
1.73042	426.295	[M-H]-	w/o MS2:Adenosine-3',5'-diphosphate Sodium salt	3126	125270	0.932712	62.52
1.73042	427.214	[M-H]-	w/o MS2:NCGC00380371-01!5-hydroxy-2,2,6,6-tetramethyl-4-[3-methyl-1-[2,4,6-trihydroxy-3-(2-methylpropanoyl)phenyl]butyl]cyclohex-4-ene-1,3-dione	1178.5	47226.6	0.932445	23.57
3.57097	427.235	[M-H2O-H]-	w/o MS2:NCGC00347585-02!(1,9,9b-trihydroxy-6,6,9a-trimethyl-3,5,5a,7,8,9-hexahydro-1H-benzo[e][2]benzofuran-5-yl) hexanoate	9922	402209	0.930374	198.44
1.73042	431.161	[M-H]-	w/o MS2:Ilepatril	1444.75	57896.2	0.932445	28.895
3.57097	431.249	[M-H]-	w/o MS2:(1S,4aS,5S,7aS)-7-(acetyloxymethyl)-5-hydroxy-1-[(2S,3R,4S,5S,6R)-3,4,5-trihydroxy-6-(hydroxymethyl)oxan-2-yl]oxy-1,4a,5,7a-tetrahydrocyclopenta[c]pyran-4-carboxylic acid	2850	115531	0.930374	57
22.0415	433.147	[M-H]-	w/o MS2:NCGC00380812-01!3-(4-hydroxy-2,2-dimethyl-1-oxo-3,3a-dihydroimidazo[1,2-a]indol-4-yl)-2-(4-oxoquinazolin-3-yl)propanoic acid	1093.75	22851.7	0.916382	21.875
26.6749	433.151	[M-H]-	w/o MS2:NCGC00380812-01!3-(4-hydroxy-2,2-dimethyl-1-oxo-3,3a-dihydroimidazo[1,2-a]indol-4-yl)-2-(4-oxoquinazolin-3-yl)propanoic acid	1306.5	30326.6	0.826749	26.13
25.4848	433.152	[M-H]-	w/o MS2:NCGC00380812-01!3-(4-hydroxy-2,2-dimethyl-1-oxo-3,3a-dihydroimidazo[1,2-a]indol-4-yl)-2-(4-oxoquinazolin-3-yl)propanoic acid	1595.75	37223.1	0.905598	31.915
23.1229	433.152	[M-H]-	w/o MS2:NCGC00380812-01!3-(4-hydroxy-2,2-dimethyl-1-oxo-3,3a-dihydroimidazo[1,2-a]indol-4-yl)-2-(4-oxoquinazolin-3-yl)propanoic acid	1284.75	31511.9	0.952234	25.695
24.2411	433.152	[M-H]-	w/o MS2:NCGC00380812-01!3-(4-hydroxy-2,2-dimethyl-1-oxo-3,3a-dihydroimidazo[1,2-a]indol-4-yl)-2-(4-oxoquinazolin-3-yl)propanoic acid	1332.75	38520.6	0.913086	26.655
3.57097	435.183	[M-H]-	w/o MS2:Artocaprin	1288.25	52221.9	0.930374	25.765
26.6749	436.055	[M-H]-	w/o MS2:Glucoraphanin (4-methylsulfinylbutyl glucosinolate)	1307.75	30355.7	0.826749	26.155
23.1229	436.056	[M-H]-	w/o MS2:Glucoraphanin (4-methylsulfinylbutyl glucosinolate)	1211	29703	0.952234	24.22
25.4848	436.058	[M-H]-	w/o MS2:Glucoraphanin (4-methylsulfinylbutyl glucosinolate)	1354.75	31601.4	0.905598	27.095
24.2411	436.062	[M-H]-	w/o MS2:Glucoraphanin (4-methylsulfinylbutyl glucosinolate)	1067.25	30846.9	0.913086	21.345
3.57097	436.314	[M-H]-	w/o MS2:4-methylsulfinylbutyl glucosinolate	3026.75	122696	0.930374	60.535
7.26875	437.167	[M-H]-	w/o MS2:Suxibuzone	1357.25	55012.6	0.933412	27.145
1.73042	439.319	[M-H]-	w/o MS2:Deacetylgedunin	1555.75	62344.3	0.932867	31.115
19.843	441.116	[M-H]-	w/o MS2:Villol	1149	29832.5	0.926867	22.98
3.57097	441.235	[M-H]-	w/o MS2:methyl 8-hydroxy-4,5,7,10,14,14-hexamethyl-6,17-dioxo-16-oxapentacyclo[13.2.2.0?,??.0?,??.0?,?]nonadeca-3,7-diene-9-carboxylate	4018	162878	0.941717	80.36
3.57097	443.195	[M-H2O-H]-	w/o MS2:[4,5,8-trihydroxy-5-(hydroxymethyl)-3-(3-methoxy-3-oxoprop-1-en-2-yl)-8a-methyl-1,2,3,4,4a,6,7,8-octahydronaphthalen-2-yl] 3,4-dihydroxy-2-methylidenebutanoate	1172.75	47539.9	0.94185	23.455
1.73042	452.279	[M-H]-	w/o MS2:Phosphatidylethanolamine lyso 16:0	4508.5	180671	0.932445	90.17
3.57097	454.229	[M-H2O-H]-	w/o MS2:Lacidipine	1100	44590.8	0.930374	22
3.57097	455.178	[M-H]-	w/o MS2:Lobaric Acid	1182.75	47945.3	0.930374	23.655
1.73042	455.288	[M-H]-	w/o MS2:[(3R,4S,8S,8aS)-3-hydroxy-6,8a-dimethyl-8-[(Z)-2-methylbut-2-enoyl]oxy-3-propan-2-yl-1,2,3a,4,5,8-hexahydroazulen-4-yl] 4-hydroxybenzoate	2406.25	96426.9	0.932445	48.125
3.57097	461.21	[M-H]-	w/o MS2:(1R,4R,7S,11E,15S,19R,20R,21S,22S,24R)-7,20,21,22,24-pentahydroxy-11,15-dimethyl-3,5,9,18,23-pentaoxatricyclo[17.3.1.1?,?]tetracos-11-en-10-one	2203.25	89313.4	0.941749	44.065
1.73042	461.264	[M-H]-	w/o MS2:[(2R,3S,4S,5R,6R)-6-[(2S,3S,4S,5R)-3,4-dihydroxy-2,5-bis(hydroxymethyl)oxolan-2-yl]oxy-3,4,5-trihydroxyoxan-2-yl]methyl 4-hydroxybenzoate	3756.25	150642	0.933092	75.125
3.57097	463.199	[M-H]-	w/o MS2:Quercetin 3-beta-D-galactopyranoside	4797.75	194487	0.930374	95.955
3.57097	469.326	[M-H]-	w/o MS2:18b-glycyrrhetinic acid	1414.25	57329.6	0.942021	28.285
5.41687	471.198	[M-H]-	w/o MS2:3-Methoxycolensoic acid	4093.75	164922	0.932318	81.875
1.73042	476.274	[M-H]-	w/o MS2:LPE 18:2	3357.25	134537	0.932445	67.145
1.73042	478.296	[M-H]-	w/o MS2:LPE 18:1	25709.8	1030280	0.932445	514.195
1.73042	480.309	[M-H]-	w/o MS2:(2-aminoethoxy)[2-hydroxy-3-(octadecanoyloxy)propoxy]phosphinic acid	37353	1496893	0.932519	747.06
3.57097	482.265	[M-H]-	w/o MS2:Cytidine-5'-triphosphate disodium salt	2101.75	85198.9	0.941687	42.035
3.57097	483.345	[M-H]-	w/o MS2:Dihydrogedunin	2941.75	119250	0.941725	58.835
1.73042	497.163	[M-H]-	w/o MS2:NCGC00380505-01_C23H30O12_3,4-Dihydroxy-5-[(6-O-{[4-(2-hydroxy-2-propanyl)-1-cyclohexen-1-yl]carbonyl}-beta-D-glucopyranosyl)oxy]benzoic acid	1171	46926.1	0.932445	23.42
1.73042	500.276	[M-H]-	w/o MS2:Phosphatidylethanolamine lyso 20:4	4182	167587	0.932445	83.64
5.41687	511.186	[M-H]-	w/o MS2:1-[2-[3-[(2R,3R,4S,5S,6R)-6-[[(2R,3R,4R)-3,4-dihydroxy-4-(hydroxymethyl)oxolan-2-yl]oxymethyl]-3,4,5-trihydroxyoxan-2-yl]oxyprop-1-en-2-yl]-2,3-dihydro-1-benzofuran-5-yl]ethanone	1164	46893.3	0.932318	23.28
3.57097	513.302	[M-H]-	w/o MS2:Cucurbitacin I	1174.5	47610.8	0.930374	23.49
1.73042	517.305	[M-H]-	w/o MS2:3,5-dihydroxy-2-(4-hydroxyphenyl)-6-(3-methylbut-2-enyl)-7-[3,4,5-trihydroxy-6-(hydroxymethyl)oxan-2-yl]oxy-2,3-dihydrochromen-4-one	3228.75	129387	0.932445	64.575
1.73042	524.277	[M-H]-	w/o MS2:Phosphatidylethanolamine lyso 22:6	3671.25	147120	0.932445	73.425
3.57097	528.256	[M-H]-	w/o MS2:NCGC00381051-01_C29H39NO8_2-(4-Hydroxy-6-methoxy-1-oxo-5-{[(2E,6Z)-3,7,11-trimethyl-2,6,10-dodecatrien-1-yl]oxy}-1,3-dihydro-2H-isoindol-2-yl)pentanedioic acid	1296.75	52566.5	0.930374	25.935
1.73042	530.225	[M-H]-	w/o MS2:MK-547	1070	42878.6	0.932445	21.4
0.8339	557.153	[M-H]-	w/o MS2:NCGC00380843-01!5,7-dihydroxy-2-(4-methoxyphenyl)-3-[3,5,7-trihydroxy-2-(4-hydroxyphenyl)-3,4-dihydro-2H-chromen-6-yl]-2,3-dihydrochromen-4-one	1193.5	10666.3	0.903935	23.87
1.73042	561.331	[M-H]-	w/o MS2:MGMG 18:2	1137.5	45583.6	0.932445	22.75
3.57097	565.244	[M-H]-	w/o MS2:(2S,3R,5S,9R)-2,3-dihydroxy-14-(hydroxymethyl)-5,9-dimethyl-14-{[(2S,3R,4S,5S,6R)-3,4,5-trihydroxy-6-(hydroxymethyl)oxan-2-yl]oxy}tetracyclo[11.2.1.0?,??.0?,?]hexadecane-5-carboxylic acid	7161.25	290296	0.930374	143.225
16.44	577.133	[M-H]-	w/o MS2:NCGC00380868-01_C24H30O14_Methyl (2S,3R,4S)-2-(beta-D-glucopyranosyloxy)-4-{2-[(3,4,5-trihydroxybenzoyl)oxy]ethyl}-3-vinyl-3,4-dihydro-2H-pyran-5-carboxylate	1117.25	44302.6	0.944661	22.345
14.6108	577.134	[M-H]-	w/o MS2:NCGC00380868-01_C24H30O14_Methyl (2S,3R,4S)-2-(beta-D-glucopyranosyloxy)-4-{2-[(3,4,5-trihydroxybenzoyl)oxy]ethyl}-3-vinyl-3,4-dihydro-2H-pyran-5-carboxylate	1148.75	45954.4	0.935925	22.975
12.7807	577.138	[M-H]-	w/o MS2:Procyanidin B1	1015	40545.6	0.935045	20.3
18.1702	577.138	[M-H]-	w/o MS2:Procyanidin B1	1172.5	45224.9	0.924213	23.45
1.73042	582.385	[M-H]-	w/o MS2:Phosphatidylcholine lyso 18:0	2060.25	82561.4	0.932445	41.205
1.73042	786.531	[M-H]-	w/o MS2:Phosphatidylserine 18:0-18:2	8963.75	359209	0.932445	179.275
1.73042	788.545	[M-H]-	w/o MS2:PC 32:2	15909	637529	0.932445	318.18
1.73042	810.53	[M-H]-	w/o MS2:PS 38:4	1516	60751.4	0.932445	30.32
1.73042	834.529	[M-H]-	w/o MS2:PS 40:6	3239.75	129828	0.932445	64.795

## Sheet: SA_SS2
MS and MS/MS IDs
RT[min]	m/z	Type	Metabolite Name	Height	Area	Gaussian	S/N
3.60793	74.0276	[M-H]-	w/o MS2:Glycine	1617.94	71488.3	0.917275	32.1938
8.48297	88.0431	[M-H]-	w/o MS2:L-Alanine	2603.56	151838	0.687965	52.0262
7.13868	102.057	[M-H]-	w/o MS2:4-AMINOBUTANOATE	2460	100502	0.945107	49.2
3.26728	102.059	[M-H]-	w/o MS2:4-AMINOBUTANOATE	1935	79012.2	0.961444	38.7
13.6436	102.061	[M-H]-	w/o MS2:4-AMINOBUTANOATE	6700.62	271668	0.980332	132.955
6.29527	114.061	[M-H]-	w/o MS2:L-Proline	8856.5	358791	0.972539	176.373
3.43892	116.072	[M-H]-	w/o MS2:L-Valine	3124.75	126344	0.912162	62.495
1.9397	116.074	[M-H]-	w/o MS2:L-Valine	3585.94	148503	0.951153	71.7188
3.26728	128.038	[M-H]-	w/o MS2:L-Pyroglutamic acid	1549.44	63972.5	0.954682	30.9887
13.6436	128.039	[M-H]-	w/o MS2:L-Pyroglutamic acid	1242.94	61525.8	0.680759	24.7237
6.62975	131.086	[M-H]-	w/o MS2:L-ORNITHINE	1148.94	48246.9	0.934503	22.105
3.0998	135.035	[M-H]-	w/o MS2:Hypoxanthine	34493.2	1392704	0.962583	689.835
8.31732	141.02	[M-H]-	w/o MS2:4-Chloro-3-methylphenol	3601.56	156524	0.917728	72.0312
3.43892	144.067	[M-H]-	w/o MS2:N-Isobutyrylglycine	2353.25	96675.9	0.944096	47.065
1.43423	147.048	[M-H]-	w/o MS2:3-Isochromanone	1229.12	79192.9	0.542705	24.5825
2.4355	152.999	[M-H]-	w/o MS2:Protocatechuic acid	11734.8	469413	0.949068	234.695
7.97883	156.993	[M-H]-	w/o MS2:Benzenesulfonic acid	1514.25	61616.9	0.875347	29.9325
1.60352	157.124	[M-H]-	w/o MS2:Perlargonic acid	1487.75	58085.7	0.91819	29.755
3.43892	158.083	[M-H]-	w/o MS2:N-Isovalerylglycine	14477.8	586996	0.950689	289.555
1.60352	164.072	[M-H]-	w/o MS2:L-Phenylalanine	2312.19	126210	0.809336	46.2437
27.9929	166.055	[M-H]-	w/o MS2:5-acetyl-2,6-dimethyl-2,3-dihydro-1H-pyridin-4-one	37140.5	332408	0.903499	742.81
1.60352	166.055	[M-H]-	w/o MS2:5-acetyl-2,6-dimethyl-2,3-dihydro-1H-pyridin-4-one	8171.19	329570	0.933423	163.424
0.407833	166.055	[M-H]-	w/o MS2:5-acetyl-2,6-dimethyl-2,3-dihydro-1H-pyridin-4-one	14062.2	125817	0.905935	281.245
29.6663	166.055	[M-H]-	w/o MS2:5-acetyl-2,6-dimethyl-2,3-dihydro-1H-pyridin-4-one	22035.8	197540	0.904574	440.715
0.816217	166.055	[M-H]-	w/o MS2:5-acetyl-2,6-dimethyl-2,3-dihydro-1H-pyridin-4-one	12721.5	113778	0.904034	254.43
28.4196	166.055	[M-H]-	w/o MS2:5-acetyl-2,6-dimethyl-2,3-dihydro-1H-pyridin-4-one	31804.8	315014	0.811652	636.095
21.2205	166.055	[M-H]-	w/o MS2:5-acetyl-2,6-dimethyl-2,3-dihydro-1H-pyridin-4-one	60280.5	1210993	0.6628	1205.61
24.1619	166.055	[M-H]-	w/o MS2:5-acetyl-2,6-dimethyl-2,3-dihydro-1H-pyridin-4-one	71673.5	1897771	0.864598	1433.47
22.0159	166.055	[M-H]-	w/o MS2:5-acetyl-2,6-dimethyl-2,3-dihydro-1H-pyridin-4-one	60533.9	1329502	0.740496	1210.68
23.0266	166.055	[M-H]-	w/o MS2:5-acetyl-2,6-dimethyl-2,3-dihydro-1H-pyridin-4-one	71572	1437618	0.87514	1431.43
28.8298	166.055	[M-H]-	w/o MS2:5-acetyl-2,6-dimethyl-2,3-dihydro-1H-pyridin-4-one	28660	257804	0.902636	573.2
25.2795	166.056	[M-H]-	w/o MS2:5-acetyl-2,6-dimethyl-2,3-dihydro-1H-pyridin-4-one	73862	1859993	0.788512	1477.24
27.5674	166.056	[M-H]-	w/o MS2:5-acetyl-2,6-dimethyl-2,3-dihydro-1H-pyridin-4-one	45771	414874	0.916793	915.42
26.3979	166.056	[M-H]-	w/o MS2:5-acetyl-2,6-dimethyl-2,3-dihydro-1H-pyridin-4-one	76244.2	1381660	0.936122	1524.88
29.2394	166.056	[M-H]-	w/o MS2:5-acetyl-2,6-dimethyl-2,3-dihydro-1H-pyridin-4-one	23608.8	221122	0.945507	472.175
27.1073	166.056	[M-H]-	w/o MS2:5-acetyl-2,6-dimethyl-2,3-dihydro-1H-pyridin-4-one	54472	623984	0.92254	1089.44
20.2114	167.057	[M-H]-	w/o MS2:Norharman	2312.75	42969.8	0.897559	46.255
14.4734	167.057	[M-H]-	w/o MS2:Norharman	1674.5	66949.8	0.949123	33.475
10.8163	167.057	[M-H]-	w/o MS2:Norharman	1024.75	41070.4	0.943402	20.495
16.2984	167.057	[M-H]-	w/o MS2:Norharman	2165.12	86101	0.918275	43.3025
19.1488	167.057	[M-H]-	w/o MS2:Norharman	1988.75	72296.8	0.908018	39.775
12.645	167.057	[M-H]-	w/o MS2:Norharman	1392.5	55986.6	0.942207	27.85
17.724	167.057	[M-H]-	w/o MS2:Norharman	2253.5	52211.6	0.839331	45.07
14.4734	174.041	[M-H]-	w/o MS2:N-ACETYLASPARTATE	1379.5	54885	0.921943	27.59
5.95647	180.07	[M-H]-	w/o MS2:L-Tyrosine	1152	47723	0.958894	22.995
12.645	188.057	[M-H]-	w/o MS2:N-Acetylglutamic acid	1797.25	72100.9	0.939048	35.945
14.4734	188.057	[M-H]-	w/o MS2:N-Acetylglutamic acid	8245.75	328066	0.922163	164.915
3.43892	193.018	[M-H]-	w/o MS2:Quebrachitol	1964.25	79462.4	0.934442	39.285
3.43892	197.131	[M-H]-	w/o MS2:GUAIAZULENE	26896.8	1087294	0.93883	537.935
5.28613	201.125	[M-H]-	w/o MS2:Ala-Leu	9175.5	370847	0.940806	183.51
1.26858	205.162	[M-H]-	w/o MS2:4-Octylphenol	1595.75	49285.3	0.714126	31.915
5.28613	211.083	[M-H]-	w/o MS2:Perseitol	5678	229414	0.941167	113.56
3.43892	227.104	[M-H2O-H]-	w/o MS2:Pro-Hyp	1058	42768.2	0.935653	21.16
3.43892	229.12	[M-H]-	w/o MS2:dehydrocostus lactone	12070.2	487923	0.939226	241.405
3.43892	237.025	[M-H]-	w/o MS2:Nitrofurantoin	4084.75	165120	0.933355	81.695
2.4355	241.015	[M-H]-	w/o MS2:alpha-L-(-)-Fucose 1-phosphate bis(cyclohexylammonium) salt	9817	391368	0.95057	196.34
3.43892	241.121	[M-H2O-H]-	w/o MS2:Pyroglutamyl-Isoleucine	347864	14061940	0.959605	6957.29
14.4734	243.063	[M-H]-	w/o MS2:Pseudouridine	1070.25	42581.1	0.948	21.405
5.28613	244.132	[M-H]-	w/o MS2:Leu-Gly-Gly	18827.8	760716	0.940424	376.555
3.43892	245.115	[M-H]-	w/o MS2:Loxoprofen	1080.5	43677.7	0.93978	21.61
3.43892	248.097	[M-H]-	w/o MS2:(2E,4E)-N-(2-methylpropyl)-6-thiophen-2-ylhexa-2,4-dienamide	10419.5	421194	0.93343	208.39
3.43892	254.04	[M-H2O-H]-	w/o MS2:Imidacloprid	1570.25	63475.2	0.933196	31.405
3.43892	255.036	[M-H]-	w/o MS2:Purpurin - CASMI2016 Category 1 - Challenge 18	7440.25	300762	0.933284	148.805
1.60352	255.233	[M-H]-	w/o MS2:Palmitic acid	6174.75	241169	0.91355	123.495
3.43892	259.131	[M-H]-	w/o MS2:gamma-Glutamylleucine	9369.5	378749	0.960916	187.39
24.1619	265.148	[M-H]-	w/o MS2:C12-AS (TENTATIVE)	1036.75	27450.7	0.864607	20.735
27.5674	265.148	[M-H]-	w/o MS2:C12-AS (TENTATIVE)	1053.25	9546.79	0.916793	21.065
27.1073	265.149	[M-H]-	w/o MS2:C12-AS (TENTATIVE)	1035	11856	0.92254	20.7
3.43892	267.074	[M-H]-	w/o MS2:INOSINE	2600.38	108337	0.956759	52.0075
27.9929	272.062	[M-H]-	w/o MS2:Tolcapone	1686.25	15091.9	0.903499	33.725
3.43892	274.12	[M-H]-	w/o MS2:Imazapic	1033	41757.6	0.933196	20.66
3.43892	280.068	[M-H]-	w/o MS2:Nitrazepam	1006	40666.2	0.933196	20.12
1.60352	281.249	[M-H]-	w/o MS2:Trans-Vaccenic acid	4112.25	160553	0.912905	82.245
3.26728	281.251	[M-H]-	w/o MS2:Oleic acid	1514	61034.1	0.916004	30.28
1.60352	283.264	[M-H]-	w/o MS2:Stearic acid	2353.75	91896.6	0.918678	47.075
3.43892	284.037	[M-H]-	w/o MS2:CGS 15943	1618.25	65415.5	0.933196	32.365
3.43892	291.102	[M-H]-	w/o MS2:Coumatetralyl	3338.75	134964	0.933196	66.775
2.4355	303.236	[M-H]-	w/o MS2:Arachidonic acid	12213.2	504703	0.899523	244.265
3.43892	307.131	[M-H2O-H]-	w/o MS2:Caffeoyl lysine	3971	160537	0.938895	79.42
3.43892	311.113	[M-H]-	w/o MS2:(2R,3S,4S,5R,6S)-2-(hydroxymethyl)-6-[4-[(E)-3-hydroxyprop-1-enyl]phenoxy]oxane-3,4,5-triol	2893.25	116956	0.93901	57.865
3.43892	312.156	[M-H]-	w/o MS2:feruloyltyramine	2490.75	100685	0.933196	49.815
2.4355	315.05	[M-H]-	w/o MS2:Isorhamnetin	1491.75	59913.2	0.705918	29.6513
3.43892	324.053	[M-H]-	w/o MS2:GSK232420A	8643.75	349412	0.933196	172.875
1.60352	324.254	[M-H2O-H]-	w/o MS2:5-OxoETE-[d7]	1015.75	39657.6	0.912572	20.315
3.43892	325.107	[M-H]-	w/o MS2:7-[(E)-3-methyl-4-(4-methyl-5-oxo-2H-furan-2-yl)but-2-enoxy]chromen-2-one	2362.75	95510.9	0.933196	47.255
1.60352	327.234	[M-H]-	w/o MS2:Isotectorigenin, 7-Methyl Ether	1193.75	46607.1	0.912572	23.875
25.2795	332.084	[M-H]-	w/o MS2:CI-959	1011.5	25471.6	0.834029	20.23
3.43892	333.149	[M-H]-	w/o MS2:Eseroline Fumarate	3363.5	135965	0.966739	67.27
1.60352	342.265	[M-H]-	w/o MS2:LAUROYLCARNITINE	6698.5	261527	0.912572	133.97
1.60352	352.286	[M-H]-	w/o MS2:Oleyl sarcosine	2386.75	93185	0.912572	47.735
3.43892	357.215	[M-H]-	w/o MS2:15,16-dimethoxytricyclo[12.3.1.1?,?]nonadeca-1(18),2,4,6(19),14,16-hexaene-3,9,17-triol	23800	962082	0.933196	476
20.2114	364.055	[M-H]-	w/o MS2:Indapamide	1407	26140.7	0.897602	28.14
21.2205	364.055	[M-H]-	w/o MS2:Indapamide	1674.5	33639.2	0.662797	33.49
24.1619	364.056	[M-H]-	w/o MS2:Indapamide	2288.25	60587.4	0.864607	45.765
25.2795	364.056	[M-H]-	w/o MS2:Indapamide	2306	58069.7	0.834029	46.12
19.1488	364.056	[M-H]-	w/o MS2:Indapamide	1255	45622.9	0.857339	25.1
22.0159	364.056	[M-H]-	w/o MS2:Indapamide	2071	45484.6	0.827177	41.42
23.0266	364.056	[M-H]-	w/o MS2:Indapamide	1967	39508.4	0.726514	39.34
26.3979	364.056	[M-H]-	w/o MS2:Indapamide	2538.25	45996.9	0.936122	50.765
27.5674	364.056	[M-H]-	w/o MS2:Indapamide	1043.25	9456.15	0.916793	20.865
27.1073	364.057	[M-H]-	w/o MS2:Indapamide	1296.25	14848.7	0.92254	25.925
1.60352	375.228	[M-H]-	w/o MS2:8-hydroxy-2,7,7,11,15-pentamethyl-5,12,16-trioxapentacyclo[9.8.0.0?,?.0?,?.0??,??]nonadec-13(18)-ene-3,17-dione	1348	53082.2	0.919333	26.96
3.43892	387.238	[M-H]-	w/o MS2:5Alpha-Cholestanol	1332.5	53864.5	0.933196	26.65
7.13868	389.143	[M-H]-	w/o MS2:methyl (1S)-7-hydroxy-7-methyl-1-[(2S,3R,4S,5S,6R)-3,4,5-trihydroxy-6-(hydroxymethyl)oxan-2-yl]oxy-4a,5,6,7a-tetrahydro-1H-cyclopenta[c]pyran-4-carboxylate	1059.5	43069.7	0.933399	21.19
3.43892	390.168	[M-H]-	w/o MS2:S-HEXYL-GLUTATHIONE	1506.75	60908.3	0.933196	30.135
20.2114	392.877	[M-H]-	w/o MS2:Thiophanic acid	4745.75	88171.3	0.897602	94.915
22.0159	392.877	[M-H]-	w/o MS2:Thiophanic acid	4354.25	95630.8	0.827177	87.085
19.1488	392.877	[M-H]-	w/o MS2:Thiophanic acid	4177.75	151873	0.857339	83.555
26.3979	392.877	[M-H]-	w/o MS2:Thiophanic acid	1423	25786.9	0.936122	28.46
24.1619	392.877	[M-H]-	w/o MS2:Thiophanic acid	3734.25	98874.1	0.864607	74.685
21.2205	392.877	[M-H]-	w/o MS2:Thiophanic acid	4444.25	89281.1	0.662797	88.885
23.0266	392.877	[M-H]-	w/o MS2:Thiophanic acid	3832	76968.1	0.726514	76.64
25.2795	392.877	[M-H]-	w/o MS2:Thiophanic acid	3067.5	77245.8	0.834029	61.35
3.43892	397.21	[M-H2O-H]-	w/o MS2:Pesticide4_Tebufenozide_C22H28N2O2_Benzoic acid, 3,5-dimethyl-, 1-(1,1-dimethylethyl)-2-(4-ethylbenzoyl)hydrazide	5701.75	230485	0.933196	114.035
3.43892	415.219	[M-H]-	w/o MS2:methyl (1R,4aS,9S,10S)-10-acetyloxy-5,9-dihydroxy-1,4a-dimethyl-2-oxo-7-propan-2-yl-10,10a-dihydro-9H-phenanthrene-1-carboxylate	1014.25	40999.7	0.933196	20.285
8.9829	417.148	[M-H]-	w/o MS2:Sekikaic acid	4463.25	178637	0.936859	89.265
22.0159	426.02	[M-H2O-H]-	w/o MS2:ADP	1708	37512.2	0.82711	34.16
24.1619	426.021	[M-H2O-H]-	w/o MS2:Adenosine diphosphate	1614	42734.9	0.864607	32.28
20.2114	426.021	[M-H2O-H]-	w/o MS2:Adenosine diphosphate	1447.75	26897.8	0.897602	28.955
25.2795	426.021	[M-H2O-H]-	w/o MS2:Adenosine diphosphate	1591.75	40083.4	0.834029	31.835
23.0266	426.021	[M-H2O-H]-	w/o MS2:Adenosine diphosphate	1785	35852.8	0.876387	35.7
19.1488	426.021	[M-H2O-H]-	w/o MS2:Adenosine diphosphate	1634	59400.6	0.857339	32.68
26.3979	426.021	[M-H2O-H]-	w/o MS2:Adenosine diphosphate	1015	18393.3	0.936122	20.3
21.2205	426.022	[M-H2O-H]-	w/o MS2:Adenosine diphosphate	1861	37385.9	0.662797	37.22
3.43892	427.232	[M-H]-	w/o MS2:1',2'-dihydro-2',6-dihydroxyrotenone	1230.75	49751.4	0.933196	24.615
3.43892	435.224	[M-H]-	w/o MS2:1-[2,4-dihydroxy-3-[(2S,3R,4R,5S,6R)-3,4,5-trihydroxy-6-(hydroxymethyl)oxan-2-yl]phenyl]-2-hydroxy-3-(4-hydroxyphenyl)propan-1-one	1439.75	58199.9	0.933196	28.795
7.13868	437.168	[M-H]-	w/o MS2:Suxibuzone	1093	44431.5	0.933399	21.86
3.43892	441.235	[M-H]-	w/o MS2:methyl 8-hydroxy-4,5,7,10,14,14-hexamethyl-6,17-dioxo-16-oxapentacyclo[13.2.2.0?,??.0?,??.0?,?]nonadeca-3,7-diene-9-carboxylate	5365.25	216883	0.933196	107.305
1.26858	473.283	[M-H]-	w/o MS2:Gitoxigenin Diacetate	8001.5	247129	0.735465	160.03
3.43892	522.284	[M-H]-	w/o MS2:2-amino-3-[hydroxy-[2-hydroxy-3-[octadec-9-enoyl]oxypropoxy]phosphoryl]oxypropanoic acid	2033.75	82211.6	0.933196	40.675
1.60352	599.34	[M-H]-	w/o MS2:NCGC00180673-03!1,12,23-trihydroxy-1,6,12,17,23,28-hexazacyclotritriacontane-2,5,13,16,24,27-hexone	1036.25	40457.9	0.912572	20.725

## Sheet: SA_SS3
MS and MS/MS IDs
RT[min]	m/z	Type	Metabolite Name	Height	Area	Gaussian	S/N
7.47112	87.0122	[M-H]-	w/o MS2:Pyruvate	3937.75	159252	0.95305	78.755
4.75962	88.0435	[M-H]-	w/o MS2:L-Alanine	7643.75	312054	0.960034	152.292
8.47207	88.0436	[M-H]-	w/o MS2:L-Alanine	40564.5	1659984	0.95759	811.215
13.9842	88.0437	[M-H]-	w/o MS2:L-Alanine	15627.4	625867	0.93671	312.548
4.08133	89.0272	[M-H]-	w/o MS2:GLYCERALDEHYDE	1142.88	47767.2	0.979639	22.8125
2.56542	96.9724	[M-H]-	w/o MS2:Ortophosphate	2010.31	81965.6	0.912079	39.3638
1.89897	111.023	[M-H]-	w/o MS2:Uracil	9812.5	394779	0.929413	196.25
6.45368	114.061	[M-H]-	w/o MS2:L-Proline	8864.75	360538	0.960392	176.595
14.6486	115.004	[M-H2O-H]-	w/o MS2:Maleic acid	1932.62	98642.9	0.7807	38.6487
5.61007	116.075	[M-H]-	w/o MS2:5-Aminovaleric acid	4921.75	201301	0.935063	98.435
16.4787	133.014	[M-H]-	w/o MS2:(S)-MALATE	1159	46167.6	0.946668	23.18
14.6486	133.015	[M-H]-	w/o MS2:(S)-MALATE	9647.12	387764	0.943679	192.942
5.43805	135.03	[M-H]-	w/o MS2:Hypoxanthine	2132.75	87357.9	0.938591	42.655
3.06438	135.035	[M-H]-	w/o MS2:Hypoxanthine	154853	6258393	0.941199	3097.06
7.3016	140.084	[M-H]-	w/o MS2:HISTIDINOL	13548.2	550162	0.948268	270.965
8.13725	141.02	[M-H]-	w/o MS2:kojic acid	4900.06	219677	0.814735	98.0012
2.56542	152.999	[M-H2O-H]-	w/o MS2:Protocatechuic acid	128177	5420123	0.937695	2563.5
2.56542	153.008	[M-H]-	w/o MS2:Protocatechuic acid	126852	5343936	0.973162	2537.05
7.97158	156.994	[M-H]-	w/o MS2:Benzenesulfonic acid	2978	120195	0.942036	59.56
1.73043	166.055	[M-H]-	w/o MS2:5-acetyl-2,6-dimethyl-2,3-dihydro-1H-pyridin-4-one	6499.12	261241	0.938052	129.982
0.425717	166.055	[M-H]-	w/o MS2:5-acetyl-2,6-dimethyl-2,3-dihydro-1H-pyridin-4-one	13338.8	119132	0.905303	266.775
23.6941	166.055	[M-H]-	w/o MS2:5-acetyl-2,6-dimethyl-2,3-dihydro-1H-pyridin-4-one	69497.2	1564983	0.960623	1389.94
19.6343	166.055	[M-H]-	w/o MS2:5-acetyl-2,6-dimethyl-2,3-dihydro-1H-pyridin-4-one	47074.2	1381497	0.856676	941.485
22.7016	166.056	[M-H]-	w/o MS2:5-acetyl-2,6-dimethyl-2,3-dihydro-1H-pyridin-4-one	63749.8	1393422	0.935926	1274.99
28.7414	166.056	[M-H]-	w/o MS2:5-acetyl-2,6-dimethyl-2,3-dihydro-1H-pyridin-4-one	28131.8	253882	0.902703	562.635
0.8326	166.056	[M-H]-	w/o MS2:5-acetyl-2,6-dimethyl-2,3-dihydro-1H-pyridin-4-one	12581	112059	0.90454	251.62
26.0394	166.056	[M-H]-	w/o MS2:5-acetyl-2,6-dimethyl-2,3-dihydro-1H-pyridin-4-one	73431.8	1635754	0.813925	1468.63
16.4787	166.056	[M-H]-	w/o MS2:5-acetyl-2,6-dimethyl-2,3-dihydro-1H-pyridin-4-one	46841.8	1866602	0.911508	936.775
5.43805	166.056	[M-H]-	w/o MS2:5-acetyl-2,6-dimethyl-2,3-dihydro-1H-pyridin-4-one	9121.38	377874	0.948345	182.428
29.5632	166.056	[M-H]-	w/o MS2:5-acetyl-2,6-dimethyl-2,3-dihydro-1H-pyridin-4-one	20960.8	188545	0.903395	419.215
18.1043	166.056	[M-H]-	w/o MS2:5-acetyl-2,6-dimethyl-2,3-dihydro-1H-pyridin-4-one	56077.8	1945049	0.969693	1121.53
28.3303	166.056	[M-H]-	w/o MS2:5-acetyl-2,6-dimethyl-2,3-dihydro-1H-pyridin-4-one	31096.5	279647	0.902783	621.93
9.14032	166.056	[M-H]-	w/o MS2:5-acetyl-2,6-dimethyl-2,3-dihydro-1H-pyridin-4-one	14826.9	598806	0.946871	296.539
10.984	166.056	[M-H]-	w/o MS2:5-acetyl-2,6-dimethyl-2,3-dihydro-1H-pyridin-4-one	22283.5	894778	0.94774	445.67
7.3016	166.056	[M-H2O-H]-	w/o MS2:5-acetyl-2,6-dimethyl-2,3-dihydro-1H-pyridin-4-one	10601.1	464180	0.924327	211.852
14.6486	166.056	[M-H]-	w/o MS2:5-acetyl-2,6-dimethyl-2,3-dihydro-1H-pyridin-4-one	39610.2	1581771	0.940782	792.104
27.903	166.056	[M-H]-	w/o MS2:5-acetyl-2,6-dimethyl-2,3-dihydro-1H-pyridin-4-one	37553.2	351667	0.944531	751.065
21.6013	166.056	[M-H]-	w/o MS2:5-acetyl-2,6-dimethyl-2,3-dihydro-1H-pyridin-4-one	61029.5	1340578	0.853218	1220.59
26.9806	166.056	[M-H]-	w/o MS2:5-acetyl-2,6-dimethyl-2,3-dihydro-1H-pyridin-4-one	62671.5	902634	0.863126	1253.43
20.7164	166.056	[M-H]-	w/o MS2:5-acetyl-2,6-dimethyl-2,3-dihydro-1H-pyridin-4-one	54338	879800	0.975293	1086.76
12.8199	166.056	[M-H]-	w/o MS2:5-acetyl-2,6-dimethyl-2,3-dihydro-1H-pyridin-4-one	30727.8	1231373	0.934405	614.222
24.9563	166.056	[M-H]-	w/o MS2:5-acetyl-2,6-dimethyl-2,3-dihydro-1H-pyridin-4-one	76050.2	1928512	0.974971	1521.01
27.4768	166.056	[M-H]-	w/o MS2:5-acetyl-2,6-dimethyl-2,3-dihydro-1H-pyridin-4-one	47765.2	472506	0.934423	955.305
29.1531	166.056	[M-H]-	w/o MS2:5-acetyl-2,6-dimethyl-2,3-dihydro-1H-pyridin-4-one	24610.2	223480	0.895528	492.205
3.40087	166.058	[M-H]-	w/o MS2:5-acetyl-2,6-dimethyl-2,3-dihydro-1H-pyridin-4-one	16003.1	662167	0.955749	320.062
5.43805	168.044	[M-H]-	w/o MS2:N-(2-Furoyl)glycine	1287.5	52621.6	0.940327	25.75
2.56542	171.009	[M-H]-	w/o MS2:sn-Glycerol 3-phosphate	1688.44	71080.1	0.681312	32.0913
3.57333	188.057	[M-H]-	w/o MS2:N-Acetylglutamic acid	1061.25	43347.4	0.935289	21.225
3.57333	197.13	[M-H]-	w/o MS2:GUAIAZULENE	2380.75	97040.3	0.933173	47.615
3.57333	218.104	[M-H]-	w/o MS2:trans-Zeatin	1014.75	41361.6	0.935806	20.295
3.57333	223.076	[M-H]-	w/o MS2:2-Hydroxychalcone	1252.25	51042.2	0.940277	25.045
3.57333	229.12	[M-H]-	w/o MS2:dehydrocostus lactone	3634.25	148133	0.934919	72.685
3.57333	237.026	[M-H2O-H]-	w/o MS2:Nitrofurantoin	1473.75	60070.6	0.933531	29.475
3.57333	241.121	[M-H2O-H]-	w/o MS2:Pyroglutamyl-Isoleucine	29991	1222444	0.941796	599.82
9.14032	245.044	[M-H]-	w/o MS2:2,2`,4,4`-Tetrahydroxybenzophenone	3169.75	127510	0.937416	63.395
3.57333	245.115	[M-H]-	w/o MS2:Loxoprofen	1441	58735.7	0.938514	28.82
3.57333	252.089	[M-H]-	w/o MS2:N-[1-(4-methoxy-6-oxopyran-2-yl)-2-methylbutyl]acetamide	188002	7663053	0.933184	3760.05
3.57333	255.035	[M-H]-	w/o MS2:Purpurin - CASMI2016 Category 1 - Challenge 18	2288.75	93290.3	0.938987	45.775
14.6486	257.079	[M-H]-	w/o MS2:2'-O-Methyluridine	6943	277226	0.937439	138.86
3.57333	259.131	[M-H]-	w/o MS2:gamma-Glutamylleucine	2630	107200	0.939967	52.6
3.57333	265.121	[M-H]-	w/o MS2:conocarpan	1254.5	51133.9	0.933173	25.09
24.9563	265.149	[M-H]-	w/o MS2:C12-AS (TENTATIVE)	1059	26846.6	0.973818	21.18
26.9806	265.149	[M-H]-	w/o MS2:C12-AS (TENTATIVE)	1085	15626.9	0.863126	21.7
27.4768	265.149	[M-H]-	w/o MS2:C12-AS (TENTATIVE)	1126	11138.7	0.934423	22.52
3.57333	267.073	[M-H]-	w/o MS2:INOSINE	1200.88	65385.2	0.7902	24.0175
7.3016	269.051	[M-H]-	w/o MS2:Apigenin	1605.75	65205.7	0.931492	32.115
23.6941	272.063	[M-H]-	w/o MS2:Tolcapone	1090.5	24556.6	0.960623	21.81
3.57333	280.053	[M-H]-	w/o MS2:Flufenamic acid	1648.5	67193.5	0.939068	32.97
3.57333	312.156	[M-H2O-H]-	w/o MS2:feruloyltyramine	1497.75	61048.8	0.933173	29.955
3.57333	313.105	[M-H]-	w/o MS2:Deoxysappanone B 7,3'-Dimethyl Ether	1926.75	78535.1	0.933173	38.535
1.73043	313.241	[M-H]-	w/o MS2:Octadecanedioic acid	1312.75	52590.4	0.940904	26.255
3.57333	323.126	[M-H]-	w/o MS2:Flavanone base + 2O, 1Prenyl	1136	46303.8	0.933173	22.72
3.57333	324.054	[M-H]-	w/o MS2:GSK232420A	4892	199400	0.933173	97.84
3.57333	325.108	[M-H]-	w/o MS2:7-[(E)-3-methyl-4-(4-methyl-5-oxo-2H-furan-2-yl)but-2-enoxy]chromen-2-one	3237	131941	0.933173	64.74
3.57333	330.168	[M-H]-	w/o MS2:Bucharaine	1693	69007.3	0.933173	33.86
2.56542	331.265	[M-H]-	w/o MS2:Docosatetraenoic acid	1440.25	58737.8	0.841902	28.805
26.0394	332.085	[M-H]-	w/o MS2:CI-959	1075	23932.5	0.898139	21.5
24.9563	332.085	[M-H]-	w/o MS2:CI-959	1006.25	25509.3	0.973818	20.125
1.73043	333.208	[M-H]-	w/o MS2:14-(hydroxymethyl)-5,9-dimethyl-15-oxapentacyclo[11.3.1.0?,??.0?,?.0??,??]heptadecane-5-carboxylic acid	1106.25	44317.8	0.934266	22.125
1.73043	335.223	[M-H2O-H]-	w/o MS2:5,6-DiHETE	1962.5	78620.2	0.931238	39.25
1.73043	337.239	[M-H]-	w/o MS2:Aphidicolin	1569	62856.1	0.931238	31.38
7.3016	341.11	[M-H]-	w/o MS2:Melibiose	1058	42962.9	0.931492	21.16
1.73043	342.266	[M-H]-	w/o MS2:LAUROYLCARNITINE	1315	52680.5	0.931238	26.3
1.73043	353.235	[M-H]-	w/o MS2:Prostaglandin E1	1045.5	41884	0.931238	20.91
23.6941	364.055	[M-H]-	w/o MS2:Indapamide	2113.75	47598.7	0.960623	42.275
18.1043	364.056	[M-H]-	w/o MS2:Indapamide	1044.25	36218.2	0.840866	20.885
22.7016	364.056	[M-H]-	w/o MS2:Indapamide	1822.25	39828	0.930518	36.445
26.0394	364.056	[M-H]-	w/o MS2:Indapamide	2437.75	54271	0.898139	48.755
20.7164	364.056	[M-H]-	w/o MS2:Indapamide	1457	23590.7	0.975293	29.14
27.4768	364.057	[M-H]-	w/o MS2:Indapamide	1078.75	10671.3	0.934423	21.575
21.6013	364.057	[M-H]-	w/o MS2:Indapamide	1806.25	39676.1	0.853208	36.125
24.9563	364.057	[M-H]-	w/o MS2:Indapamide	2298.75	58275.3	0.973818	45.975
26.9806	364.057	[M-H]-	w/o MS2:Indapamide	1753.25	25251.4	0.863126	35.065
19.6343	364.057	[M-H]-	w/o MS2:Indapamide	1319.75	38729.2	0.860994	26.395
3.57333	367.214	[M-H]-	w/o MS2:TXB3	2108.75	85953.4	0.933173	42.175
1.73043	377.232	[M-H]-	w/o MS2:(E)-5-[(1S,4aR,8aR)-2-(hydroxymethyl)-5,5,8a-trimethyl-1,4,4a,6,7,8-hexahydronaphthalen-1-yl]-3-(acetyloxymethyl)pent-2-enoic acid	1475.5	59110.4	0.931238	29.51
3.57333	387.238	[M-H]-	w/o MS2:5Alpha-Cholestanol	4039	164631	0.933173	80.78
3.57333	391.213	[M-H2O-H]-	w/o MS2:Dehydrorotenone	7015.25	285944	0.933173	140.305
23.6941	392.876	[M-H]-	w/o MS2:Thiophanic acid	4060.5	91436.9	0.960623	81.21
22.7016	392.877	[M-H]-	w/o MS2:Thiophanic acid	4021.5	87895.9	0.930518	80.43
26.0394	392.877	[M-H]-	w/o MS2:Thiophanic acid	2660.25	59224.5	0.898139	53.205
19.6343	392.878	[M-H]-	w/o MS2:Thiophanic acid	4504.5	132188	0.891587	90.09
21.6013	392.878	[M-H]-	w/o MS2:Thiophanic acid	4636.5	101845	0.853208	92.73
24.9563	392.878	[M-H]-	w/o MS2:Thiophanic acid	3260	82643.9	0.973818	65.2
20.7164	392.878	[M-H]-	w/o MS2:Thiophanic acid	4605.25	74564.8	0.975293	92.105
3.57333	399.203	[M-H]-	w/o MS2:NCGC00380716-01_C19H30O6_(2E)-3-(4-Acetoxy-2,3-dihydroxy-2,5,5,8a-tetramethyldecahydro-1-naphthalenyl)acrylic acid	1178.5	48036.1	0.933173	23.57
1.73043	400.252	[M-H]-	w/o MS2:6-hydroxy-9,12,13-trimethyl-14-(2-methylpropyl)-2H,5H,6H,7H,8H,13H,13aH,14H,15H,16H,16bH-oxacyclododeca[3,2-e]isoindole-2,16-dione	1296	51919.4	0.931238	25.92
3.57333	401.219	[M-H]-	w/o MS2:CAPERATIC ACID	1894.25	77210.3	0.933173	37.885
7.3016	404.106	[M-H]-	w/o MS2:E-3,4,5'-trihydroxy-3'-glucopyranosylstilbene	1990.75	80839.6	0.931492	39.815
3.57333	407.209	[M-H2O-H]-	w/o MS2:[6,10a-dihydroxy-4-(hydroxymethyl)-4,7,11b-trimethyl-9-oxo-1,2,3,4a,5,6,6a,7,11,11a-decahydronaphtho[2,1-f][1]benzofuran-5-yl] acetate	2102	85678.3	0.933173	42.04
3.57333	409.223	[M-H]-	w/o MS2:NCGC00380260-01!2-(2-acetyloxy-12-hydroxytridecyl)-4,6-dihydroxybenzoic acid	1647.75	67162.9	0.938554	32.955
3.57333	411.239	[M-H]-	w/o MS2:NCGC00169259-02![1-(3,5-dihydroxyphenyl)-12-hydroxytridecan-2-yl] acetate	1553	63300.9	0.933173	31.06
9.14032	417.149	[M-H]-	w/o MS2:Sekikaic acid	2341.75	94202.2	0.937416	46.835
3.57333	423.203	[M-H]-	w/o MS2:NCGC00380973-01_C21H30O6_	1569.75	63983.6	0.933173	31.395
23.6941	426.021	[M-H2O-H]-	w/o MS2:Adenosine diphosphate	1729.75	38951.6	0.960623	34.595
22.7016	426.021	[M-H2O-H]-	w/o MS2:Adenosine diphosphate	1678.5	36705.1	0.935156	33.57
26.0394	426.021	[M-H2O-H]-	w/o MS2:Adenosine diphosphate	1250.25	27834	0.898139	25.005
24.9563	426.022	[M-H2O-H]-	w/o MS2:Adenosine diphosphate	1506	38178.4	0.973818	30.12
20.7164	426.022	[M-H2O-H]-	w/o MS2:Adenosine diphosphate	1570.5	25428.4	0.975293	31.41
21.6013	426.022	[M-H2O-H]-	w/o MS2:Adenosine diphosphate	1621.75	35623.7	0.853333	32.435
19.6343	426.022	[M-H2O-H]-	w/o MS2:Adenosine diphosphate	1622.5	47613.7	0.891587	32.45
3.57333	427.235	[M-H]-	w/o MS2:NCGC00347585-02!(1,9,9b-trihydroxy-6,6,9a-trimethyl-3,5,5a,7,8,9-hexahydro-1H-benzo[e][2]benzofuran-5-yl) hexanoate	4702	191655	0.933173	94.04
1.73043	452.279	[M-H]-	w/o MS2:Phosphatidylethanolamine lyso 16:0	8352.25	334602	0.931238	167.045
1.73043	455.291	[M-H]-	w/o MS2:[(3R,4S,8S,8aS)-3-hydroxy-6,8a-dimethyl-8-[(Z)-2-methylbut-2-enoyl]oxy-3-propan-2-yl-1,2,3a,4,5,8-hexahydroazulen-4-yl] 4-hydroxybenzoate	1574	63056.4	0.931238	31.48
1.73043	466.295	[M-H]-	w/o MS2:Phosphatidylethanolamine lyso 17:0	1419.25	56856.9	0.931238	28.385
1.73043	478.296	[M-H]-	w/o MS2:LPE 18:1	65919.8	2640828	0.931238	1318.39
1.73043	480.31	[M-H]-	w/o MS2:Phosphatidylethanolamine lyso 18:0	53517.5	2143978	0.931238	1070.35
1.73043	500.28	[M-H]-	w/o MS2:Phosphatidylethanolamine lyso 20:4	28688.5	1149297	0.931238	573.77
3.57333	522.284	[M-H]-	w/o MS2:2-amino-3-[hydroxy-[2-hydroxy-3-[octadec-9-enoyl]oxypropoxy]phosphoryl]oxypropanoic acid	1739.75	70912.9	0.933173	34.795
1.73043	523.316	[M-H]-	w/o MS2:(3E,7E,11E,15E)-5,9,13,17,18-pentahydroxy-4,6,8,10-tetramethyl-2-[(E)-2-methylbut-2-enyl]nonadeca-3,7,11,15-tetraenedioic acid	1082.75	43376.3	0.931238	21.655
1.73043	524.28	[M-H]-	w/o MS2:Phosphatidylethanolamine lyso 22:6	35015.8	1402775	0.931238	700.315
1.73043	528.308	[M-H]-	w/o MS2:Phosphatidylethanolamine lyso 22:4	5607.5	224644	0.931593	112.15
1.73043	531.274	[M-H]-	w/o MS2:MGMG 16:3	5874.5	235340	0.931238	117.49
1.73043	558.286	[M-H]-	w/o MS2:N,N'-Bis(sinapoyl)spermidine	1185.5	47492.6	0.931238	23.71
3.57333	574.28	[M-H]-	w/o MS2:GENTAMICIN SULFATE	1214	49483.1	0.939689	24.28
19.6343	583.976	[M-H]-	w/o MS2:N-Ethylperfluorooctane sulfonamidoacetic acid	1179.75	34620.8	0.891587	23.595
3.57333	624.296	[M-H]-	w/o MS2:LTC4	3320.75	135355	0.933173	66.415
1.73043	786.532	[M-H]-	w/o MS2:Phosphatidylserine 18:0-18:2	1399.75	56075.7	0.931238	27.995
1.73043	788.548	[M-H]-	w/o MS2:Phosphatidylcholine 14:0-18:2	2412	96627.7	0.931238	48.24
1.73043	834.533	[M-H]-	w/o MS2:Phosphatidylserine 18:0-22:6	1623.5	65039.4	0.931238	32.47

## Sheet: SA_SS4
MS and MS/MS IDs
RT[min]	m/z	Type	Metabolite Name	Height	Area	Gaussian	S/N
3.54867	73.0298	[M-H]-	w/o MS2:Methylacetate	1180	47910.3	0.94408	23.6
8.40242	74.0276	[M-H]-	w/o MS2:Glycine	2924.88	121089	0.950541	58.4825
9.068	88.0411	[M-H]-	w/o MS2:L-Alanine	9745.94	426315	0.916106	194.919
14.5572	96.9604	[M-H]-	w/o MS2:Phosphoric acid	1570.12	71175.1	0.908945	30.9675
6.4002	114.061	[M-H]-	L-Proline	20418.5	822027	0.937338	408.092
14.5572	115.003	[M-H2O-H]-	w/o MS2:Maleic acid	1129	45214.6	0.946173	22.58
8.40242	118.054	[M-H]-	w/o MS2:alpha-Methyl-DL-serine	3028.88	125801	0.964852	60.5775
6.7335	124.01	[M-H]-	w/o MS2:Taurine	1761.12	71198	0.962326	35.2225
2.21045	130.09	[M-H]-	w/o MS2:trans-4-Hydroxy-L-proline	21163.9	855699	0.95391	423.279
16.3504	133.014	[M-H]-	w/o MS2:(S)-MALATE	1087.75	40819.8	0.96374	21.755
14.5572	133.015	[M-H]-	w/o MS2:(S)-MALATE	6497.5	259698	0.935572	129.95
5.39407	135.03	[M-H]-	w/o MS2:HYPOXANTHINE	1218.5	49100.8	0.93669	24.37
3.20773	135.034	[M-H]-	w/o MS2:Hypoxanthine	2176.5	89617.1	0.896473	43.53
7.23695	140.083	[M-H]-	w/o MS2:HISTIDINOL	9398	377391	0.933452	187.96
3.54867	144.067	[M-H]-	w/o MS2:N-Isobutyrylglycine	5438.25	220299	0.930312	108.765
2.0448	147.048	[M-H]-	w/o MS2:3-Isochromanone	6237.75	251122	0.945585	124.755
3.54867	151.061	[M-H]-	w/o MS2:XYLITOL	1050.5	42549.1	0.942751	21.01
2.5436	152.999	[M-H]-	w/o MS2:Protocatechuic acid	33093.9	1325345	0.941905	661.849
2.0448	164.075	[M-H]-	w/o MS2:PHENYLALANINE	5420	219365	0.950551	108.4
1.70978	166.054	[M-H]-	w/o MS2:5-acetyl-2,6-dimethyl-2,3-dihydro-1H-pyridin-4-one	7687.75	306237	0.934333	153.755
29.5739	166.055	[M-H]-	w/o MS2:5-acetyl-2,6-dimethyl-2,3-dihydro-1H-pyridin-4-one	20775.5	206290	0.934877	415.51
0.425483	166.055	[M-H]-	w/o MS2:5-acetyl-2,6-dimethyl-2,3-dihydro-1H-pyridin-4-one	13331	119174	0.90459	266.62
9.068	166.055	[M-H]-	w/o MS2:5-acetyl-2,6-dimethyl-2,3-dihydro-1H-pyridin-4-one	10313.9	416821	0.961174	206.248
19.4533	166.055	[M-H]-	w/o MS2:5-acetyl-2,6-dimethyl-2,3-dihydro-1H-pyridin-4-one	46165.5	1147898	0.908731	923.31
5.39407	166.055	[M-H]-	w/o MS2:5-acetyl-2,6-dimethyl-2,3-dihydro-1H-pyridin-4-one	8961.25	375572	0.924352	178.209
0.83355	166.055	[M-H]-	w/o MS2:5-acetyl-2,6-dimethyl-2,3-dihydro-1H-pyridin-4-one	10907.8	97477.1	0.904859	218.155
23.6206	166.055	[M-H]-	w/o MS2:5-acetyl-2,6-dimethyl-2,3-dihydro-1H-pyridin-4-one	68274	1619160	0.874777	1365.01
28.6115	166.055	[M-H]-	w/o MS2:5-acetyl-2,6-dimethyl-2,3-dihydro-1H-pyridin-4-one	27707.8	305294	0.856009	554.155
27.3124	166.055	[M-H]-	w/o MS2:5-acetyl-2,6-dimethyl-2,3-dihydro-1H-pyridin-4-one	49409.8	487050	0.935114	988.195
7.23695	166.055	[M-H2O-H]-	w/o MS2:5-acetyl-2,6-dimethyl-2,3-dihydro-1H-pyridin-4-one	11158.9	485274	0.941042	222.314
21.5277	166.055	[M-H]-	w/o MS2:5-acetyl-2,6-dimethyl-2,3-dihydro-1H-pyridin-4-one	57285	1204462	0.895966	1145.7
24.9174	166.055	[M-H]-	w/o MS2:5-acetyl-2,6-dimethyl-2,3-dihydro-1H-pyridin-4-one	69969.8	2011909	0.924661	1399.38
26.8161	166.055	[M-H]-	w/o MS2:5-acetyl-2,6-dimethyl-2,3-dihydro-1H-pyridin-4-one	65942.2	790612	0.871982	1318.85
20.5889	166.055	[M-H]-	w/o MS2:5-acetyl-2,6-dimethyl-2,3-dihydro-1H-pyridin-4-one	51016.8	1093697	0.9399	1020.34
16.3504	166.055	[M-H]-	w/o MS2:5-acetyl-2,6-dimethyl-2,3-dihydro-1H-pyridin-4-one	46467.8	1743345	0.906671	929.355
29.1284	166.055	[M-H]-	w/o MS2:5-acetyl-2,6-dimethyl-2,3-dihydro-1H-pyridin-4-one	24159.8	220597	0.917605	483.195
22.5202	166.055	[M-H]-	w/o MS2:5-acetyl-2,6-dimethyl-2,3-dihydro-1H-pyridin-4-one	61202.2	1616471	0.937422	1224.03
26.0178	166.055	[M-H]-	w/o MS2:5-acetyl-2,6-dimethyl-2,3-dihydro-1H-pyridin-4-one	73227.5	1708053	0.905539	1464.54
10.8976	166.055	[M-H]-	w/o MS2:5-acetyl-2,6-dimethyl-2,3-dihydro-1H-pyridin-4-one	21990.8	880611	0.937484	439.785
14.5572	166.055	[M-H]-	w/o MS2:5-acetyl-2,6-dimethyl-2,3-dihydro-1H-pyridin-4-one	37176.5	1486861	0.942126	743.395
27.7377	166.055	[M-H]-	w/o MS2:5-acetyl-2,6-dimethyl-2,3-dihydro-1H-pyridin-4-one	39234	356245	0.919191	784.68
17.8156	166.055	[M-H]-	w/o MS2:5-acetyl-2,6-dimethyl-2,3-dihydro-1H-pyridin-4-one	54795.7	1564023	0.737551	1095.91
12.7276	166.055	[M-H]-	w/o MS2:Pyridoxal	29310.6	1182660	0.941753	585.834
28.1836	166.055	[M-H]-	w/o MS2:5-acetyl-2,6-dimethyl-2,3-dihydro-1H-pyridin-4-one	32438.5	291963	0.902584	648.77
1.70978	171.012	[M-H]-	w/o MS2:4-Methylbenzenesulfonic acid	1204.5	53571.1	0.757988	24.09
5.39407	201.124	[M-H]-	w/o MS2:Ala-Ile	1100.5	44318.7	0.939769	22.01
9.068	215.039	[M-H]-	w/o MS2:5-Methoxypsoralen	1398.75	56025.2	0.944957	27.975
5.39407	224.104	[M-H]-	w/o MS2:9-(Methylsulfinyl)nonanenitrile	11694.5	470954	0.936122	233.89
3.54867	229.119	[M-H]-	w/o MS2:dehydrocostus lactone	2400	97328.8	0.931163	48
3.54867	241.119	[M-H2O-H]-	w/o MS2:Pyroglutamyl-Isoleucine	5205.25	210832	0.879156	104.105
5.39407	244.13	[M-H]-	w/o MS2:Leu-Gly-Gly	2689.5	108310	0.936122	53.79
9.068	245.043	[M-H]-	w/o MS2:2,2`,4,4`-Tetrahydroxybenzophenone	3587.25	143683	0.937092	71.745
3.54867	248.095	[M-H]-	w/o MS2:(2E,4E)-N-(2-methylpropyl)-6-thiophen-2-ylhexa-2,4-dienamide	1137.25	46062.8	0.93006	22.745
1.70978	255.232	[M-H]-	w/o MS2:Palmitic acid	1447.88	78965.1	0.642822	28.9575
14.5572	257.078	[M-H]-	w/o MS2:1-Methylpseudouridine	2500.75	99952.2	0.935572	50.015
3.54867	259.129	[M-H]-	w/o MS2:gamma-Glutamylleucine	1669	67600.6	0.950561	33.38
26.0178	265.147	[M-H]-	w/o MS2:C12-AS (TENTATIVE)	1063.25	24800.2	0.905465	21.265
27.3124	265.147	[M-H]-	w/o MS2:C12-AS (TENTATIVE)	1025.5	10108.7	0.935114	20.51
26.8161	265.147	[M-H]-	w/o MS2:C12-AS (TENTATIVE)	1286.25	15420.7	0.987965	25.725
7.23695	269.05	[M-H]-	w/o MS2:Genistein	1273.5	51131.2	0.947379	25.47
26.8161	272.062	[M-H]-	w/o MS2:Tolcapone	1448.5	17369.4	0.872741	28.97
27.3124	272.062	[M-H]-	w/o MS2:Tolcapone	1949.5	19217	0.935114	38.99
27.7377	272.062	[M-H]-	w/o MS2:Tolcapone	2121.5	19263.2	0.919191	42.43
17.8156	272.063	[M-H]-	w/o MS2:Tolcapone	3976.75	113474	0.737645	79.535
3.54867	272.063	[M-H]-	w/o MS2:Tolcapone	2959.5	120050	0.932735	59.19
16.3504	272.063	[M-H]-	w/o MS2:Tolcapone	3062.75	114898	0.965013	61.255
14.5572	272.063	[M-H]-	w/o MS2:Tolcapone	1288	51479.9	0.94257	25.76
28.1836	272.063	[M-H]-	w/o MS2:Tolcapone	1203.75	10834.4	0.902584	24.075
9.068	283.113	[M-H]-	w/o MS2:Physcion	3027	121243	0.937092	60.54
17.8156	285.072	[M-H]-	w/o MS2:kaempferol	1147	32728.8	0.737645	22.94
3.54867	286.077	[M-H]-	w/o MS2:Tenofovir	1115.25	45205.3	0.930947	22.305
5.39407	309.081	[M-H]-	w/o MS2:(3S,3'R)-3'-(3-hydroxyphenyl)-4-methylspiro[1H-1,4-benzodiazepine-3,2'-oxirane]-2,5-dione	1775.25	71491.8	0.936122	35.505
9.068	315.155	[M-H]-	w/o MS2:1,7-bis(4-hydroxyphenyl)heptane-3,5-diol	1559.5	62463.8	0.937092	31.19
3.54867	324.052	[M-H]-	w/o MS2:GSK232420A	3980	161204	0.93006	79.6
3.54867	325.106	[M-H]-	w/o MS2:7-[(E)-3-methyl-4-(4-methyl-5-oxo-2H-furan-2-yl)but-2-enoxy]chromen-2-one	1914.75	77554.3	0.93006	38.295
3.54867	328.187	[M-H]-	w/o MS2:Trilostane	4873.75	197404	0.93006	97.475
26.8161	332.082	[M-H]-	w/o MS2:CI-959	1011.5	12126.8	0.987965	20.23
1.70978	337.236	[M-H]-	w/o MS2:Aphidicolin	1446.25	57541.4	0.930842	28.925
1.70978	347.196	[M-H]-	w/o MS2:Cohumulone	1045	41577	0.930842	20.9
1.70978	353.232	[M-H]-	w/o MS2:Prostaglandin E1	1699	67597.5	0.930842	33.98
19.4533	364.054	[M-H]-	w/o MS2:Indapamide	1309.5	32557.1	0.9456	26.19
27.3124	364.054	[M-H]-	w/o MS2:Indapamide	1251	12331.6	0.935114	25.02
21.5277	364.054	[M-H]-	w/o MS2:Indapamide	1560.75	32815.9	0.895962	31.215
23.6206	364.054	[M-H]-	w/o MS2:Indapamide	1930.25	45504.9	0.886342	38.605
17.8156	364.054	[M-H]-	w/o MS2:Indapamide	1118.25	31908.4	0.737645	22.365
26.8161	364.054	[M-H]-	w/o MS2:Indapamide	2004.25	24028.7	0.987965	40.085
20.5889	364.054	[M-H]-	w/o MS2:Indapamide	1558.75	33416.5	0.939926	31.175
26.0178	364.054	[M-H]-	w/o MS2:Indapamide	2281	53204	0.905465	45.62
22.5202	364.054	[M-H]-	w/o MS2:Indapamide	1845.5	48740.8	0.937497	36.91
24.9174	364.055	[M-H]-	w/o MS2:Indapamide	2374.5	67163	0.885237	47.49
1.70978	377.231	[M-H]-	w/o MS2:(E)-5-[(1S,4aR,8aR)-2-(hydroxymethyl)-5,5,8a-trimethyl-1,4,4a,6,7,8-hexahydronaphthalen-1-yl]-3-(acetyloxymethyl)pent-2-enoic acid	1754.25	69795.7	0.930842	35.085
3.54867	387.237	[M-H]-	w/o MS2:5Alpha-Cholestanol	2591.25	104955	0.93006	51.825
19.4533	392.875	[M-H]-	w/o MS2:Thiophanic acid	4180.25	103930	0.9456	83.605
26.0178	392.875	[M-H]-	w/o MS2:Thiophanic acid	2569	59921.6	0.905465	51.38
23.6206	392.875	[M-H]-	w/o MS2:Thiophanic acid	4012.25	94587.3	0.886396	80.245
21.5277	392.875	[M-H]-	w/o MS2:Thiophanic acid	4852.5	102028	0.895962	97.05
20.5889	392.875	[M-H]-	w/o MS2:Thiophanic acid	4329.5	92815.8	0.939926	86.59
24.9174	392.875	[M-H]-	w/o MS2:Thiophanic acid	3358.75	95002.7	0.93242	67.175
22.5202	392.875	[M-H]-	w/o MS2:Thiophanic acid	4115.25	108686	0.937497	82.305
9.068	417.146	[M-H]-	w/o MS2:Sekikaic acid	17487.5	700440	0.937092	349.75
3.54867	425.275	[M-H]-	w/o MS2:(2E,6E,10E)-13-[(2R)-6-hydroxy-2,8-dimethyl-3,4-dihydrochromen-2-yl]-2,6,10-trimethyltrideca-2,6,10-trienoic acid	6623.25	268266	0.93006	132.465
19.4533	426.019	[M-H2O-H]-	w/o MS2:ADP	1418	35254.7	0.9456	28.36
22.5202	426.019	[M-H2O-H]-	w/o MS2:ADP	1665.75	43999.8	0.889474	33.315
24.9174	426.019	[M-H2O-H]-	w/o MS2:ADP	1664	47067.8	0.932533	33.28
26.0178	426.019	[M-H2O-H]-	w/o MS2:ADP	1204.25	28092.2	0.928561	24.085
21.5277	426.019	[M-H2O-H]-	w/o MS2:ADP	1521	31982	0.896105	30.42
20.5889	426.019	[M-H2O-H]-	w/o MS2:ADP	1587	34022.1	0.939926	31.74
23.6206	426.019	[M-H2O-H]-	w/o MS2:ADP	1469.5	34642.9	0.886396	29.39
3.54867	427.232	[M-H]-	w/o MS2:1',2'-dihydro-2',6-dihydroxyrotenone	2767.25	112084	0.93006	55.345
1.70978	478.292	[M-H]-	w/o MS2:Phosphatidylethanolamine lyso 18:1	5638	224317	0.930842	112.76
1.70978	480.307	[M-H]-	w/o MS2:(2-aminoethoxy)[2-hydroxy-3-(octadecanoyloxy)propoxy]phosphinic acid	34103.5	1356863	0.930842	682.07
1.70978	500.276	[M-H]-	w/o MS2:Phosphatidylethanolamine lyso 20:4	1746	69467.4	0.930842	34.92
1.70978	507.27	[M-H]-	w/o MS2:(2E,4E)-1-[(2R,6S,14S,22S,25R)-25-(3,3-dimethyloxiran-2-yl)-15-methyl-1,3,13,15-tetraazaheptacyclo[18.4.1.0?,?.0?,??.0?,??.0??,??.0??,??]pentacosa-7,9,11,16(21),17,19-hexaen-3-yl]hexa-2,4-dien-1-one	1192	47425.7	0.930842	23.84
1.70978	524.276	[M-H]-	w/o MS2:Phosphatidylethanolamine lyso 22:6	3349.25	133255	0.930842	66.985
1.70978	555.269	[M-H]-	w/o MS2:NCGC00381416-01![3-methyl-1-[3-methyl-1-oxo-1-(2,3,4,5,6-pentahydroxyhexoxy)pentan-2-yl]oxy-1-oxobutan-2-yl] 2-hydroxy-3-methylpentanoate	1300.5	51742.5	0.930842	26.01
1.70978	786.526	[M-H]-	w/o MS2:PC 32:3	1740.25	69238.7	0.930842	34.805
1.70978	788.54	[M-H]-	w/o MS2:PC 32:2	3042	121031	0.930842	60.84
1.70978	834.525	[M-H]-	w/o MS2:PS 40:6	1671.75	66513.3	0.930842	33.435

## Sheet: INTG_SS1
MS and MS/MS IDs
RT[min]	m/z	Type	Metabolite Name	Height	Area	Gaussian	S/N
3.69093	73.0295	[M-H]-	w/o MS2:Methylacetate	1740	75446.7	0.750787	34.8
13.3225	73.0319	[M-H]-	w/o MS2:Methylacetate	20678.2	852667	0.956072	413.539
7.66638	85.0316	[M-H]-	w/o MS2:1,4-Butynediol	1161.31	49962	0.937635	23.2263
7.66638	87.011	[M-H]-	w/o MS2:Pyruvate	5517.12	239078	0.917396	110.343
11.7826	87.0488	[M-H]-	w/o MS2:Isobutyric acid	7937.31	327204	0.966803	158.746
5.93098	88.0433	[M-H]-	w/o MS2:L-Alanine	1265	54175.7	0.937659	25.2875
2.997	88.0433	[M-H]-	w/o MS2:L-Alanine	313703	13101050	0.949648	6271.79
1.45208	88.0435	[M-H]-	w/o MS2:L-Alanine	4914.88	197540	0.875728	98.2975
20.1552	96.9591	[M-H]-	w/o MS2:Phosphoric acid	1748.69	47216.2	0.952314	34.9738
25.5789	96.9593	[M-H]-	w/o MS2:Phosphoric acid	1274.25	47591	0.901778	25.4475
23.9527	96.9604	[M-H]-	w/o MS2:Phosphoric acid	1374.25	46697.1	0.946101	27.485
18.6242	96.9605	[M-H]-	w/o MS2:Phosphoric acid	1533.75	62680.2	0.942896	30.675
22.5515	96.9606	[M-H]-	w/o MS2:Phosphoric acid	1525.5	46205.7	0.935357	30.51
21.3893	96.9606	[M-H]-	w/o MS2:Phosphoric acid	1775.5	48439.4	0.879723	35.51
15.0304	96.9607	[M-H]-	w/o MS2:Phosphoric acid	4168.12	172078	0.952974	83.335
2.65352	96.9715	[M-H]-	w/o MS2:Ortophosphate	3357	139221	0.831047	66.235
5.93098	99.0594	[M-H]-	w/o MS2:Gyromitrin	1913.75	79612.3	0.94845	38.2625
11.7826	100.078	[M-H]-	w/o MS2:valeramide	1069.12	43535	0.901853	21.3825
11.7826	102.058	[M-H]-	w/o MS2:4-AMINOBUTANOATE	33846.6	1896012	0.642109	676.931
2.14138	102.059	[M-H]-	w/o MS2:4-AMINOBUTANOATE	11104.8	510729	0.828417	222.095
3.16798	110.027	[M-H]-	w/o MS2:Pyrrole-2-carboxylic acid	1749.25	74323.3	0.871349	34.985
5.58563	110.072	[M-H]-	w/o MS2:HISTAMINE	1959.75	81279.1	0.889557	39.195
1.97207	111.023	[M-H]-	w/o MS2:Uracil	12901.8	534276	0.945348	258.035
2.82683	112.056	[M-H]-	w/o MS2:Creatinine	10616.2	438775	0.903618	212.325
1.79855	113.035	[M-H]-	w/o MS2:"5,6-DIHYDROURACIL"	8333.75	344088	0.892135	166.675
5.58563	116.072	[M-H]-	L-Norvaline	64800	2683940	0.954217	1295.97
1.45208	116.074	[M-H]-	w/o MS2:L-Valine	27269.2	1161216	0.672948	545.385
12.2961	116.076	[M-H]-	w/o MS2:L-Norvaline	2395.88	98948.8	0.950377	47.575
13.3225	117.02	[M-H]-	Succinic acid	1202.69	49923.3	0.903237	24.0538
4.03577	121.044	[M-H]-	w/o MS2:NIACINAMIDE	5662.12	235250	0.95683	113.23
6.6266	124.011	[M-H]-	w/o MS2:TAURINE	23320	976252	0.956957	466.355
7.49285	125.024	[M-H]-	w/o MS2:4-Hydroxy-6-methyl-2-pyrone	1086.25	50299.8	0.70198	21.725
1.79855	125.035	[M-H]-	w/o MS2:4-IMIDAZOLEACETIC ACID	34180.5	1409934	0.934222	683.61
5.93098	127.054	[M-H]-	w/o MS2:L-GLUTAMINE	1062.25	50542.4	0.806783	21.2075
11.7826	128.038	[M-H2O-H]-	w/o MS2:L-Pyroglutamic acid	14220.1	585658	0.971916	284.376
3.51447	129.104	[M-H]-	w/o MS2:(+-)-3-Methyl-2-oxovaleric acid sodium salt	1623	73178.9	0.954059	32.3775
4.20675	130.092	[M-H]-	w/o MS2:Norleucine	8178.12	599007	0.688532	162.678
2.14138	130.092	[M-H]-	w/o MS2:trans-4-Hydroxy-L-proline	1020488	42237540	0.945686	20409.8
3.51447	131.086	[M-H]-	w/o MS2:L-ORNITHINE	5568.06	239662	0.934663	110.756
15.0304	133.016	[M-H]-	w/o MS2:(S)-MALATE	1330.5	54663.4	0.956269	26.61
14.6869	134.05	[M-H]-	w/o MS2:Uridine	1171.62	48814.5	0.933865	23.4325
5.58563	135.03	[M-H]-	w/o MS2:HYPOXANTHINE	3169.38	133110	0.968156	63.35
3.69093	138.02	[M-H]-	w/o MS2:4-Nitrophenol	1040.75	43741.1	0.937425	20.785
1.79855	138.055	[M-H]-	w/o MS2:4-Nitrophenol	1406	58328.1	0.947499	28.12
7.49285	140.082	[M-H]-	w/o MS2:L-HISTIDINOL	1918.25	79665.2	0.946153	38.365
8.18185	141.019	[M-H]-	w/o MS2:4-Chloro-3-methylphenol	35060.2	1613434	0.825357	701.204
6.10213	141.07	[M-H]-	w/o MS2:ectoine	8804.38	367526	0.92389	175.998
3.69093	144.066	[M-H]-	w/o MS2:4-Acetamidobutyric acid	14776.6	615869	0.946622	295.475
3.16798	145.06	[M-H]-	w/o MS2:L-Glutamine	1229.81	73601.1	0.881757	24.5087
11.7826	146.047	[M-H]-	w/o MS2:O-Acetylserine	2632.31	110934	0.965338	52.6463
1.79855	147.046	[M-H]-	w/o MS2:trans-Cinnamic acid	1371.81	61458.6	0.908334	27.4363
2.65352	152.999	[M-H2O-H]-	w/o MS2:Protocatechuic acid	157639	6481700	0.957022	3152.49
7.49285	153.067	[M-H]-	w/o MS2:2,5-dihydroxy benzoic acid	1067.5	44486.2	0.94078	21.35
5.58563	154.062	[M-H]-	w/o MS2:Histidine	7764.5	322101	0.93802	155.185
3.69093	154.062	[M-H]-	w/o MS2:Histidine	4612	193688	0.93101	91.955
5.93098	155.086	[M-H]-	w/o MS2:Iretol	2163.38	90378.4	0.749204	43.2675
13.1503	158.083	[M-H]-	w/o MS2:N-Isovalerylglycine	3573.75	146901	0.941778	71.475
2.997	158.086	[M-H]-	w/o MS2:N-Isovalerylglycine	2548.75	132540	0.840382	50.975
7.49285	161.046	[M-H2O-H]-	w/o MS2:Hydroxymethylglutaric acid	13720.4	579438	0.956578	274.408
1.79855	164.071	[M-H]-	w/o MS2:L-(-)-Phenylalanine	9398.12	391354	0.942569	187.963
3.69093	164.071	[M-H]-	w/o MS2:L-Phenylalanine	6163.44	259956	0.963014	123.184
26.9292	166.055	[M-H]-	w/o MS2:5-acetyl-2,6-dimethyl-2,3-dihydro-1H-pyridin-4-one	293917	4926774	0.800196	5878.35
23.9527	166.055	[M-H]-	w/o MS2:5-acetyl-2,6-dimethyl-2,3-dihydro-1H-pyridin-4-one	310032	10532510	0.947142	6200.65
0.836033	166.055	[M-H]-	w/o MS2:5-acetyl-2,6-dimethyl-2,3-dihydro-1H-pyridin-4-one	59891	546633	0.905128	1197.82
18.6242	166.055	[M-H]-	w/o MS2:5-acetyl-2,6-dimethyl-2,3-dihydro-1H-pyridin-4-one	252370	10269850	0.94683	5047.39
20.1552	166.055	[M-H]-	w/o MS2:5-acetyl-2,6-dimethyl-2,3-dihydro-1H-pyridin-4-one	236954	6396849	0.952623	4739.09
0.418483	166.055	[M-H]-	w/o MS2:5-acetyl-2,6-dimethyl-2,3-dihydro-1H-pyridin-4-one	66178.8	611161	0.9075	1323.58
27.4518	166.055	[M-H]-	w/o MS2:5-acetyl-2,6-dimethyl-2,3-dihydro-1H-pyridin-4-one	215626	2189226	0.821108	4312.52
27.8812	166.056	[M-H]-	w/o MS2:5-acetyl-2,6-dimethyl-2,3-dihydro-1H-pyridin-4-one	174713	1562592	0.904618	3494.26
22.5515	166.056	[M-H]-	w/o MS2:5-acetyl-2,6-dimethyl-2,3-dihydro-1H-pyridin-4-one	291468	8828223	0.935357	5829.35
21.3893	166.056	[M-H]-	w/o MS2:5-acetyl-2,6-dimethyl-2,3-dihydro-1H-pyridin-4-one	274794	7496965	0.879723	5495.88
29.1089	166.056	[M-H]-	w/o MS2:5-acetyl-2,6-dimethyl-2,3-dihydro-1H-pyridin-4-one	117164	1057644	0.90312	2343.29
1.79855	166.056	[M-H]-	w/o MS2:5-acetyl-2,6-dimethyl-2,3-dihydro-1H-pyridin-4-one	35659.3	1477494	0.94597	713.186
28.6982	166.056	[M-H]-	w/o MS2:5-acetyl-2,6-dimethyl-2,3-dihydro-1H-pyridin-4-one	127006	1140927	0.904717	2540.12
25.5789	166.056	[M-H]-	w/o MS2:4-HYDROXY-L-PHENYLGLYCINE	349420	12789610	0.924758	6987.8
29.5196	166.056	[M-H]-	w/o MS2:5-acetyl-2,6-dimethyl-2,3-dihydro-1H-pyridin-4-one	103416	930658	0.904764	2068.33
9.38475	166.056	[M-H]-	w/o MS2:5-acetyl-2,6-dimethyl-2,3-dihydro-1H-pyridin-4-one	106739	4768704	0.873095	2134.41
28.2894	166.056	[M-H]-	w/o MS2:5-acetyl-2,6-dimethyl-2,3-dihydro-1H-pyridin-4-one	145725	1305662	0.903707	2914.51
20.1552	166.981	[M-H]-	w/o MS2:Phosphoenolpyruvate	1005.5	27144.3	0.941526	20.11
23.9527	166.983	[M-H]-	w/o MS2:Phosphoenolpyruvate	1371.75	46599.6	0.947214	27.435
18.6242	166.983	[M-H]-	w/o MS2:Phosphoenolpyruvate	1033.25	42104	0.947932	20.665
27.4518	166.983	[M-H]-	w/o MS2:Phosphoenolpyruvate	1164.25	11820.5	0.821108	23.285
21.3893	166.983	[M-H]-	w/o MS2:Phosphoenolpyruvate	1024.25	27943.7	0.879723	20.485
22.5515	166.983	[M-H]-	w/o MS2:Phosphoenolpyruvate	1425.75	43184.4	0.935357	28.515
25.5789	166.983	[M-H]-	w/o MS2:Phosphoenolpyruvate	1507.5	55174.3	0.924766	30.15
26.9292	166.985	[M-H]-	w/o MS2:Phosphoenolpyruvate	1434.5	24043.3	0.80299	28.69
13.1503	167.058	[M-H]-	w/o MS2:Norharman	8565.38	353411	0.943299	171.292
2.65352	171.008	[M-H]-	w/o MS2:sn-Glycerol 3-phosphate	3199.25	153621	0.721018	63.985
3.69093	172.098	[M-H]-	w/o MS2:N-ACETYLLEUCINE	28933.8	1204498	0.938492	578.675
11.7826	172.101	[M-H]-	w/o MS2:N-Acetylleucine	1991.06	81582.7	0.923452	39.8212
7.49285	173.056	[M-H]-	w/o MS2:N-ALPHA-ACETYL-L-ASPARAGINE	1117.38	46483	0.940113	22.3475
9.38475	173.093	[M-H]-	w/o MS2:N-alpha-Acetyl-L-ornithine	2386.25	98650.4	0.938697	47.725
1.79855	176.079	[M-H]-	w/o MS2:Pelletierine Hydrochloride	1112.5	45882.6	0.93867	22.25
7.49285	177.042	[M-H2O-H]-	w/o MS2:Gluconic acid-gamma-lactone	1069	44735.4	0.946855	21.38
7.49285	179.056	[M-H]-	Myo-Inositol	126880	5273267	0.939569	2537.6
3.16798	181.139	[M-H]-	w/o MS2:Homovanillic acid	1098	48866.9	0.738727	21.93
1.79855	182.046	[M-H]-	w/o MS2:4-PYRIDOXATE	2123.5	87620.8	0.854391	42.47
5.58563	182.094	[M-H]-	w/o MS2:Saccharin	5536.75	229559	0.940586	110.735
3.51447	183.151	[M-H]-	w/o MS2:DL-3,4-Dihydroxymandelic acid	1054.88	46503.6	0.741418	21.0975
13.1503	184.062	[M-H2O-H]-	w/o MS2:3-oxo-C4-homoserine lactone	2059	84726	0.9444	41.18
7.49285	185.058	[M-H]-	w/o MS2:2,3-Dihydroxybiphenyl	14385.2	597434	0.941276	287.705
6.10213	185.061	[M-H]-	w/o MS2:2,3-Dihydroxybiphenyl	1165.44	49455.5	0.741957	23.2838
23.9527	191.018	[M-H]-	w/o MS2:Citric acid (Not validated, isomer of 228)	1360.75	46225.9	0.947214	27.215
22.5515	191.018	[M-H]-	w/o MS2:Citric acid (Not validated, isomer of 228)	1686.25	51074.6	0.935357	33.725
25.5789	191.018	[M-H]-	w/o MS2:Citric acid (Not validated, isomer of 228)	1181.75	43251.9	0.92365	23.635
20.1552	191.02	[M-H]-	w/o MS2:Citric acid	2722.75	73503	0.941526	54.455
18.6242	191.02	[M-H]-	w/o MS2:Citric acid	6646.5	270447	0.946746	132.93
16.8843	191.02	[M-H]-	w/o MS2:Citric acid	1708.25	66326.9	0.971466	34.165
21.3893	191.02	[M-H]-	w/o MS2:Citrate	1894.5	51686	0.879723	37.89
15.0304	191.02	[M-H]-	w/o MS2:Citrate	1282.5	52691.3	0.937712	25.65
7.49285	195.051	[M-H]-	w/o MS2:D-Gluconic acid	1532.5	63644.9	0.94178	30.65
5.58563	198.074	[M-H]-	w/o MS2:Metribuzin-desamino	1021.75	42305.7	0.938324	20.435
1.79855	201.127	[M-H]-	w/o MS2:Ala-Leu	1252.56	61366.3	0.864903	25.0512
15.0304	201.135	[M-H]-	w/o MS2:N,N-Dimethylarginine	1425.75	58592	0.948007	28.515
5.58563	202.109	[M-H]-	w/o MS2:6-(gamma,gamma-Dimethylallylamino)purine	1584.5	65606.4	0.941959	31.69
3.69093	208.146	[M-H]-	w/o MS2:Pesticide6_Ethirimol_C11H19N3O_882476	4252.31	177396	0.934977	85.0463
1.79855	209.095	[M-H]-	w/o MS2:Aprobarbital	1317.75	54397.8	0.958753	26.355
1.79855	210.026	[M-H]-	w/o MS2:PHOSPHOCREATINE	1041.88	43025.2	0.936214	20.8375
1.79855	211.134	[M-H]-	w/o MS2:Dihydrojasmonic Acid	1031.88	42777.9	0.955739	20.6375
7.49285	215.07	[M-H2O-H]-	w/o MS2:Euparin	6181.75	256729	0.938693	123.635
5.58563	219.174	[M-H]-	w/o MS2:4,6-Di-tert-butyl-m-cresol	1017	42109	0.938188	20.34
21.3893	219.174	[M-H]-	w/o MS2:4,6-Di-tert-butyl-m-cresol	1013.75	27657.2	0.879723	20.275
29.1089	219.174	[M-H]-	w/o MS2:4,6-Di-tert-butyl-m-cresol	1010.5	9121.78	0.90312	20.21
0.418483	219.176	[M-H]-	w/o MS2:4,6-Di-tert-butyl-m-cresol	1117.5	10320.1	0.9075	22.35
27.4518	219.176	[M-H]-	w/o MS2:4,6-Di-tert-butyl-m-cresol	1038.75	10546.3	0.821108	20.775
27.8812	219.176	[M-H]-	w/o MS2:4,6-Di-tert-butyl-m-cresol	1071	9578.76	0.904618	21.42
28.6982	219.176	[M-H]-	w/o MS2:2,6-di-tert-butyl-4-methylphenol	1026	9216.81	0.904717	20.52
29.5196	219.177	[M-H]-	w/o MS2:2,6-di-tert-butyl-4-methylphenol	1068.75	9617.81	0.904764	21.375
28.2894	219.177	[M-H]-	w/o MS2:2,6-di-tert-butyl-4-methylphenol	1039.25	9311.42	0.903707	20.785
7.49285	219.177	[M-H]-	w/o MS2:2,6-di-tert-butyl-4-methylphenol	1101.5	47247.9	0.965	22.03
0.836033	219.178	[M-H]-	w/o MS2:2,6-di-tert-butyl-4-methylphenol	1066.75	9736.36	0.906018	21.335
5.58563	224.105	[M-H]-	w/o MS2:9-(Methylsulfinyl)nonanenitrile	158897	6579244	0.938617	3177.95
15.0304	225.099	[M-H]-	w/o MS2:L-Carnosine	1128	46343.7	0.948311	22.56
5.58563	226.085	[M-H]-	w/o MS2:2'-Deoxycytidine	6655	275551	0.938899	133.1
11.2703	227.103	[M-H2O-H]-	w/o MS2:Pro-Hyp	4724.5	194482	0.952192	94.49
9.38475	229.131	[M-H]-	w/o MS2:D-Ribose-5-phosphate disodium salt hydrate	4868.12	201209	0.939775	97.3625
7.49285	229.155	[M-H]-	w/o MS2:D-Arabinose-5-phosphate disodium salt	1886.75	78357	0.939046	37.735
3.69093	231.136	[M-H]-	w/o MS2:Helenine	1062	44270	0.949169	21.24
7.49285	233.078	[M-H]-	w/o MS2:(2R)-5-methoxy-2-methyl-2,3,8,9-tetrahydrofuro[2,3-h]chromen-4-one	1586.25	65877.2	0.937995	31.725
1.79855	236.095	[M-H]-	w/o MS2:N-acetyl-O-methyltyrosine	2116.25	87280	0.93465	42.325
7.49285	239.077	[M-H]-	w/o MS2:2',4'-Dihydroxychalcone	10426	432993	0.938974	208.52
3.69093	241.118	[M-H]-	w/o MS2:Pyroglutamyl-Isoleucine	3736.5	155541	0.967151	74.73
5.58563	244.131	[M-H]-	w/o MS2:Leu-Gly-Gly	2237.25	92662.7	0.93963	44.745
11.2703	245.115	[M-H]-	w/o MS2:Loxoprofen	1908.75	78571.6	0.95086	38.175
3.69093	245.115	[M-H]-	w/o MS2:Loxoprofen	3909.75	162822	0.93378	78.195
15.0304	245.115	[M-H]-	w/o MS2:Loxoprofen	1297.5	53307.6	0.946558	25.95
5.58563	255.134	[M-H]-	w/o MS2:Piscidic Acid	2673	110738	0.940704	53.46
27.4518	255.23	[M-H]-	w/o MS2:Ethyl myristate	1521.5	15447.6	0.821108	30.43
26.9292	255.232	[M-H]-	w/o MS2:hexadecanoic acid	1250.25	20955.1	0.80299	25.005
11.2703	255.232	[M-H]-	w/o MS2:hexadecanoic acid	1254.25	51629.8	0.916256	25.085
5.58563	255.232	[M-H]-	w/o MS2:Palmitic acid	1384.25	57562.4	0.941571	27.685
27.8812	255.232	[M-H]-	w/o MS2:Palmitic acid	2153.75	19262.6	0.904618	43.075
1.79855	255.232	[M-H]-	w/o MS2:Palmitic acid	3566	151797	0.948408	71.32
3.69093	255.232	[M-H]-	w/o MS2:Palmitic acid	1542.75	66521.5	0.946047	30.855
28.6982	255.232	[M-H]-	w/o MS2:Palmitic acid	2504.75	22500.8	0.904717	50.095
13.1503	255.233	[M-H]-	w/o MS2:Palmitic acid	1242.75	51066	0.935728	24.855
29.5196	255.233	[M-H]-	w/o MS2:ISOPALMITIC ACID	2283.75	20551.8	0.904764	45.675
9.38475	255.233	[M-H]-	w/o MS2:ISOPALMITIC ACID	1347.88	55767.2	0.94073	26.9575
28.2894	255.233	[M-H]-	w/o MS2:ISOPALMITIC ACID	2354.5	21095.7	0.903707	47.09
0.836033	255.234	[M-H]-	w/o MS2:Palmitic acid	1829.75	16700.4	0.904469	36.595
18.6242	255.234	[M-H]-	w/o MS2:Palmitic acid	1008.5	41036	0.946746	20.17
16.8843	255.234	[M-H]-	w/o MS2:Palmitic acid	1001.5	38885.6	0.955516	20.03
0.418483	255.234	[M-H]-	w/o MS2:Palmitic acid	1919.75	17728.9	0.9075	38.395
22.5515	255.235	[M-H]-	w/o MS2:Palmitic acid	1001.5	30334.3	0.935357	20.03
29.1089	255.235	[M-H]-	w/o MS2:Palmitic acid	2478.25	22371.2	0.90312	49.565
15.0304	255.235	[M-H]-	w/o MS2:Palmitic acid	1142.94	46970.2	0.936963	22.8588
7.49285	255.235	[M-H]-	w/o MS2:Palmitic acid	1381	57489.6	0.940018	27.62
3.69093	256.059	[M-H]-	w/o MS2:Propachlor ESA	3095	128920	0.948917	61.9
1.79855	256.063	[M-H]-	w/o MS2:Propachlor ESA	9800.25	404287	0.933205	196.005
7.49285	256.095	[M-H]-	w/o MS2:2'-O-Methylcytidine	1980.75	82260.8	0.938481	39.615
3.69093	258.058	[M-H]-	w/o MS2:2-Thiocytidine	1079	44915.9	0.945231	21.58
3.69093	259.078	[M-H]-	w/o MS2:Peucenin	24757.2	1030592	0.945464	495.145
13.1503	259.13	[M-H]-	w/o MS2:gamma-Glutamylleucine	8827.25	362722	0.940275	176.545
16.8843	261.073	[M-H]-	w/o MS2:Asp-Glu	3061.5	118870	0.970857	61.23
9.38475	265.095	[M-H]-	w/o MS2:5,9-dihydroxy-5,7,7-trimethyl-4,5a,6,8,8a,9-hexahydro-1H-azuleno[5,6-c]furan-3-one	8083.75	334074	0.945202	161.675
0.418483	265.147	[M-H]-	w/o MS2:C12-AS (TENTATIVE)	1017.75	9398.92	0.9075	20.355
27.4518	265.147	[M-H]-	w/o MS2:C12-AS (TENTATIVE)	4656	47271.8	0.821108	93.12
27.8812	265.147	[M-H]-	w/o MS2:C12-AS (TENTATIVE)	4242.25	37941.6	0.904618	84.845
1.79855	265.147	[M-H]-	w/o MS2:C12-AS (TENTATIVE)	3303.25	136277	0.932517	66.065
28.6982	265.147	[M-H]-	w/o MS2:Lauryl sulfate	2607.75	23426.1	0.904717	52.155
29.5196	265.147	[M-H]-	w/o MS2:Lauryl sulfate	1957.5	17615.8	0.904764	39.15
15.0304	265.147	[M-H]-	w/o MS2:Lauryl sulfate	3016.12	124116	0.948239	60.3225
26.9292	265.149	[M-H]-	w/o MS2:C12-AS (TENTATIVE)	5247	87943.7	0.80299	104.94
23.9527	265.149	[M-H]-	w/o MS2:C12-AS (TENTATIVE)	3921.25	133210	0.947184	78.425
20.1552	265.149	[M-H]-	w/o MS2:C12-AS (TENTATIVE)	2729.75	73692	0.941526	54.595
18.6242	265.149	[M-H]-	w/o MS2:C12-AS (TENTATIVE)	4685	190633	0.946746	93.7
16.8843	265.149	[M-H]-	w/o MS2:C12-AS (TENTATIVE)	2099.75	81527.8	0.955516	41.995
5.58563	265.149	[M-H]-	w/o MS2:C12-AS (TENTATIVE)	1289.25	53381.6	0.938986	25.785
21.3893	265.149	[M-H]-	w/o MS2:C12-AS (TENTATIVE)	3453	94205.2	0.879723	69.06
22.5515	265.149	[M-H]-	w/o MS2:C12-AS (TENTATIVE)	3661	110888	0.935357	73.22
29.1089	265.149	[M-H]-	w/o MS2:C12-AS (TENTATIVE)	2316.25	20908.8	0.90312	46.325
3.69093	265.149	[M-H]-	w/o MS2:C12-AS (TENTATIVE)	1704.5	70953.9	0.934116	34.09
25.5789	265.15	[M-H]-	w/o MS2:C12-AS (TENTATIVE)	3981.75	145774	0.867172	79.635
28.2894	265.15	[M-H]-	w/o MS2:C12-AS (TENTATIVE)	3500.75	31365.8	0.903707	70.015
7.49285	265.15	[M-H]-	w/o MS2:C12-AS (TENTATIVE)	1218.5	50604.5	0.939176	24.37
16.8843	271.104	[M-H]-	w/o MS2:naringenin	1498.25	58173.1	0.973817	29.965
2.3117	271.138	[M-H]-	w/o MS2:2',6'-dihydroxy-4'-methoxydihydrochalcone	1012.25	43149.2	0.667014	20.245
5.58563	271.175	[M-H]-	w/o MS2:Naringenin	3878.25	160579	0.937994	77.565
0.418483	272.062	[M-H]-	w/o MS2:Tolcapone	1795.25	16579.1	0.9075	35.905
21.3893	272.062	[M-H]-	w/o MS2:Tolcapone	4077	111229	0.879723	81.54
1.79855	272.062	[M-H]-	w/o MS2:Tolcapone	1496.25	62462.7	0.941137	29.925
28.6982	272.062	[M-H]-	w/o MS2:Tolcapone	5172.5	46465.9	0.904717	103.45
13.1503	272.062	[M-H]-	w/o MS2:Tolcapone	4216	174450	0.939893	84.32
7.49285	272.062	[M-H]-	w/o MS2:Tolcapone	1526	63375	0.937995	30.52
11.2703	280.105	[M-H]-	w/o MS2:1-Methyladenosine	2214.25	91147.1	0.951854	44.285
1.79855	281.246	[M-H]-	w/o MS2:Oleic acid	6412.25	264705	0.941429	128.245
7.49285	283.032	[M-H]-	w/o MS2:Glycitein	1042.75	43305.5	0.937995	20.855
1.79855	283.074	[M-H]-	w/o MS2:Olivetonide	4730.75	195138	0.932537	94.615
27.4518	283.263	[M-H]-	w/o MS2:Methyl Heptadecanoic acid	1117	11340.8	0.821108	22.34
27.8812	283.263	[M-H]-	w/o MS2:Methyl Heptadecanoic acid	1289.75	11535.2	0.904618	25.795
1.79855	283.263	[M-H]-	w/o MS2:Methyl Heptadecanoic acid	1337.5	55385.9	0.936823	26.75
29.5196	283.264	[M-H]-	w/o MS2:Stearic acid	1288.5	11595.4	0.904764	25.77
28.2894	283.264	[M-H]-	w/o MS2:Stearic acid	1353.25	12124.8	0.903707	27.065
0.418483	283.265	[M-H]-	w/o MS2:Stearic acid	1048.25	9680.59	0.9075	20.965
28.6982	283.266	[M-H]-	w/o MS2:Stearic acid	1363.25	12246.4	0.904717	27.265
0.836033	283.267	[M-H]-	w/o MS2:AVOCADYNE	1028.5	9387.25	0.904527	20.57
29.1089	283.268	[M-H]-	w/o MS2:AVOCADYNE	1303	11762.2	0.90312	26.06
1.79855	285.202	[M-H2O-H]-	w/o MS2:Kaempferol	1701.88	70247.8	0.936876	34.0375
3.69093	286.078	[M-H]-	w/o MS2:Tenofovir	11543.5	480526	0.932094	230.87
11.2703	287.125	[M-H]-	w/o MS2:(3,6,9-trimethylidene-2-oxo-3a,4,5,6a,7,8,9a,9b-octahydroazuleno[4,5-b]furan-8-yl) acetate	4127.25	169894	0.951219	82.545
7.49285	287.171	[M-H]-	w/o MS2:ESTRIOL	2216.25	92041.1	0.939131	44.325
11.2703	288.075	[M-H]-	w/o MS2:Cytidine	3657.5	150557	0.951219	73.15
3.69093	289.125	[M-H]-	w/o MS2:Catechin	1255.5	52263.2	0.932123	25.11
26.9292	293.178	[M-H2O-H]-	w/o MS2:Tetradecylsulfate	1017	17045.7	0.80299	20.34
1.79855	299.198	[M-H]-	w/o MS2:dehydroabietic acid	30491.8	1257564	0.931963	609.835
7.49285	300.047	[M-H]-	w/o MS2:2-Chloroadenosine	1790.75	74370.1	0.938243	35.815
13.1503	302.134	[M-H]-	w/o MS2:Nicotianamine	1457.75	59900.6	0.936749	29.155
1.79855	303.236	[M-H]-	w/o MS2:Arachidonic acid	2600.75	107462	0.934308	52.015
26.9292	307.157	[M-H]-	w/o MS2:8-(3-methoxy-2-(methoxycarbonyl)phenyl)octanoic acid	1140.75	19119.8	0.799117	22.815
27.4518	307.158	[M-H]-	w/o MS2:8-(3-methoxy-2-(methoxycarbonyl)phenyl)octanoic acid	1090.25	11069.2	0.821108	21.805
18.6242	307.16	[M-H]-	w/o MS2:8-(3-methoxy-2-(methoxycarbonyl)phenyl)octanoic acid	1129.5	45959.5	0.946746	22.59
5.58563	309.082	[M-H]-	w/o MS2:(3S,3'R)-3'-(3-hydroxyphenyl)-4-methylspiro[1H-1,4-benzodiazepine-3,2'-oxirane]-2,5-dione	8280.5	342855	0.937877	165.61
20.1552	309.171	[M-H]-	w/o MS2:C12-AE1S (TENTATIVE)	1505	40628.8	0.941526	30.1
15.0304	309.172	[M-H]-	C12-AE1S (TENTATIVE)	1453.5	59716.9	0.936494	29.07
16.8843	309.174	[M-H]-	w/o MS2:Mestranol	1022	39681.6	0.955516	20.44
27.4518	309.174	[M-H]-	w/o MS2:Mestranol	2257.75	22922.7	0.821108	45.155
27.8812	309.174	[M-H]-	w/o MS2:Mestranol	1916.5	17140.7	0.904618	38.33
1.79855	309.174	[M-H]-	w/o MS2:C12-AE1S (TENTATIVE)	1125.75	46429	0.93779	22.515
28.6982	309.174	[M-H]-	w/o MS2:C12-AE1S (TENTATIVE)	1215	10914.6	0.904717	24.3
25.5789	309.174	[M-H]-	w/o MS2:C12-AE1S (TENTATIVE)	1899.75	69932.9	0.914013	37.995
28.2894	309.174	[M-H]-	w/o MS2:C12-AE1S (TENTATIVE)	1509.75	13527	0.903707	30.195
26.9292	309.176	[M-H]-	w/o MS2:C12-AE1S (TENTATIVE)	2512.5	42111.4	0.800035	50.25
23.9527	309.176	[M-H]-	w/o MS2:C12-AE1S (TENTATIVE)	1597	54251.5	0.947214	31.94
18.6242	309.176	[M-H]-	w/o MS2:C12-AE1S (TENTATIVE)	2094.5	85225.5	0.946746	41.89
22.5515	309.176	[M-H]-	w/o MS2:C12-AE1S (TENTATIVE)	1694.5	51324.5	0.935357	33.89
21.3893	309.176	[M-H]-	w/o MS2:C12-AE1S (TENTATIVE)	1678	45779.4	0.879723	33.56
5.58563	311.06	[M-H]-	w/o MS2:4-(3,4-dihydroxyphenyl)-6,7-dihydroxynaphthalene-2-carboxylic acid	1368.25	56652.6	0.937337	27.365
26.9292	311.169	[M-H]-	w/o MS2:C11-LAS (STANDARD MIX)	1053	17649.1	0.80299	21.06
1.79855	311.221	[M-H2O-H]-	w/o MS2:FA 18:2+2O	1318.25	54501.3	0.946181	26.365
3.69093	312.159	[M-H2O-H]-	w/o MS2:feruloyltyramine	11740.5	488726	0.932166	234.81
1.79855	313.216	[M-H]-	w/o MS2:delta9-Tetrahydrocannabinol	297335	12262980	0.93218	5946.7
9.38475	315.155	[M-H]-	w/o MS2:1,7-bis(4-hydroxyphenyl)heptane-3,5-diol	2198.75	90866.9	0.940621	43.975
5.58563	315.17	[M-H]-	w/o MS2:Pinoxaden-TP NOA 407854	1583.5	65565	0.939387	31.67
1.79855	317.057	[M-H]-	w/o MS2:Myricetin	1066.5	43985.4	0.932867	21.33
1.79855	320.187	[M-H]-	w/o MS2:CFA-L-isoleucine	1041.5	42954.3	0.932512	20.83
3.69093	323.174	[M-H]-	w/o MS2:[(2R,4S,5R)-5-ethenyl-1-azabicyclo[2.2.2]octan-2-yl]-(6-methoxyquinolin-4-yl)methanol	11048	459899	0.932234	220.96
26.9292	324.052	[M-H]-	w/o MS2:GSK232420A	1831.5	30697.3	0.80299	36.63
11.2703	324.052	[M-H]-	w/o MS2:GSK232420A	1279.5	52669.2	0.951219	25.59
0.836033	324.052	[M-H]-	w/o MS2:GSK232420A	1029.25	9394.09	0.904665	20.585
18.6242	324.052	[M-H]-	w/o MS2:GSK232420A	1265.5	51493.3	0.946746	25.31
16.8843	324.053	[M-H]-	w/o MS2:GSK232420A	2063.5	80120.3	0.955516	41.27
0.418483	324.053	[M-H]-	w/o MS2:GSK232420A	1158.75	10701.1	0.9075	23.175
27.4518	324.053	[M-H]-	w/o MS2:GSK232420A	2044.75	20760.1	0.821108	40.895
27.8812	324.053	[M-H]-	w/o MS2:GSK232420A	2111.5	18884.7	0.904618	42.23
22.5515	324.053	[M-H]-	w/o MS2:GSK232420A	1318.25	39928.3	0.935357	26.365
29.1089	324.053	[M-H]-	w/o MS2:GSK232420A	1916.25	17298	0.90312	38.325
3.69093	324.053	[M-H]-	w/o MS2:GSK232420A	8700	362158	0.93222	174
28.6982	324.053	[M-H]-	w/o MS2:GSK232420A	2065.75	18557.2	0.904717	41.315
13.1503	324.053	[M-H]-	w/o MS2:GSK232420A	1582	65006.2	0.935728	31.64
29.5196	324.053	[M-H]-	w/o MS2:GSK232420A	1837	16531.4	0.904764	36.74
15.0304	324.053	[M-H]-	w/o MS2:GSK232420A	1537.25	63157.7	0.936494	30.745
28.2894	324.053	[M-H]-	w/o MS2:GSK232420A	2141.5	19187.3	0.903707	42.83
23.9527	324.055	[M-H]-	w/o MS2:GSK232420A	1297.25	44068.7	0.94714	25.945
25.5789	324.055	[M-H]-	w/o MS2:GSK232420A	1445.5	52905.1	0.925063	28.91
5.58563	325.11	[M-H]-	w/o MS2:7-[(E)-3-methyl-4-(4-methyl-5-oxo-2H-furan-2-yl)but-2-enoxy]chromen-2-one	1409.5	58360.5	0.939141	28.19
7.49285	325.113	[M-H]-	w/o MS2:7-[(E)-3-methyl-4-(4-methyl-5-oxo-2H-furan-2-yl)but-2-enoxy]chromen-2-one	1133	47053.6	0.938299	22.66
1.28243	325.181	[M-H]-	w/o MS2:2,4-dihydroxyheptadec-16-ynyl acetate	2260.25	105092	0.696882	45.205
1.79855	327.23	[M-H]-	w/o MS2:(10E,15Z)-9,12,13-trihydroxyoctadeca-10,15-dienoic acid	5421.62	223695	0.933154	108.433
3.69093	328.186	[M-H]-	w/o MS2:Trilostane	1889	78634.1	0.932123	37.78
1.79855	329.237	[M-H]-	w/o MS2:(Z)-9,12,13-trihydroxyoctadec-15-enoic acid	1480.25	61453.9	0.940071	29.605
3.69093	330.168	[M-H]-	w/o MS2:Bucharaine	4411.75	183650	0.932123	88.235
1.79855	331.171	[M-H]-	w/o MS2:Isoxaben	13390.8	552338	0.834487	267.815
2.65352	331.265	[M-H]-	w/o MS2:Docosatetraenoic acid	2672.25	113971	0.959933	53.275
1.28243	331.265	[M-H]-	w/o MS2:Docosatetraenoic acid	1119.44	42582.9	0.619641	22.3888
26.9292	332.083	[M-H]-	w/o MS2:CI-959	4410.75	73927.5	0.80299	88.215
16.8843	332.083	[M-H]-	w/o MS2:CI-959	4022.75	156193	0.955516	80.455
27.8812	332.084	[M-H]-	w/o MS2:CI-959	2358.25	21091.6	0.904618	47.165
22.5515	332.084	[M-H]-	w/o MS2:CI-959	5083.5	153974	0.935357	101.67
29.1089	332.084	[M-H]-	w/o MS2:CI-959	1529	13802.3	0.90312	30.58
28.6982	332.084	[M-H]-	w/o MS2:CI-959	1872.25	16818.9	0.904717	37.445
25.5789	332.084	[M-H]-	w/o MS2:CI-959	5580	204227	0.924766	111.6
13.1503	332.084	[M-H]-	w/o MS2:CI-959	2331.25	95793.7	0.935728	46.625
29.5196	332.084	[M-H]-	w/o MS2:CI-959	1208	10870.9	0.904764	24.16
15.0304	332.084	[M-H]-	w/o MS2:CI-959	2998	123172	0.936494	59.96
23.9527	332.086	[M-H]-	w/o MS2:CI-959	5685.75	193150	0.947214	113.715
11.2703	332.086	[M-H]-	w/o MS2:CI-959	1027	42275.3	0.951219	20.54
20.1552	332.086	[M-H]-	w/o MS2:CI-959	3706.5	100060	0.941526	74.13
18.6242	332.086	[M-H]-	w/o MS2:CI-959	3847.5	156555	0.946746	76.95
27.4518	332.086	[M-H]-	w/o MS2:CI-959	2847.5	28910.3	0.821108	56.95
21.3893	332.086	[M-H]-	w/o MS2:CI-959	3943.75	107594	0.879723	78.875
28.2894	332.087	[M-H]-	w/o MS2:Flurtamone	2087.5	18703.5	0.903707	41.75
1.79855	337.241	[M-H2O-H]-	w/o MS2:Aphidicolin	2564.25	105757	0.93325	51.285
13.1503	341.107	[M-H]-	w/o MS2:Sucrose	4416.5	181479	0.935728	88.33
7.49285	341.11	[M-H]-	w/o MS2:Melibiose	1950.5	81004.5	0.937995	39.01
1.79855	342.27	[M-H]-	w/o MS2:LAUROYLCARNITINE	1651	68091.8	0.933029	33.02
1.79855	347.199	[M-H]-	w/o MS2:Cohumulone	128880	5315366	0.931918	2577.6
1.79855	351.216	[M-H]-	w/o MS2:[(1R,2S,3S,4R,4aS)-2,3-dihydroxy-3,4a,8,8-tetramethyl-4-[(E)-3-oxobut-1-enyl]-2,4,5,6,7,8a-hexahydro-1H-naphthalen-1-yl] acetate	3156.25	130172	0.932132	63.125
1.79855	352.283	[M-H2O-H]-	w/o MS2:Oleyl sarcosine	3917.75	161579	0.932132	78.355
13.1503	353.185	[M-H]-	w/o MS2:19S-Methoxytubotaiwine	1530.5	62890	0.940183	30.61
22.5515	353.198	[M-H]-	w/o MS2:(E)-3-(4-acetyloxy-2,3-dihydroxy-2,5,5,8a-tetramethyl-3,4,4a,6,7,8-hexahydro-1H-naphthalen-1-yl)prop-2-enoic acid	1062.75	32189.5	0.935357	21.255
25.5789	353.198	[M-H]-	w/o MS2:(E)-3-(4-acetyloxy-2,3-dihydroxy-2,5,5,8a-tetramethyl-3,4,4a,6,7,8-hexahydro-1H-naphthalen-1-yl)prop-2-enoic acid	1000	36599.9	0.924532	20
26.9292	353.2	[M-H]-	w/o MS2:(E)-3-(4-acetyloxy-2,3-dihydroxy-2,5,5,8a-tetramethyl-3,4,4a,6,7,8-hexahydro-1H-naphthalen-1-yl)prop-2-enoic acid	1464	24537.7	0.80299	29.28
18.6242	353.2	[M-H]-	w/o MS2:(E)-3-(4-acetyloxy-2,3-dihydroxy-2,5,5,8a-tetramethyl-3,4,4a,6,7,8-hexahydro-1H-naphthalen-1-yl)prop-2-enoic acid	1270.5	51877.1	0.95051	25.41
27.4518	353.2	[M-H]-	w/o MS2:(E)-3-(4-acetyloxy-2,3-dihydroxy-2,5,5,8a-tetramethyl-3,4,4a,6,7,8-hexahydro-1H-naphthalen-1-yl)prop-2-enoic acid	1393	14143	0.821108	27.86
27.8812	353.2	[M-H]-	w/o MS2:(E)-3-(4-acetyloxy-2,3-dihydroxy-2,5,5,8a-tetramethyl-3,4,4a,6,7,8-hexahydro-1H-naphthalen-1-yl)prop-2-enoic acid	1393.5	12463.1	0.904618	27.87
1.79855	353.235	[M-H]-	w/o MS2:Prostaglandin E1	9181	378650	0.93218	183.62
1.79855	355.246	[M-H]-	w/o MS2:PGE2-[3,3,4,4-d4]	1226	50563.6	0.94282	24.52
1.79855	361.217	[M-H2O-H]-	w/o MS2:2,3-bis[(4-hydroxy-3-methoxyphenyl)methyl]butane-1,4-diol	1756.25	72432.6	0.931907	35.125
28.6982	364.054	[M-H]-	w/o MS2:Indapamide	2592.5	23289.1	0.904717	51.85
29.5196	364.054	[M-H]-	w/o MS2:Indapamide	1764.25	15876.7	0.904764	35.285
26.9292	364.056	[M-H]-	w/o MS2:Indapamide	8882.5	148877	0.80299	177.65
23.9527	364.056	[M-H]-	w/o MS2:Indapamide	10076.8	342316	0.947203	201.535
11.2703	364.056	[M-H]-	w/o MS2:Indapamide	1272.5	52381	0.951747	25.45
16.8843	364.056	[M-H]-	w/o MS2:Indapamide	4823.5	187284	0.955516	96.47
27.4518	364.056	[M-H]-	w/o MS2:Indapamide	5233	53130	0.821108	104.66
27.8812	364.056	[M-H]-	w/o MS2:Indapamide	3841.75	34359.7	0.904618	76.835
22.5515	364.056	[M-H]-	w/o MS2:Indapamide	9248	280112	0.935357	184.96
21.3893	364.056	[M-H]-	w/o MS2:Indapamide	8098.75	220951	0.879723	161.975
29.1089	364.056	[M-H]-	w/o MS2:Indapamide	2220.5	20044.5	0.90312	44.41
25.5789	364.057	[M-H]-	w/o MS2:Indapamide	11453.5	419197	0.867076	229.07
15.0304	364.057	[M-H]-	w/o MS2:Indapamide	3181.25	130701	0.93657	63.625
20.1552	364.059	[M-H]-	w/o MS2:Indapamide	6445.75	174009	0.941526	128.915
18.6242	364.059	[M-H]-	w/o MS2:Indapamide	6064.25	246755	0.946746	121.285
13.1503	364.059	[M-H]-	w/o MS2:Indapamide	2180.75	89609.5	0.94017	43.615
1.79855	365.153	[M-H]-	w/o MS2:1-hydroxy-4-[(2S,3R,4S,5S,6R)-3,4,5-trihydroxy-6-(hydroxymethyl)oxan-2-yl]oxynaphthalene-2-carboxylic acid	7614.5	314043	0.931955	152.29
7.49285	367.107	[M-H]-	w/o MS2:Feruloyl quinic acid (isomer of 886, 887)	1931.25	80205.1	0.937995	38.625
1.79855	367.16	[M-H]-	w/o MS2:Dehydroisoandrosterone sulfate	2410	99395	0.931991	48.2
1.79855	373.203	[M-H2O-H]-	w/o MS2:4-hydroxy-3-[(E)-7-hydroxy-3,7-dimethyl-4-oxooct-5-enyl]-5-(3-methylbut-2-enyl)benzoic acid	1532.75	63214.8	0.931907	30.655
1.79855	375.216	[M-H2O-H]-	w/o MS2:RvD1	4494	185345	0.931907	89.88
1.79855	377.231	[M-H2O-H]-	w/o MS2:(E)-5-[(1S,4aR,8aR)-2-(hydroxymethyl)-5,5,8a-trimethyl-1,4,4a,6,7,8-hexahydronaphthalen-1-yl]-3-(acetyloxymethyl)pent-2-enoic acid	15199	626849	0.931907	303.98
1.79855	379.216	[M-H]-	w/o MS2:NCGC00380522-01_C20H30O4_1-Phenanthrenecarboxylic acid, 1,2,3,4,4a,4b,5,6,7,9,10,10a-dodecahydro-7-hydroxy-1,4a-dimethyl-7-(1-methylethyl)-9-oxo-	2855.75	117779	0.931907	57.115
1.79855	381.184	[M-H2O-H]-	w/o MS2:Reserpiline	3973.25	163868	0.93206	79.465
1.79855	381.272	[M-H]-	w/o MS2:Ochrephilone	2358.25	97260.7	0.932249	47.165
1.79855	384.25	[M-H]-	w/o MS2:ACTINONIN	20611	850054	0.931907	412.22
3.69093	387.239	[M-H]-	w/o MS2:5Alpha-Cholestanol	2441.5	101633	0.932123	48.83
11.2703	388.173	[M-H]-	w/o MS2:Roquefortine C	3146.5	129535	0.914875	62.93
11.2703	389.144	[M-H]-	w/o MS2:methyl (1S)-7-hydroxy-7-methyl-1-[(2S,3R,4S,5S,6R)-3,4,5-trihydroxy-6-(hydroxymethyl)oxan-2-yl]oxy-4a,5,6,7a-tetrahydro-1H-cyclopenta[c]pyran-4-carboxylate	4592.75	189055	0.951219	91.855
1.79855	389.195	[M-H]-	w/o MS2:Ilicicolin A	1275.5	52605.1	0.932209	25.51
1.79855	391.222	[M-H]-	w/o MS2:Dehydrorotenone	16064.5	662544	0.931907	321.29
26.9292	392.875	[M-H]-	w/o MS2:Thiophanic acid	1296.25	21726.1	0.80299	25.925
18.6242	392.876	[M-H]-	w/o MS2:Thiophanic acid	5140.5	209168	0.946746	102.81
21.3893	392.876	[M-H]-	w/o MS2:Thiophanic acid	16887.8	460734	0.879723	337.755
22.5515	392.876	[M-H]-	w/o MS2:Thiophanic acid	15006.8	454538	0.935357	300.135
25.5789	392.877	[M-H]-	w/o MS2:Thiophanic acid	11140.8	407750	0.924766	222.815
23.9527	392.878	[M-H]-	w/o MS2:Thiophanic acid	13867.8	471100	0.947214	277.355
20.1552	392.878	[M-H]-	w/o MS2:Thiophanic acid	16499	445405	0.941526	329.98
1.79855	393.224	[M-H]-	w/o MS2:ROTENONE	3182.5	131255	0.931907	63.65
1.79855	395.212	[M-H]-	w/o MS2:FA 18:0+2O+SO4	1472.25	60719.6	0.931907	29.445
1.79855	396.142	[M-H]-	w/o MS2:2-methoxy-3,5-dimethyl-6-[(4Z)-4-[(E)-2-methyl-3-(4-nitrophenyl)prop-2-enylidene]oxolan-2-yl]pyran-4-one	2591.75	106891	0.931907	51.835
3.69093	397.21	[M-H2O-H]-	w/o MS2:Pesticide4_Tebufenozide_C22H28N2O2_Benzoic acid, 3,5-dimethyl-, 1-(1,1-dimethylethyl)-2-(4-ethylbenzoyl)hydrazide	2094.75	87198.9	0.932123	41.895
1.79855	398.266	[M-H2O-H]-	w/o MS2:(3Z)-3-[[1,6-dimethyl-2-[(1E,3E)-penta-1,3-dienyl]-4a,5,6,7,8,8a-hexahydro-2H-naphthalen-1-yl]-hydroxymethylidene]-5-(1-hydroxyethyl)pyrrolidine-2,4-dione	67753.5	2794341	0.93192	1355.07
1.79855	399.183	[M-H]-	w/o MS2:4-hydroxy-9-(4-hydroxy-3,5-dimethoxyphenyl)-5a,6,8a,9-tetrahydro-5H-[2]benzofuro[5,6-f][1,3]benzodioxol-8-one	1412.75	58265.7	0.931907	28.255
1.79855	401.087	[M-H]-	w/o MS2:Cetraric acid	1683	69411.6	0.931907	33.66
1.79855	401.239	[M-H2O-H]-	w/o MS2:Irigenin Trimethyl Ether	1158.25	47769.4	0.932006	23.165
5.58563	403.159	[M-H]-	w/o MS2:12:4+4O fatty acyl hexoside	23236.5	962110	0.937877	464.73
7.49285	404.105	[M-H]-	w/o MS2:NCGC00385443-01!(2S)-3-(3,4-dihydroxyphenyl)-2-[[(E)-3-(3,4-dihydroxyphenyl)prop-2-enoyl]amino]propanoic acid	6592.25	273777	0.937995	131.845
1.79855	405.183	[M-H2O-H]-	w/o MS2:NCGC00380882-01!5-chloro-2,4-dihydroxy-6-methyl-3-[(E)-3-methyl-5-[(1S,2R,6R)-1,2,6-trimethyl-3-oxocyclohexyl]pent-2-enyl]benzaldehyde	1260	51965.9	0.931907	25.2
1.79855	407.294	[M-H]-	w/o MS2:(3R,5R)-7-[(1S,2S,8S,8aR)-2-methyl-8-(2-methylbutanoyloxy)-1,2,6,7,8,8a-hexahydronaphthalen-1-yl]-3,5-dihydroxyheptanoic acid	1052.75	43418.3	0.932094	21.055
1.79855	411.236	[M-H]-	w/o MS2:Grayanotoxin I	1931	79639.8	0.931907	38.62
5.58563	413.203	[M-H]-	w/o MS2:NCGC00384769-01!6,8-dihydroxy-2,2,4,4-tetramethyl-5-(2-methylpropanoyl)-9-propan-2-yl-9H-xanthene-1,3-dione	1652.25	68411.6	0.937877	33.045
1.79855	414.263	[M-H2O-H]-	w/o MS2:Salmeterol	1848.25	76226.9	0.931907	36.965
3.69093	415.109	[M-H]-	w/o MS2:Acacetin-5-O-xyloside	1629.75	67842.2	0.932123	32.595
1.79855	415.178	[M-H]-	w/o MS2:Imbricaric acid	1829.25	75443.3	0.931907	36.585
3.69093	415.218	[M-H]-	w/o MS2:methyl (1R,4aS,9S,10S)-10-acetyloxy-5,9-dihydroxy-1,4a-dimethyl-2-oxo-7-propan-2-yl-10,10a-dihydro-9H-phenanthrene-1-carboxylate	1326	55197.9	0.932123	26.52
1.79855	417.194	[M-H2O-H]-	w/o MS2:NCGC00380382-01_C23H30O7_1-Phenanthrenecarboxylic acid, 10-(acetyloxy)-1,2,3,4,4a,9,10,10a-octahydro-5,9-dihydroxy-1,4a-dimethyl-7-(1-methylethyl)-4-oxo-, methyl ester	1225	50522.4	0.931907	24.5
1.79855	418.319	[M-H2O-H]-	w/o MS2:11,12,13-trihydroxy-4,5,8-trimethyl-3-(2-methylpropyl)-1H,2H,3H,4H,6aH,9H,10H,11H,12H,13H,14H,15H,15bH-cycloundeca[e]isoindole-1,15-dione	9024.5	372195	0.931907	180.49
1.79855	419.213	[M-H]-	w/o MS2:NCGC00385651-01_C23H32O7_	1028.25	42407.9	0.931907	20.565
13.1503	420.139	[M-H]-	w/o MS2:Norepanorin	3824.5	157153	0.940154	76.49
1.79855	423.187	[M-H]-	w/o MS2:[(2R,3R,4S,5S,6R)-2-(acetyloxymethyl)-3,5-dihydroxy-6-[(2S,3R)-2,3,4-trihydroxybutoxy]oxan-4-yl] hexanoate	1250	51553.4	0.931907	25
23.9527	424.018	[M-H]-	w/o MS2:EP_M424	1410.25	47907.4	0.946925	28.205
27.8812	424.019	[M-H]-	w/o MS2:EP_M424	1081.5	9672.67	0.904618	21.63
26.9292	424.021	[M-H]-	w/o MS2:EP_M424	1452.5	24345	0.80299	29.05
27.4518	424.021	[M-H]-	w/o MS2:EP_M424	1160.5	11782.4	0.821108	23.21
21.3893	424.022	[M-H]-	w/o MS2:EP_M424	1154	31483.6	0.879723	23.08
28.6982	424.022	[M-H]-	w/o MS2:EP_M424	1008.5	9059.61	0.904717	20.17
18.6242	426.018	[M-H2O-H]-	w/o MS2:ADP	5275	214640	0.951262	105.5
16.8843	426.019	[M-H2O-H]-	w/o MS2:ADP	1070.25	41555	0.955516	21.405
23.9527	426.021	[M-H2O-H]-	w/o MS2:Adenosine diphosphate	9094.5	308948	0.947214	181.89
20.1552	426.021	[M-H2O-H]-	w/o MS2:Adenosine diphosphate	10308.5	278287	0.95245	206.17
21.3893	426.022	[M-H2O-H]-	w/o MS2:Adenosine diphosphate	10278.5	280419	0.879723	205.57
22.5515	426.022	[M-H2O-H]-	w/o MS2:Adenosine diphosphate	9116.75	276136	0.935357	182.335
25.5789	426.022	[M-H2O-H]-	w/o MS2:ADENOSINE 5'-DIPHOSPHATE	8843.25	323662	0.924766	176.865
26.9292	426.024	[M-H2O-H]-	w/o MS2:ADENOSINE 3&#39;,5&#39;-DIPHOSPHATE	2602	43611.5	0.80299	52.04
1.79855	426.294	[M-H2O-H]-	w/o MS2:Adenosine-3',5'-diphosphate Sodium salt	6042	249189	0.932032	120.84
1.79855	427.214	[M-H]-	w/o MS2:NCGC00380371-01!5-hydroxy-2,2,6,6-tetramethyl-4-[3-methyl-1-[2,4,6-trihydroxy-3-(2-methylpropanoyl)phenyl]butyl]cyclohex-4-ene-1,3-dione	2293.5	94590.2	0.931907	45.87
3.69093	427.223	[M-H]-	w/o MS2:Irbesartan	4632	192818	0.932123	92.64
3.69093	428.25	[M-H]-	w/o MS2:(3R,7R,8R,8aS)-3,4'-dihydroxy-7'-(2-hydroxyethyl)-4,4,7,8a-tetramethylspiro[2,3,4a,5,6,7-hexahydro-1H-naphthalene-8,2'-3,8-dihydrofuro[2,3-e]isoindole]-6'-one	3096.75	128910	0.932123	61.935
1.79855	432.173	[M-H2O-H]-	w/o MS2:NCGC00380935-01_C23H23N5O4_(3Z)-6-Hydroxy-3-(1H-imidazol-5-ylmethylene)-12-methoxy-7a-(2-methyl-3-buten-2-yl)-7a,12-dihydro-1H,5H-imidazo[1',2':1,2]pyrido[2,3-b]indole-2,5(3H)-dione	1021.25	42119.2	0.931907	20.425
7.49285	432.174	[M-H]-	w/o MS2:NCGC00380935-01_C23H23N5O4_(3Z)-6-Hydroxy-3-(1H-imidazol-5-ylmethylene)-12-methoxy-7a-(2-methyl-3-buten-2-yl)-7a,12-dihydro-1H,5H-imidazo[1',2':1,2]pyrido[2,3-b]indole-2,5(3H)-dione	2592.25	107656	0.937995	51.845
21.3893	433.145	[M-H]-	w/o MS2:NCGC00380812-01!3-(4-hydroxy-2,2-dimethyl-1-oxo-3,3a-dihydroimidazo[1,2-a]indol-4-yl)-2-(4-oxoquinazolin-3-yl)propanoic acid	1336.5	36462.6	0.879723	26.73
22.5515	433.148	[M-H]-	w/o MS2:NCGC00380812-01!3-(4-hydroxy-2,2-dimethyl-1-oxo-3,3a-dihydroimidazo[1,2-a]indol-4-yl)-2-(4-oxoquinazolin-3-yl)propanoic acid	1353.25	40988.4	0.935357	27.065
25.5789	433.149	[M-H]-	w/o MS2:NCGC00380812-01!3-(4-hydroxy-2,2-dimethyl-1-oxo-3,3a-dihydroimidazo[1,2-a]indol-4-yl)-2-(4-oxoquinazolin-3-yl)propanoic acid	2103	76969.5	0.86791	42.06
26.9292	433.151	[M-H]-	w/o MS2:NCGC00380812-01!3-(4-hydroxy-2,2-dimethyl-1-oxo-3,3a-dihydroimidazo[1,2-a]indol-4-yl)-2-(4-oxoquinazolin-3-yl)propanoic acid	1389.5	23289.1	0.80299	27.79
23.9527	433.151	[M-H]-	w/o MS2:NCGC00380812-01!3-(4-hydroxy-2,2-dimethyl-1-oxo-3,3a-dihydroimidazo[1,2-a]indol-4-yl)-2-(4-oxoquinazolin-3-yl)propanoic acid	1392.5	47304.4	0.938878	27.85
20.1552	433.151	[M-H]-	w/o MS2:NCGC00380812-01!3-(4-hydroxy-2,2-dimethyl-1-oxo-3,3a-dihydroimidazo[1,2-a]indol-4-yl)-2-(4-oxoquinazolin-3-yl)propanoic acid	1156	31207.2	0.920195	23.12
18.6242	433.151	[M-H]-	w/o MS2:NCGC00380812-01!3-(4-hydroxy-2,2-dimethyl-1-oxo-3,3a-dihydroimidazo[1,2-a]indol-4-yl)-2-(4-oxoquinazolin-3-yl)propanoic acid	1246.25	50710.1	0.829248	24.925
21.3893	435.123	[M-H]-	w/o MS2:Irisxanthone	1053.25	28734.9	0.879723	21.065
20.1552	435.126	[M-H]-	w/o MS2:Dihydrostilbene base + 3O, 1carboxy, O-Hex	1413.5	38158.7	0.95249	28.27
18.6242	435.126	[M-H]-	w/o MS2:Dihydrostilbene base + 3O, 1carboxy, O-Hex	1774.25	72194.4	0.947579	35.485
26.9292	436.057	[M-H]-	w/o MS2:Glucoraphanin (4-methylsulfinylbutyl glucosinolate)	1169.5	19601.7	0.80299	23.39
22.5515	436.058	[M-H]-	w/o MS2:Glucoraphanin (4-methylsulfinylbutyl glucosinolate)	1063.5	32212.2	0.935357	21.27
21.3893	436.058	[M-H]-	w/o MS2:Glucoraphanin (4-methylsulfinylbutyl glucosinolate)	1001.5	27323	0.879723	20.03
25.5789	436.058	[M-H]-	w/o MS2:Glucoraphanin (4-methylsulfinylbutyl glucosinolate)	1614.75	59099.7	0.924766	32.295
23.9527	436.06	[M-H]-	w/o MS2:Glucoraphanin (4-methylsulfinylbutyl glucosinolate)	1170	39745.9	0.947214	23.4
1.79855	436.313	[M-H]-	w/o MS2:4-methylsulfinylbutyl glucosinolate	1784.75	73608	0.931907	35.695
1.79855	452.279	[M-H]-	w/o MS2:Phosphatidylethanolamine lyso 16:0	114338	4715603	0.931919	2286.76
1.79855	455.243	[M-H]-	w/o MS2:[(3R,4S,8S,8aS)-3-hydroxy-6,8a-dimethyl-8-[(Z)-2-methylbut-2-enoyl]oxy-3-propan-2-yl-1,2,3a,4,5,8-hexahydroazulen-4-yl] 4-hydroxybenzoate	3674.5	151546	0.932005	73.49
1.79855	456.292	[M-H]-	w/o MS2:Agelasine (Stereochemistry Of Diterpene Unknown)	1363	56213.9	0.931907	27.26
1.79855	463.261	[M-H2O-H]-	w/o MS2:Pristimerin	1117	46068.2	0.931907	22.34
5.58563	468.145	[M-H]-	w/o MS2:Rhizocarpic Acid	1170.75	48475.1	0.937877	23.415
7.49285	468.15	[M-H]-	w/o MS2:NCGC00380387-01_C21H27NO11_	11502.8	477711	0.937995	230.055
7.49285	472.144	[M-H]-	w/o MS2:NCGC00380844-01_C19H25NO10_beta-D-Glucopyranoside, 1H-indol-3-yl 6-O-[(2R,3R,4R)-tetrahydro-3,4-dihydroxy-4-(hydroxymethyl)-2-furanyl]-	1476.5	61319.2	0.937995	29.53
1.79855	476.274	[M-H2O-H]-	w/o MS2:LPE 18:2	14627.2	603268	0.931907	292.545
1.79855	478.292	[M-H]-	w/o MS2:Phosphatidylethanolamine lyso 18:1	47526.5	1960124	0.931925	950.53
1.79855	480.305	[M-H]-	w/o MS2:(2-aminoethoxy)[2-hydroxy-3-(octadecanoyloxy)propoxy]phosphinic acid	18666.8	769868	0.931907	373.335
1.79855	497.165	[M-H]-	w/o MS2:NCGC00380505-01_C23H30O12_3,4-Dihydroxy-5-[(6-O-{[4-(2-hydroxy-2-propanyl)-1-cyclohexen-1-yl]carbonyl}-beta-D-glucopyranosyl)oxy]benzoic acid	1119	46150.6	0.931907	22.38
1.79855	499.322	[M-H2O-H]-	w/o MS2:methyl (1S,5S,9S,10R,15R)-15-(acetyloxy)-8-hydroxy-4,5,7,10,14,14-hexamethyl-6,18-dioxo-19-oxapentacyclo[10.5.2.0?,??.0?,??.0?,?]nonadeca-3,7-diene-9-carboxylate	1560.75	64369.6	0.931907	31.215
1.79855	500.279	[M-H]-	w/o MS2:Phosphatidylethanolamine lyso 20:4	9404	387847	0.932014	188.08
7.49285	500.308	[M-H]-	w/o MS2:(2S)-2-[(2R,3S,7R,8R,8aS)-2,3,4'-trihydroxy-4,4,7,8a-tetramethyl-6'-oxospiro[2,3,4a,5,6,7-hexahydro-1H-naphthalene-8,2'-3,8-dihydrofuro[2,3-e]isoindole]-7'-yl]-3-methylbutanoic acid	1036.5	43046	0.937995	20.73
1.79855	509.161	[M-H]-	w/o MS2:NCGC00169850-02_C24H30O12_2H-Pyran-4-acetic acid, 5-carboxy-3-ethylidene-2-(beta-D-glucopyranosyloxy)-3,4-dihydro-, alpha-[2-(4-hydroxyphenyl)ethyl] ester, (2S,3Z,4S)-	1801	74278.2	0.931907	36.02
5.58563	513.167	[M-H]-	w/o MS2:[(2R,3S,4S,5R,6R)-6-[(2S,3S,4S,5R)-4-acetyloxy-3-hydroxy-2,5-bis(hydroxymethyl)oxolan-2-yl]oxy-3,4,5-trihydroxyoxan-2-yl]methyl (E)-3-phenylprop-2-enoate	2587.5	107136	0.937877	51.75
1.79855	513.33	[M-H2O-H]-	w/o MS2:5-amino-2-(3,4'-dihydroxy-4,4,7,8a-tetramethyl-6'-oxospiro[2,3,4a,5,6,7-hexahydro-1H-naphthalene-8,2'-3,8-dihydrofuro[2,3-e]isoindole]-7'-yl)-5-oxopentanoic acid	8347.5	344274	0.931907	166.95
1.79855	517.304	[M-H]-	w/o MS2:3,5-dihydroxy-2-(4-hydroxyphenyl)-6-(3-methylbut-2-enyl)-7-[3,4,5-trihydroxy-6-(hydroxymethyl)oxan-2-yl]oxy-2,3-dihydrochromen-4-one	4391	181097	0.932045	87.82
1.79855	524.28	[M-H]-	w/o MS2:Phosphatidylethanolamine lyso 22:6	6531	269356	0.931907	130.62
5.58563	527.144	[M-H]-	w/o MS2:NCGC00381247-01!3-ethenyl-4-[2-(3,4,5-trihydroxybenzoyl)oxyethyl]-2-[3,4,5-trihydroxy-6-(hydroxymethyl)oxan-2-yl]oxy-3,4-dihydro-2H-pyran-5-carboxylic acid	1170.75	48475.1	0.937877	23.415
1.79855	545.335	[M-H]-	w/o MS2:N-[5-[[4-[4-[acetyl(hydroxy)amino]butylamino]-4-oxobutanoyl]-hydroxyamino]pentyl]-N'-(5-aminopentyl)-N'-hydroxybutanediamide	1848.25	76226.9	0.931907	36.965
1.79855	551.22	[M-H]-	w/o MS2:2-[[7-hydroxy-1-(4-hydroxy-3,5-dimethoxyphenyl)-3-(hydroxymethyl)-6,8-dimethoxy-1,2,3,4-tetrahydronaphthalen-2-yl]methoxy]oxane-3,4,5-triol	2753.75	113572	0.931907	55.075
1.79855	554.356	[M-H]-	w/o MS2:Phosphatidylcholine lyso 16:0	1736.75	71628.3	0.931907	34.735
1.79855	555.269	[M-H]-	w/o MS2:NCGC00381416-01![3-methyl-1-[3-methyl-1-oxo-1-(2,3,4,5,6-pentahydroxyhexoxy)pentan-2-yl]oxy-1-oxobutan-2-yl] 2-hydroxy-3-methylpentanoate	5417	223412	0.931907	108.34
1.79855	561.323	[M-H]-	w/o MS2:MGMG 18:2	3187.75	131472	0.931907	63.755
3.69093	565.296	[M-H]-	w/o MS2:NCGC00386008-01_C29H44O8_Card-20(22)-enolide, 3-[(6-deoxy-alpha-L-mannopyranosyl)oxy]-14-hydroxy-, (3beta,9xi)-	1128.75	46986.9	0.932123	22.575
25.5789	577.135	[M-H]-	w/o MS2:Procyanidin B1	1131.5	41412.8	0.924766	22.63
13.1503	577.135	[M-H]-	w/o MS2:Procyanidin B1	1150.5	47275.3	0.935728	23.01
11.2703	577.137	[M-H]-	w/o MS2:Procyanidin B2	1173.25	48295.5	0.951219	23.465
16.8843	577.137	[M-H]-	w/o MS2:Procyanidin B2	1244.25	48311	0.955516	24.885
1.79855	582.384	[M-H]-	w/o MS2:Phosphatidylcholine lyso 18:0	2309	95229.5	0.931907	46.18
18.6242	717.079	[M-H]-	w/o MS2:(2R)-2-[(E)-3-[3-[(1R)-1-carboxy-2-(3,4-dihydroxyphenyl)ethoxy]carbonyl-2-(3,4-dihydroxyphenyl)-7-hydroxy-2,3-dihydro-1-benzofuran-4-yl]prop-2-enoyl]oxy-3-(3,4-dihydroxyphenyl)propanoic acid	1045	42521.2	0.946746	20.9
1.79855	786.53	[M-H]-	w/o MS2:Phosphatidylserine 18:0-18:2	4622.75	190655	0.931907	92.455
1.79855	788.548	[M-H]-	w/o MS2:Phosphatidylcholine 14:0-18:2	9339.25	385176	0.931907	186.785
1.79855	810.529	[M-H]-	w/o MS2:Phosphatidylcholine 14:0-20:5	1318.5	54378.6	0.931907	26.37
1.79855	834.537	[M-H]-	w/o MS2:Phosphatidylserine 18:0-22:6	3278.25	135204	0.931907	65.565

## Sheet: INTG_SS2
MS and MS/MS IDs
RT[min]	m/z	Type	Metabolite Name	Height	Area	Gaussian	S/N
5.3036	75.0118	[M-H]-	w/o MS2:Glycolic acid	2915.06	119490	0.96424	58.3013
9.157	88.041	[M-H]-	w/o MS2:L-Alanine	2638.62	116339	0.92307	52.7225
14.1471	88.0433	[M-H]-	w/o MS2:L-Alanine	5255	210083	0.952685	105.1
1.45252	88.0435	[M-H]-	w/o MS2:L-Alanine	16897	618950	0.893165	337.94
2.6186	96.9726	[M-H]-	w/o MS2:Ortophosphate	1716.75	70020.1	0.937789	34.275
6.48405	114.061	[M-H]-	w/o MS2:L-Proline	6278	253870	0.959809	125.355
14.6453	115.004	[M-H2O-H]-	w/o MS2:Fumaric acid	1464.75	66089.2	0.856012	29.265
4.12868	115.024	[M-H]-	w/o MS2:Maleic acid	28733.2	1158104	0.947566	574.665
1.95615	116.074	[M-H]-	w/o MS2:L-Valine	1033.62	45979.4	0.84966	20.6725
1.78797	125.036	[M-H]-	w/o MS2:Thymine	2246.25	89813.2	0.936035	44.925
2.12063	130.09	[M-H]-	w/o MS2:trans-4-Hydroxy-L-proline	33862.3	1389065	0.956287	677.246
14.6453	133.015	[M-H]-	w/o MS2:(S)-MALATE	7418.5	295461	0.936091	148.37
5.47573	135.03	[M-H]-	w/o MS2:Hypoxanthine	1402.5	56766.4	0.934881	28.05
7.32428	140.084	[M-H]-	w/o MS2:HISTIDINOL	24677.2	991350	0.948763	493.545
3.62452	144.067	[M-H]-	w/o MS2:4-ACETAMIDOBUTANOATE	4098.75	166269	0.943126	81.975
2.6186	152.999	[M-H2O-H]-	w/o MS2:Diethyl phosphate	96859.1	3919854	0.964649	1937.18
3.11675	153.033	[M-H]-	w/o MS2:2-Amino-4-nitrophenol	1270.69	51830.2	0.925593	25.4138
7.98862	156.994	[M-H]-	w/o MS2:Benzenesulfonic acid	1911	77640.6	0.938913	38.22
1.78797	166.055	[M-H]-	w/o MS2:5-acetyl-2,6-dimethyl-2,3-dihydro-1H-pyridin-4-one	9011	360740	0.935284	180.22
3.62452	166.055	[M-H]-	w/o MS2:5-acetyl-2,6-dimethyl-2,3-dihydro-1H-pyridin-4-one	5777.75	286264	0.693627	115.495
24.4062	166.055	[M-H]-	w/o MS2:5-acetyl-2,6-dimethyl-2,3-dihydro-1H-pyridin-4-one	81638	2757565	0.9307	1632.76
26.0438	166.055	[M-H]-	w/o MS2:5-acetyl-2,6-dimethyl-2,3-dihydro-1H-pyridin-4-one	87814	2497625	0.789914	1756.27
10.9871	166.056	[M-H]-	w/o MS2:5-acetyl-2,6-dimethyl-2,3-dihydro-1H-pyridin-4-one	27550.8	1101994	0.93497	551.015
5.47573	166.056	[M-H]-	w/o MS2:5-acetyl-2,6-dimethyl-2,3-dihydro-1H-pyridin-4-one	12633.8	535753	0.956994	251.084
27.5693	166.056	[M-H]-	w/o MS2:5-acetyl-2,6-dimethyl-2,3-dihydro-1H-pyridin-4-one	49064.8	542147	0.767443	981.295
0.8187	166.056	[M-H]-	w/o MS2:5-acetyl-2,6-dimethyl-2,3-dihydro-1H-pyridin-4-one	16302.8	146340	0.904736	326.055
16.4136	166.056	[M-H]-	w/o MS2:5-acetyl-2,6-dimethyl-2,3-dihydro-1H-pyridin-4-one	58237.5	2243334	0.887353	1164.75
9.157	166.056	[M-H]-	w/o MS2:5-acetyl-2,6-dimethyl-2,3-dihydro-1H-pyridin-4-one	15624.9	626332	0.942776	312.498
0.408967	166.056	[M-H]-	w/o MS2:5-acetyl-2,6-dimethyl-2,3-dihydro-1H-pyridin-4-one	16303.2	146128	0.905992	326.065
12.8171	166.056	[M-H]-	w/o MS2:5-acetyl-2,6-dimethyl-2,3-dihydro-1H-pyridin-4-one	37722.1	1515773	0.946406	754.064
7.32428	166.056	[M-H2O-H]-	w/o MS2:5-acetyl-2,6-dimethyl-2,3-dihydro-1H-pyridin-4-one	14104.2	567675	0.950609	281.646
20.7881	166.056	[M-H]-	w/o MS2:5-acetyl-2,6-dimethyl-2,3-dihydro-1H-pyridin-4-one	68008.2	1610516	0.891751	1360.16
21.9582	166.056	[M-H]-	w/o MS2:5-acetyl-2,6-dimethyl-2,3-dihydro-1H-pyridin-4-one	72251.2	1730018	0.931283	1445.01
14.6453	166.056	[M-H]-	w/o MS2:5-acetyl-2,6-dimethyl-2,3-dihydro-1H-pyridin-4-one	46953.8	1870265	0.941634	939.06
19.583	166.056	[M-H]-	w/o MS2:5-acetyl-2,6-dimethyl-2,3-dihydro-1H-pyridin-4-one	60430	1800772	0.869588	1208.6
17.892	166.056	[M-H]-	w/o MS2:5-acetyl-2,6-dimethyl-2,3-dihydro-1H-pyridin-4-one	66692.8	1987806	0.825777	1333.86
23.1283	166.056	[M-H]-	w/o MS2:5-acetyl-2,6-dimethyl-2,3-dihydro-1H-pyridin-4-one	80032.2	2186313	0.855237	1600.64
26.9669	166.056	[M-H]-	w/o MS2:5-acetyl-2,6-dimethyl-2,3-dihydro-1H-pyridin-4-one	72010.8	1278132	0.861455	1440.21
2.6186	171.009	[M-H]-	w/o MS2:sn-Glycerol 3-phosphate	1306.44	57567.3	0.844257	25.9988
3.62452	172.098	[M-H]-	w/o MS2:N-ACETYLLEUCINE	3812.75	154664	0.961079	76.255
4.12868	187.045	[M-H]-	w/o MS2:1-Hydroxy-2-naphthoic acid	6759.44	274324	0.964966	135.189
1.2877	197.03	[M-H]-	w/o MS2:Nitrofurazone	3205.5	103176	0.766549	64.11
5.47573	224.105	[M-H]-	w/o MS2:9-(Methylsulfinyl)nonanenitrile	7046.75	285218	0.933664	140.935
16.4136	229.083	[M-H]-	w/o MS2:Naproxen	1032.5	39772.3	0.964023	20.65
3.62452	229.121	[M-H]-	w/o MS2:dehydrocostus lactone	1040.25	42197.6	0.942105	20.805
5.47573	244.131	[M-H]-	w/o MS2:Leu-Gly-Gly	1004.25	40647.1	0.941527	20.085
9.157	245.045	[M-H]-	w/o MS2:2,2`,4,4`-Tetrahydroxybenzophenone	3008.5	120228	0.935472	60.17
3.62452	252.089	[M-H]-	w/o MS2:N-[1-(4-methoxy-6-oxopyran-2-yl)-2-methylbutyl]acetamide	44093	1788627	0.931939	881.86
14.6453	257.079	[M-H]-	w/o MS2:2'-O-Methyluridine	3044.5	121255	0.935997	60.89
3.62452	259.077	[M-H]-	w/o MS2:Peucenin	2435.5	98795.8	0.942915	48.71
26.9669	265.148	[M-H]-	w/o MS2:C12-AS (TENTATIVE)	1032.5	18326	0.934966	20.65
7.32428	269.051	[M-H]-	w/o MS2:Apigenin	2875.5	115516	0.934289	57.51
1.78797	320.187	[M-H]-	w/o MS2:CFA-L-isoleucine	1545	61774.7	0.933127	30.9
3.62452	324.053	[M-H]-	w/o MS2:GSK232420A	3462.5	140456	0.931876	69.25
1.2877	325.185	[M-H]-	w/o MS2:Dodecylbenzenesulfonic acid	43142.9	1392462	0.767444	862.857
3.62452	328.189	[M-H]-	w/o MS2:Trilostane	8850.5	359019	0.931876	177.01
26.0438	332.085	[M-H]-	w/o MS2:CI-959	1098.5	31242.8	0.764358	21.97
1.78797	351.218	[M-H]-	w/o MS2:LTB4_20-Hydroxy	1250.25	49989.5	0.933127	25.005
1.78797	353.234	[M-H]-	w/o MS2:Prostaglandin F2a	1660.75	66402.8	0.933848	33.215
20.7881	364.056	[M-H]-	w/o MS2:Indapamide	1502	35569.1	0.891755	30.04
19.583	364.056	[M-H]-	w/o MS2:Indapamide	1282.75	38220.2	0.854218	25.655
24.4062	364.056	[M-H]-	w/o MS2:Indapamide	1995.75	67411.4	0.930717	39.915
26.0438	364.056	[M-H]-	w/o MS2:Indapamide	2448.75	69645.8	0.764358	48.975
23.1283	364.056	[M-H]-	w/o MS2:Indapamide	1943	53078.1	0.933772	38.86
26.9669	364.056	[M-H]-	w/o MS2:Indapamide	1658.5	29436.9	0.934966	33.17
17.892	364.056	[M-H]-	w/o MS2:Indapamide	1129	33645.3	0.826024	22.58
21.9582	364.056	[M-H]-	w/o MS2:Indapamide	1848.25	44255	0.931279	36.965
1.78797	375.218	[M-H]-	w/o MS2:RvD1	2104.5	84145.5	0.933127	42.09
1.78797	377.233	[M-H]-	w/o MS2:(E)-5-[(1S,4aR,8aR)-2-(hydroxymethyl)-5,5,8a-trimethyl-1,4,4a,6,7,8-hexahydronaphthalen-1-yl]-3-(acetyloxymethyl)pent-2-enoic acid	5419.5	216691	0.933127	108.39
1.78797	391.212	[M-H]-	w/o MS2:Dehydrorotenone	1198.75	47930.4	0.933127	23.975
3.62452	391.212	[M-H]-	w/o MS2:Dehydrorotenone	1564.25	63453.6	0.931876	31.285
24.4062	392.877	[M-H]-	w/o MS2:Thiophanic acid	2721	91908.6	0.930717	54.42
26.0438	392.877	[M-H]-	w/o MS2:Thiophanic acid	2087.75	59378.5	0.764358	41.755
19.583	392.877	[M-H]-	w/o MS2:Thiophanic acid	3880.75	115629	0.854218	77.615
21.9582	392.877	[M-H]-	w/o MS2:Thiophanic acid	3629.25	86899.7	0.931279	72.585
20.7881	392.877	[M-H]-	w/o MS2:Thiophanic acid	3792.25	89804.8	0.891755	75.845
23.1283	392.877	[M-H]-	w/o MS2:Thiophanic acid	3067.25	83790	0.933772	61.345
9.157	417.148	[M-H]-	w/o MS2:Sekikaic acid	8692	347355	0.935472	173.84
21.9582	426.021	[M-H2O-H]-	w/o MS2:Adenosine diphosphate	1923.75	46062.8	0.932003	38.475
20.7881	426.021	[M-H2O-H]-	w/o MS2:Adenosine diphosphate	1845	43691.7	0.891755	36.9
24.4062	426.021	[M-H2O-H]-	w/o MS2:Adenosine diphosphate	2177.62	73587.3	0.929935	43.5525
19.583	426.021	[M-H2O-H]-	w/o MS2:Adenosine diphosphate	2015.75	60060.3	0.854218	40.315
26.0438	426.021	[M-H2O-H]-	w/o MS2:Adenosine diphosphate	1335.5	38055.6	0.789061	26.71
23.1283	426.022	[M-H2O-H]-	w/o MS2:Adenosine diphosphate	2014	55017.7	0.85661	40.28
1.78797	452.279	[M-H]-	w/o MS2:Phosphatidylethanolamine lyso 16:0	141524	5658663	0.933127	2830.49
1.78797	469.259	[M-H]-	w/o MS2:Limonin	1081.25	43232.3	0.933127	21.625
1.78797	476.277	[M-H]-	w/o MS2:LPE 18:2	1557.25	62264.5	0.933127	31.145
1.78797	478.294	[M-H]-	w/o MS2:LPE 18:1	25837.5	1033077	0.933127	516.75
1.78797	480.31	[M-H]-	w/o MS2:Phosphatidylethanolamine lyso 18:0	29184.8	1166912	0.933127	583.695
1.78797	500.279	[M-H]-	w/o MS2:Phosphatidylethanolamine lyso 20:4	3974.5	158915	0.933127	79.49
1.78797	514.325	[M-H]-	w/o MS2:2-[(3R,8aS)-3,4'-dihydroxy-4,4,7,8a-tetramethyl-6'-oxospiro[2,3,4a,5,6,7-hexahydro-1H-naphthalene-8,2'-3,8-dihydrofuro[2,3-e]isoindole]-7'-yl]pentanedioic acid	1389.5	55557.2	0.933127	27.79
1.78797	524.279	[M-H]-	w/o MS2:Phosphatidylethanolamine lyso 22:6	4002.75	160044	0.933127	80.055
1.78797	786.531	[M-H]-	w/o MS2:Phosphatidylserine 18:0-18:2	1220.75	48810	0.933127	24.415
1.78797	788.546	[M-H]-	w/o MS2:PC 32:2	1762.5	70471.1	0.933127	35.25
1.78797	834.53	[M-H]-	w/o MS2:Phosphatidylserine 18:0-22:6	1237	49459.7	0.933127	24.74

## Sheet: INTG_SS3
MS and MS/MS IDs
RT[min]	m/z	Type	Metabolite Name	Height	Area	Gaussian	S/N
3.62725	74.0252	[M-H]-	w/o MS2:Glycine	1133	49355.2	0.959597	22.6
3.62725	88.0409	[M-H]-	w/o MS2:L-Alanine	2319.75	94870.1	0.959473	46.32
8.007	88.0432	[M-H]-	w/o MS2:L-Alanine	1940.5	87231	0.950898	38.81
1.45375	88.0434	[M-H]-	w/o MS2:L-Alanine	5361.25	196690	0.894576	107.225
2.62067	96.9725	[M-H]-	w/o MS2:Ortophosphate	1393.81	57924.2	0.907416	27.8762
13.0085	102.058	[M-H]-	w/o MS2:4-AMINOBUTANOATE	1185	49030.7	0.961767	23.7
2.12403	103.058	[M-H]-	w/o MS2:"L-2,3-DIAMINOPROPIONIC ACID"	2266.81	93545.8	0.980511	45.3362
6.82908	110.076	[M-H]-	w/o MS2:HISTAMINE	2326.5	94228.2	0.927371	46.53
2.78867	112.056	[M-H]-	w/o MS2:Creatinine	16223.2	646780	0.976114	324.465
6.49393	114.061	[M-H]-	w/o MS2:L-Proline	3090	125779	0.960162	61.71
1.95972	116.074	[M-H]-	w/o MS2:L-Valine	3398.5	139161	0.944119	67.97
2.95215	121.068	[M-H]-	w/o MS2:3-Ethylphenol	1011.75	40887.4	0.921684	20.235
1.79068	125.035	[M-H]-	w/o MS2:Thymine	1965.25	78806.8	0.931726	39.305
6.32227	128.038	[M-H]-	L-Pyroglutamic acid	3851.25	156501	0.965413	76.7288
2.28953	130.09	[M-H]-	w/o MS2:trans-4-Hydroxy-L-proline	9617.5	469617	0.770415	192.35
4.13225	130.09	[M-H]-	w/o MS2:Norleucine	1347.06	56703.8	0.95665	26.8663
11.6763	131.085	[M-H]-	w/o MS2:L-ORNITHINE	3043.62	126813	0.977411	60.8725
7.33735	140.084	[M-H]-	w/o MS2:HISTIDINOL	14088.5	569635	0.933741	281.77
3.62725	144.067	[M-H]-	w/o MS2:4-ACETAMIDOBUTANOATE	14938.2	607089	0.933311	298.765
2.12403	147.048	[M-H]-	w/o MS2:trans-Cinnamic acid	4892.31	209492	0.899934	97.8462
2.62067	152.999	[M-H]-	w/o MS2:Protocatechuic acid	88263.1	3586223	0.963622	1765.08
5.48113	154.062	[M-H]-	w/o MS2:Histidine	1142.25	46374.8	0.939177	22.845
2.12403	164.074	[M-H]-	w/o MS2:L-(-)-Phenylalanine	5302.56	264530	0.759803	106.051
2.95215	165.058	[M-H]-	w/o MS2:Ethylparaben	1303.25	53870.5	0.908906	26.065
1.79068	166.055	[M-H]-	w/o MS2:5-acetyl-2,6-dimethyl-2,3-dihydro-1H-pyridin-4-one	7864.25	315651	0.932388	157.285
5.48113	166.055	[M-H]-	w/o MS2:5-acetyl-2,6-dimethyl-2,3-dihydro-1H-pyridin-4-one	10842.1	454232	0.914991	198.512
27.7367	166.055	[M-H]-	w/o MS2:5-acetyl-2,6-dimethyl-2,3-dihydro-1H-pyridin-4-one	46760.8	461862	0.93405	935.215
18.1578	166.055	[M-H]-	w/o MS2:5-acetyl-2,6-dimethyl-2,3-dihydro-1H-pyridin-4-one	67006.8	2221692	0.890631	1340.13
12.8417	166.055	[M-H]-	w/o MS2:5-acetyl-2,6-dimethyl-2,3-dihydro-1H-pyridin-4-one	35444.8	1418741	0.946572	708.46
25.3762	166.055	[M-H]-	w/o MS2:5-acetyl-2,6-dimethyl-2,3-dihydro-1H-pyridin-4-one	89129.2	2794960	0.926111	1782.59
20.8202	166.055	[M-H]-	w/o MS2:5-acetyl-2,6-dimethyl-2,3-dihydro-1H-pyridin-4-one	61705.3	1584836	0.848377	1234.08
9.17757	166.055	[M-H]-	w/o MS2:5-acetyl-2,6-dimethyl-2,3-dihydro-1H-pyridin-4-one	19933.7	835236	0.928085	398.36
11.0116	166.055	[M-H]-	w/o MS2:5-acetyl-2,6-dimethyl-2,3-dihydro-1H-pyridin-4-one	25341.5	1082333	0.944471	506.516
0.8372	166.055	[M-H]-	w/o MS2:5-acetyl-2,6-dimethyl-2,3-dihydro-1H-pyridin-4-one	14785.8	133044	0.900089	295.715
19.6861	166.055	[M-H]-	w/o MS2:5-acetyl-2,6-dimethyl-2,3-dihydro-1H-pyridin-4-one	60518	1318623	0.940652	1210.35
24.0261	166.055	[M-H]-	w/o MS2:5-acetyl-2,6-dimethyl-2,3-dihydro-1H-pyridin-4-one	85672.4	2305645	0.961018	1713.45
27.294	166.055	[M-H]-	w/o MS2:5-acetyl-2,6-dimethyl-2,3-dihydro-1H-pyridin-4-one	58814.8	555712	0.974041	1176.3
16.4994	166.055	[M-H]-	w/o MS2:5-acetyl-2,6-dimethyl-2,3-dihydro-1H-pyridin-4-one	52490.1	2094888	0.942454	1049.8
14.6707	166.055	[M-H]-	w/o MS2:5-acetyl-2,6-dimethyl-2,3-dihydro-1H-pyridin-4-one	46332.6	1851446	0.941249	926.566
0.426517	166.055	[M-H]-	w/o MS2:5-acetyl-2,6-dimethyl-2,3-dihydro-1H-pyridin-4-one	16208	145518	0.907118	324.16
26.6202	166.055	[M-H]-	w/o MS2:5-acetyl-2,6-dimethyl-2,3-dihydro-1H-pyridin-4-one	80427.2	1718402	0.909338	1608.55
21.9181	166.056	[M-H]-	w/o MS2:5-acetyl-2,6-dimethyl-2,3-dihydro-1H-pyridin-4-one	72298.2	1547915	0.905704	1445.96
7.33735	166.056	[M-H2O-H]-	w/o MS2:5-acetyl-2,6-dimethyl-2,3-dihydro-1H-pyridin-4-one	13470.4	553294	0.959277	266.52
29.3928	166.056	[M-H]-	w/o MS2:5-acetyl-2,6-dimethyl-2,3-dihydro-1H-pyridin-4-one	25881.2	233038	0.905654	517.625
22.9452	166.056	[M-H]-	w/o MS2:5-acetyl-2,6-dimethyl-2,3-dihydro-1H-pyridin-4-one	78931.5	1858847	0.841212	1578.63
28.5719	166.056	[M-H]-	w/o MS2:5-acetyl-2,6-dimethyl-2,3-dihydro-1H-pyridin-4-one	34181.5	306215	0.90533	683.63
28.9813	166.056	[M-H]-	w/o MS2:5-acetyl-2,6-dimethyl-2,3-dihydro-1H-pyridin-4-one	30990.5	279279	0.908171	619.81
28.1628	166.056	[M-H]-	w/o MS2:5-acetyl-2,6-dimethyl-2,3-dihydro-1H-pyridin-4-one	38265	343003	0.903734	765.3
4.46672	166.057	[M-H]-	w/o MS2:5-acetyl-2,6-dimethyl-2,3-dihydro-1H-pyridin-4-one	11392.4	537897	0.510133	119.257
1.79068	171.012	[M-H]-	w/o MS2:4-Methylbenzenesulfonic acid	1974.31	94061.6	0.698189	39.4862
3.62725	172.098	[M-H]-	w/o MS2:N-ACETYLLEUCINE	3841.5	156156	0.958571	76.83
14.6707	174.041	[M-H]-	w/o MS2:N-ACETYLASPARTATE	2456.75	98147.5	0.935133	49.135
3.62725	188.056	[M-H]-	w/o MS2:N-Acetylglutamic acid	1092.5	44392.5	0.943751	21.85
1.28825	197.03	[M-H]-	w/o MS2:Nitrofurazone	2400.5	77141.9	0.723599	48.01
5.48113	201.116	[M-H]-	w/o MS2:Spermine	1718	69681.9	0.934046	34.36
1.79068	214.108	[M-H]-	w/o MS2:3-hydroxy-C6-homoserine lactone	1138	45633.9	0.934463	22.76
5.48113	224.105	[M-H]-	w/o MS2:9-(Methylsulfinyl)nonanenitrile	27810.5	1127990	0.938951	556.21
16.4994	229.083	[M-H]-	w/o MS2:Naproxen	1268.75	51069.1	0.949042	25.375
3.62725	229.155	[M-H]-	w/o MS2:D-Arabinose-5-phosphate disodium salt	1596.5	64902.3	0.943052	31.93
14.6707	239.067	[M-H2O-H]-	w/o MS2:Dinoseb	1610	64319.7	0.935133	32.2
16.4994	243.099	[M-H]-	w/o MS2:Pseudouridine	3271.5	130521	0.942443	65.43
5.48113	244.131	[M-H]-	w/o MS2:Leu-Gly-Gly	6844.75	277622	0.934072	136.895
9.17757	245.045	[M-H]-	w/o MS2:2,2`,4,4`-Tetrahydroxybenzophenone	1248	49952.9	0.9344	24.96
3.62725	250.109	[M-H]-	w/o MS2:Dimethachlor OXA	1259.25	51168.2	0.933005	25.185
1.79068	256.065	[M-H]-	w/o MS2:Propachlor ESA	3579.5	143538	0.931726	71.59
14.6707	257.079	[M-H]-	w/o MS2:1-Methylpseudouridine	13779.2	550483	0.935133	275.585
3.62725	259.077	[M-H]-	w/o MS2:Peucenin	3718.25	151087	0.933005	74.365
26.6202	265.148	[M-H]-	w/o MS2:C12-AS (TENTATIVE)	1119.75	23923.3	0.909176	22.395
7.33735	269.051	[M-H]-	w/o MS2:Apigenin	2007.5	81168.5	0.932945	40.15
24.0261	272.063	[M-H]-	w/o MS2:Tolcapone	1059.75	28520.1	0.96101	21.195
25.3762	272.063	[M-H]-	w/o MS2:Tolcapone	1221.75	38312.2	0.926111	24.435
1.79068	281.249	[M-H]-	w/o MS2:Oleic acid	1457.88	59734.9	0.951687	29.1575
1.79068	283.076	[M-H]-	w/o MS2:Olivetonide	1857.75	74496	0.935249	37.155
3.62725	286.103	[M-H]-	w/o MS2:UNII-UGT5535REQ	1984	80617.6	0.935209	39.68
5.48113	309.082	[M-H]-	w/o MS2:(3S,3'R)-3'-(3-hydroxyphenyl)-4-methylspiro[1H-1,4-benzodiazepine-3,2'-oxirane]-2,5-dione	1461.25	59268.1	0.934046	29.225
1.28825	311.171	[M-H]-	w/o MS2:C11-LAS (STANDARD MIX)	1028.19	39510.9	0.665074	20.5637
1.79068	313.213	[M-H]-	w/o MS2:delta9-Tetrahydrocannabinol	6004.25	240771	0.932614	120.085
3.62725	324.052	[M-H]-	w/o MS2:GSK232420A	1346.5	54713.5	0.933005	26.93
1.28825	325.186	[M-H]-	w/o MS2:Ajmaline	37160.1	1198930	0.767029	743.202
3.62725	330.167	[M-H]-	w/o MS2:Bucharaine	1041.75	42330.3	0.942315	20.835
1.79068	331.17	[M-H]-	w/o MS2:Isoxaben	1725.25	69182.7	0.943356	34.505
25.3762	332.084	[M-H]-	w/o MS2:CI-959	1183.75	37120.6	0.926111	23.675
26.6202	332.084	[M-H]-	w/o MS2:CI-959	1035.75	22128.7	0.909176	20.715
1.79068	347.197	[M-H]-	w/o MS2:Cohumulone	4534.75	181844	0.931726	90.695
25.3762	364.056	[M-H]-	w/o MS2:Indapamide	2266.5	71074	0.926111	45.33
21.9181	364.056	[M-H]-	w/o MS2:Indapamide	1704.25	36484.4	0.831942	34.085
19.6861	364.056	[M-H]-	w/o MS2:Indapamide	1273.75	27753.3	0.931088	25.475
20.8202	364.056	[M-H]-	w/o MS2:Indapamide	1600.75	41107.5	0.848213	32.015
18.1578	364.056	[M-H]-	w/o MS2:Indapamide	1136.25	37673.2	0.890597	22.725
24.0261	364.056	[M-H]-	w/o MS2:Indapamide	2067.25	55634.1	0.96101	41.345
26.6202	364.056	[M-H]-	w/o MS2:Indapamide	2221.5	47462.1	0.909176	44.43
22.9452	364.056	[M-H]-	w/o MS2:Indapamide	1927.25	45387	0.841212	38.545
27.294	364.057	[M-H]-	w/o MS2:Indapamide	1231.75	11635.9	0.95775	24.635
1.79068	365.154	[M-H]-	w/o MS2:1-hydroxy-4-[(2S,3R,4S,5S,6R)-3,4,5-trihydroxy-6-(hydroxymethyl)oxan-2-yl]oxynaphthalene-2-carboxylic acid	1284	51488.6	0.931726	25.68
1.79068	377.233	[M-H]-	w/o MS2:(E)-5-[(1S,4aR,8aR)-2-(hydroxymethyl)-5,5,8a-trimethyl-1,4,4a,6,7,8-hexahydronaphthalen-1-yl]-3-(acetyloxymethyl)pent-2-enoic acid	1737.75	69684	0.931726	34.755
1.79068	391.219	[M-H]-	w/o MS2:Dehydrorotenone	1031.75	41373.3	0.931726	20.635
25.3762	392.877	[M-H]-	w/o MS2:Thiophanic acid	2713	85075.6	0.926111	54.26
21.9181	392.877	[M-H]-	w/o MS2:Thiophanic acid	3593.25	76923.8	0.831942	71.865
24.0261	392.877	[M-H]-	w/o MS2:Thiophanic acid	2888.25	77728.9	0.96101	57.765
20.8202	392.877	[M-H]-	w/o MS2:Thiophanic acid	3837	98534.6	0.848213	76.74
19.6861	392.877	[M-H]-	w/o MS2:Thiophanic acid	3828.25	83412.3	0.931088	76.565
22.9452	392.877	[M-H]-	w/o MS2:Thiophanic acid	3469.5	81707.2	0.841212	69.39
1.79068	398.265	[M-H]-	w/o MS2:(3Z)-3-[[1,6-dimethyl-2-[(1E,3E)-penta-1,3-dienyl]-4a,5,6,7,8,8a-hexahydro-2H-naphthalen-1-yl]-hydroxymethylidene]-5-(1-hydroxyethyl)pyrrolidine-2,4-dione	1190.25	47729.2	0.934154	23.805
9.17757	417.148	[M-H]-	w/o MS2:Sekikaic acid	1874.75	75039.4	0.934125	37.495
21.9181	426.02	[M-H2O-H]-	w/o MS2:ADP	1772	37934.8	0.831942	35.44
25.3762	426.021	[M-H2O-H]-	w/o MS2:Adenosine diphosphate	1700	53309.4	0.926111	34
20.8202	426.021	[M-H2O-H]-	w/o MS2:Adenosine diphosphate	1906	48946.3	0.848213	38.12
24.0261	426.021	[M-H2O-H]-	w/o MS2:Adenosine diphosphate	2028.62	54598.5	0.961309	40.5725
19.6861	426.021	[M-H2O-H]-	w/o MS2:Adenosine diphosphate	1952.75	42547.7	0.931088	39.055
22.9452	426.022	[M-H2O-H]-	w/o MS2:Adenosine diphosphate	1924.25	45316.3	0.841212	38.485
3.62725	431.153	[M-H]-	w/o MS2:Benzyl alcohol + Hex-Hex	1426.25	57954.1	0.933005	28.525
14.6707	442.158	[M-H]-	w/o MS2:NCGC00169614-02_C24H21N5O4_(1S,3S,12S,14R,27S)-12-Hydroxy-1,3-dimethyl-2,5,15,23,25-pentaazaheptacyclo[12.10.2.1~2,5~.0~6,11~.0~12,27~.0~15,24~.0~17,22~]heptacosa-6,8,10,17,19,21,23-heptaene-4,16,26-trione	1168.5	46681.7	0.935133	23.37
1.79068	452.278	[M-H]-	w/o MS2:LPE 16:0	42900.2	1720305	0.931726	858.005
1.79068	476.277	[M-H]-	w/o MS2:1-Hydroxy-2-(9Z,12Z-octadecadienoyl)-sn-glycero-3-phosphoethanolamine	1101.75	44180.3	0.931726	22.035
1.79068	478.294	[M-H]-	w/o MS2:LPE 18:1	27860.5	1117210	0.931726	557.21
1.79068	500.277	[M-H]-	w/o MS2:Phosphatidylethanolamine lyso 20:4	3978.75	159548	0.931726	79.575
1.79068	524.277	[M-H]-	w/o MS2:Phosphatidylethanolamine lyso 22:6	3674	147328	0.931726	73.48
1.79068	555.273	[M-H]-	w/o MS2:NCGC00381416-01![3-methyl-1-[3-methyl-1-oxo-1-(2,3,4,5,6-pentahydroxyhexoxy)pentan-2-yl]oxy-1-oxobutan-2-yl] 2-hydroxy-3-methylpentanoate	1267.5	50826.9	0.931726	25.35
1.79068	786.529	[M-H]-	w/o MS2:PC 32:3	1306.25	52380.8	0.931726	26.125
1.79068	788.545	[M-H]-	w/o MS2:PC 32:2	1816.25	72831.9	0.931726	36.325

## Sheet: INTG_SS4
MS and MS/MS IDs
RT[min]	m/z	Type	Metabolite Name	Height	Area	Gaussian	S/N
1.49145	74.0277	[M-H]-	w/o MS2:Glycine	19295.2	716191	0.897718	385.905
7.57107	85.0322	[M-H]-	w/o MS2:1,4-Butynediol	1009.69	40891.5	0.951206	20.1938
7.57107	87.012	[M-H]-	w/o MS2:Pyruvate	5034.06	203763	0.947131	100.681
8.40635	88.0448	[M-H]-	w/o MS2:L-Alanine	13389.2	537991	0.948052	267.342
2.65637	96.9729	[M-H]-	Ortophosphate	16128.8	689031	0.895486	322.261
14.3748	102.059	[M-H]-	w/o MS2:4-AMINOBUTANOATE	2724	110789	0.955113	54.48
3.49315	102.059	[M-H]-	w/o MS2:4-AMINOBUTANOATE	10314.7	421115	0.928513	206.279
2.82403	112.056	[M-H]-	w/o MS2:CREATININE	22579.2	902518	0.951972	451.584
4.17295	115.024	[M-H]-	w/o MS2:Fumaric acid	33373.8	1356363	0.951359	667.475
5.70985	116.075	[M-H]-	w/o MS2:L-Norvaline	8821.31	364842	0.960809	176.426
5.87817	119.053	[M-H]-	w/o MS2:4-Vinylphenol	7899.5	321146	0.936056	157.99
14.3748	128.038	[M-H]-	w/o MS2:L-Pyroglutamic acid	1290	53358.9	0.968286	25.8
3.49315	128.039	[M-H2O-H]-	w/o MS2:L-Pyroglutamic acid	7393.81	301724	0.947949	147.846
14.7093	133.015	[M-H]-	w/o MS2:(S)-MALATE	2847	113260	0.931913	56.94
5.538	135.03	[M-H]-	w/o MS2:Threonic acid	1957.25	80173	0.92351	39.145
3.15583	135.034	[M-H]-	w/o MS2:Hypoxanthine	93364.2	3766095	0.93862	1867.29
7.40222	140.084	[M-H]-	w/o MS2:HISTIDINOL	12443	504438	0.945907	248.86
8.2372	141.02	[M-H]-	w/o MS2:4-Chloro-3-methylphenol	16710	686899	0.960212	334.2
3.49315	146.049	[M-H]-	w/o MS2:L-Glutamate	1185.75	50229.5	0.92279	23.715
2.65637	152.999	[M-H2O-H]-	w/o MS2:Protocatechuic acid	355909	15432740	0.966063	7117.26
2.65637	153.003	[M-H]-	w/o MS2:Protocatechuic acid	355909	15432740	0.86747	7117.26
7.57107	161.048	[M-H]-	w/o MS2:Hydroxymethylglutaric acid	1326.12	61112	0.798439	26.5225
5.87817	163.043	[M-H]-	w/o MS2:P-Coumaric acid	3627.25	147656	0.946561	72.545
3.66578	164.073	[M-H]-	w/o MS2:PHENYLALANINE	1617.75	66058.1	0.949422	32.355
0.836917	166.055	[M-H]-	w/o MS2:5-acetyl-2,6-dimethyl-2,3-dihydro-1H-pyridin-4-one	13688	122819	0.90582	273.76
3.66578	166.055	[M-H]-	w/o MS2:5-acetyl-2,6-dimethyl-2,3-dihydro-1H-pyridin-4-one	4150.75	169728	0.952614	82.97
26.3167	166.055	[M-H]-	w/o MS2:5-acetyl-2,6-dimethyl-2,3-dihydro-1H-pyridin-4-one	83094	2184676	0.832622	1661.88
0.426983	166.055	[M-H]-	w/o MS2:5-acetyl-2,6-dimethyl-2,3-dihydro-1H-pyridin-4-one	15446.5	138565	0.906751	308.93
28.3188	166.056	[M-H]-	w/o MS2:5-acetyl-2,6-dimethyl-2,3-dihydro-1H-pyridin-4-one	35735.5	320628	0.902255	714.71
20.4079	166.056	[M-H]-	w/o MS2:5-acetyl-2,6-dimethyl-2,3-dihydro-1H-pyridin-4-one	58684.5	1397120	0.949617	1173.69
27.0433	166.056	[M-H]-	w/o MS2:5-acetyl-2,6-dimethyl-2,3-dihydro-1H-pyridin-4-one	65957	746971	0.933595	1319.14
24.9836	166.056	[M-H]-	w/o MS2:5-acetyl-2,6-dimethyl-2,3-dihydro-1H-pyridin-4-one	83055.2	2281682	0.986174	1661.11
12.8811	166.056	[M-H]-	w/o MS2:5-acetyl-2,6-dimethyl-2,3-dihydro-1H-pyridin-4-one	34794.3	1374601	0.96532	695.766
22.4975	166.056	[M-H]-	w/o MS2:5-acetyl-2,6-dimethyl-2,3-dihydro-1H-pyridin-4-one	73726	1885595	0.919525	1474.5
27.503	166.056	[M-H]-	w/o MS2:5-acetyl-2,6-dimethyl-2,3-dihydro-1H-pyridin-4-one	47266	421932	0.904067	945.32
23.7579	166.056	[M-H]-	w/o MS2:5-acetyl-2,6-dimethyl-2,3-dihydro-1H-pyridin-4-one	78584.8	1842307	0.832487	1571.66
27.9103	166.056	[M-H]-	w/o MS2:5-acetyl-2,6-dimethyl-2,3-dihydro-1H-pyridin-4-one	40592.5	362806	0.905767	811.85
28.7279	166.056	[M-H]-	w/o MS2:5-acetyl-2,6-dimethyl-2,3-dihydro-1H-pyridin-4-one	29644.2	266431	0.904188	592.885
21.399	166.056	[M-H]-	w/o MS2:5-acetyl-2,6-dimethyl-2,3-dihydro-1H-pyridin-4-one	66689	1462852	0.940997	1333.78
17.7612	167.057	[M-H]-	w/o MS2:Norharman	2666.5	54475.3	0.756759	53.33
11.0695	167.057	[M-H]-	w/o MS2:Norharman	1164.75	47029.4	0.908905	23.295
14.7093	167.057	[M-H]-	w/o MS2:Norharman	1880.75	74820.7	0.931207	37.615
19.3993	167.058	[M-H]-	w/o MS2:Norharman	2597.75	83288.4	0.76927	51.955
16.4783	167.058	[M-H]-	w/o MS2:Norharman	2163	79009.7	0.927236	43.26
2.65637	171.009	[M-H]-	w/o MS2:sn-Glycerol 3-phosphate	9719.06	398861	0.98134	193.619
7.40222	179.057	[M-H]-	w/o MS2:Myo-Inositol	6944.75	284435	0.955851	138.895
4.17295	187.045	[M-H]-	w/o MS2:1-Hydroxy-2-naphthoic acid	8590.19	350428	0.960964	171.804
3.66578	230.141	[M-H]-	w/o MS2:N-cyano-N'-(1,1-dimethylpropyl)-N'-3-pyridinyl-guanidine	4585	186954	0.933805	91.7
3.66578	241.12	[M-H]-	w/o MS2:Pyroglutamyl-Isoleucine	1457.25	59419.6	0.951861	29.145
9.23777	245.044	[M-H]-	w/o MS2:2,2`,4,4`-Tetrahydroxybenzophenone	1218.25	48632.7	0.948133	24.365
3.66578	252.089	[M-H]-	w/o MS2:N-[1-(4-methoxy-6-oxopyran-2-yl)-2-methylbutyl]acetamide	39794	1622605	0.933545	795.88
3.49315	255.236	[M-H]-	w/o MS2:Palmitic acid	6805.62	280734	0.944332	136
7.40222	256.061	[M-H]-	w/o MS2:Propachlor ESA	3982.25	161381	0.932788	79.645
14.7093	257.079	[M-H]-	w/o MS2:2'-O-Methyluridine	2802.75	111500	0.931207	56.055
3.66578	259.077	[M-H]-	w/o MS2:Peucenin	2727.75	111224	0.944402	54.555
27.0433	265.148	[M-H]-	w/o MS2:C12-AS (TENTATIVE)	1049.75	11888.5	0.933595	20.995
7.40222	269.051	[M-H]-	w/o MS2:Apigenin	1663.75	67423.7	0.932788	33.275
26.3167	272.063	[M-H]-	w/o MS2:Tolcapone	1278.25	33607.3	0.832622	25.565
2.49155	281.252	[M-H]-	w/o MS2:Oleic acid	4391.5	225604	0.838314	87.83
3.66578	297.074	[M-H]-	w/o MS2:6,4'-Dimethoxyisoflavone-7-glucoside	1680.75	68532.8	0.934288	33.615
8.2372	305.026	[M-H]-	w/o MS2:Genistein	1188.75	47619.9	0.976271	23.775
3.66578	324.053	[M-H2O-H]-	w/o MS2:GSK232420A	3011.5	122794	0.933511	60.23
3.66578	330.168	[M-H]-	w/o MS2:Bucharaine	1247.5	50867	0.933511	24.95
26.3167	332.084	[M-H]-	w/o MS2:CI-959	1013.75	26653.1	0.832622	20.275
1.82722	349.202	[M-H]-	w/o MS2:4-acetyloxy-8-(3-oxo-2-pent-2-enylcyclopenten-1-yl)octanoic acid	1070	42809.2	0.93283	21.4
1.82722	353.05	[M-H]-	w/o MS2:Undulatoside A	15982.5	639438	0.942922	319.65
1.82722	353.234	[M-H]-	w/o MS2:Prostaglandin F2a	1911	76456.5	0.93283	38.22
26.3167	364.056	[M-H]-	w/o MS2:Indapamide	2370	62311.2	0.832622	47.4
17.7612	364.056	[M-H]-	w/o MS2:Indapamide	1099.75	22223.1	0.541138	21.995
27.0433	364.056	[M-H]-	w/o MS2:Indapamide	1563	17701.2	0.933595	31.26
19.3993	364.056	[M-H]-	w/o MS2:Indapamide	1244.75	39908.9	0.76927	24.895
20.4079	364.057	[M-H]-	w/o MS2:Indapamide	1436.25	34191.7	0.851072	28.725
27.503	364.057	[M-H]-	w/o MS2:Indapamide	1036.75	9254.81	0.904067	20.735
24.9836	364.057	[M-H]-	w/o MS2:Indapamide	2522.5	69292.4	0.905541	50.45
23.7579	364.057	[M-H]-	w/o MS2:Indapamide	2211	51826.1	0.832469	44.22
22.4975	364.057	[M-H]-	w/o MS2:Indapamide	1813.5	46381.2	0.864668	36.27
21.399	364.057	[M-H]-	w/o MS2:Indapamide	1666	36544.1	0.939742	33.32
1.82722	373.202	[M-H2O-H]-	w/o MS2:4-hydroxy-3-[(2E)-4-hydroxy-3,7-dimethylocta-2,6-dienyl]-5-[(E)-4-hydroxy-3-methylbut-2-enyl]benzoic acid	1393	55732	0.93283	27.86
1.82722	375.217	[M-H2O-H]-	w/o MS2:RvD1	1627.5	65144	0.935464	32.55
1.82722	377.233	[M-H]-	w/o MS2:(E)-5-[(1S,4aR,8aR)-2-(hydroxymethyl)-5,5,8a-trimethyl-1,4,4a,6,7,8-hexahydronaphthalen-1-yl]-3-(acetyloxymethyl)pent-2-enoic acid	5646.75	225919	0.93283	112.935
1.82722	379.216	[M-H2O-H]-	w/o MS2:NCGC00380522-01_C20H30O4_1-Phenanthrenecarboxylic acid, 1,2,3,4,4a,4b,5,6,7,9,10,10a-dodecahydro-7-hydroxy-1,4a-dimethyl-7-(1-methylethyl)-9-oxo-	1232.75	49320.6	0.93283	24.655
3.66578	387.237	[M-H]-	w/o MS2:5Alpha-Cholestanol	1046.25	42661	0.933511	20.925
1.82722	391.212	[M-H]-	w/o MS2:Dehydrorotenone	1458.75	58362.6	0.93283	29.175
3.66578	391.213	[M-H]-	w/o MS2:Dehydrorotenone	7743.5	315742	0.933511	154.87
26.3167	392.876	[M-H]-	w/o MS2:Thiophanic acid	1785	46930.6	0.832622	35.7
24.9836	392.877	[M-H]-	w/o MS2:Thiophanic acid	2809	77162.5	0.905541	56.18
20.4079	392.878	[M-H]-	w/o MS2:Thiophanic acid	4096.75	97528.3	0.851072	81.935
19.3993	392.878	[M-H]-	w/o MS2:Thiophanic acid	4083.25	130916	0.76927	81.665
23.7579	392.878	[M-H]-	w/o MS2:Thiophanic acid	3399.25	79678.8	0.832469	67.985
22.4975	392.878	[M-H]-	w/o MS2:Thiophanic acid	3425	87596.1	0.919519	68.5
21.399	392.878	[M-H]-	w/o MS2:Thiophanic acid	3979	87280.4	0.941013	79.58
1.82722	393.228	[M-H]-	w/o MS2:ROTENONE	2168.25	86748.7	0.93308	43.365
1.82722	397.26	[M-H]-	w/o MS2:Muronic acid	1121.25	44859.7	0.93283	22.425
7.40222	404.106	[M-H]-	w/o MS2:E-3,4,5'-trihydroxy-3'-glucopyranosylstilbene	1901.5	77058.5	0.932788	38.03
3.66578	407.208	[M-H]-	w/o MS2:[6,10a-dihydroxy-4-(hydroxymethyl)-4,7,11b-trimethyl-9-oxo-1,2,3,4a,5,6,6a,7,11,11a-decahydronaphtho[2,1-f][1]benzofuran-5-yl] acetate	1250	50968.9	0.934886	25
1.82722	423.189	[M-H]-	w/o MS2:[(2R,3R,4S,5S,6R)-2-(acetyloxymethyl)-3,5-dihydroxy-6-[(2S,3R)-2,3,4-trihydroxybutoxy]oxan-4-yl] hexanoate	1054.25	42179.1	0.93283	21.085
26.3167	426.021	[M-H2O-H]-	w/o MS2:ADP	1408.25	37025.2	0.832622	28.165
24.9836	426.022	[M-H2O-H]-	w/o MS2:Adenosine diphosphate	1719.5	47234.2	0.905541	34.39
19.3993	426.022	[M-H2O-H]-	w/o MS2:Adenosine diphosphate	1694.5	54328.6	0.76927	33.89
22.4975	426.022	[M-H2O-H]-	w/o MS2:ADENOSINE 5'-DIPHOSPHATE	1786.5	45691.8	0.919418	35.73
21.399	426.022	[M-H2O-H]-	w/o MS2:ADENOSINE 5'-DIPHOSPHATE	1648	36149.3	0.941013	32.96
20.4079	426.022	[M-H2O-H]-	w/o MS2:Adenosine diphosphate	1534	36518.8	0.851072	30.68
23.7579	426.022	[M-H2O-H]-	w/o MS2:Adenosine diphosphate	1898	44556.5	0.809418	37.96
1.82722	427.211	[M-H]-	w/o MS2:NCGC00380371-01!5-hydroxy-2,2,6,6-tetramethyl-4-[3-methyl-1-[2,4,6-trihydroxy-3-(2-methylpropanoyl)phenyl]butyl]cyclohex-4-ene-1,3-dione	1058.75	42359.1	0.93283	21.175
3.66578	427.233	[M-H]-	w/o MS2:NCGC00347585-02!(1,9,9b-trihydroxy-6,6,9a-trimethyl-3,5,5a,7,8,9-hexahydro-1H-benzo[e][2]benzofuran-5-yl) hexanoate	1776	72416.6	0.933511	35.52
1.82722	438.263	[M-H]-	w/o MS2:1-Lauroyl-2-hydroxy-sn-glycero-3-phosphocholine	1704.25	68184.7	0.93283	34.085
1.82722	443.302	[M-H]-	w/o MS2:Menaquinone-4	2647.25	105913	0.93283	52.945
1.82722	452.279	[M-H]-	w/o MS2:Phosphatidylethanolamine lyso 16:0	261228	10451370	0.93283	5224.56
1.82722	466.293	[M-H]-	w/o MS2:Phosphatidylethanolamine lyso 17:0	1661.25	66464.3	0.93283	33.225
1.82722	474.266	[M-H]-	w/o MS2:1-Hydroxy-2-(9Z,12Z,15Z-octadecatrienoyl)-sn-glycero-3-phosphoethanolamine	1371	54851.8	0.93283	27.42
1.82722	476.277	[M-H2O-H]-	w/o MS2:LPE 18:2	5254.75	210235	0.93283	105.095
1.82722	478.294	[M-H]-	w/o MS2:LPE 18:1	88470	3539563	0.93283	1769.4
1.82722	480.308	[M-H]-	w/o MS2:(2-aminoethoxy)[2-hydroxy-3-(octadecanoyloxy)propoxy]phosphinic acid	22412.8	896703	0.93283	448.255
1.82722	500.279	[M-H]-	w/o MS2:Phosphatidylethanolamine lyso 20:4	34038	1361814	0.93283	680.76
1.82722	524.278	[M-H]-	w/o MS2:Phosphatidylethanolamine lyso 22:6	29462.8	1178764	0.93283	589.255
1.82722	528.306	[M-H]-	w/o MS2:Phosphatidylethanolamine lyso 22:4	4355.75	174268	0.93283	87.115
1.82722	555.273	[M-H]-	w/o MS2:NCGC00381416-01![3-methyl-1-[3-methyl-1-oxo-1-(2,3,4,5,6-pentahydroxyhexoxy)pentan-2-yl]oxy-1-oxobutan-2-yl] 2-hydroxy-3-methylpentanoate	2202.5	88119	0.93283	44.05
3.66578	574.279	[M-H]-	w/o MS2:GENTAMICIN SULFATE	1078.5	43976	0.933511	21.57
3.66578	624.295	[M-H]-	w/o MS2:LTC4	1423	58023	0.933511	28.46
1.82722	630.387	[M-H]-	w/o MS2:Phosphatidylcholine lyso 22:4	9422.75	376991	0.93283	188.455
